# Supplementary material for: Requirements for establishment and epigenetic stability of mammalian heterochromatin
Source: Mol Cell. Author manuscript; Available in PMC 2025 Sep 29. (PMC12478525; doi:10.1016/j.molcel.2025.08.025)
Supplement: 1 — Table S1. Epichromo library annotation, Related to STAR Methods [file NIHMS2110126-supplement-1.xlsx]

## Sheet: Annotation
Input ID	Gene ID	Gene Symbol	Synonyms	Description	Biological Process (GO)	Cellular Component (GO)	Molecular Function (GO)	InterPro
Set	56086	Set	2610030F17Rik|5730420M11Rik|AA407739|I-2PP2A|StF-IT-1|TAF-I	SET nuclear oncogene	GO:0006334 nucleosome assembly;GO:0043524 negative regulation of neuron apoptotic process;GO:0031497 chromatin assembly	GO:0005811 lipid droplet;GO:0048471 perinuclear region of cytoplasm;GO:0005654 nucleoplasm	GO:0003677 DNA binding;GO:0003676 nucleic acid binding;GO:1901363 heterocyclic compound binding	[IPR002164] Nucleosome assembly protein (NAP)
Setbp1	240427	Setbp1	C130092E12|Seb|mKIAA0437	SET binding protein 1	GO:0008150 biological_process	GO:0016604 nuclear body;GO:0044451 nucleoplasm part;GO:0005654 nucleoplasm	GO:0003677 DNA binding;GO:0003676 nucleic acid binding;GO:1901363 heterocyclic compound binding	[IPR017956] AT hook, DNA-binding motif
Setd1a	233904	Setd1a	BC010250|KMT2F|Nsccn1|mKIAA0339|mNSC1	SET domain containing 1A	GO:0048096 chromatin-mediated maintenance of transcription;GO:1902036 regulation of hematopoietic stem cell differentiation;GO:0045646 regulation of erythrocyte differentiation	GO:0048188 Set1C/COMPASS complex;GO:0005719 nuclear euchromatin;GO:0000791 euchromatin	GO:0042800 histone methyltransferase activity (H3-K4 specific);GO:1990188 euchromatin binding;GO:0018024 histone-lysine N-methyltransferase activity	[IPR000504] RNA recognition motif domain;[IPR001214] SET domain;[IPR003616] Post-SET domain;[IPR012677] Nucleotide-binding alpha-beta plait domain;[IPR024657] COMPASS complex Set1 subunit, N-SET domain
Setd1b	208043	Setd1b	AA516740|BC035291|KMT2G|mKIAA1076	SET domain containing 1B	GO:0051568 histone H3-K4 methylation;GO:0034968 histone lysine methylation;GO:0016571 histone methylation	GO:0048188 Set1C/COMPASS complex;GO:0035097 histone methyltransferase complex;GO:0034708 methyltransferase complex	GO:0018024 histone-lysine N-methyltransferase activity;GO:0016279 protein-lysine N-methyltransferase activity;GO:0016278 lysine N-methyltransferase activity	[IPR000504] RNA recognition motif domain;[IPR001214] SET domain;[IPR003616] Post-SET domain;[IPR012677] Nucleotide-binding alpha-beta plait domain;[IPR024657] COMPASS complex Set1 subunit, N-SET domain
Setd2	235626	Setd2	4921524K10Rik|BC031601|KMT3A	SET domain containing 2	GO:0010793 regulation of mRNA export from nucleus;GO:0097676 histone H3-K36 dimethylation;GO:0097198 histone H3-K36 trimethylation	GO:0005694 chromosome;GO:0043232 intracellular non-membrane-bounded organelle;GO:0043228 non-membrane-bounded organelle	GO:0046975 histone methyltransferase activity (H3-K36 specific);GO:0018024 histone-lysine N-methyltransferase activity;GO:0016279 protein-lysine N-methyltransferase activity	[IPR001202] WW domain;[IPR001214] SET domain;[IPR003616] Post-SET domain;[IPR006560] AWS domain;[IPR013257] SRI, Set2 Rpb1 interacting
Setd3	52690	Setd3	2610102I01Rik|2610305M23Rik|6030490B17Rik|D12Ertd771e	SET domain containing 3	GO:0018021 peptidyl-histidine methylation;GO:0070472 regulation of uterine smooth muscle contraction;GO:0010452 histone H3-K36 methylation	GO:0000790 nuclear chromatin;GO:0044454 nuclear chromosome part;GO:0000785 chromatin	GO:0018064 protein-histidine N-methyltransferase activity;GO:0046975 histone methyltransferase activity (H3-K36 specific);GO:0042800 histone methyltransferase activity (H3-K4 specific)	[IPR001214] SET domain;[IPR015353] Rubisco LSMT, substrate-binding domain;[IPR025785] Histone-lysine N-methyltransferase, SETD3
Setd4	224440	Setd4	AY037804|C21orf18|ORF21	SET domain containing 4	GO:0018026 peptidyl-lysine monomethylation;GO:0018023 peptidyl-lysine trimethylation;GO:0018022 peptidyl-lysine methylation		GO:0016279 protein-lysine N-methyltransferase activity;GO:0016278 lysine N-methyltransferase activity;GO:0008276 protein methyltransferase activity	[IPR001214] SET domain;[IPR015353] Rubisco LSMT, substrate-binding domain;[IPR016852] SET domain methyltransferase
Setd5	72895	Setd5	2900045N06Rik|C330007C20|C85544|mKIAA1757	SET domain containing 5	GO:0035065 regulation of histone acetylation;GO:2000756 regulation of peptidyl-lysine acetylation;GO:0016573 histone acetylation	GO:0016593 Cdc73/Paf1 complex;GO:0016591 RNA polymerase II, holoenzyme;GO:0055029 nuclear DNA-directed RNA polymerase complex	GO:0046974 histone methyltransferase activity (H3-K9 specific);GO:0018024 histone-lysine N-methyltransferase activity;GO:0016279 protein-lysine N-methyltransferase activity	[IPR001214] SET domain
Setd6	66083	Setd6	0610039J04Rik|3110004G14Rik|AI413388|C76402	SET domain containing 6	GO:0018026 peptidyl-lysine monomethylation;GO:0032088 negative regulation of NF-kappaB transcription factor activity;GO:0034968 histone lysine methylation	GO:0005829 cytosol;GO:0005634 nucleus;GO:0044444 cytoplasmic part	GO:0016279 protein-lysine N-methyltransferase activity;GO:0051059 NF-kappaB binding;GO:0016278 lysine N-methyltransferase activity	[IPR001214] SET domain;[IPR011383] N-lysine methyltransferase SETD6;[IPR015353] Rubisco LSMT, substrate-binding domain
Setd7	73251	Setd7	1600028F23Rik|H3K4MT|KMT7|Set7|Set7/9|mKIAA1717	SET domain containing (lysine methyltransferase) 7	GO:0051570 regulation of histone H3-K9 methylation;GO:0018026 peptidyl-lysine monomethylation;GO:0051567 histone H3-K9 methylation	GO:0005730 nucleolus;GO:0005694 chromosome;GO:0031981 nuclear lumen	GO:0018024 histone-lysine N-methyltransferase activity;GO:0016279 protein-lysine N-methyltransferase activity;GO:0016278 lysine N-methyltransferase activity	[IPR001214] SET domain;[IPR003409] MORN motif;[IPR017155] Histone-lysine N-methyltransferase, SET
Kmt5a	67956	Kmt5a	2410195B05Rik|AA617402|AW536475|PR-SET7|PR/SET07|Setd8	lysine methyltransferase 5A	GO:0018026 peptidyl-lysine monomethylation;GO:0043516 regulation of DNA damage response, signal transduction by p53 class mediator;GO:0030330 DNA damage response, signal transduction by p53 class mediator	GO:0005694 chromosome;GO:0005829 cytosol;GO:0043232 intracellular non-membrane-bounded organelle	GO:0018024 histone-lysine N-methyltransferase activity;GO:0016279 protein-lysine N-methyltransferase activity;GO:0016278 lysine N-methyltransferase activity	[IPR001214] SET domain;[IPR016858] Histone H4-K20 methyltransferase
Setdb1	84505	Setdb1	AU022152|ESET|KMT1E|mKIAA0067	SET domain, bifurcated 1	GO:0045869 negative regulation of single stranded viral RNA replication via double stranded DNA intermediate;GO:0090309 positive regulation of methylation-dependent chromatin silencing;GO:0045091 regulation of single stranded viral RNA replication via double stranded DNA intermediate	GO:0000790 nuclear chromatin;GO:0044454 nuclear chromosome part;GO:0000785 chromatin	GO:0046974 histone methyltransferase activity (H3-K9 specific);GO:0018024 histone-lysine N-methyltransferase activity;GO:0016279 protein-lysine N-methyltransferase activity	[IPR001214] SET domain;[IPR001739] Methyl-CpG DNA binding;[IPR002999] Tudor domain;[IPR003606] Pre-SET zinc-binding sub-group;[IPR003616] Post-SET domain;[IPR007728] Pre-SET domain;[IPR016177] DNA-binding domain;[IPR025796] Histone-lysine N-methyltransferase SETDB1
Setdb2	239122	Setdb2	Clld8|Gm293|KMT1F	SET domain, bifurcated 2	GO:0051567 histone H3-K9 methylation;GO:0061647 histone H3-K9 modification;GO:0034968 histone lysine methylation	GO:0005694 chromosome;GO:0005654 nucleoplasm;GO:0031981 nuclear lumen	GO:0046974 histone methyltransferase activity (H3-K9 specific);GO:0018024 histone-lysine N-methyltransferase activity;GO:0016279 protein-lysine N-methyltransferase activity	[IPR001214] SET domain;[IPR001739] Methyl-CpG DNA binding;[IPR003606] Pre-SET zinc-binding sub-group;[IPR007728] Pre-SET domain;[IPR016177] DNA-binding domain
Setmar	74729	Setmar	5830404F24Rik|Etet2	SET domain without mariner transposase fusion	GO:0034968 histone lysine methylation;GO:0016571 histone methylation;GO:0018022 peptidyl-lysine methylation	GO:0005694 chromosome;GO:0043232 intracellular non-membrane-bounded organelle;GO:0043228 non-membrane-bounded organelle	GO:0018024 histone-lysine N-methyltransferase activity;GO:0016279 protein-lysine N-methyltransferase activity;GO:0016278 lysine N-methyltransferase activity	[IPR001214] SET domain;[IPR003606] Pre-SET zinc-binding sub-group;[IPR003616] Post-SET domain;[IPR007728] Pre-SET domain
Setx	269254	Setx	A130090N03|A930037J23Rik|AOA2|AW060766|Als4|SCAR1|Sen1|mKIAA0625	senataxin	GO:2000806 positive regulation of termination of RNA polymerase II transcription, poly(A)-coupled;GO:2000804 regulation of termination of RNA polymerase II transcription, poly(A)-coupled;GO:1904595 positive regulation of termination of RNA polymerase II transcription	GO:0030426 growth cone;GO:0045171 intercellular bridge;GO:0000781 chromosome, telomeric region	GO:0001147 transcription termination site sequence-specific DNA binding;GO:0001160 transcription termination site DNA binding;GO:0004386 helicase activity	[IPR027417] P-loop containing nucleoside triphosphate hydrolase
0610010K14Rik	104457	0610010K14Rik	1110020A23Rik|AL033328|AU045833|Bap18	RIKEN cDNA 0610010K14 gene	GO:0006325 chromatin organization;GO:0051276 chromosome organization;GO:0006996 organelle organization	GO:0016589 NURF complex;GO:0031010 ISWI-type complex;GO:0071339 MLL1 complex	GO:0003677 DNA binding;GO:0003676 nucleic acid binding;GO:1901363 heterocyclic compound binding	[IPR009057] Homeodomain-like
1700024P04Rik	69382	1700024P04Rik	H2bl1|Subh2bv	RIKEN cDNA 1700024P04 gene	GO:0006334 nucleosome assembly;GO:0031497 chromatin assembly;GO:0034728 nucleosome organization	GO:0000786 nucleosome;GO:0044815 DNA packaging complex;GO:0032993 protein-DNA complex	GO:0046982 protein heterodimerization activity;GO:0046983 protein dimerization activity;GO:0003677 DNA binding	[IPR000558] Histone H2B;[IPR007125] Histone H2A/H2B/H3;[IPR009072] Histone-fold
Emsy	233545	Emsy	2210018M11Rik|2310016L09Rik|AU019521|AU019557	EMSY, BRCA2-interacting transcriptional repressor	GO:0006281 DNA repair;GO:0006325 chromatin organization;GO:0006974 cellular response to DNA damage stimulus	GO:0005654 nucleoplasm;GO:0031981 nuclear lumen;GO:0070013 intracellular organelle lumen	GO:0042803 protein homodimerization activity;GO:0046983 protein dimerization activity;GO:0042802 identical protein binding	[IPR005491] EMSY N-terminal
Pagr1a	67278	Pagr1a	2900092E17Rik|C77040|PA1|PAGR1	PAXIP1 associated glutamate rich protein 1A	GO:0048304 positive regulation of isotype switching to IgG isotypes;GO:0048302 regulation of isotype switching to IgG isotypes;GO:0045830 positive regulation of isotype switching	GO:0044666 MLL3/4 complex;GO:0035097 histone methyltransferase complex;GO:0034708 methyltransferase complex	GO:0030331 estrogen receptor binding;GO:0035258 steroid hormone receptor binding;GO:0035257 nuclear hormone receptor binding	[IPR028213] PTIP-associated protein 1
A1cf	69865	A1cf	1810073H04Rik|9130016M20Rik|ACF64|ACF65|ASP|Acf|MCM|MerCreMer|Tg(Myh6-cre/Esr1*)1Jmk|alpha-MHC-MerCreMer|alphaMHC-Cre-Mer-Cre|mer	APOBEC1 complementation factor	GO:0010609 mRNA localization resulting in posttranscriptional regulation of gene expression;GO:0016554 cytidine to uridine editing;GO:0016553 base conversion or substitution editing	GO:0030895 apolipoprotein B mRNA editing enzyme complex;GO:0045293 mRNA editing complex;GO:0005720 nuclear heterochromatin	GO:0003727 single-stranded RNA binding;GO:0003729 mRNA binding;GO:0003723 RNA binding	[IPR000504] RNA recognition motif domain;[IPR006535] HnRNP R/Q splicing factor;[IPR012677] Nucleotide-binding alpha-beta plait domain
Nol9	74035	Nol9	4632412I24Rik|6030462G04Rik|AI449622|AW490720	nucleolar protein 9	GO:0000448 cleavage in ITS2 between 5.8S rRNA and LSU-rRNA of tricistronic rRNA transcript (SSU-rRNA, 5.8S rRNA, LSU-rRNA);GO:0000479 endonucleolytic cleavage of tricistronic rRNA transcript (SSU-rRNA, 5.8S rRNA, LSU-rRNA);GO:0000478 endonucleolytic cleavage involved in rRNA processing	GO:0045111 intermediate filament cytoskeleton;GO:0005730 nucleolus;GO:0005856 cytoskeleton	GO:0051731 polynucleotide 5'-hydroxyl-kinase activity;GO:0019205 nucleobase-containing compound kinase activity;GO:0016773 phosphotransferase activity, alcohol group as acceptor	[IPR004435] Molybdopterin-guanine dinucleotide biosynthesis protein B (MobB) domain;[IPR010655] Pre-mRNA cleavage complex subunit Clp1
Actb	11461	Actb	Actx|E430023M04Rik|beta-actin	actin, beta	GO:0051621 regulation of norepinephrine uptake;GO:0072749 cellular response to cytochalasin B;GO:1901328 response to cytochalasin B	GO:0035267 NuA4 histone acetyltransferase complex;GO:0098871 postsynaptic actin cytoskeleton;GO:0044305 calyx of Held	GO:0098973 structural constituent of postsynaptic actin cytoskeleton;GO:0099186 structural constituent of postsynapse;GO:0030957 Tat protein binding	[IPR004000] Actin family;[IPR004001] Actin, conserved site;[IPR020902] Actin/actin-like conserved site
Actl6a	56456	Actl6a	2810432C06Rik|AI851094|ARP4|Actl6|Baf53a|C79802	actin-like 6A	GO:0043968 histone H2A acetylation;GO:0043967 histone H4 acetylation;GO:0001825 blastocyst formation	GO:0035267 NuA4 histone acetyltransferase complex;GO:0071564 npBAF complex;GO:0031011 Ino80 complex	GO:0003682 chromatin binding;GO:0005515 protein binding;GO:0005488 binding	[IPR004000] Actin family;[IPR004001] Actin, conserved site
Actl6b	83766	Actl6b	Actl6|ArpNa|Baf53b	actin-like 6B	GO:0006333 chromatin assembly or disassembly;GO:0006338 chromatin remodeling;GO:0006325 chromatin organization	GO:0071565 nBAF complex;GO:0016514 SWI/SNF complex;GO:0070603 SWI/SNF superfamily-type complex	GO:0005515 protein binding;GO:0005488 binding;GO:0003674 molecular_function	[IPR004000] Actin family;[IPR004001] Actin, conserved site
Actr3b	242894	Actr3b	9630005C02|ARP11|AW047569|Arp3b|Arp3beta	ARP3 actin-related protein 3B	GO:0034314 Arp2/3 complex-mediated actin nucleation;GO:0045010 actin nucleation;GO:0030838 positive regulation of actin filament polymerization	GO:0005885 Arp2/3 protein complex;GO:0015629 actin cytoskeleton;GO:0044430 cytoskeletal part	GO:0003779 actin binding;GO:0008092 cytoskeletal protein binding;GO:0005524 ATP binding	[IPR004000] Actin family;[IPR020902] Actin/actin-like conserved site
Actr5	109275	Actr5	AA545173|B430109J19Rik	ARP5 actin-related protein 5	GO:0070914 UV-damage excision repair;GO:0034644 cellular response to UV;GO:0071482 cellular response to light stimulus	GO:0031011 Ino80 complex;GO:0097346 INO80-type complex;GO:0033202 DNA helicase complex	GO:0003674 molecular_function	[IPR004000] Actin family;[IPR004001] Actin, conserved site
Actr6	67019	Actr6	2010200J04Rik|AU044443|Arp6|ArpX|CDA12	ARP6 actin-related protein 6	GO:0006338 chromatin remodeling;GO:0006325 chromatin organization;GO:0051276 chromosome organization	GO:0005856 cytoskeleton;GO:0043232 intracellular non-membrane-bounded organelle;GO:0043228 non-membrane-bounded organelle	GO:0003674 molecular_function	[IPR004000] Actin family
Actr8	56249	Actr8	5730542K05Rik|ARP8	ARP8 actin-related protein 8	GO:0006338 chromatin remodeling;GO:0006310 DNA recombination;GO:0006281 DNA repair	GO:0031011 Ino80 complex;GO:0097346 INO80-type complex;GO:0033202 DNA helicase complex	GO:0005524 ATP binding;GO:0032559 adenyl ribonucleotide binding;GO:0030554 adenyl nucleotide binding	[IPR004000] Actin family
Adnp	11538	Adnp	AA589558|mKIAA0784	activity-dependent neuroprotective protein	GO:0033484 nitric oxide homeostasis;GO:0045773 positive regulation of axon extension;GO:0050772 positive regulation of axonogenesis	GO:0030425 dendrite;GO:0097447 dendritic tree;GO:0030424 axon	GO:0048487 beta-tubulin binding;GO:0005507 copper ion binding;GO:0042277 peptide binding	[IPR001356] Homeobox domain;[IPR007087] Zinc finger, C2H2;[IPR009057] Homeodomain-like;[IPR015880] Zinc finger, C2H2-like
Aebp2	11569	Aebp2	AU023766|B230313N05Rik	AE binding protein 2	GO:0000122 negative regulation of transcription by RNA polymerase II;GO:0045892 negative regulation of transcription, DNA-templated;GO:1903507 negative regulation of nucleic acid-templated transcription	GO:0035098 ESC/E(Z) complex;GO:0035097 histone methyltransferase complex;GO:0031519 PcG protein complex	GO:0001227 DNA-binding transcription repressor activity, RNA polymerase II-specific;GO:0000978 RNA polymerase II proximal promoter sequence-specific DNA binding;GO:0003714 transcription corepressor activity	[IPR007087] Zinc finger, C2H2;[IPR015880] Zinc finger, C2H2-like
Ahdc1	230793	Ahdc1	D030015G18Rik	AT hook, DNA binding motif, containing 1	GO:0008150 biological_process	GO:0005575 cellular_component	GO:0003677 DNA binding;GO:0003676 nucleic acid binding;GO:1901363 heterocyclic compound binding
Aicda	11628	Aicda	Aid|Arp2	activation-induced cytidine deaminase	GO:0090310 negative regulation of methylation-dependent chromatin silencing;GO:0045869 negative regulation of single stranded viral RNA replication via double stranded DNA intermediate;GO:0009972 cytidine deamination	GO:0000178 exosome (RNase complex);GO:1905354 exoribonuclease complex;GO:0000932 P-body	GO:0004126 cytidine deaminase activity;GO:0016814 hydrolase activity, acting on carbon-nitrogen (but not peptide) bonds, in cyclic amidines;GO:0019239 deaminase activity	[IPR013158] APOBEC-like, N-terminal;[IPR016192] APOBEC/CMP deaminase, zinc-binding;[IPR016193] Cytidine deaminase-like
Aire	11634	Aire	(Human)AIRE1|APECED|APS1|APSI|PGA1	autoimmune regulator (autoimmune polyendocrinopathy candidiasis ectodermal dystrophy)	GO:0002458 peripheral T cell tolerance induction;GO:0045060 negative thymic T cell selection;GO:2000410 regulation of thymocyte migration	GO:0016604 nuclear body;GO:0044451 nucleoplasm part;GO:0005654 nucleoplasm	GO:0045182 translation regulator activity;GO:0042393 histone binding;GO:0000977 RNA polymerase II regulatory region sequence-specific DNA binding	[IPR000770] SAND domain;[IPR001965] Zinc finger, PHD-type;[IPR004865] Homogeneously-staining region;[IPR008087] Autoimmune regulator, AIRE;[IPR010919] SAND domain-like;[IPR011011] Zinc finger, FYVE/PHD-type;[IPR019786] Zinc finger, PHD-type, conserved site;[IPR019787] Zinc finger, PHD-finger
Aldoa	11674	Aldoa	Aldo-1|Aldo1	aldolase A, fructose-bisphosphate	GO:0061615 glycolytic process through fructose-6-phosphate;GO:0019242 methylglyoxal biosynthetic process;GO:0007339 binding of sperm to zona pellucida	GO:0035686 sperm fibrous sheath;GO:0030018 Z disc;GO:0061827 sperm head	GO:0070061 fructose binding;GO:0004332 fructose-bisphosphate aldolase activity;GO:0016832 aldehyde-lyase activity	[IPR000741] Fructose-bisphosphate aldolase, class-I;[IPR029768] Fructose-bisphosphate aldolase class-I active site
Alkbh1	211064	Alkbh1	2700073G19Rik|Abh|Alkbh|alkB|hABH	alkB homolog 1, histone H2A dioxygenase	GO:1990983 tRNA demethylation;GO:0002101 tRNA wobble cytosine modification;GO:0042245 RNA repair	GO:0005719 nuclear euchromatin;GO:0000791 euchromatin;GO:0000790 nuclear chromatin	GO:1990984 tRNA demethylase activity;GO:0035516 oxidative DNA demethylase activity;GO:0070579 methylcytosine dioxygenase activity	[IPR004574] Alkylated DNA repair protein AlkB;[IPR005123] Oxoglutarate/iron-dependent dioxygenase;[IPR027450] Alpha-ketoglutarate-dependent dioxygenase AlkB-like
Anp32a	11737	Anp32a	Anp32|I1PP2A|LANP|PHAP1|W91701|pp32	acidic (leucine-rich) nuclear phosphoprotein 32 family, member A	GO:0006913 nucleocytoplasmic transport;GO:0051169 nuclear transport;GO:0046907 intracellular transport	GO:0016363 nuclear matrix;GO:0034399 nuclear periphery;GO:0048471 perinuclear region of cytoplasm	GO:0042393 histone binding;GO:0005515 protein binding;GO:0005488 binding	[IPR001611] Leucine-rich repeat;[IPR032675] Leucine-rich repeat domain, L domain-like
Anp32b	67628	Anp32b	2410015B15Rik|PAL31|PHAPI2a|Ssp29	acidic (leucine-rich) nuclear phosphoprotein 32 family, member B	GO:1900087 positive regulation of G1/S transition of mitotic cell cycle;GO:1902808 positive regulation of cell cycle G1/S phase transition;GO:0021591 ventricular system development	GO:0005634 nucleus;GO:0043231 intracellular membrane-bounded organelle;GO:0043227 membrane-bounded organelle	GO:0042393 histone binding;GO:0005515 protein binding;GO:0005488 binding	[IPR001611] Leucine-rich repeat;[IPR003603] U2A'/phosphoprotein 32 family A, C-terminal;[IPR032675] Leucine-rich repeat domain, L domain-like
Anp32e	66471	Anp32e	2810018A15Rik|AI047746|AI326868|CPD1|LANP-L|LANPL|mLANP-L	acidic (leucine-rich) nuclear phosphoprotein 32 family, member E	GO:0043486 histone exchange;GO:0043044 ATP-dependent chromatin remodeling;GO:0034728 nucleosome organization	GO:0031410 cytoplasmic vesicle;GO:0097708 intracellular vesicle;GO:0031982 vesicle	GO:0019212 phosphatase inhibitor activity;GO:0019208 phosphatase regulator activity;GO:0042393 histone binding	[IPR001611] Leucine-rich repeat;[IPR025875] Leucine rich repeat 4;[IPR032675] Leucine-rich repeat domain, L domain-like
Apbb1	11785	Apbb1	Fe65|Rir	amyloid beta (A4) precursor protein-binding, family B, member 1	GO:0050760 negative regulation of thymidylate synthase biosynthetic process;GO:0050758 regulation of thymidylate synthase biosynthetic process;GO:0050757 thymidylate synthase biosynthetic process	GO:1990761 growth cone lamellipodium;GO:1990812 growth cone filopodium;GO:0090723 growth cone part	GO:0070064 proline-rich region binding;GO:0048156 tau protein binding;GO:0035035 histone acetyltransferase binding	[IPR001202] WW domain;[IPR006020] PTB/PI domain;[IPR011993] PH domain-like
Apex1	11792	Apex1	APE|Apex|HAP1|Ref-1	apurinic/apyrimidinic endonuclease 1	GO:0097698 telomere maintenance via base-excision repair;GO:0014912 negative regulation of smooth muscle cell migration;GO:1900087 positive regulation of G1/S transition of mitotic cell cycle	GO:0016607 nuclear speck;GO:0005813 centrosome;GO:0016604 nuclear body	GO:0008311 double-stranded DNA 3'-5' exodeoxyribonuclease activity;GO:0016890 site-specific endodeoxyribonuclease activity, specific for altered base;GO:0008309 double-stranded DNA exodeoxyribonuclease activity	[IPR004808] AP endonuclease 1;[IPR005135] Endonuclease/exonuclease/phosphatase;[IPR020847] AP endonuclease 1, binding site;[IPR020848] AP endonuclease 1, conserved site
Apobec1	11810	Apobec1	Cdar1	apolipoprotein B mRNA editing enzyme, catalytic polypeptide 1	GO:0090310 negative regulation of methylation-dependent chromatin silencing;GO:0090366 positive regulation of mRNA modification;GO:0090308 regulation of methylation-dependent chromatin silencing	GO:0005634 nucleus;GO:0005737 cytoplasm;GO:0043231 intracellular membrane-bounded organelle	GO:0004131 cytosine deaminase activity;GO:0004126 cytidine deaminase activity;GO:0017091 AU-rich element binding	[IPR013158] APOBEC-like, N-terminal;[IPR016192] APOBEC/CMP deaminase, zinc-binding;[IPR016193] Cytidine deaminase-like
Apobec2	11811	Apobec2	Arp1	apolipoprotein B mRNA editing enzyme, catalytic polypeptide 2	GO:0016554 cytidine to uridine editing;GO:0080111 DNA demethylation;GO:0035510 DNA dealkylation	GO:0005634 nucleus;GO:0005737 cytoplasm;GO:0043231 intracellular membrane-bounded organelle	GO:0004126 cytidine deaminase activity;GO:0016814 hydrolase activity, acting on carbon-nitrogen (but not peptide) bonds, in cyclic amidines;GO:0019239 deaminase activity	[IPR013158] APOBEC-like, N-terminal;[IPR016193] Cytidine deaminase-like
Apobec3	80287	Apobec3	Apobec|Arp3|BC003314|Cem15|Gm20117|Rfv3	apolipoprotein B mRNA editing enzyme, catalytic polypeptide 3	GO:0045071 negative regulation of viral genome replication;GO:0016554 cytidine to uridine editing;GO:1903901 negative regulation of viral life cycle	GO:0005634 nucleus;GO:0005737 cytoplasm;GO:0043231 intracellular membrane-bounded organelle	GO:0047844 deoxycytidine deaminase activity;GO:0004126 cytidine deaminase activity;GO:0016814 hydrolase activity, acting on carbon-nitrogen (but not peptide) bonds, in cyclic amidines	[IPR013158] APOBEC-like, N-terminal;[IPR016192] APOBEC/CMP deaminase, zinc-binding;[IPR016193] Cytidine deaminase-like
Arid1a	93760	Arid1a	1110030E03Rik|BAF250a|Osa1|Smarcf1	AT rich interactive domain 1A (SWI-like)	GO:0003408 optic cup formation involved in camera-type eye development;GO:0002072 optic cup morphogenesis involved in camera-type eye development;GO:0042921 glucocorticoid receptor signaling pathway	GO:0071564 npBAF complex;GO:0071565 nBAF complex;GO:0016514 SWI/SNF complex	GO:0016922 nuclear receptor binding;GO:0035257 nuclear hormone receptor binding;GO:0031491 nucleosome binding	[IPR001606] ARID DNA-binding domain;[IPR016024] Armadillo-type fold;[IPR021906] SWI/SNF-like complex subunit BAF250/Osa
Arid1b	239985	Arid1b	8030481M12|9330189K18Rik|AI836955|Ardi1b|B230217J03Rik|BAF250B|mKIAA1235	AT rich interactive domain 1B (SWI-like)	GO:0097026 dendritic cell dendrite assembly;GO:0007270 neuron-neuron synaptic transmission;GO:0060996 dendritic spine development	GO:0071565 nBAF complex;GO:0016514 SWI/SNF complex;GO:0070603 SWI/SNF superfamily-type complex	GO:0003677 DNA binding;GO:0003676 nucleic acid binding;GO:1901363 heterocyclic compound binding	[IPR001606] ARID DNA-binding domain;[IPR016024] Armadillo-type fold;[IPR021906] SWI/SNF-like complex subunit BAF250/Osa
Arid2	77044	Arid2	1700124K17Rik|4432409D24Rik|BAF200|zipzap/p200	AT rich interactive domain 2 (ARID, RFX-like)	GO:0060982 coronary artery morphogenesis;GO:0060977 coronary vasculature morphogenesis;GO:0006337 nucleosome disassembly	GO:0005667 transcription factor complex;GO:0005654 nucleoplasm;GO:0031981 nuclear lumen	GO:0008134 transcription factor binding;GO:0003677 DNA binding;GO:0046872 metal ion binding	[IPR001606] ARID DNA-binding domain;[IPR003150] DNA-binding RFX-type winged-helix domain;[IPR007087] Zinc finger, C2H2;[IPR011991] Winged helix-turn-helix DNA-binding domain;[IPR016024] Armadillo-type fold
Arid3a	13496	Arid3a	Bright|Dri1|Dril1	AT rich interactive domain 3A (BRIGHT-like)	GO:0045944 positive regulation of transcription by RNA polymerase II;GO:0045893 positive regulation of transcription, DNA-templated;GO:1903508 positive regulation of nucleic acid-templated transcription	GO:0045121 membrane raft;GO:0098857 membrane microdomain;GO:0098589 membrane region	GO:0001228 DNA-binding transcription activator activity, RNA polymerase II-specific;GO:0000977 RNA polymerase II regulatory region sequence-specific DNA binding;GO:0000976 transcription regulatory region sequence-specific DNA binding	[IPR001606] ARID DNA-binding domain;[IPR023334] REKLES domain
Arid3b	56380	Arid3b	Bdp|Dri2	AT rich interactive domain 3B (BRIGHT-like)	GO:0045944 positive regulation of transcription by RNA polymerase II;GO:0045893 positive regulation of transcription, DNA-templated;GO:1903508 positive regulation of nucleic acid-templated transcription	GO:0005654 nucleoplasm;GO:0031981 nuclear lumen;GO:0070013 intracellular organelle lumen	GO:0000980 RNA polymerase II distal enhancer sequence-specific DNA binding;GO:0001158 enhancer sequence-specific DNA binding;GO:0035326 enhancer binding	[IPR001606] ARID DNA-binding domain;[IPR023334] REKLES domain
Arid3c	550619	Arid3c		AT rich interactive domain 3C (BRIGHT-like)	GO:0045944 positive regulation of transcription by RNA polymerase II;GO:0045893 positive regulation of transcription, DNA-templated;GO:1903508 positive regulation of nucleic acid-templated transcription	GO:0045121 membrane raft;GO:0098857 membrane microdomain;GO:0098589 membrane region	GO:0000978 RNA polymerase II proximal promoter sequence-specific DNA binding;GO:0000987 proximal promoter sequence-specific DNA binding;GO:0001228 DNA-binding transcription activator activity, RNA polymerase II-specific	[IPR001606] ARID DNA-binding domain;[IPR023334] REKLES domain
Arid5b	71371	Arid5b	4930580B11|5430435G07Rik|AI467247|Desrt|Mrf2|Mrf2alpha|Mrf2beta	AT rich interactive domain 5B (MRF1-like)	GO:0060613 fat pad development;GO:0060325 face morphogenesis;GO:0008585 female gonad development	GO:0005634 nucleus;GO:0043231 intracellular membrane-bounded organelle;GO:0043227 membrane-bounded organelle	GO:0001227 DNA-binding transcription repressor activity, RNA polymerase II-specific;GO:0003713 transcription coactivator activity;GO:0000977 RNA polymerase II regulatory region sequence-specific DNA binding	[IPR001606] ARID DNA-binding domain
Arrb1	109689	Arrb1	1200006I17Rik|AW208571|G430100A01Rik	arrestin, beta 1	GO:0090240 positive regulation of histone H4 acetylation;GO:0042699 follicle-stimulating hormone signaling pathway;GO:0035774 positive regulation of insulin secretion involved in cellular response to glucose stimulus	GO:0031143 pseudopodium;GO:0043197 dendritic spine;GO:0005905 clathrin-coated pit	GO:0031896 V2 vasopressin receptor binding;GO:0031691 alpha-1A adrenergic receptor binding;GO:0031692 alpha-1B adrenergic receptor binding	[IPR000698] Arrestin;[IPR011021] Arrestin-like, N-terminal;[IPR011022] Arrestin C-terminal-like domain;[IPR014756] Immunoglobulin E-set;[IPR017864] Arrestin, conserved site
Asf1a	66403	Asf1a	2310079C17Rik|C79052	anti-silencing function 1A histone chaperone	GO:0006335 DNA replication-dependent nucleosome assembly;GO:0006336 DNA replication-independent nucleosome assembly;GO:0034723 DNA replication-dependent nucleosome organization	GO:0000790 nuclear chromatin;GO:0044454 nuclear chromosome part;GO:0000785 chromatin	GO:0042393 histone binding;GO:0003682 chromatin binding;GO:0005515 protein binding	[IPR006818] Histone chaperone, ASF1-like
Asf1b	66929	Asf1b	1700003K02Rik|AA409591	anti-silencing function 1B histone chaperone	GO:0006335 DNA replication-dependent nucleosome assembly;GO:0001835 blastocyst hatching;GO:0006336 DNA replication-independent nucleosome assembly	GO:0000790 nuclear chromatin;GO:0044454 nuclear chromosome part;GO:0000785 chromatin	GO:0042393 histone binding;GO:0005515 protein binding;GO:0005488 binding	[IPR006818] Histone chaperone, ASF1-like
Ash1l	192195	Ash1l	8030453L17Rik|Ash1|E430018P19Rik|Kmt2h	ASH1 like histone lysine methyltransferase	GO:0097676 histone H3-K36 dimethylation;GO:1903699 tarsal gland development;GO:1903709 uterine gland development	GO:0005923 bicellular tight junction;GO:0070160 tight junction;GO:0043296 apical junction complex	GO:0046974 histone methyltransferase activity (H3-K9 specific);GO:0046975 histone methyltransferase activity (H3-K36 specific);GO:0042800 histone methyltransferase activity (H3-K4 specific)	[IPR001025] Bromo adjacent homology (BAH) domain;[IPR001214] SET domain;[IPR001487] Bromodomain;[IPR001965] Zinc finger, PHD-type;[IPR003616] Post-SET domain;[IPR006560] AWS domain;[IPR011011] Zinc finger, FYVE/PHD-type;[IPR017956] AT hook, DNA-binding motif;[IPR019786] Zinc finger, PHD-type, conserved site;[IPR019787] Zinc finger, PHD-finger
Ash2l	23808	Ash2l	(Human)ASH2|ASH2L1|ASH2L2|Bre2	ASH2 like histone lysine methyltransferase complex subunit	GO:0048096 chromatin-mediated maintenance of transcription;GO:0051568 histone H3-K4 methylation;GO:0034968 histone lysine methylation	GO:0071339 MLL1 complex;GO:0044666 MLL3/4 complex;GO:0048188 Set1C/COMPASS complex	GO:0042800 histone methyltransferase activity (H3-K4 specific);GO:1990188 euchromatin binding;GO:0018024 histone-lysine N-methyltransferase activity	[IPR001870] B30.2/SPRY domain;[IPR003877] SPRY domain;[IPR013320] Concanavalin A-like lectin/glucanase domain
Asxl1	228790	Asxl1	(Human)BOPS|MDS	additional sex combs like 1	GO:0035522 monoubiquitinated histone H2A deubiquitination;GO:0035359 negative regulation of peroxisome proliferator activated receptor signaling pathway;GO:0035521 monoubiquitinated histone deubiquitination	GO:0035517 PR-DUB complex;GO:0031519 PcG protein complex;GO:0000790 nuclear chromatin	GO:0042974 retinoic acid receptor binding;GO:0042975 peroxisome proliferator activated receptor binding;GO:0035257 nuclear hormone receptor binding	[IPR007759] HB1/Asxl, restriction endonuclease HTH domain;[IPR026905] Protein ASX-like, PHD domain;[IPR028020] ASX homology domain
Asxl2	75302	Asxl2	4930556B16Rik|mKIAA1685	additional sex combs like 2, transcriptional regulator	GO:1902466 positive regulation of histone H3-K27 trimethylation;GO:1900159 positive regulation of bone mineralization involved in bone maturation;GO:1902464 regulation of histone H3-K27 trimethylation	GO:0035517 PR-DUB complex;GO:0031519 PcG protein complex;GO:0000790 nuclear chromatin	GO:0042975 peroxisome proliferator activated receptor binding;GO:0003682 chromatin binding;GO:0005102 signaling receptor binding	[IPR007759] HB1/Asxl, restriction endonuclease HTH domain;[IPR028020] ASX homology domain;[IPR026905] Protein ASX-like, PHD domain
Atad2	70472	Atad2	2610509G12Rik	ATPase family, AAA domain containing 2	GO:0031936 negative regulation of chromatin silencing;GO:0031935 regulation of chromatin silencing;GO:0060969 negative regulation of gene silencing	GO:0005654 nucleoplasm;GO:0031981 nuclear lumen;GO:0070013 intracellular organelle lumen	GO:0042393 histone binding;GO:0016887 ATPase activity;GO:0003682 chromatin binding	[IPR001487] Bromodomain;[IPR003593] AAA+ ATPase domain;[IPR003959] ATPase, AAA-type, core;[IPR003960] ATPase, AAA-type, conserved site;[IPR027417] P-loop containing nucleoside triphosphate hydrolase
Atf2	11909	Atf2	Atf-2|CRE-BP|Creb2|D130078H02Rik|D18875|Tg(Gzma-Klra1)7Wum|mXBP	activating transcription factor 2	GO:0032915 positive regulation of transforming growth factor beta2 production;GO:0110024 positive regulation of cardiac muscle myoblast proliferation;GO:0110022 regulation of cardiac muscle myoblast proliferation	GO:0035861 site of double-strand break;GO:0090734 site of DNA damage;GO:0005741 mitochondrial outer membrane	GO:0035497 cAMP response element binding;GO:0004402 histone acetyltransferase activity;GO:0008140 cAMP response element binding protein binding	[IPR004827] Basic-leucine zipper domain;[IPR016378] Transcription factor cyclic AMP-dependent, CRE-BP1-type;[IPR007087] Zinc finger, C2H2
Atf7ip	54343	Atf7ip	2610204M12Rik|AM|Mcaf1	activating transcription factor 7 interacting protein	GO:0090309 positive regulation of methylation-dependent chromatin silencing;GO:0090308 regulation of methylation-dependent chromatin silencing;GO:0031937 positive regulation of chromatin silencing	GO:0016604 nuclear body;GO:0005667 transcription factor complex;GO:0044451 nucleoplasm part	GO:0003714 transcription corepressor activity;GO:0016887 ATPase activity;GO:0003712 transcription coregulator activity	[IPR003961] Fibronectin type III
Atf7ip2	75329	Atf7ip2	4930558K11Rik|BC018510|Get-1|PSM2	activating transcription factor 7 interacting protein 2	GO:0008150 biological_process	GO:0005634 nucleus;GO:0043231 intracellular membrane-bounded organelle;GO:0043227 membrane-bounded organelle	GO:0003674 molecular_function	[IPR003961] Fibronectin type III
Atm	11920	Atm	AI256621|C030026E19Rik	ataxia telangiectasia mutated	GO:0002331 pre-B cell allelic exclusion;GO:1904884 positive regulation of telomerase catalytic core complex assembly;GO:0072434 signal transduction involved in mitotic G2 DNA damage checkpoint	GO:1990391 DNA repair complex;GO:0000781 chromosome, telomeric region;GO:0005819 spindle	GO:0004677 DNA-dependent protein kinase activity;GO:0016303 1-phosphatidylinositol-3-kinase activity;GO:0035004 phosphatidylinositol 3-kinase activity	[IPR000403] Phosphatidylinositol 3-/4-kinase, catalytic domain;[IPR003151] PIK-related kinase, FAT;[IPR003152] FATC domain;[IPR011009] Protein kinase-like domain;[IPR014009] PIK-related kinase;[IPR016024] Armadillo-type fold;[IPR018936] Phosphatidylinositol 3/4-kinase, conserved site;[IPR021668] Telomere-length maintenance and DNA damage repair
Atn1	13498	Atn1	Atr1|Drpla|atrophin-1	atrophin 1	GO:0009405 pathogenesis;GO:0008584 male gonad development;GO:0030011 maintenance of cell polarity	GO:0016363 nuclear matrix;GO:0034399 nuclear periphery;GO:0031252 cell leading edge	GO:0090729 toxin activity;GO:0008432 JUN kinase binding;GO:0001085 RNA polymerase II transcription factor binding	[IPR002951] Atrophin-like;[IPR017993] Atrophin-1
Atr	245000	Atr	(Human)FCTCS|FRP1|MEC1|SCKL|SCKL1	ataxia telangiectasia and Rad3 related	GO:1904884 positive regulation of telomerase catalytic core complex assembly;GO:1904882 regulation of telomerase catalytic core complex assembly;GO:1904868 telomerase catalytic core complex assembly	GO:0001741 XY body;GO:0016605 PML body;GO:0000803 sex chromosome	GO:0032407 MutSalpha complex binding;GO:0032405 MutLalpha complex binding;GO:0032404 mismatch repair complex binding	[IPR000403] Phosphatidylinositol 3-/4-kinase, catalytic domain;[IPR003151] PIK-related kinase, FAT;[IPR003152] FATC domain;[IPR011009] Protein kinase-like domain;[IPR011990] Tetratricopeptide-like helical domain;[IPR012993] UME domain;[IPR014009] PIK-related kinase;[IPR016024] Armadillo-type fold;[IPR018936] Phosphatidylinositol 3/4-kinase, conserved site;[IPR021133] HEAT, type 2
Atrx	22589	Atrx	4833408C14Rik|AI447451|ATR2|DXHXS6677E|HP1-BP38|Hp1bp2|Hp1bp38|MRXS3|RAD54L|Rad54|XH2|Xnp|ZNF-HX	ATRX, chromatin remodeler	GO:1904908 negative regulation of maintenance of mitotic sister chromatid cohesion, telomeric;GO:1904907 regulation of maintenance of mitotic sister chromatid cohesion, telomeric;GO:1901582 positive regulation of telomeric RNA transcription from RNA pol II promoter	GO:1990707 nuclear subtelomeric heterochromatin;GO:1990421 subtelomeric heterochromatin;GO:0031618 nuclear pericentric heterochromatin	GO:0015616 DNA translocase activity;GO:0070087 chromo shadow domain binding;GO:0008094 DNA-dependent ATPase activity	[IPR000330] SNF2-related, N-terminal domain;[IPR001650] Helicase, C-terminal;[IPR011011] Zinc finger, FYVE/PHD-type;[IPR014001] Helicase superfamily 1/2, ATP-binding domain;[IPR025766] ADD domain;[IPR027417] P-loop containing nucleoside triphosphate hydrolase
Atxn7	246103	Atxn7	A430107N12Rik|AI627028|Sca7|ataxin-7	ataxin 7	GO:0043569 negative regulation of insulin-like growth factor receptor signaling pathway;GO:0043567 regulation of insulin-like growth factor receptor signaling pathway;GO:0016578 histone deubiquitination	GO:0015630 microtubule cytoskeleton;GO:0005654 nucleoplasm;GO:0005856 cytoskeleton	GO:0003682 chromatin binding;GO:0005515 protein binding;GO:0005488 binding	[IPR013243] SCA7 domain
Atxn7l3	217218	Atxn7l3	E030022H21Rik	ataxin 7-like 3	GO:0010390 histone monoubiquitination;GO:0016578 histone deubiquitination;GO:0016574 histone ubiquitination	GO:0000124 SAGA complex;GO:0071819 DUBm complex;GO:0070461 SAGA-type complex	GO:0030374 nuclear receptor transcription coactivator activity;GO:0003713 transcription coactivator activity;GO:0003712 transcription coregulator activity	[IPR013243] SCA7 domain;[IPR013246] SAGA complex, Sgf11 subunit
Aurka	20878	Aurka	AIRK1|ARK-1|AU019385|AW539821|Ark1|Aurora-A|Ayk1|IAK|IAK1|Stk6	aurora kinase A	GO:1900195 positive regulation of oocyte maturation;GO:0007057 spindle assembly involved in female meiosis I;GO:0060282 positive regulation of oocyte development	GO:0042585 germinal vesicle;GO:0043203 axon hillock;GO:0032133 chromosome passenger complex	GO:0035174 histone serine kinase activity;GO:0035173 histone kinase activity;GO:0031625 ubiquitin protein ligase binding	[IPR000719] Protein kinase domain;[IPR002290] Serine/threonine/dual specificity protein kinase, catalytic domain;[IPR008271] Serine/threonine-protein kinase, active site;[IPR011009] Protein kinase-like domain;[IPR017441] Protein kinase, ATP binding site
Aurkb	20877	Aurkb	AIM-1|AIRK2|AL022959|Aik2|Aim1|Ark2|AurB|IPL1|STK-1|Stk12|Stk5	aurora kinase B	GO:0007094 mitotic spindle assembly checkpoint;GO:0043988 histone H3-S28 phosphorylation;GO:0071174 mitotic spindle checkpoint	GO:0032133 chromosome passenger complex;GO:0031616 spindle pole centrosome;GO:1990023 mitotic spindle midzone	GO:0035174 histone serine kinase activity;GO:0035173 histone kinase activity;GO:0004674 protein serine/threonine kinase activity	[IPR000719] Protein kinase domain;[IPR002290] Serine/threonine/dual specificity protein kinase, catalytic domain;[IPR008271] Serine/threonine-protein kinase, active site;[IPR011009] Protein kinase-like domain;[IPR017441] Protein kinase, ATP binding site
Aurkc	20871	Aurkc	AIE1|AIK3|ARK-3|IAK3|Stk13	aurora kinase C	GO:0051255 spindle midzone assembly;GO:0048599 oocyte development;GO:0009994 oocyte differentiation	GO:1990385 meiotic spindle midzone;GO:0032133 chromosome passenger complex;GO:0031616 spindle pole centrosome	GO:0035174 histone serine kinase activity;GO:0035173 histone kinase activity;GO:0004674 protein serine/threonine kinase activity	[IPR000719] Protein kinase domain;[IPR002290] Serine/threonine/dual specificity protein kinase, catalytic domain;[IPR008271] Serine/threonine-protein kinase, active site;[IPR011009] Protein kinase-like domain;[IPR017441] Protein kinase, ATP binding site
Babam1	68251	Babam1	5430437P03Rik|Merit40	BRISC and BRCA1 A complex member 1	GO:0072425 signal transduction involved in G2 DNA damage checkpoint;GO:0072422 signal transduction involved in DNA damage checkpoint;GO:0031572 G2 DNA damage checkpoint	GO:0070552 BRISC complex;GO:0070531 BRCA1-A complex;GO:0016604 nuclear body	GO:0003674 molecular_function	[IPR002035] von Willebrand factor, type A
Banp	53325	Banp	AA408158|SMAR1	BTG3 associated nuclear protein	GO:0042177 negative regulation of protein catabolic process;GO:0034504 protein localization to nucleus;GO:0042176 regulation of protein catabolic process	GO:0016604 nuclear body;GO:0044451 nucleoplasm part;GO:0005654 nucleoplasm	GO:0002039 p53 binding;GO:0042802 identical protein binding;GO:0003677 DNA binding	[IPR018379] BEN domain
Bap1	104416	Bap1	2300006C11Rik|AA989761|AW553466|mKIAA0272|uch-x4	Brca1 associated protein 1	GO:0035522 monoubiquitinated histone H2A deubiquitination;GO:0061519 macrophage homeostasis;GO:0035521 monoubiquitinated histone deubiquitination	GO:0035517 PR-DUB complex;GO:0031519 PcG protein complex;GO:0005654 nucleoplasm	GO:0004843 thiol-dependent ubiquitin-specific protease activity;GO:0036459 thiol-dependent ubiquitinyl hydrolase activity;GO:0019783 ubiquitin-like protein-specific protease activity	[IPR001578] Peptidase C12, ubiquitin carboxyl-terminal hydrolase
Bard1	12021	Bard1		BRCA1 associated RING domain 1	GO:0046826 negative regulation of protein export from nucleus;GO:0085020 protein K6-linked ubiquitination;GO:0051457 maintenance of protein location in nucleus	GO:0031436 BRCA1-BARD1 complex;GO:0070531 BRCA1-A complex;GO:0000152 nuclear ubiquitin ligase complex	GO:0004842 ubiquitin-protein transferase activity;GO:0046982 protein heterodimerization activity;GO:0019787 ubiquitin-like protein transferase activity	[IPR001357] BRCT domain;[IPR001841] Zinc finger, RING-type;[IPR002110] Ankyrin repeat;[IPR017907] Zinc finger, RING-type, conserved site;[IPR020683] Ankyrin repeat-containing domain
Baz1a	217578	Baz1a	Acf1|B930060C03|BC065123|Gtl5|Wcrf180|cbp146	bromodomain adjacent to zinc finger domain 1A	GO:0006261 DNA-dependent DNA replication;GO:0006338 chromatin remodeling;GO:0006260 DNA replication	GO:0008623 CHRAC;GO:0031010 ISWI-type complex;GO:0070603 SWI/SNF superfamily-type complex	GO:0046872 metal ion binding;GO:0043169 cation binding;GO:0043167 ion binding	[IPR001487] Bromodomain;[IPR001965] Zinc finger, PHD-type;[IPR004022] DDT domain;[IPR011011] Zinc finger, FYVE/PHD-type;[IPR013136] WSTF/Acf1/Cbp146;[IPR018359] Bromodomain, conserved site;[IPR018500] DDT domain, subgroup;[IPR018501] DDT domain superfamily;[IPR019786] Zinc finger, PHD-type, conserved site;[IPR019787] Zinc finger, PHD-finger;[IPR028942] WHIM1 domain
Baz1b	22385	Baz1b	C87820|WSTF|Wbscr9	bromodomain adjacent to zinc finger domain, 1B	GO:0016572 histone phosphorylation;GO:0006333 chromatin assembly or disassembly;GO:0006338 chromatin remodeling	GO:0005721 pericentric heterochromatin;GO:0043596 nuclear replication fork;GO:0000792 heterochromatin	GO:0035173 histone kinase activity;GO:0004715 non-membrane spanning protein tyrosine kinase activity;GO:0004713 protein tyrosine kinase activity	[IPR001487] Bromodomain;[IPR001841] Zinc finger, RING-type;[IPR001965] Zinc finger, PHD-type;[IPR011011] Zinc finger, FYVE/PHD-type;[IPR013136] WSTF/Acf1/Cbp146;[IPR018359] Bromodomain, conserved site;[IPR018500] DDT domain, subgroup;[IPR018501] DDT domain superfamily;[IPR019786] Zinc finger, PHD-type, conserved site;[IPR019787] Zinc finger, PHD-finger;[IPR028935] WHIM3 domain;[IPR028941] WHIM2 d…
Baz2a	116848	Baz2a	AA415431|C030005G16Rik|C78388|Tip5|Walp3|mKIAA0314	bromodomain adjacent to zinc finger domain, 2A	GO:0070869 heterochromatin assembly involved in chromatin silencing;GO:0034770 histone H4-K20 methylation;GO:0016479 negative regulation of transcription by RNA polymerase I	GO:0005677 chromatin silencing complex;GO:0033553 rDNA heterochromatin;GO:0090568 nuclear transcriptional repressor complex	GO:0001164 RNA polymerase I CORE element sequence-specific DNA binding;GO:0001163 RNA polymerase I regulatory region sequence-specific DNA binding;GO:0001013 RNA polymerase I regulatory region DNA binding	[IPR001487] Bromodomain;[IPR001739] Methyl-CpG DNA binding;[IPR001965] Zinc finger, PHD-type;[IPR004022] DDT domain;[IPR011011] Zinc finger, FYVE/PHD-type;[IPR016177] DNA-binding domain;[IPR017956] AT hook, DNA-binding motif;[IPR018359] Bromodomain, conserved site;[IPR018500] DDT domain, subgroup;[IPR018501] DDT domain superfamily;[IPR019787] Zinc finger, PHD-finger;[IPR028935] WHIM3 domain;[IPR0…
Baz2b	407823	Baz2b	5830435C13Rik|BC053917|D2Ertd794e	bromodomain adjacent to zinc finger domain, 2B	GO:0008150 biological_process	GO:0005575 cellular_component	GO:0003674 molecular_function	[IPR001487] Bromodomain;[IPR001739] Methyl-CpG DNA binding;[IPR001965] Zinc finger, PHD-type;[IPR004022] DDT domain;[IPR011011] Zinc finger, FYVE/PHD-type;[IPR016177] DNA-binding domain;[IPR018359] Bromodomain, conserved site;[IPR018500] DDT domain, subgroup;[IPR018501] DDT domain superfamily;[IPR019787] Zinc finger, PHD-finger
Bcas2	68183	Bcas2	6430539P16Rik|AI132645|C76366|C80030	breast carcinoma amplified sequence 2	GO:0008380 RNA splicing;GO:0006397 mRNA processing;GO:0016071 mRNA metabolic process	GO:0005662 DNA replication factor A complex;GO:0043601 nuclear replisome;GO:0071007 U2-type catalytic step 2 spliceosome	GO:0003674 molecular_function	[IPR008409] Pre-mRNA-splicing factor SPF27
Bcl6	12053	Bcl6	Bcl5	B cell leukemia/lymphoma 6	GO:0048294 negative regulation of isotype switching to IgE isotypes;GO:0045629 negative regulation of T-helper 2 cell differentiation;GO:0045829 negative regulation of isotype switching	GO:0005657 replication fork;GO:0044427 chromosomal part;GO:0005694 chromosome	GO:0001161 intronic transcription regulatory region sequence-specific DNA binding;GO:0044213 intronic transcription regulatory region DNA binding;GO:0031490 chromatin DNA binding	[IPR000210] BTB/POZ domain;[IPR007087] Zinc finger, C2H2;[IPR011333] SKP1/BTB/POZ domain;[IPR015880] Zinc finger, C2H2-like
Bcor	71458	Bcor	2900008C10Rik|5830466J11Rik|8430401K06Rik|BcorR|D930024N20Rik|mKIAA1575	BCL6 interacting corepressor	GO:0000415 negative regulation of histone H3-K36 methylation;GO:0070171 negative regulation of tooth mineralization;GO:0051572 negative regulation of histone H3-K4 methylation	GO:0140261 BCOR complex;GO:0000152 nuclear ubiquitin ligase complex;GO:0000151 ubiquitin ligase complex	GO:0042826 histone deacetylase binding;GO:0003714 transcription corepressor activity;GO:0031072 heat shock protein binding	[IPR002110] Ankyrin repeat;[IPR020683] Ankyrin repeat-containing domain
Bcorl1	320376	Bcorl1	6720425J07Rik|B930011H20Rik	BCL6 co-repressor-like 1	GO:0006325 chromatin organization;GO:0051276 chromosome organization;GO:0006996 organelle organization	GO:0005654 nucleoplasm;GO:0031981 nuclear lumen;GO:0070013 intracellular organelle lumen	GO:0003674 molecular_function	[IPR002110] Ankyrin repeat;[IPR020683] Ankyrin repeat-containing domain
Bend3	331623	Bend3	mKIAA1553	BEN domain containing 3	GO:0034773 histone H4-K20 trimethylation;GO:0098532 histone H3-K27 trimethylation;GO:0036124 histone H3-K9 trimethylation	GO:0005720 nuclear heterochromatin;GO:0000792 heterochromatin;GO:0000790 nuclear chromatin	GO:0000182 rDNA binding;GO:1990837 sequence-specific double-stranded DNA binding;GO:0003690 double-stranded DNA binding	[IPR018379] BEN domain
Blm	12144	Blm	(Human)BS|MGRISCE1|RECQ2|RECQL2|RECQL3	Bloom syndrome, RecQ like helicase	GO:1901291 negative regulation of double-strand break repair via single-strand annealing;GO:0070244 negative regulation of thymocyte apoptotic process;GO:0010705 meiotic DNA double-strand break processing involved in reciprocal meiotic recombination	GO:0000800 lateral element;GO:0000795 synaptonemal complex;GO:0001673 male germ cell nucleus	GO:0061749 forked DNA-dependent helicase activity;GO:1905773 8-hydroxy-2'-deoxyguanosine DNA binding;GO:0043140 ATP-dependent 3'-5' DNA helicase activity	[IPR001650] Helicase, C-terminal;[IPR002121] HRDC domain;[IPR002464] DNA/RNA helicase, ATP-dependent, DEAH-box type, conserved site;[IPR004589] DNA helicase, ATP-dependent, RecQ type;[IPR010997] HRDC-like;[IPR011545] DEAD/DEAH box helicase domain;[IPR011991] Winged helix-turn-helix DNA-binding domain;[IPR012532] BDHCT;[IPR014001] Helicase superfamily 1/2, ATP-binding domain;[IPR018982] RQC domain…
Bmi1	12151	Bmi1	AW546694|Bmi-1|Pcgf4	Bmi1 polycomb ring finger oncogene	GO:0033092 positive regulation of immature T cell proliferation in thymus;GO:0033091 positive regulation of immature T cell proliferation;GO:0033084 regulation of immature T cell proliferation in thymus	GO:0035102 PRC1 complex;GO:0000152 nuclear ubiquitin ligase complex;GO:0000792 heterochromatin	GO:0097027 ubiquitin-protein transferase activator activity;GO:0055106 ubiquitin-protein transferase regulator activity;GO:1990841 promoter-specific chromatin binding	[IPR001841] Zinc finger, RING-type;[IPR017907] Zinc finger, RING-type, conserved site;[IPR018957] Zinc finger, C3HC4 RING-type
Bptf	207165	Bptf	9430093H17Rik|Falz	bromodomain PHD finger transcription factor	GO:0001892 embryonic placenta development;GO:0001890 placenta development;GO:0007492 endoderm development	GO:0016589 NURF complex;GO:0031010 ISWI-type complex;GO:0048188 Set1C/COMPASS complex	GO:0008094 DNA-dependent ATPase activity;GO:0042623 ATPase activity, coupled;GO:0016887 ATPase activity	[IPR001487] Bromodomain;[IPR001965] Zinc finger, PHD-type;[IPR004022] DDT domain;[IPR011011] Zinc finger, FYVE/PHD-type;[IPR018359] Bromodomain, conserved site;[IPR018500] DDT domain, subgroup;[IPR018501] DDT domain superfamily;[IPR019786] Zinc finger, PHD-type, conserved site;[IPR019787] Zinc finger, PHD-finger;[IPR028942] WHIM1 domain;[IPR001510] Zinc finger, PARP-type
Brca1	12189	Brca1	(Human)BRCAI|BRCC1|BROVCA1|FANCS|IRIS|PNCA4|PPP1R53|PSCP|RNF53	breast cancer 1, early onset	GO:2000620 positive regulation of histone H4-K16 acetylation;GO:0070512 positive regulation of histone H4-K20 methylation;GO:2000617 positive regulation of histone H3-K9 acetylation	GO:0031436 BRCA1-BARD1 complex;GO:0000800 lateral element;GO:0070531 BRCA1-A complex	GO:0070063 RNA polymerase binding;GO:0003684 damaged DNA binding;GO:0031625 ubiquitin protein ligase binding	[IPR001357] BRCT domain;[IPR001841] Zinc finger, RING-type;[IPR011364] Breast cancer type 1 susceptibility protein (BRCA1);[IPR017907] Zinc finger, RING-type, conserved site;[IPR018957] Zinc finger, C3HC4 RING-type;[IPR025994] BRCA1, serine-rich domain
Brca2	12190	Brca2	Fancd1|RAB163	breast cancer 2, early onset	GO:0031619 homologous chromosome orientation involved in meiotic metaphase I plate congression;GO:1990426 mitotic recombination-dependent replication fork processing;GO:0033600 negative regulation of mammary gland epithelial cell proliferation	GO:0033593 BRCA2-MAGE-D1 complex;GO:0000800 lateral element;GO:0000795 synaptonemal complex	GO:0010484 H3 histone acetyltransferase activity;GO:0010485 H4 histone acetyltransferase activity;GO:0004402 histone acetyltransferase activity	[IPR002093] BRCA2 repeat;[IPR012340] Nucleic acid-binding, OB-fold;[IPR015187] BRCA2, oligonucleotide/oligosaccharide-binding 1;[IPR015188] BRCA2, oligonucleotide/oligosaccharide-binding 3;[IPR015205] Tower;[IPR015252] Breast cancer type 2 susceptibility protein, helical domain;[IPR015525] Breast cancer type 2 susceptibility protein
Brcc3	210766	Brcc3	C6.1A	BRCA1/BRCA2-containing complex, subunit 3	GO:0070537 histone H2A K63-linked deubiquitination;GO:0072425 signal transduction involved in G2 DNA damage checkpoint;GO:0072422 signal transduction involved in DNA damage checkpoint	GO:0070552 BRISC complex;GO:0070531 BRCA1-A complex;GO:0000152 nuclear ubiquitin ligase complex	GO:0004843 thiol-dependent ubiquitin-specific protease activity;GO:0036459 thiol-dependent ubiquitinyl hydrolase activity;GO:0031593 polyubiquitin modification-dependent protein binding	[IPR000555] JAB1/MPN/MOV34 metalloenzyme domain
Brd1	223770	Brd1	1110059H06Rik|AI316859|mKIAA4191	bromodomain containing 1	GO:0043966 histone H3 acetylation;GO:0016573 histone acetylation;GO:0018393 internal peptidyl-lysine acetylation	GO:0070776 MOZ/MORF histone acetyltransferase complex;GO:0070775 H3 histone acetyltransferase complex;GO:0000123 histone acetyltransferase complex	GO:0042393 histone binding;GO:0005515 protein binding;GO:0005488 binding	[IPR000313] PWWP domain;[IPR001487] Bromodomain;[IPR001965] Zinc finger, PHD-type;[IPR011011] Zinc finger, FYVE/PHD-type;[IPR018359] Bromodomain, conserved site;[IPR019542] Enhancer of polycomb-like, N-terminal;[IPR019786] Zinc finger, PHD-type, conserved site;[IPR019787] Zinc finger, PHD-finger
Brd2	14312	Brd2	AW228947|D17H6S113E|Frg-1|Fsrg-1|Fsrg1|Nat|Ring3|Rnf3|mKIAA4005	bromodomain containing 2	GO:0006334 nucleosome assembly;GO:0031497 chromatin assembly;GO:0034728 nucleosome organization	GO:0016607 nuclear speck;GO:0016604 nuclear body;GO:0044451 nucleoplasm part	GO:0070577 lysine-acetylated histone binding;GO:0140033 acetylation-dependent protein binding;GO:0140030 modification-dependent protein binding	[IPR001487] Bromodomain;[IPR018359] Bromodomain, conserved site;[IPR027353] NET domain
Brd3	67382	Brd3	2410084F24Rik|AW060456|Fsrg2|ORFX|RINGL3	bromodomain containing 3	GO:0006325 chromatin organization;GO:0006357 regulation of transcription by RNA polymerase II;GO:0006366 transcription by RNA polymerase II	GO:0005634 nucleus;GO:0043231 intracellular membrane-bounded organelle;GO:0043227 membrane-bounded organelle	GO:0070577 lysine-acetylated histone binding;GO:0140033 acetylation-dependent protein binding;GO:0140030 modification-dependent protein binding	[IPR001487] Bromodomain;[IPR018359] Bromodomain, conserved site;[IPR027353] NET domain
Brd4	57261	Brd4	Brd5|HUNK1|MCAP|WI-11513	bromodomain containing 4	GO:0043983 histone H4-K12 acetylation;GO:0044154 histone H3-K14 acetylation;GO:0001833 inner cell mass cell proliferation	GO:0008024 cyclin/CDK positive transcription elongation factor complex;GO:0019908 nuclear cyclin-dependent protein kinase holoenzyme complex;GO:0032806 carboxy-terminal domain protein kinase complex	GO:0034211 GTP-dependent protein kinase activity;GO:0099122 RNA polymerase II C-terminal domain binding;GO:0008353 RNA polymerase II CTD heptapeptide repeat kinase activity	[IPR001487] Bromodomain;[IPR018359] Bromodomain, conserved site;[IPR027353] NET domain
Brd7	26992	Brd7	BP75|CELTIX1|Ptpn13ip	bromodomain containing 7	GO:0035066 positive regulation of histone acetylation;GO:2000758 positive regulation of peptidyl-lysine acetylation;GO:0035065 regulation of histone acetylation	GO:0005654 nucleoplasm;GO:0031981 nuclear lumen;GO:0070013 intracellular organelle lumen	GO:0070577 lysine-acetylated histone binding;GO:0140033 acetylation-dependent protein binding;GO:0002039 p53 binding	[IPR001487] Bromodomain;[IPR021900] Protein of unknown function DUF3512
Brd8	78656	Brd8	2610007E11Rik|4432404P07Rik|SMAP	bromodomain containing 8	GO:0043968 histone H2A acetylation;GO:0043967 histone H4 acetylation;GO:0016573 histone acetylation	GO:0035267 NuA4 histone acetyltransferase complex;GO:0000812 Swr1 complex;GO:0043189 H4/H2A histone acetyltransferase complex	GO:0003674 molecular_function	[IPR001487] Bromodomain
Brd9	105246	Brd9	AL022779	bromodomain containing 9	GO:0006325 chromatin organization;GO:0051276 chromosome organization;GO:0006996 organelle organization	GO:0016514 SWI/SNF complex;GO:0070603 SWI/SNF superfamily-type complex;GO:1904949 ATPase complex	GO:0070577 lysine-acetylated histone binding;GO:0140033 acetylation-dependent protein binding;GO:0140030 modification-dependent protein binding	[IPR001487] Bromodomain;[IPR021900] Protein of unknown function DUF3512
Brdt	114642	Brdt	7420412D09Rik|Brd6|Fsrg3	bromodomain, testis-specific	GO:0001207 histone displacement;GO:0051039 positive regulation of transcription involved in meiotic cell cycle;GO:0007141 male meiosis I	GO:0005634 nucleus;GO:0043231 intracellular membrane-bounded organelle;GO:0043227 membrane-bounded organelle	GO:0070577 lysine-acetylated histone binding;GO:0140033 acetylation-dependent protein binding;GO:0140030 modification-dependent protein binding	[IPR001487] Bromodomain;[IPR018359] Bromodomain, conserved site;[IPR027353] NET domain
Bre	107976	Babam2	6030405P19Rik|AI429776|B830038C02Rik|Bre	BRISC and BRCA1 A complex member 2	GO:0072425 signal transduction involved in G2 DNA damage checkpoint;GO:0072422 signal transduction involved in DNA damage checkpoint;GO:0031572 G2 DNA damage checkpoint	GO:0070552 BRISC complex;GO:0070531 BRCA1-A complex;GO:0000152 nuclear ubiquitin ligase complex	GO:0005164 tumor necrosis factor receptor binding;GO:0032813 tumor necrosis factor receptor superfamily binding;GO:0031593 polyubiquitin modification-dependent protein binding	[IPR010358] Brain/reproductive organ-expressed protein
Brms1	107392	Brms1	AV003220|AW554636	breast cancer metastasis-suppressor 1	GO:2000210 positive regulation of anoikis;GO:0090312 positive regulation of protein deacetylation;GO:2000209 regulation of anoikis	GO:0070822 Sin3-type complex;GO:0000118 histone deacetylase complex;GO:0000790 nuclear chromatin	GO:0004407 histone deacetylase activity;GO:0051059 NF-kappaB binding;GO:0033558 protein deacetylase activity	[IPR013907] Sds3-like
Brms1l	52592	Brms1l	0710008O11Rik|AI159718|BRMS1|D12Ertd407e	breast cancer metastasis-suppressor 1-like	GO:0016575 histone deacetylation;GO:0006476 protein deacetylation;GO:0035601 protein deacylation	GO:0070822 Sin3-type complex;GO:0000118 histone deacetylase complex;GO:0000790 nuclear chromatin	GO:0004407 histone deacetylase activity;GO:0033558 protein deacetylase activity;GO:0019213 deacetylase activity	[IPR013907] Sds3-like
Brpf1	78783	Brpf1	4833438B11Rik|4930540D11Rik|Brpf2	bromodomain and PHD finger containing, 1	GO:0043972 histone H3-K23 acetylation;GO:0043966 histone H3 acetylation;GO:0035726 common myeloid progenitor cell proliferation	GO:0070776 MOZ/MORF histone acetyltransferase complex;GO:0070775 H3 histone acetyltransferase complex;GO:0000123 histone acetyltransferase complex	GO:0043994 histone acetyltransferase activity (H3-K23 specific);GO:0010484 H3 histone acetyltransferase activity;GO:0004402 histone acetyltransferase activity	[IPR000313] PWWP domain;[IPR001487] Bromodomain;[IPR001965] Zinc finger, PHD-type;[IPR007087] Zinc finger, C2H2;[IPR011011] Zinc finger, FYVE/PHD-type;[IPR018359] Bromodomain, conserved site;[IPR019542] Enhancer of polycomb-like, N-terminal;[IPR019786] Zinc finger, PHD-type, conserved site;[IPR019787] Zinc finger, PHD-finger
Brpf3	268936	Brpf3	AI413466|AW493400|mKIAA1286	bromodomain and PHD finger containing, 3	GO:0043966 histone H3 acetylation;GO:0016573 histone acetylation;GO:0018393 internal peptidyl-lysine acetylation	GO:0070776 MOZ/MORF histone acetyltransferase complex;GO:0070775 H3 histone acetyltransferase complex;GO:0000123 histone acetyltransferase complex	GO:0003674 molecular_function	[IPR000313] PWWP domain;[IPR001487] Bromodomain;[IPR001965] Zinc finger, PHD-type;[IPR011011] Zinc finger, FYVE/PHD-type;[IPR018359] Bromodomain, conserved site;[IPR019542] Enhancer of polycomb-like, N-terminal;[IPR019786] Zinc finger, PHD-type, conserved site;[IPR019787] Zinc finger, PHD-finger
Brwd1	93871	Brwd1	5330419I02Rik|D530019K20Rik|G1-403-16|Wdr9|repro5	bromodomain and WD repeat domain containing 1	GO:0008360 regulation of cell shape;GO:0022604 regulation of cell morphogenesis;GO:0000902 cell morphogenesis	GO:0005730 nucleolus;GO:0031981 nuclear lumen;GO:0070013 intracellular organelle lumen	GO:0005515 protein binding;GO:0005488 binding;GO:0003674 molecular_function	[IPR001487] Bromodomain;[IPR001680] WD40 repeat;[IPR017986] WD40-repeat-containing domain;[IPR018359] Bromodomain, conserved site;[IPR019775] WD40 repeat, conserved site
Brwd3	382236	Brwd3	Brodl|D030064D06Rik|Gm10452|Gm596	bromodomain and WD repeat domain containing 3	GO:0008360 regulation of cell shape;GO:0022604 regulation of cell morphogenesis;GO:0000902 cell morphogenesis	GO:0005634 nucleus;GO:0043231 intracellular membrane-bounded organelle;GO:0043227 membrane-bounded organelle	GO:0003674 molecular_function	[IPR001487] Bromodomain;[IPR001680] WD40 repeat;[IPR017986] WD40-repeat-containing domain;[IPR019775] WD40 repeat, conserved site
Btaf1	107182	Btaf1	AI414500|AI447930|E430027O22Rik|TAF170	B-TFIID TATA-box binding protein associated factor 1	GO:0035562 negative regulation of chromatin binding;GO:0035561 regulation of chromatin binding;GO:0051100 negative regulation of binding	GO:0005654 nucleoplasm;GO:0031981 nuclear lumen;GO:0070013 intracellular organelle lumen	GO:0003674 molecular_function	[IPR000330] SNF2-related, N-terminal domain;[IPR001650] Helicase, C-terminal;[IPR014001] Helicase superfamily 1/2, ATP-binding domain;[IPR016024] Armadillo-type fold;[IPR022707] Domain of unknown function DUF3535;[IPR027417] P-loop containing nucleoside triphosphate hydrolase
Btf3	218490	Btf3	1700054E11Rik	basic transcription factor 3	GO:0001701 in utero embryonic development;GO:0043009 chordate embryonic development;GO:0009792 embryo development ending in birth or egg hatching	GO:0005829 cytosol;GO:0005634 nucleus;GO:0044444 cytoplasmic part	(Human)GO:0003723 RNA binding;GO:0003676 nucleic acid binding;GO:1901363 heterocyclic compound binding	[IPR002715] Nascent polypeptide-associated complex NAC domain
Bub1	12235	Bub1	AL022991|Bub1a|C80208|D2Xrf87	BUB1, mitotic checkpoint serine/threonine kinase	GO:0007094 mitotic spindle assembly checkpoint;GO:0051754 meiotic sister chromatid cohesion, centromeric;GO:0071174 mitotic spindle checkpoint	GO:0000942 condensed nuclear chromosome outer kinetochore;GO:0000940 condensed chromosome outer kinetochore;GO:0000778 condensed nuclear chromosome kinetochore	GO:0004674 protein serine/threonine kinase activity;GO:0004672 protein kinase activity;GO:0016773 phosphotransferase activity, alcohol group as acceptor	[IPR000719] Protein kinase domain;[IPR002290] Serine/threonine/dual specificity protein kinase, catalytic domain;[IPR008271] Serine/threonine-protein kinase, active site;[IPR011009] Protein kinase-like domain;[IPR013212] Mad3/Bub1 homology region 1;[IPR017441] Protein kinase, ATP binding site
Bub1b	12236	Bub1b	AU045529|BUBR1	BUB1B, mitotic checkpoint serine/threonine kinase	GO:0007094 mitotic spindle assembly checkpoint;GO:0051754 meiotic sister chromatid cohesion, centromeric;GO:0071174 mitotic spindle checkpoint	GO:0000940 condensed chromosome outer kinetochore;GO:0000778 condensed nuclear chromosome kinetochore;GO:0000780 condensed nuclear chromosome, centromeric region	GO:0004674 protein serine/threonine kinase activity;GO:0004672 protein kinase activity;GO:0016773 phosphotransferase activity, alcohol group as acceptor	[IPR000719] Protein kinase domain;[IPR011009] Protein kinase-like domain;[IPR013212] Mad3/Bub1 homology region 1
Bub3	12237	Bub3	AU019800|AU021329|AU043350|AW146323|C78067	BUB3 mitotic checkpoint protein	GO:0007094 mitotic spindle assembly checkpoint;GO:0071174 mitotic spindle checkpoint;GO:0045841 negative regulation of mitotic metaphase/anaphase transition	GO:1990298 bub1-bub3 complex;GO:0033597 mitotic checkpoint complex;GO:0000776 kinetochore	GO:0043130 ubiquitin binding;GO:0032182 ubiquitin-like protein binding;GO:0005515 protein binding	[IPR001680] WD40 repeat;[IPR017986] WD40-repeat-containing domain;[IPR020472] G-protein beta WD-40 repeat
Calcoco1	67488	Calcoco1	1810009B06Rik|Cocoa|Gcap11|mKIAA1536	calcium binding and coiled coil domain 1	GO:0030518 intracellular steroid hormone receptor signaling pathway;GO:0043401 steroid hormone mediated signaling pathway;GO:0071383 cellular response to steroid hormone stimulus	GO:0000790 nuclear chromatin;GO:0044454 nuclear chromosome part;GO:0000785 chromatin	GO:0070016 armadillo repeat domain binding;GO:0000980 RNA polymerase II distal enhancer sequence-specific DNA binding;GO:0030374 nuclear receptor transcription coactivator activity	[IPR012852] Calcium binding and coiled-coil domain-like
Camta2	216874	Camta2	Kiaa0909-hp|mKIAA0909	calmodulin binding transcription activator 2	GO:0014898 cardiac muscle hypertrophy in response to stress;GO:0014887 cardiac muscle adaptation;GO:0003299 muscle hypertrophy in response to stress	GO:0005634 nucleus;GO:0043231 intracellular membrane-bounded organelle;GO:0043227 membrane-bounded organelle	GO:0042826 histone deacetylase binding;GO:0003682 chromatin binding;GO:0008134 transcription factor binding	[IPR005559] CG-1 DNA-binding domain;[IPR000048] IQ motif, EF-hand binding site;[IPR002909] IPT domain;[IPR014756] Immunoglobulin E-set;[IPR020683] Ankyrin repeat-containing domain;[IPR027417] P-loop containing nucleoside triphosphate hydrolase
Carm1	59035	Carm1	Prmt4	coactivator-associated arginine methyltransferase 1	GO:0003420 regulation of growth plate cartilage chondrocyte proliferation;GO:0003419 growth plate cartilage chondrocyte proliferation;GO:0034971 histone H3-R17 methylation	GO:0090575 RNA polymerase II transcription factor complex;GO:0044798 nuclear transcription factor complex;GO:0005667 transcription factor complex	GO:0035642 histone methyltransferase activity (H3-R17 specific);GO:0035242 protein-arginine omega-N asymmetric methyltransferase activity;GO:0008469 histone-arginine N-methyltransferase activity	[IPR020989] Histone-arginine methyltransferase CARM1, N-terminal;[IPR025799] Protein arginine N-methyltransferase;[IPR029063] S-adenosyl-L-methionine-dependent methyltransferase
Cbx1	12412	Cbx1	Cbx|Cbx-rs2|E430007M08Rik|HP1B|Hp1beta|M31|MOD1	chromobox 1	GO:0045892 negative regulation of transcription, DNA-templated;GO:1903507 negative regulation of nucleic acid-templated transcription;GO:1902679 negative regulation of RNA biosynthetic process	GO:0001940 male pronucleus;GO:0001939 female pronucleus;GO:0005721 pericentric heterochromatin	GO:1990226 histone methyltransferase binding;GO:0042803 protein homodimerization activity;GO:0046983 protein dimerization activity	[IPR000953] Chromo/chromo shadow domain;[IPR008251] Chromo shadow domain;[IPR016197] Chromo domain-like;[IPR017984] Chromo domain subgroup;[IPR023779] Chromo domain, conserved site;[IPR023780] Chromo domain
Cbx2	12416	Cbx2	M33|MOD2|pc	chromobox 2	GO:0045137 development of primary sexual characteristics;GO:0000122 negative regulation of transcription by RNA polymerase II;GO:0007548 sex differentiation	GO:0035102 PRC1 complex;GO:0000791 euchromatin;GO:0000152 nuclear ubiquitin ligase complex	GO:0035064 methylated histone binding;GO:0140034 methylation-dependent protein binding;GO:0140030 modification-dependent protein binding	[IPR000953] Chromo/chromo shadow domain;[IPR016197] Chromo domain-like;[IPR023779] Chromo domain, conserved site;[IPR023780] Chromo domain
Cbx3	12417	Cbx3	HP1g|M32	chromobox 3	GO:0045892 negative regulation of transcription, DNA-templated;GO:0048511 rhythmic process;GO:1903507 negative regulation of nucleic acid-templated transcription	GO:0035985 senescence-associated heterochromatin focus;GO:0031618 nuclear pericentric heterochromatin;GO:0005719 nuclear euchromatin	GO:1990226 histone methyltransferase binding;GO:0000976 transcription regulatory region sequence-specific DNA binding;GO:0019904 protein domain specific binding	[IPR000953] Chromo/chromo shadow domain;[IPR008251] Chromo shadow domain;[IPR016197] Chromo domain-like;[IPR017984] Chromo domain subgroup;[IPR023779] Chromo domain, conserved site;[IPR023780] Chromo domain
Cbx4	12418	Cbx4	MPc2|PC2	chromobox 4	GO:0016925 protein sumoylation;GO:0000122 negative regulation of transcription by RNA polymerase II;GO:0018205 peptidyl-lysine modification	GO:0035102 PRC1 complex;GO:0000152 nuclear ubiquitin ligase complex;GO:0031519 PcG protein complex	GO:0032183 SUMO binding;GO:0019789 SUMO transferase activity;GO:0035064 methylated histone binding	[IPR000953] Chromo/chromo shadow domain;[IPR016197] Chromo domain-like;[IPR017984] Chromo domain subgroup;[IPR023779] Chromo domain, conserved site;[IPR023780] Chromo domain
Cbx5	12419	Cbx5	2610029O15Rik|C75991|HP1|Hp1a|Hp1alpha	chromobox 5	GO:0000122 negative regulation of transcription by RNA polymerase II;GO:0045892 negative regulation of transcription, DNA-templated;GO:1903507 negative regulation of nucleic acid-templated transcription	GO:0005721 pericentric heterochromatin;GO:0010369 chromocenter;GO:0005720 nuclear heterochromatin	GO:0035064 methylated histone binding;GO:0070491 repressing transcription factor binding;GO:0140034 methylation-dependent protein binding	[IPR000953] Chromo/chromo shadow domain;[IPR008251] Chromo shadow domain;[IPR016197] Chromo domain-like;[IPR017984] Chromo domain subgroup;[IPR023779] Chromo domain, conserved site;[IPR023780] Chromo domain
Cbx6	494448	Cbx6		chromobox 6	GO:0000122 negative regulation of transcription by RNA polymerase II;GO:0031175 neuron projection development;GO:0045892 negative regulation of transcription, DNA-templated	GO:0030426 growth cone;GO:0030175 filopodium;GO:0000792 heterochromatin	GO:0003727 single-stranded RNA binding;GO:0003723 RNA binding;GO:0003676 nucleic acid binding	[IPR000953] Chromo/chromo shadow domain;[IPR016197] Chromo domain-like;[IPR017984] Chromo domain subgroup;[IPR023779] Chromo domain, conserved site;[IPR023780] Chromo domain
Cbx7	52609	Cbx7	1600014J01Rik|AI851678|D15Ertd417e	chromobox 7	GO:0048733 sebaceous gland development;GO:0032968 positive regulation of transcription elongation from RNA polymerase II promoter;GO:0034243 regulation of transcription elongation from RNA polymerase II promoter	GO:0035102 PRC1 complex;GO:0000152 nuclear ubiquitin ligase complex;GO:0000792 heterochromatin	GO:0035064 methylated histone binding;GO:0140034 methylation-dependent protein binding;GO:0003727 single-stranded RNA binding	[IPR000953] Chromo/chromo shadow domain;[IPR016197] Chromo domain-like;[IPR017984] Chromo domain subgroup;[IPR023779] Chromo domain, conserved site;[IPR023780] Chromo domain
Cbx8	30951	Cbx8	Pc3	chromobox 8	GO:0032967 positive regulation of collagen biosynthetic process;GO:0010714 positive regulation of collagen metabolic process;GO:0045739 positive regulation of DNA repair	GO:0035102 PRC1 complex;GO:0000152 nuclear ubiquitin ligase complex;GO:0000792 heterochromatin	GO:0097027 ubiquitin-protein transferase activator activity;GO:0055106 ubiquitin-protein transferase regulator activity;GO:0035064 methylated histone binding	[IPR000953] Chromo/chromo shadow domain;[IPR016197] Chromo domain-like;[IPR023779] Chromo domain, conserved site;[IPR023780] Chromo domain
Ccnb1	268697	Ccnb1	Ccnb1-rs1|Ccnb1-rs13|CycB1|Cycb-4|Cycb-5|Cycb1-rs1	cyclin B1	GO:0090266 regulation of mitotic cell cycle spindle assembly checkpoint;GO:1905448 positive regulation of mitochondrial ATP synthesis coupled electron transport;GO:2000775 histone H3-S10 phosphorylation involved in chromosome condensation	GO:0097125 cyclin B1-CDK1 complex;GO:0000942 condensed nuclear chromosome outer kinetochore;GO:0000940 condensed chromosome outer kinetochore	GO:0061575 cyclin-dependent protein serine/threonine kinase activator activity;GO:0005113 patched binding;GO:0035173 histone kinase activity	[IPR004367] Cyclin, C-terminal domain;[IPR006671] Cyclin, N-terminal;[IPR013763] Cyclin-like
Ccnb1ip1	239083	Ccnb1ip1	Gm288|Hei10|mei4	cyclin B1 interacting protein 1	GO:0051026 chiasma assembly;GO:0007129 synapsis;GO:0001825 blastocyst formation	GO:0000795 synaptonemal complex;GO:0099086 synaptonemal structure;GO:0000794 condensed nuclear chromosome	GO:0061630 ubiquitin protein ligase activity;GO:0061659 ubiquitin-like protein ligase activity;GO:0004842 ubiquitin-protein transferase activity	[IPR001841] Zinc finger, RING-type
Cdc45	12544	Cdc45	Cdc45l	cell division cycle 45	GO:1902977 mitotic DNA replication preinitiation complex assembly;GO:0031938 regulation of chromatin silencing at telomere;GO:0071163 DNA replication preinitiation complex assembly	GO:0031298 replication fork protection complex;GO:0005656 nuclear pre-replicative complex;GO:0031261 DNA replication preinitiation complex	GO:0043138 3'-5' DNA helicase activity;GO:0003688 DNA replication origin binding;GO:0003678 DNA helicase activity	[IPR003874] CDC45 family
Cdc73	214498	Cdc73	8430414L16Rik|C130030P16Rik|C81219|Hrpt2	cell division cycle 73, Paf1/RNA polymerase II complex component	GO:0001711 endodermal cell fate commitment;GO:0031442 positive regulation of mRNA 3'-end processing;GO:0034402 recruitment of 3'-end processing factors to RNA polymerase II holoenzyme complex	GO:0016593 Cdc73/Paf1 complex;GO:0016591 RNA polymerase II, holoenzyme;GO:0055029 nuclear DNA-directed RNA polymerase complex	GO:0000993 RNA polymerase II complex binding;GO:0043175 RNA polymerase core enzyme binding;GO:0001099 basal RNA polymerase II transcription machinery binding	[IPR031336] Cell division control protein 73, C-terminal
Cdca5	67849	Cdca5	2610036L13Rik|AL024086|AW536684|C85404	cell division cycle associated 5	GO:0071922 regulation of cohesin loading;GO:0031536 positive regulation of exit from mitosis;GO:0071921 cohesin loading	GO:0008278 cohesin complex;GO:0000793 condensed chromosome;GO:0000790 nuclear chromatin	GO:0044877 protein-containing complex binding;GO:0005515 protein binding;GO:0005488 binding	[IPR018605] Sororin protein
Cdca8	52276	Cdca8	4831429J16Rik|AU044747|BOR|Borealin|D4Ertd421e|DasraB|MESRGP	cell division cycle associated 8	GO:0007080 mitotic metaphase plate congression;GO:0051310 metaphase plate congression;GO:0051303 establishment of chromosome localization	GO:0032133 chromosome passenger complex;GO:0010369 chromocenter;GO:0051233 spindle midzone	GO:0005515 protein binding;GO:0005488 binding;GO:0003674 molecular_function	[IPR018851] Borealin, N-terminal;[IPR018867] Cell division protein borealin
Cdk2	12566	Cdk2	A630093N05Rik	cyclin-dependent kinase 2	GO:0032298 positive regulation of DNA-dependent DNA replication initiation;GO:2000105 positive regulation of DNA-dependent DNA replication;GO:0030174 regulation of DNA-dependent DNA replication initiation	GO:0097123 cyclin A1-CDK2 complex;GO:0097134 cyclin E1-CDK2 complex;GO:0097135 cyclin E2-CDK2 complex	GO:0035173 histone kinase activity;GO:0004693 cyclin-dependent protein serine/threonine kinase activity;GO:0097472 cyclin-dependent protein kinase activity	[IPR000719] Protein kinase domain;[IPR002290] Serine/threonine/dual specificity protein kinase, catalytic domain;[IPR008271] Serine/threonine-protein kinase, active site;[IPR011009] Protein kinase-like domain;[IPR017441] Protein kinase, ATP binding site
Cdk9	107951	Cdk9	PITALRE	cyclin-dependent kinase 9 (CDC2-related kinase)	GO:1903839 positive regulation of mRNA 3'-UTR binding;GO:2001168 positive regulation of histone H2B ubiquitination;GO:1903837 regulation of mRNA 3'-UTR binding	GO:0008024 cyclin/CDK positive transcription elongation factor complex;GO:0019908 nuclear cyclin-dependent protein kinase holoenzyme complex;GO:0032806 carboxy-terminal domain protein kinase complex	GO:0097322 7SK snRNA binding;GO:0001223 transcription coactivator binding;GO:0008353 RNA polymerase II CTD heptapeptide repeat kinase activity	[IPR000719] Protein kinase domain;[IPR002290] Serine/threonine/dual specificity protein kinase, catalytic domain;[IPR008271] Serine/threonine-protein kinase, active site;[IPR011009] Protein kinase-like domain;[IPR017441] Protein kinase, ATP binding site
Cdkn2a	12578	Cdkn2a	ARF-INK4a|Arf|INK4a-ARF|Ink4a/Arf|MTS1|Pctr1|p16|p16(INK4a)|p16INK4a|p19<ARF>|p19ARF	cyclin dependent kinase inhibitor 2A	GO:0033088 negative regulation of immature T cell proliferation in thymus;GO:0060058 positive regulation of apoptotic process involved in mammary gland involution;GO:2000346 negative regulation of hepatocyte proliferation	GO:0035985 senescence-associated heterochromatin focus;GO:0001652 granular component;GO:0000792 heterochromatin	GO:1990948 ubiquitin ligase inhibitor activity;GO:0004861 cyclin-dependent protein serine/threonine kinase inhibitor activity;GO:0055105 ubiquitin-protein transferase inhibitor activity	[IPR002110] Ankyrin repeat;[IPR020683] Ankyrin repeat-containing domain;[IPR010868] Tumor suppressor ARF
Cdt1	67177	Cdt1	2610318F11Rik|AW545653|C76791|DUP|Ris2	chromatin licensing and DNA replication factor 1	GO:1902426 deactivation of mitotic spindle assembly checkpoint;GO:0090266 regulation of mitotic cell cycle spindle assembly checkpoint;GO:1903504 regulation of mitotic spindle checkpoint	GO:0000776 kinetochore;GO:0000775 chromosome, centromeric region;GO:0098687 chromosomal region	GO:0070182 DNA polymerase binding;GO:0003682 chromatin binding;GO:0019899 enzyme binding	[IPR011991] Winged helix-turn-helix DNA-binding domain;[IPR014939] CDT1 Geminin-binding domain-like
Cdx2	12591	Cdx2	Cdx-2	caudal type homeobox 2	GO:0001829 trophectodermal cell differentiation;GO:0014807 regulation of somitogenesis;GO:0001825 blastocyst formation	GO:0000794 condensed nuclear chromosome;GO:0017053 transcriptional repressor complex;GO:0000793 condensed chromosome	GO:0008327 methyl-CpG binding;GO:0000980 RNA polymerase II distal enhancer sequence-specific DNA binding;GO:0001158 enhancer sequence-specific DNA binding	[IPR000047] Helix-turn-helix motif;[IPR001356] Homeobox domain;[IPR006820] Caudal-like activation domain;[IPR009057] Homeodomain-like;[IPR017970] Homeobox, conserved site;[IPR020479] Homeodomain, metazoa
Cdyl	12593	Cdyl	AI325931	chromodomain protein, Y chromosome-like	GO:0120094 negative regulation of peptidyl-lysine crotonylation;GO:0120093 regulation of peptidyl-lysine crotonylation;GO:0060816 random inactivation of X chromosome	GO:0016607 nuclear speck;GO:0016604 nuclear body;GO:0044451 nucleoplasm part	GO:0120092 crotonyl-CoA hydratase activity;GO:0004402 histone acetyltransferase activity;GO:0061733 peptide-lysine-N-acetyltransferase activity	[IPR000953] Chromo/chromo shadow domain;[IPR001753] Crotonase superfamily;[IPR016197] Chromo domain-like;[IPR023779] Chromo domain, conserved site;[IPR023780] Chromo domain;[IPR029045] ClpP/crotonase-like domain;[IPR017984] Chromo domain subgroup
Cdyl2	75796	Cdyl2	1700029M19Rik|4930453I21Rik|Gm20194	chromodomain protein, Y chromosome-like 2	GO:0008150 biological_process	GO:0005634 nucleus;GO:0043231 intracellular membrane-bounded organelle;GO:0043227 membrane-bounded organelle	GO:0035064 methylated histone binding;GO:0140034 methylation-dependent protein binding;GO:0003714 transcription corepressor activity	[IPR000953] Chromo/chromo shadow domain;[IPR001753] Crotonase superfamily;[IPR016197] Chromo domain-like;[IPR023779] Chromo domain, conserved site;[IPR023780] Chromo domain;[IPR029045] ClpP/crotonase-like domain
Cecr2	330409	Cecr2	2610101O16Rik|2810409N01Rik|Gtl4	CECR2, histone acetyl-lysine reader	GO:0001842 neural fold formation;GO:0060122 inner ear receptor cell stereocilium organization;GO:0001843 neural tube closure	GO:0090537 CERF complex;GO:0031010 ISWI-type complex;GO:0005719 nuclear euchromatin	GO:0003674 molecular_function	[IPR001487] Bromodomain;[IPR018359] Bromodomain, conserved site
Cenpa	12615	Cenpa	Cenp-A	centromere protein A	GO:0051382 kinetochore assembly;GO:0000132 establishment of mitotic spindle orientation;GO:0071459 protein localization to chromosome, centromeric region	GO:0000939 condensed chromosome inner kinetochore;GO:0031618 nuclear pericentric heterochromatin;GO:0000778 condensed nuclear chromosome kinetochore	GO:0031492 nucleosomal DNA binding;GO:0031491 nucleosome binding;GO:0031490 chromatin DNA binding	[IPR000164] Histone H3/CENP-A;[IPR007125] Histone H2A/H2B/H3;[IPR009072] Histone-fold
Cenpb	12616	Cenpb	CENP-B	centromere protein B		GO:0031618 nuclear pericentric heterochromatin;GO:0005721 pericentric heterochromatin;GO:0000780 condensed nuclear chromosome, centromeric region	GO:0003696 satellite DNA binding;GO:0003682 chromatin binding;GO:1990837 sequence-specific double-stranded DNA binding	[IPR004875] DDE superfamily endonuclease, CENP-B-like;[IPR006600] HTH CenpB-type DNA-binding domain;[IPR007889] DNA binding HTH domain, Psq-type;[IPR009057] Homeodomain-like;[IPR015115] Centromere protein CENP-B, dimerisation domain
Cenpc1	12617	Cenpc1	CENP-C|Cenpc	centromere protein C1	GO:0051455 attachment of spindle microtubules to kinetochore involved in homologous chromosome segregation;GO:0051315 attachment of mitotic spindle microtubules to kinetochore;GO:0051316 attachment of spindle microtubules to kinetochore involved in meiotic chromosome segregation	GO:0031618 nuclear pericentric heterochromatin;GO:0000778 condensed nuclear chromosome kinetochore;GO:0005721 pericentric heterochromatin	GO:0019237 centromeric DNA binding;GO:1990837 sequence-specific double-stranded DNA binding;GO:0003690 double-stranded DNA binding	[IPR011051] RmlC-like cupin domain;[IPR025974] Mif2/CENP-C cupin domain;[IPR028052] Kinetochore assembly subunit CENP-C, N-terminal domain;[IPR028931] CENP-C, middle DNMT3B-binding domain
Cenpe	229841	Cenpe	312kDa|AU019344|BC049989|C530022J18|CENP-E|Kif10	centromere protein E	GO:0099607 lateral attachment of mitotic spindle microtubules to kinetochore;GO:0007094 mitotic spindle assembly checkpoint;GO:0099606 microtubule plus-end directed mitotic chromosome migration	GO:0000940 condensed chromosome outer kinetochore;GO:0005828 kinetochore microtubule;GO:0000778 condensed nuclear chromosome kinetochore	GO:0043515 kinetochore binding;GO:0003777 microtubule motor activity;GO:0003774 motor activity	[IPR001752] Kinesin motor domain;[IPR019821] Kinesin motor domain, conserved site;[IPR027417] P-loop containing nucleoside triphosphate hydrolase
Cenpf	108000	Cenpf	6530404A22Rik|AI325968|CENF|Lek1|PRO1779|mitosin	centromere protein F	GO:0021591 ventricular system development;GO:0051310 metaphase plate congression;GO:0010389 regulation of G2/M transition of mitotic cell cycle	GO:0000940 condensed chromosome outer kinetochore;GO:0097539 ciliary transition fiber;GO:0000777 condensed chromosome kinetochore	GO:0070840 dynein complex binding;GO:0008022 protein C-terminus binding;GO:0042803 protein homodimerization activity	[IPR018302] Kinetochore protein Cenp-F/LEK1, Rb protein-binding domain;[IPR018463] Centromere protein Cenp-F, N-terminal;[IPR019513] Centromere protein Cenp-F, leucine-rich repeat-containing domain
Cenph	26886	Cenph	1700021I11Rik|2410018A12Rik|2610042E16Rik|2810046K12Rik|AU044255|CENP-H|ENP	centromere protein H	GO:0051382 kinetochore assembly;GO:0034508 centromere complex assembly;GO:0051383 kinetochore organization	GO:0000776 kinetochore;GO:0000775 chromosome, centromeric region;GO:0098687 chromosomal region	GO:0043515 kinetochore binding;GO:0044877 protein-containing complex binding;GO:0005515 protein binding	[IPR008426] Centromere protein H
Cenpi	102920	Cenpi	CENP-I|Fshprh1	centromere protein I	GO:0034508 centromere complex assembly;GO:0065004 protein-DNA complex assembly;GO:0071824 protein-DNA complex subunit organization	GO:0000776 kinetochore;GO:0000775 chromosome, centromeric region;GO:0098687 chromosomal region	GO:0003674 molecular_function	[IPR012485] Centromere protein I
Cenpk	60411	Cenpk	B130045K24Rik|BB232189|C530004N04Rik|Cenp-K|Solt|Solzt	centromere protein K	GO:0051382 kinetochore assembly;GO:0034508 centromere complex assembly;GO:0051383 kinetochore organization	GO:0000776 kinetochore;GO:0000775 chromosome, centromeric region;GO:0098687 chromosomal region	GO:0005515 protein binding;GO:0005488 binding;GO:0003674 molecular_function	[IPR020993] Centromere protein Cenp-K
Cenpl	70454	Cenpl	2610300B10Rik|AW121806|AW550697|CENP-L	centromere protein L	GO:0008150 biological_process	GO:0000775 chromosome, centromeric region;GO:0098687 chromosomal region;GO:0044427 chromosomal part	GO:0003674 molecular_function	[IPR025204] Centromere subunit L
Cenpm	66570	Cenpm	2610019I03Rik|AI853711|Pane1	centromere protein M	GO:0008150 biological_process	GO:0000776 kinetochore;GO:0000775 chromosome, centromeric region;GO:0098687 chromosomal region	GO:0003674 molecular_function	[IPR020987] Centromere protein Cenp-M
Cenpn	72155	Cenpn	2610510J17Rik|AI426416|AW545024	centromere protein N	GO:0051382 kinetochore assembly;GO:0034508 centromere complex assembly;GO:0051383 kinetochore organization	GO:0000776 kinetochore;GO:0000775 chromosome, centromeric region;GO:0098687 chromosomal region	GO:0003674 molecular_function	[IPR007902] Centromere protein Chl4/mis15/CENP-N
Cenpo	52504	Cenpo	2810429O05Rik|8430427C03Rik|D12Ertd482e	centromere protein O	GO:0034508 centromere complex assembly;GO:0065004 protein-DNA complex assembly;GO:0071824 protein-DNA complex subunit organization	GO:0031511 Mis6-Sim4 complex;GO:0000939 condensed chromosome inner kinetochore;GO:0000778 condensed nuclear chromosome kinetochore	GO:0005515 protein binding;GO:0005488 binding;GO:0003674 molecular_function	[IPR018464] Centromere protein O
Cenpp	66336	Cenpp	1700022C02Rik|4921518G09Rik	centromere protein P	GO:0034080 CENP-A containing nucleosome assembly;GO:0006336 DNA replication-independent nucleosome assembly;GO:0031055 chromatin remodeling at centromere	GO:0000775 chromosome, centromeric region;GO:0098687 chromosomal region;GO:0005730 nucleolus	GO:0003674 molecular_function	[IPR027801] Centromere protein P
Cenpq	83815	Cenpq	2610528M18Rik	centromere protein Q	GO:1905342 positive regulation of protein localization to kinetochore;GO:1905340 regulation of protein localization to kinetochore;GO:0034501 protein localization to kinetochore	GO:0000775 chromosome, centromeric region;GO:0098687 chromosomal region;GO:0015629 actin cytoskeleton		[IPR025212] Centromere protein Q
Cenpt	320394	Cenpt	G630055P03Rik	centromere protein T	GO:0051382 kinetochore assembly;GO:0034508 centromere complex assembly;GO:0051383 kinetochore organization	GO:0000776 kinetochore;GO:0000775 chromosome, centromeric region;GO:0098687 chromosomal region	GO:0046982 protein heterodimerization activity;GO:0046983 protein dimerization activity;GO:0003677 DNA binding	[IPR009072] Histone-fold
Cenpu	71876	Cenpu	1700029A22Rik|Mlf1ip	centromere protein U	GO:0043009 chordate embryonic development;GO:0009792 embryo development ending in birth or egg hatching;GO:0009790 embryo development	GO:0000776 kinetochore;GO:0000775 chromosome, centromeric region;GO:0098687 chromosomal region	GO:0005515 protein binding;GO:0005488 binding;GO:0003674 molecular_function	[IPR025214] Centromere protein U
Cenpv	73139	Cenpv	3110013H01Rik|AA671303|Prr6	centromere protein V	GO:0031508 pericentric heterochromatin assembly;GO:0031507 heterochromatin assembly;GO:0031055 chromatin remodeling at centromere	GO:0051233 spindle midzone;GO:0000776 kinetochore;GO:0000775 chromosome, centromeric region	GO:0016846 carbon-sulfur lyase activity;GO:0016829 lyase activity;GO:0003824 catalytic activity	[IPR006913] Glutathione-dependent formaldehyde-activating enzyme/centromere protein V;[IPR011057] Mss4-like
Cenpw	66311	Cenpw	2610036L11Rik|Cug2	centromere protein W	GO:0051382 kinetochore assembly;GO:0034508 centromere complex assembly;GO:0051383 kinetochore organization	GO:0000776 kinetochore;GO:0000775 chromosome, centromeric region;GO:0098687 chromosomal region	GO:0046982 protein heterodimerization activity;GO:0046983 protein dimerization activity;GO:0003677 DNA binding	[IPR009072] Histone-fold;[IPR028847] Centromere protein W
Cfdp1	23837	Cfdp1	AA408409|Bcnt|Bucentaur|Cfdp|cp27	craniofacial development protein 1	GO:2000270 negative regulation of fibroblast apoptotic process;GO:2000269 regulation of fibroblast apoptotic process;GO:0044346 fibroblast apoptotic process	GO:0005604 basement membrane;GO:0000776 kinetochore;GO:0000775 chromosome, centromeric region	(Human)GO:0003674 molecular_function	[IPR011421] BCNT-C domain
Chaf1a	27221	Chaf1a	AL023013|AL024058|CAF-1|Cac1p	chromatin assembly factor 1, subunit A (p150)	GO:0006335 DNA replication-dependent nucleosome assembly;GO:0034723 DNA replication-dependent nucleosome organization;GO:0006334 nucleosome assembly	GO:0033186 CAF-1 complex;GO:0000790 nuclear chromatin;GO:0044454 nuclear chromosome part	GO:0070087 chromo shadow domain binding;GO:0019904 protein domain specific binding;GO:0042802 identical protein binding	[IPR022043] Chromatin assembly factor 1 subunit A;[IPR029091] Chromatin assembly factor 1 subunit A, N-terminal;[IPR029105] Chromatin assembly factor 1 subunit A, C-terminal
Chaf1b	110749	Chaf1b	2600017H24Rik|C76145|CAF-I p60|CAF-Ip60|CAF1|CAF1A|CAF1P60|MPHOSPH7	chromatin assembly factor 1, subunit B (p60)	GO:0006335 DNA replication-dependent nucleosome assembly;GO:0034723 DNA replication-dependent nucleosome organization;GO:0006334 nucleosome assembly	GO:0033186 CAF-1 complex;GO:0000790 nuclear chromatin;GO:0044454 nuclear chromosome part	GO:0042393 histone binding;GO:0005515 protein binding;GO:0005488 binding	[IPR001632] G-protein, beta subunit;[IPR001680] WD40 repeat;[IPR017986] WD40-repeat-containing domain;[IPR019775] WD40 repeat, conserved site;[IPR029129] Chromatin assembly factor 1 subunit B, C-terminal domain
Champ1	101994	Champ1	AA675043|AI116001|D8Ertd457e|D8Ertd569e|Zfp828|Znf828|mKIAA1802	chromosome alignment maintaining phosphoprotein 1	GO:0051315 attachment of mitotic spindle microtubules to kinetochore;GO:0035372 protein localization to microtubule;GO:0031134 sister chromatid biorientation	GO:0090543 Flemming body;GO:0000777 condensed chromosome kinetochore;GO:0000779 condensed chromosome, centromeric region	GO:0046872 metal ion binding;GO:0043169 cation binding;GO:0003676 nucleic acid binding	[IPR007087] Zinc finger, C2H2;[IPR015880] Zinc finger, C2H2-like
Chd1	12648	Chd1	4930525N21Rik|AI851787|AW555109	chromodomain helicase DNA binding protein 1	GO:0043923 positive regulation by host of viral transcription;GO:0043921 modulation by host of viral transcription;GO:0050434 positive regulation of viral transcription	GO:0001650 fibrillar center;GO:0044452 nucleolar part;GO:0005730 nucleolus	GO:0035064 methylated histone binding;GO:0140034 methylation-dependent protein binding;GO:0004386 helicase activity	[IPR000330] SNF2-related, N-terminal domain;[IPR000953] Chromo/chromo shadow domain;[IPR001650] Helicase, C-terminal;[IPR014001] Helicase superfamily 1/2, ATP-binding domain;[IPR016197] Chromo domain-like;[IPR023779] Chromo domain, conserved site;[IPR023780] Chromo domain;[IPR025260] Domain of unknown function DUF4208;[IPR027417] P-loop containing nucleoside triphosphate hydrolase;[IPR000687] RIO…
Chd1l	68058	Chd1l	4432404A22Rik|Alc1|Snf2p	chromodomain helicase DNA binding protein 1-like	GO:0006338 chromatin remodeling;GO:0006281 DNA repair;GO:0006325 chromatin organization	GO:0005654 nucleoplasm;GO:0031981 nuclear lumen;GO:0070013 intracellular organelle lumen	GO:0004003 ATP-dependent DNA helicase activity;GO:0008026 ATP-dependent helicase activity;GO:0003678 DNA helicase activity	[IPR000330] SNF2-related, N-terminal domain;[IPR001650] Helicase, C-terminal;[IPR002589] Macro domain;[IPR014001] Helicase superfamily 1/2, ATP-binding domain;[IPR027417] P-loop containing nucleoside triphosphate hydrolase
Chd2	244059	Chd2	2810013C04Rik|2810040A01Rik|5630401D06Rik|AI851092|BC029703|CHD-2	chromodomain helicase DNA binding protein 2	GO:0060218 hematopoietic stem cell differentiation;GO:0002244 hematopoietic progenitor cell differentiation;GO:0048863 stem cell differentiation	GO:0005730 nucleolus;GO:0005654 nucleoplasm;GO:0031981 nuclear lumen	GO:0004386 helicase activity;GO:0000978 RNA polymerase II proximal promoter sequence-specific DNA binding;GO:0000987 proximal promoter sequence-specific DNA binding	[IPR000330] SNF2-related, N-terminal domain;[IPR000953] Chromo/chromo shadow domain;[IPR001650] Helicase, C-terminal;[IPR014001] Helicase superfamily 1/2, ATP-binding domain;[IPR016197] Chromo domain-like;[IPR023779] Chromo domain, conserved site;[IPR023780] Chromo domain;[IPR025260] Domain of unknown function DUF4208;[IPR027417] P-loop containing nucleoside triphosphate hydrolase;[IPR009057] Hom…
Chd3	216848	Chd3	2600010P09Rik|AF020312|Chd7|Prp7|Prp9-1	chromodomain helicase DNA binding protein 3	GO:0007098 centrosome cycle;GO:0031023 microtubule organizing center organization;GO:0007051 spindle organization	GO:0016581 NuRD complex;GO:0090545 CHD-type complex;GO:0090568 nuclear transcriptional repressor complex	GO:0005515 protein binding;GO:0005488 binding;GO:0003674 molecular_function	[IPR000330] SNF2-related, N-terminal domain;[IPR000953] Chromo/chromo shadow domain;[IPR001650] Helicase, C-terminal;[IPR001965] Zinc finger, PHD-type;[IPR002464] DNA/RNA helicase, ATP-dependent, DEAH-box type, conserved site;[IPR009071] High mobility group box domain;[IPR009462] Domain of unknown function DUF1086;[IPR009463] Domain of unknown function DUF1087;[IPR011011] Zinc finger, FYVE/PHD-ty…
Chd4	107932	Chd4	9530019N15Rik|AA617397|BC005710|D6Ertd380e|Mi-2beta|mKIAA4075	chromodomain helicase DNA binding protein 4	GO:0072553 terminal button organization;GO:0099172 presynapse organization;GO:0000122 negative regulation of transcription by RNA polymerase II	GO:0016581 NuRD complex;GO:0090545 CHD-type complex;GO:0090568 nuclear transcriptional repressor complex	GO:0001103 RNA polymerase II repressing transcription factor binding;GO:0070491 repressing transcription factor binding;GO:0042826 histone deacetylase binding	[IPR000330] SNF2-related, N-terminal domain;[IPR000953] Chromo/chromo shadow domain;[IPR001650] Helicase, C-terminal;[IPR001965] Zinc finger, PHD-type;[IPR002464] DNA/RNA helicase, ATP-dependent, DEAH-box type, conserved site;[IPR009462] Domain of unknown function DUF1086;[IPR009463] Domain of unknown function DUF1087;[IPR011011] Zinc finger, FYVE/PHD-type;[IPR012957] CHD, C-terminal 2;[IPR012958…
Chd5	269610	Chd5	4930532L22Rik|AW060752|B230399N07Rik|CHD-5	chromodomain helicase DNA binding protein 5	GO:0035093 spermatogenesis, exchange of chromosomal proteins;GO:0035092 sperm chromatin condensation;GO:0098532 histone H3-K27 trimethylation	GO:0016581 NuRD complex;GO:0090545 CHD-type complex;GO:0090568 nuclear transcriptional repressor complex	GO:0061628 H3K27me3 modified histone binding;GO:0035064 methylated histone binding;GO:0140034 methylation-dependent protein binding	[IPR000330] SNF2-related, N-terminal domain;[IPR000953] Chromo/chromo shadow domain;[IPR001650] Helicase, C-terminal;[IPR001965] Zinc finger, PHD-type;[IPR002464] DNA/RNA helicase, ATP-dependent, DEAH-box type, conserved site;[IPR009462] Domain of unknown function DUF1086;[IPR009463] Domain of unknown function DUF1087;[IPR011011] Zinc finger, FYVE/PHD-type;[IPR012957] CHD, C-terminal 2;[IPR012958…
Chd6	71389	Chd6	5430439G14Rik|6330406J24Rik|CHD-6	chromodomain helicase DNA binding protein 6	GO:0036091 positive regulation of transcription from RNA polymerase II promoter in response to oxidative stress;GO:0043619 regulation of transcription from RNA polymerase II promoter in response to oxidative stress;GO:1901522 positive regulation of transcription from RNA polymerase II promoter involved in cellular response to chemical stimulus	GO:0005654 nucleoplasm;GO:0031981 nuclear lumen;GO:0070013 intracellular organelle lumen	GO:0008094 DNA-dependent ATPase activity;GO:0001221 transcription cofactor binding;GO:0004386 helicase activity	[IPR000330] SNF2-related, N-terminal domain;[IPR000953] Chromo/chromo shadow domain;[IPR001650] Helicase, C-terminal;[IPR002464] DNA/RNA helicase, ATP-dependent, DEAH-box type, conserved site;[IPR006576] BRK domain;[IPR014001] Helicase superfamily 1/2, ATP-binding domain;[IPR016197] Chromo domain-like;[IPR023780] Chromo domain;[IPR027417] P-loop containing nucleoside triphosphate hydrolase
Chd7	320790	Chd7	A730019I05Rik|Cycn|Cyn|Dz|Edy|Flo|GENA 47|GENA 60|Gena 52|Lda|Mt|Obt|Todo|WBE1|Whi|metis	chromodomain helicase DNA binding protein 7	GO:0010880 regulation of release of sequestered calcium ion into cytosol by sarcoplasmic reticulum;GO:0003226 right ventricular compact myocardium morphogenesis;GO:0014808 release of sequestered calcium ion into cytosol by sarcoplasmic reticulum	GO:0005730 nucleolus;GO:0005654 nucleoplasm;GO:0031981 nuclear lumen	GO:1990841 promoter-specific chromatin binding;GO:0004386 helicase activity;GO:0000978 RNA polymerase II proximal promoter sequence-specific DNA binding	[IPR000330] SNF2-related, N-terminal domain;[IPR000953] Chromo/chromo shadow domain;[IPR001650] Helicase, C-terminal;[IPR006576] BRK domain;[IPR014001] Helicase superfamily 1/2, ATP-binding domain;[IPR016197] Chromo domain-like;[IPR023780] Chromo domain;[IPR027417] P-loop containing nucleoside triphosphate hydrolase
Chd8	67772	Chd8	5830451P18Rik|AU015341|Duplin|HELSNF1|mKIAA1564	chromodomain helicase DNA binding protein 8	GO:2000270 negative regulation of fibroblast apoptotic process;GO:0045945 positive regulation of transcription by RNA polymerase III;GO:0060134 prepulse inhibition	GO:0071339 MLL1 complex;GO:0044665 MLL1/2 complex;GO:0035097 histone methyltransferase complex	GO:0070016 armadillo repeat domain binding;GO:0003678 DNA helicase activity;GO:0008094 DNA-dependent ATPase activity	[IPR000330] SNF2-related, N-terminal domain;[IPR000953] Chromo/chromo shadow domain;[IPR001650] Helicase, C-terminal;[IPR006576] BRK domain;[IPR014001] Helicase superfamily 1/2, ATP-binding domain;[IPR016197] Chromo domain-like;[IPR023780] Chromo domain;[IPR027417] P-loop containing nucleoside triphosphate hydrolase
Chd9	109151	Chd9	1810014J18Rik|9030205D12Rik|A330063D19Rik|AD013|PRIC320|mKIAA0308	chromodomain helicase DNA binding protein 9	GO:0006325 chromatin organization;GO:0051276 chromosome organization;GO:0006996 organelle organization	GO:0005634 nucleus;GO:0005737 cytoplasm;GO:0043231 intracellular membrane-bounded organelle	GO:0004386 helicase activity;GO:0017111 nucleoside-triphosphatase activity;GO:0016462 pyrophosphatase activity	[IPR000330] SNF2-related, N-terminal domain;[IPR000953] Chromo/chromo shadow domain;[IPR001650] Helicase, C-terminal;[IPR006576] BRK domain;[IPR014001] Helicase superfamily 1/2, ATP-binding domain;[IPR016197] Chromo domain-like;[IPR023780] Chromo domain;[IPR027417] P-loop containing nucleoside triphosphate hydrolase
Chek1	12649	Chek1	C85740|Chk1|rad27	checkpoint kinase 1	GO:2000615 regulation of histone H3-K9 acetylation;GO:0010767 regulation of transcription from RNA polymerase II promoter in response to UV-induced DNA damage;GO:0046602 regulation of mitotic centrosome separation	GO:0000781 chromosome, telomeric region;GO:0005657 replication fork;GO:0000794 condensed nuclear chromosome	GO:0035402 histone kinase activity (H3-T11 specific);GO:0035184 histone threonine kinase activity;GO:0035173 histone kinase activity	[IPR000719] Protein kinase domain;[IPR002290] Serine/threonine/dual specificity protein kinase, catalytic domain;[IPR008271] Serine/threonine-protein kinase, active site;[IPR011009] Protein kinase-like domain;[IPR017441] Protein kinase, ATP binding site
Chmp1a	234852	Chmp1a	2900018H07Rik|Pcoln3	charged multivesicular body protein 1A	GO:0061952 midbody abscission;GO:1901673 regulation of mitotic spindle assembly;GO:0010824 regulation of centrosome duplication	GO:0000815 ESCRT III complex;GO:0005771 multivesicular body;GO:0036452 ESCRT complex	GO:0019904 protein domain specific binding;GO:0042803 protein homodimerization activity;GO:0046983 protein dimerization activity	[IPR005024] Snf7 family
Chmp2a	68953	Chmp2a	1500016L11Rik|mVps2	charged multivesicular body protein 2A	GO:1903723 negative regulation of centriole elongation;GO:1902188 positive regulation of viral release from host cell;GO:1903722 regulation of centriole elongation	GO:0000815 ESCRT III complex;GO:0005771 multivesicular body;GO:0036452 ESCRT complex	GO:0031210 phosphatidylcholine binding;GO:0050997 quaternary ammonium group binding;GO:0070405 ammonium ion binding	[IPR005024] Snf7 family
Chmp5	76959	Chmp5	2210412K09Rik|AW545668	charged multivesicular body protein 5	GO:0061763 multivesicular body-lysosome fusion;GO:0032510 endosome to lysosome transport via multivesicular body sorting pathway;GO:0061952 midbody abscission	GO:0005768 endosome;GO:0031410 cytoplasmic vesicle;GO:0097708 intracellular vesicle	(Human)GO:0045296 cadherin binding;GO:0050839 cell adhesion molecule binding;GO:0005515 protein binding	[IPR005024] Snf7 family
Chmp6	208092	Chmp6	2400004G01Rik	charged multivesicular body protein 6	GO:0007175 negative regulation of epidermal growth factor-activated receptor activity;GO:0039702 viral budding via host ESCRT complex;GO:0061952 midbody abscission	GO:0000815 ESCRT III complex;GO:0036452 ESCRT complex;GO:0010008 endosome membrane	GO:0047485 protein N-terminus binding;GO:0044877 protein-containing complex binding;GO:0005515 protein binding	[IPR005024] Snf7 family
Chmp7	105513	Chmp7	4930596K11Rik|6330407G04Rik|AI450338|AW550775	charged multivesicular body protein 7	GO:0061952 midbody abscission;GO:0031468 nuclear envelope reassembly;GO:0007080 mitotic metaphase plate congression	GO:0000815 ESCRT III complex;GO:0036452 ESCRT complex;GO:0010008 endosome membrane	GO:0008565 protein transporter activity;GO:0005215 transporter activity;GO:0003674 molecular_function	[IPR005024] Snf7 family
Chrac1	93696	Chrac1	2410152E03Rik|2810406L04Rik|YCL1	chromatin accessibility complex 1	GO:0070868 heterochromatin organization involved in chromatin silencing;GO:0097549 chromatin organization involved in negative regulation of transcription;GO:0034401 chromatin organization involved in regulation of transcription	GO:0008623 CHRAC;GO:0031010 ISWI-type complex;GO:0070603 SWI/SNF superfamily-type complex	GO:0003887 DNA-directed DNA polymerase activity;GO:0034061 DNA polymerase activity;GO:0016779 nucleotidyltransferase activity	[IPR003958] Transcription factor CBF/NF-Y/archaeal histone domain;[IPR009072] Histone-fold
Chtf18	214901	Chtf18	6030457M03Rik|CTF18|Chl12	CTF18, chromosome transmission fidelity factor 18	GO:1900264 positive regulation of DNA-directed DNA polymerase activity;GO:1900262 regulation of DNA-directed DNA polymerase activity;GO:0007131 reciprocal meiotic recombination	GO:0031390 Ctf18 RFC-like complex;GO:0044427 chromosomal part;GO:0005694 chromosome	GO:0003689 DNA clamp loader activity;GO:0043142 single-stranded DNA-dependent ATPase activity;GO:0033170 protein-DNA loading ATPase activity	[IPR003593] AAA+ ATPase domain;[IPR003959] ATPase, AAA-type, core;[IPR027417] P-loop containing nucleoside triphosphate hydrolase
Chtop	66511	Chtop	2500003M10Rik|Fop|Srag	chromatin target of PRMT1		GO:0005634 nucleus;GO:0043231 intracellular membrane-bounded organelle;GO:0043227 membrane-bounded organelle	GO:0003723 RNA binding;GO:0003676 nucleic acid binding;GO:1901363 heterocyclic compound binding	[IPR025715] Friend of PRMT1 duplication
Cir1	66935	Cir1	1700023B02Rik|2810021A19Rik|Cicr|Cir	corepressor interacting with RBPJ, 1	GO:0000122 negative regulation of transcription by RNA polymerase II;GO:0045892 negative regulation of transcription, DNA-templated;GO:0008380 RNA splicing	GO:0016607 nuclear speck;GO:0005813 centrosome;GO:0016604 nuclear body	GO:0042826 histone deacetylase binding;GO:0003714 transcription corepressor activity;GO:0019901 protein kinase binding	[IPR019339] CBF1-interacting co-repressor CIR, N-terminal domain
Cited1	12705	Cited1	AI316840|AU019144|Msg1	Cbp/p300-interacting transactivator with Glu/Asp-rich carboxy-terminal domain 1	GO:0003340 negative regulation of mesenchymal to epithelial transition involved in metanephros morphogenesis;GO:0003339 regulation of mesenchymal to epithelial transition involved in metanephros morphogenesis;GO:0003337 mesenchymal to epithelial transition involved in metanephros morphogenesis	GO:0005829 cytosol;GO:0005634 nucleus;GO:0044444 cytoplasmic part	GO:0050693 LBD domain binding;GO:0070410 co-SMAD binding;GO:0046332 SMAD binding	[IPR007576] CITED
Cited2	17684	Cited2	AI835299|ER154-like|Mrg1|Msg2|p35srj	Cbp/p300-interacting transactivator, with Glu/Asp-rich carboxy-terminal domain, 2	GO:0001658 branching involved in ureteric bud morphogenesis;GO:1900164 nodal signaling pathway involved in determination of lateral mesoderm left/right asymmetry;GO:0035802 adrenal cortex formation	GO:0000790 nuclear chromatin;GO:0044454 nuclear chromosome part;GO:0000785 chromatin	GO:0050693 LBD domain binding;GO:0001102 RNA polymerase II activating transcription factor binding;GO:0035035 histone acetyltransferase binding	[IPR007576] CITED
Cited4	56222	Cited4	MRG-2|Mrg2	Cbp/p300-interacting transactivator, with Glu/Asp-rich carboxy-terminal domain, 4	GO:0043627 response to estrogen;GO:0045893 positive regulation of transcription, DNA-templated;GO:1903508 positive regulation of nucleic acid-templated transcription	GO:0005634 nucleus;GO:0005737 cytoplasm;GO:0043231 intracellular membrane-bounded organelle	GO:0003713 transcription coactivator activity;GO:0003712 transcription coregulator activity;GO:0140110 transcription regulator activity	[IPR007576] CITED
Clasp1	76707	Clasp1	1700030C23Rik|5730583A19Rik|B130045P17Rik|CLASP1alpha	CLIP associating protein 1	GO:1903690 negative regulation of wound healing, spreading of epidermal cells;GO:1903689 regulation of wound healing, spreading of epidermal cells;GO:1904261 positive regulation of basement membrane assembly involved in embryonic body morphogenesis	GO:0031592 centrosomal corona;GO:0005828 kinetochore microtubule;GO:0045180 basal cortex	GO:0043515 kinetochore binding;GO:0002162 dystroglycan binding;GO:0051010 microtubule plus-end binding	[IPR016024] Armadillo-type fold;[IPR021133] HEAT, type 2;[IPR024395] CLASP N-terminal domain
Clasp2	76499	Clasp2	1500004F14Rik|8030404L10Rik|C77448|CLASP2beta|mKIAA0627	CLIP associating protein 2	GO:1903690 negative regulation of wound healing, spreading of epidermal cells;GO:1903689 regulation of wound healing, spreading of epidermal cells;GO:1904261 positive regulation of basement membrane assembly involved in embryonic body morphogenesis	GO:1903754 cortical microtubule plus-end;GO:1904511 cytoplasmic microtubule plus-end;GO:0055028 cortical microtubule	GO:0002162 dystroglycan binding;GO:0051010 microtubule plus-end binding;GO:1990782 protein tyrosine kinase binding	[IPR016024] Armadillo-type fold;[IPR024395] CLASP N-terminal domain
Clock	12753	Clock	5330400M04Rik|KAT13D	circadian locomotor output cycles kaput	GO:2000323 negative regulation of glucocorticoid receptor signaling pathway;GO:2000074 regulation of type B pancreatic cell development;GO:2000322 regulation of glucocorticoid receptor signaling pathway	GO:0005726 perichromatin fibrils;GO:0033391 chromatoid body;GO:0005791 rough endoplasmic reticulum	GO:0004402 histone acetyltransferase activity;GO:0070888 E-box binding;GO:0061733 peptide-lysine-N-acetyltransferase activity	[IPR000014] PAS domain;[IPR001067] Nuclear translocator;[IPR001610] PAC motif;[IPR011598] Myc-type, basic helix-loop-helix (bHLH) domain;[IPR013767] PAS fold
Clspn	269582	Clspn	B130025E01|C85083|E130314M08Rik	claspin	GO:0033314 mitotic DNA replication checkpoint;GO:0007095 mitotic G2 DNA damage checkpoint;GO:0044818 mitotic G2/M transition checkpoint	GO:0005694 chromosome;GO:0005794 Golgi apparatus;GO:0005654 nucleoplasm	GO:0010997 anaphase-promoting complex binding;GO:0000217 DNA secondary structure binding;GO:0044877 protein-containing complex binding
Coq3	230027	Coq3	4732433J24|C77934	coenzyme Q3 methyltransferase	GO:0010795 regulation of ubiquinone biosynthetic process;GO:0010566 regulation of ketone biosynthetic process;GO:0006071 glycerol metabolic process	GO:0005743 mitochondrial inner membrane;GO:0031966 mitochondrial membrane;GO:0019866 organelle inner membrane	GO:0008689 3-demethylubiquinone-9 3-O-methyltransferase activity;GO:0004395 hexaprenyldihydroxybenzoate methyltransferase activity;GO:0008425 2-polyprenyl-6-methoxy-1,4-benzoquinone methyltransferase activity	[IPR010233] Ubiquinone biosynthesis O-methyltransferase;[IPR029063] S-adenosyl-L-methionine-dependent methyltransferase
Cpsf1	94230	Cpsf1	CPSF160	cleavage and polyadenylation specific factor 1	GO:0006378 mRNA polyadenylation;GO:0031124 mRNA 3'-end processing;GO:0043631 RNA polyadenylation	GO:0005847 mRNA cleavage and polyadenylation specificity factor complex;GO:0005849 mRNA cleavage factor complex;GO:0044451 nucleoplasm part	GO:0035925 mRNA 3'-UTR AU-rich region binding;GO:0017091 AU-rich element binding;GO:0003730 mRNA 3'-UTR binding	[IPR004871] Cleavage/polyadenylation specificity factor, A subunit, C-terminal
Crb2	241324	Crb2	5930402A21|BC043114	crumbs family member 2	GO:0055111 ingression involved in gastrulation with mouth forming second;GO:0014028 notochord formation;GO:0045199 maintenance of epithelial cell apical/basal polarity	GO:0016324 apical plasma membrane;GO:0045177 apical part of cell;GO:0098590 plasma membrane region	GO:0019828 aspartic-type endopeptidase inhibitor activity;GO:0004866 endopeptidase inhibitor activity;GO:0061135 endopeptidase regulator activity	[IPR000152] EGF-type aspartate/asparagine hydroxylation site;[IPR000742] EGF-like domain;[IPR001791] Laminin G domain;[IPR001881] EGF-like calcium-binding domain;[IPR009030] Growth factor receptor cysteine-rich domain;[IPR013032] EGF-like, conserved site;[IPR013320] Concanavalin A-like lectin/glucanase domain;[IPR018097] EGF-like calcium-binding, conserved site
Crebbp	12914	Crebbp	AW558298|CBP|CBP/p300|KAT3A|p300/CBP	CREB binding protein	GO:0045358 negative regulation of interferon-beta biosynthetic process;GO:0045357 regulation of interferon-beta biosynthetic process;GO:0018076 N-terminal peptidyl-lysine acetylation	GO:0000940 condensed chromosome outer kinetochore;GO:0000777 condensed chromosome kinetochore;GO:0016605 PML body	GO:0001093 TFIIB-class transcription factor binding;GO:0043426 MRF binding;GO:0004402 histone acetyltransferase activity	[IPR000197] Zinc finger, TAZ-type;[IPR000433] Zinc finger, ZZ-type;[IPR001487] Bromodomain;[IPR003101] Coactivator CBP, KIX domain;[IPR009110] Nuclear receptor coactivator, interlocking;[IPR010303] Domain of unknown function DUF902, CREBbp;[IPR013178] Histone acetyltransferase Rtt109/CBP;[IPR014744] Nuclear receptor coactivator, CREB-bp-like, interlocking;[IPR018359] Bromodomain, conserved site
Csnk1a1	93687	Csnk1a1	2610208K14Rik|4632404G05Rik|5430427P18Rik|CK1a|Csnk1a	casein kinase 1, alpha 1	GO:0032436 positive regulation of proteasomal ubiquitin-dependent protein catabolic process;GO:2000060 positive regulation of ubiquitin-dependent protein catabolic process;GO:1901800 positive regulation of proteasomal protein catabolic process	GO:0005847 mRNA cleavage and polyadenylation specificity factor complex;GO:0045095 keratin filament;GO:0030877 beta-catenin destruction complex	GO:0051219 phosphoprotein binding;GO:0000287 magnesium ion binding;GO:0042277 peptide binding	[IPR000719] Protein kinase domain;[IPR002290] Serine/threonine/dual specificity protein kinase, catalytic domain;[IPR008271] Serine/threonine-protein kinase, active site;[IPR011009] Protein kinase-like domain;[IPR017441] Protein kinase, ATP binding site
Csnk2a1	12995	Csnk2a1	CK2|Csnk2a1-rs4	casein kinase 2, alpha 1 polypeptide	GO:2000059 negative regulation of ubiquitin-dependent protein catabolic process;GO:0043154 negative regulation of cysteine-type endopeptidase activity involved in apoptotic process;GO:1903051 negative regulation of proteolysis involved in cellular protein catabolic process	GO:0016581 NuRD complex;GO:0016580 Sin3 complex;GO:0090545 CHD-type complex	GO:0019888 protein phosphatase regulator activity;GO:0008013 beta-catenin binding;GO:0019208 phosphatase regulator activity	[IPR000719] Protein kinase domain;[IPR002290] Serine/threonine/dual specificity protein kinase, catalytic domain;[IPR008271] Serine/threonine-protein kinase, active site;[IPR011009] Protein kinase-like domain;[IPR017441] Protein kinase, ATP binding site
Csrp2bp	228714	Kat14	2510008M08Rik|ATAC2|AU023459|Csrp2bp|D2Ertd473e|D2Wsu131e|E430020F17	lysine acetyltransferase 14	GO:0043966 histone H3 acetylation;GO:0016573 histone acetylation;GO:0018393 internal peptidyl-lysine acetylation	GO:0005671 Ada2/Gcn5/Ada3 transcription activator complex;GO:1902562 H4 histone acetyltransferase complex;GO:0000123 histone acetyltransferase complex	GO:0004402 histone acetyltransferase activity;GO:0061733 peptide-lysine-N-acetyltransferase activity;GO:0034212 peptide N-acetyltransferase activity	[IPR000182] GNAT domain;[IPR016181] Acyl-CoA N-acyltransferase
Cstf3	228410	Cstf3	4732468G05Rik|C79532|CstF-77	cleavage stimulation factor, 3' pre-RNA, subunit 3	GO:0031123 RNA 3'-end processing;GO:0006397 mRNA processing;GO:0016071 mRNA metabolic process	GO:0005654 nucleoplasm;GO:0031981 nuclear lumen;GO:0070013 intracellular organelle lumen	GO:0003729 mRNA binding;GO:0003723 RNA binding;GO:0003676 nucleic acid binding	[IPR003107] HAT (Half-A-TPR) repeat;[IPR008847] Suppressor of forked;[IPR011990] Tetratricopeptide-like helical domain
Ctbp1	13016	Ctbp1	BARS|CtBP3/BARS|D4S115h|D5H4S115|D5H4S115E	C-terminal binding protein 1	GO:0090241 negative regulation of histone H4 acetylation;GO:0090239 regulation of histone H4 acetylation;GO:0035067 negative regulation of histone acetylation	GO:0098831 presynaptic active zone cytoplasmic component;GO:0099738 cell cortex region;GO:0048786 presynaptic active zone	GO:0070491 repressing transcription factor binding;GO:0051287 NAD binding;GO:0030165 PDZ domain binding	[IPR006139] D-isomer specific 2-hydroxyacid dehydrogenase, catalytic domain;[IPR006140] D-isomer specific 2-hydroxyacid dehydrogenase, NAD-binding domain;[IPR016040] NAD(P)-binding domain;[IPR029752] D-isomer specific 2-hydroxyacid dehydrogenase, NAD-binding domain conserved site 1;[IPR029753] D-isomer specific 2-hydroxyacid dehydrogenase, NAD-binding domain conserved site
Ctbp2	13017	Ctbp2	AA407280|D7Ertd45e|Gtrgeo6|Ribeye	C-terminal binding protein 2	GO:0048386 positive regulation of retinoic acid receptor signaling pathway;GO:0016081 synaptic vesicle docking;GO:0035563 positive regulation of chromatin binding	GO:0098684 photoreceptor ribbon synapse;GO:0098831 presynaptic active zone cytoplasmic component;GO:0099523 presynaptic cytosol	GO:0098882 structural constituent of presynaptic active zone;GO:0099181 structural constituent of presynapse;GO:0042974 retinoic acid receptor binding	[IPR006139] D-isomer specific 2-hydroxyacid dehydrogenase, catalytic domain;[IPR006140] D-isomer specific 2-hydroxyacid dehydrogenase, NAD-binding domain;[IPR016040] NAD(P)-binding domain;[IPR029753] D-isomer specific 2-hydroxyacid dehydrogenase, NAD-binding domain conserved site
Ctc1	68964	Ctc1	1500010J02Rik|AAF-132|AAF132	CTS telomere maintenance complex component 1	GO:0032211 negative regulation of telomere maintenance via telomerase;GO:1904357 negative regulation of telomere maintenance via telomere lengthening;GO:0048539 bone marrow development	GO:1990879 CST complex;GO:0000783 nuclear telomere cap complex;GO:0000782 telomere cap complex	GO:0098505 G-rich strand telomeric DNA binding;GO:0043047 single-stranded telomeric DNA binding;GO:0098847 sequence-specific single stranded DNA binding	[IPR029156] CST complex subunit CTC1
Ctcf	13018	Ctcf	AW108038	CCCTC-binding factor	GO:0040030 regulation of molecular function, epigenetic;GO:1902895 positive regulation of pri-miRNA transcription by RNA polymerase II;GO:0035065 regulation of histone acetylation	GO:0000775 chromosome, centromeric region;GO:0000793 condensed chromosome;GO:0098687 chromosomal region	GO:0043035 chromatin insulator sequence binding;GO:0031490 chromatin DNA binding;GO:0001227 DNA-binding transcription repressor activity, RNA polymerase II-specific	[IPR007087] Zinc finger, C2H2;[IPR015880] Zinc finger, C2H2-like
Ctr9	22083	Ctr9	AA409336|Sh2bp1|Tsbp|Tsp|mKIAA0155	CTR9 homolog, Paf1/RNA polymerase II complex component	GO:2001162 positive regulation of histone H3-K79 methylation;GO:2001168 positive regulation of histone H2B ubiquitination;GO:2001160 regulation of histone H3-K79 methylation	GO:0016593 Cdc73/Paf1 complex;GO:0035327 transcriptionally active chromatin;GO:0016591 RNA polymerase II, holoenzyme	GO:0000993 RNA polymerase II complex binding;GO:0042169 SH2 domain binding;GO:0043175 RNA polymerase core enzyme binding	[IPR001440] Tetratricopeptide repeat 1;[IPR011990] Tetratricopeptide-like helical domain;[IPR013026] Tetratricopeptide repeat-containing domain;[IPR013105] Tetratricopeptide repeat 2;[IPR019734] Tetratricopeptide repeat
Cul1	26965	Cul1	Cul-1	cullin 1	GO:0031146 SCF-dependent proteasomal ubiquitin-dependent protein catabolic process;GO:0006513 protein monoubiquitination;GO:0043161 proteasome-mediated ubiquitin-dependent protein catabolic process	GO:1990452 Parkin-FBXW7-Cul1 ubiquitin ligase complex;GO:0019005 SCF ubiquitin ligase complex;GO:0031461 cullin-RING ubiquitin ligase complex	GO:0061630 ubiquitin protein ligase activity;GO:0031625 ubiquitin protein ligase binding;GO:0061659 ubiquitin-like protein ligase activity	[IPR001373] Cullin, N-terminal;[IPR016159] Cullin repeat-like-containing domain;[IPR016158] Cullin homology;[IPR011991] Winged helix-turn-helix DNA-binding domain;[IPR016157] Cullin, conserved site;[IPR019559] Cullin protein, neddylation domain
Cul2	71745	Cul2	1300003D18Rik|4932411N15Rik|AI327301|mKIAA4106	cullin 2	GO:0031146 SCF-dependent proteasomal ubiquitin-dependent protein catabolic process;GO:0043161 proteasome-mediated ubiquitin-dependent protein catabolic process;GO:0006511 ubiquitin-dependent protein catabolic process	GO:0030891 VCB complex;GO:0031462 Cul2-RING ubiquitin ligase complex;GO:0000153 cytoplasmic ubiquitin ligase complex	GO:0061630 ubiquitin protein ligase activity;GO:0031625 ubiquitin protein ligase binding;GO:0061659 ubiquitin-like protein ligase activity	[IPR001373] Cullin, N-terminal;[IPR011991] Winged helix-turn-helix DNA-binding domain;[IPR016157] Cullin, conserved site;[IPR016158] Cullin homology;[IPR016159] Cullin repeat-like-containing domain;[IPR019559] Cullin protein, neddylation domain
Cul3	26554	Cul3	KIAA0617	cullin 3	GO:0001831 trophectodermal cellular morphogenesis;GO:0045842 positive regulation of mitotic metaphase/anaphase transition;GO:0071630 nuclear protein quality control by the ubiquitin-proteasome system	GO:0005827 polar microtubule;GO:0031463 Cul3-RING ubiquitin ligase complex;GO:0005876 spindle microtubule	GO:0031208 POZ domain binding;GO:0005112 Notch binding;GO:0030332 cyclin binding	[IPR001373] Cullin, N-terminal;[IPR011991] Winged helix-turn-helix DNA-binding domain;[IPR016157] Cullin, conserved site;[IPR016158] Cullin homology;[IPR016159] Cullin repeat-like-containing domain;[IPR019559] Cullin protein, neddylation domain
Cul4a	99375	Cul4a	2810470J21Rik|AW495282	cullin 4A	GO:0030853 negative regulation of granulocyte differentiation;GO:0030852 regulation of granulocyte differentiation;GO:2000819 regulation of nucleotide-excision repair	GO:0031464 Cul4A-RING E3 ubiquitin ligase complex;GO:0080008 Cul4-RING E3 ubiquitin ligase complex;GO:0019005 SCF ubiquitin ligase complex	GO:0061630 ubiquitin protein ligase activity;GO:0031625 ubiquitin protein ligase binding;GO:0061659 ubiquitin-like protein ligase activity	[IPR001373] Cullin, N-terminal;[IPR011991] Winged helix-turn-helix DNA-binding domain;[IPR016157] Cullin, conserved site;[IPR016158] Cullin homology;[IPR016159] Cullin repeat-like-containing domain;[IPR019559] Cullin protein, neddylation domain
Cul4b	72584	Cul4b	2700050M05Rik|AA409770|CUL-4B|mKIAA0695	cullin 4B	GO:0035518 histone H2A monoubiquitination;GO:0070914 UV-damage excision repair;GO:0033522 histone H2A ubiquitination	GO:0031465 Cul4B-RING E3 ubiquitin ligase complex;GO:0080008 Cul4-RING E3 ubiquitin ligase complex;GO:0019005 SCF ubiquitin ligase complex	GO:0003684 damaged DNA binding;GO:0061630 ubiquitin protein ligase activity;GO:0031625 ubiquitin protein ligase binding	[IPR001373] Cullin, N-terminal;[IPR011991] Winged helix-turn-helix DNA-binding domain;[IPR016157] Cullin, conserved site;[IPR016158] Cullin homology;[IPR016159] Cullin repeat-like-containing domain;[IPR019559] Cullin protein, neddylation domain
Cul5	75717	Cul5	4921514I20Rik|8430423K24Rik|AI852817|C030032G03Rik|C330021I08Rik|VACM-1|VACM1	cullin 5	GO:0021942 radial glia guided migration of Purkinje cell;GO:0021799 cerebral cortex radially oriented cell migration;GO:0021932 hindbrain radial glia guided cell migration	GO:0031466 Cul5-RING ubiquitin ligase complex;GO:0019005 SCF ubiquitin ligase complex;GO:0031461 cullin-RING ubiquitin ligase complex	GO:0061630 ubiquitin protein ligase activity;GO:0031625 ubiquitin protein ligase binding;GO:0061659 ubiquitin-like protein ligase activity	[IPR001373] Cullin, N-terminal;[IPR011991] Winged helix-turn-helix DNA-binding domain;[IPR016157] Cullin, conserved site;[IPR016158] Cullin homology;[IPR016159] Cullin repeat-like-containing domain;[IPR019559] Cullin protein, neddylation domain
Cxxc1	74322	Cxxc1	2410002I16Rik|5830420C16Rik|AI426635|Cfp1|Cgbp|PHF18	CXXC finger 1 (PHD domain)	GO:0051568 histone H3-K4 methylation;GO:0034968 histone lysine methylation;GO:0016571 histone methylation	GO:0048188 Set1C/COMPASS complex;GO:0016363 nuclear matrix;GO:0035097 histone methyltransferase complex	GO:0042800 histone methyltransferase activity (H3-K4 specific);GO:0045322 unmethylated CpG binding;GO:0018024 histone-lysine N-methyltransferase activity	[IPR001965] Zinc finger, PHD-type;[IPR002857] Zinc finger, CXXC-type;[IPR011011] Zinc finger, FYVE/PHD-type;[IPR019786] Zinc finger, PHD-type, conserved site;[IPR019787] Zinc finger, PHD-finger;[IPR022056] CpG binding protein, C-terminal
Dad1	13135	Dad1	AI323713	defender against cell death 1	GO:0001824 blastocyst development;GO:0006487 protein N-linked glycosylation;GO:0001701 in utero embryonic development	GO:0008250 oligosaccharyltransferase complex;GO:0005789 endoplasmic reticulum membrane;GO:0098827 endoplasmic reticulum subcompartment	GO:0004579 dolichyl-diphosphooligosaccharide-protein glycotransferase activity;GO:0004576 oligosaccharyl transferase activity;GO:0016758 transferase activity, transferring hexosyl groups	[IPR003038] DAD/Ost2
Dapk3	13144	Dapk3	ZIPK|dlk	death-associated protein kinase 3	GO:0043519 regulation of myosin II filament organization;GO:2001241 positive regulation of extrinsic apoptotic signaling pathway in absence of ligand;GO:0031038 myosin II filament organization	GO:0016605 PML body;GO:0005884 actin filament;GO:0000775 chromosome, centromeric region	GO:0043522 leucine zipper domain binding;GO:0030275 LRR domain binding;GO:0017048 Rho GTPase binding	[IPR000719] Protein kinase domain;[IPR002290] Serine/threonine/dual specificity protein kinase, catalytic domain;[IPR008271] Serine/threonine-protein kinase, active site;[IPR011009] Protein kinase-like domain;[IPR017441] Protein kinase, ATP binding site
Daxx	13163	Daxx	(Human)BING2|DAP6|EAP1|SMIM40	Fas death domain-associated protein	GO:0033129 positive regulation of histone phosphorylation;GO:0072738 cellular response to diamide;GO:1903936 cellular response to sodium arsenite	GO:0001741 XY body;GO:0016605 PML body;GO:0000803 sex chromosome	GO:0050681 androgen receptor binding;GO:0008432 JUN kinase binding;GO:0032183 SUMO binding	[IPR031333] Daxx, N-terminal Rassf1C-interacting domain
Ddb1	13194	Ddb1	127kDa|AA408517|p127-Ddb1	damage specific DNA binding protein 1	GO:1902188 positive regulation of viral release from host cell;GO:1902186 regulation of viral release from host cell;GO:0046726 positive regulation by virus of viral protein levels in host cell	GO:0031465 Cul4B-RING E3 ubiquitin ligase complex;GO:0031464 Cul4A-RING E3 ubiquitin ligase complex;GO:0080008 Cul4-RING E3 ubiquitin ligase complex	GO:0071987 WD40-repeat domain binding;GO:0097602 cullin family protein binding;GO:0003684 damaged DNA binding	[IPR004871] Cleavage/polyadenylation specificity factor, A subunit, C-terminal;[IPR011047] Quinoprotein alcohol dehydrogenase-like superfamily
Ddb2	107986	Ddb2	2610043A19Rik	damage specific DNA binding protein 2	GO:0035518 histone H2A monoubiquitination;GO:0070914 UV-damage excision repair;GO:0033522 histone H2A ubiquitination	GO:0031465 Cul4B-RING E3 ubiquitin ligase complex;GO:0080008 Cul4-RING E3 ubiquitin ligase complex;GO:0031461 cullin-RING ubiquitin ligase complex	GO:0003684 damaged DNA binding;GO:0004842 ubiquitin-protein transferase activity;GO:0019787 ubiquitin-like protein transferase activity	[IPR001680] WD40 repeat;[IPR017986] WD40-repeat-containing domain;[IPR019775] WD40 repeat, conserved site
Ddost	13200	Ddost	(Human)AGER1|CDG1R|GATD6|OKSWcl45|OST|OST48|WBP1	dolichyl-di-phosphooligosaccharide-protein glycotransferase	GO:0018279 protein N-linked glycosylation via asparagine;GO:0018196 peptidyl-asparagine modification;GO:0006487 protein N-linked glycosylation	GO:0008250 oligosaccharyltransferase complex;GO:0005789 endoplasmic reticulum membrane;GO:0098827 endoplasmic reticulum subcompartment	GO:0004579 dolichyl-diphosphooligosaccharide-protein glycotransferase activity;GO:0004576 oligosaccharyl transferase activity;GO:0016758 transferase activity, transferring hexosyl groups	[IPR005013] Dolichyl-diphosphooligosaccharide--protein glycosyltransferase 48 kDa subunit
Ddx11	320209	Ddx11	4732462I11Rik|CHL1|CHLR1|KRG2|essa15a	DEAD/H (Asp-Glu-Ala-Asp/His) box helicase 11	GO:0032079 positive regulation of endodeoxyribonuclease activity;GO:1904976 cellular response to bleomycin;GO:1901838 positive regulation of transcription of nucleolar large rRNA by RNA polymerase I	GO:0031390 Ctf18 RFC-like complex;GO:0001650 fibrillar center;GO:0000922 spindle pole	GO:0045142 triplex DNA binding;GO:0004003 ATP-dependent DNA helicase activity;GO:0051880 G-quadruplex DNA binding	[IPR006554] Helicase-like, DEXD box c2 type;[IPR006555] ATP-dependent helicase, C-terminal;[IPR010614] DEAD2;[IPR013020] DNA helicase (DNA repair), Rad3 type;[IPR014013] Helicase superfamily 1/2, ATP-binding domain, DinG/Rad3-type;[IPR027417] P-loop containing nucleoside triphosphate hydrolase
Ddx17	67040	Ddx17	2610007K22Rik|A430025E01Rik|AI047725|C80929|Gm926|p72	DEAD (Asp-Glu-Ala-Asp) box polypeptide 17	GO:2001014 regulation of skeletal muscle cell differentiation;GO:0030521 androgen receptor signaling pathway;GO:0030520 intracellular estrogen receptor signaling pathway	GO:0016607 nuclear speck;GO:0016604 nuclear body;GO:0044451 nucleoplasm part	GO:0004386 helicase activity;GO:0003713 transcription coactivator activity;GO:0003712 transcription coregulator activity	[IPR000629] ATP-dependent RNA helicase DEAD-box, conserved site;[IPR001650] Helicase, C-terminal;[IPR011545] DEAD/DEAH box helicase domain;[IPR014001] Helicase superfamily 1/2, ATP-binding domain;[IPR014014] RNA helicase, DEAD-box type, Q motif;[IPR027417] P-loop containing nucleoside triphosphate hydrolase
Ddx18	66942	Ddx18	2310005B10Rik	DEAD (Asp-Glu-Ala-Asp) box polypeptide 18	(Human)GO:0071392 cellular response to estradiol stimulus;GO:0032355 response to estradiol;GO:0071407 cellular response to organic cyclic compound	GO:0005730 nucleolus;GO:0005694 chromosome;GO:0031981 nuclear lumen	GO:0004386 helicase activity;GO:0017111 nucleoside-triphosphatase activity;GO:0016462 pyrophosphatase activity	[IPR000629] ATP-dependent RNA helicase DEAD-box, conserved site;[IPR001650] Helicase, C-terminal;[IPR011545] DEAD/DEAH box helicase domain;[IPR014001] Helicase superfamily 1/2, ATP-binding domain;[IPR014014] RNA helicase, DEAD-box type, Q motif;[IPR025313] Domain of unknown function DUF4217;[IPR027417] P-loop containing nucleoside triphosphate hydrolase
Ddx21	56200	Ddx21	AI255159|AL022742|D10Ertd645e|D10Wsu42e	DEAD (Asp-Glu-Ala-Asp) box polypeptide 21	GO:0002735 positive regulation of myeloid dendritic cell cytokine production;GO:0002733 regulation of myeloid dendritic cell cytokine production;GO:0002732 positive regulation of dendritic cell cytokine production	GO:0005730 nucleolus;GO:0031981 nuclear lumen;GO:0005739 mitochondrion	GO:0097322 7SK snRNA binding;GO:0004004 ATP-dependent RNA helicase activity;GO:0035198 miRNA binding	[IPR001650] Helicase, C-terminal;[IPR011545] DEAD/DEAH box helicase domain;[IPR012562] GUCT;[IPR012677] Nucleotide-binding alpha-beta plait domain;[IPR014001] Helicase superfamily 1/2, ATP-binding domain;[IPR014014] RNA helicase, DEAD-box type, Q motif;[IPR027417] P-loop containing nucleoside triphosphate hydrolase
Ddx4	13206	Ddx4	AV206478|Mvh|VASA	DEAD (Asp-Glu-Ala-Asp) box polypeptide 4	GO:1990511 piRNA biosynthetic process;GO:0043046 DNA methylation involved in gamete generation;GO:0007141 male meiosis I	GO:0071547 piP-body;GO:0071546 pi-body;GO:0033391 chromatoid body	GO:0004386 helicase activity;GO:0016887 ATPase activity;GO:0017111 nucleoside-triphosphatase activity	[IPR000629] ATP-dependent RNA helicase DEAD-box, conserved site;[IPR001650] Helicase, C-terminal;[IPR011545] DEAD/DEAH box helicase domain;[IPR014001] Helicase superfamily 1/2, ATP-binding domain;[IPR014014] RNA helicase, DEAD-box type, Q motif;[IPR027417] P-loop containing nucleoside triphosphate hydrolase
Ddx5	13207	Ddx5	2600009A06Rik|G17P1|HUMP68|Hlr1|p68	DEAD (Asp-Glu-Ala-Asp) box polypeptide 5	GO:1903800 positive regulation of production of miRNAs involved in gene silencing by miRNA;GO:0060765 regulation of androgen receptor signaling pathway;GO:1903798 regulation of production of miRNAs involved in gene silencing by miRNA	GO:0071013 catalytic step 2 spliceosome;GO:0035770 ribonucleoprotein granule;GO:0005681 spliceosomal complex	GO:0035500 MH2 domain binding;GO:0050681 androgen receptor binding;GO:0004004 ATP-dependent RNA helicase activity	[IPR000629] ATP-dependent RNA helicase DEAD-box, conserved site;[IPR001650] Helicase, C-terminal;[IPR011545] DEAD/DEAH box helicase domain;[IPR012587] P68HR;[IPR014001] Helicase superfamily 1/2, ATP-binding domain;[IPR014014] RNA helicase, DEAD-box type, Q motif;[IPR027417] P-loop containing nucleoside triphosphate hydrolase
Ddx50	94213	Ddx50	4933429B04Rik|8430408E17Rik|GU2|RH-II	DEAD (Asp-Glu-Ala-Asp) box polypeptide 50		GO:0005730 nucleolus;GO:0031981 nuclear lumen;GO:0070013 intracellular organelle lumen	GO:0004386 helicase activity;GO:0017111 nucleoside-triphosphatase activity;GO:0016462 pyrophosphatase activity	[IPR001650] Helicase, C-terminal;[IPR011545] DEAD/DEAH box helicase domain;[IPR012562] GUCT;[IPR012677] Nucleotide-binding alpha-beta plait domain;[IPR014001] Helicase superfamily 1/2, ATP-binding domain;[IPR014014] RNA helicase, DEAD-box type, Q motif;[IPR027417] P-loop containing nucleoside triphosphate hydrolase
Ddx6	13209	Ddx6	1110001P04Rik|C430015D01Rik|E230023J21Rik|HLR2|mRCK/P54|p54|rck	DEAD (Asp-Glu-Ala-Asp) box polypeptide 6	GO:0019074 viral RNA genome packaging;GO:0019072 viral genome packaging;GO:0019068 virion assembly	GO:0097227 sperm annulus;GO:0061830 concave side of sperm head;GO:0001520 outer dense fiber	GO:0004386 helicase activity;GO:0019904 protein domain specific binding;GO:0017111 nucleoside-triphosphatase activity	[IPR000629] ATP-dependent RNA helicase DEAD-box, conserved site;[IPR001650] Helicase, C-terminal;[IPR011545] DEAD/DEAH box helicase domain;[IPR014001] Helicase superfamily 1/2, ATP-binding domain;[IPR014014] RNA helicase, DEAD-box type, Q motif;[IPR027417] P-loop containing nucleoside triphosphate hydrolase
Deb1	26901	Ss18l2	1110020I04Rik|AI463209|Deb1	SS18, nBAF chromatin remodeling complex subunit like 2	GO:0050775 positive regulation of dendrite morphogenesis;GO:1900006 positive regulation of dendrite development;GO:0048814 regulation of dendrite morphogenesis	GO:0005634 nucleus;GO:0043231 intracellular membrane-bounded organelle;GO:0043227 membrane-bounded organelle	GO:0003713 transcription coactivator activity;GO:0003712 transcription coregulator activity;GO:0140110 transcription regulator activity	[IPR007726] SS18 family
Dek	110052	Dek	1810019E15Rik|D13H6S231E	DEK oncogene (DNA binding)	GO:2001032 regulation of double-strand break repair via nonhomologous end joining;GO:2000779 regulation of double-strand break repair;GO:0006303 double-strand break repair via nonhomologous end joining	GO:0043292 contractile fiber;GO:0099512 supramolecular fiber;GO:0099081 supramolecular polymer	GO:0042393 histone binding;GO:0003677 DNA binding;GO:0003676 nucleic acid binding	[IPR003034] SAP domain;[IPR014876] DEK, C-terminal
Dhx9	13211	Dhx9	AI326842|Ddx9|HEL-5|NDHII|RHA|mHEL-5	DEAH (Asp-Glu-Ala-His) box polypeptide 9	GO:1904973 positive regulation of viral translation;GO:0035549 positive regulation of interferon-beta secretion;GO:1904971 regulation of viral translation	GO:0005726 perichromatin fibrils;GO:0070578 RISC-loading complex;GO:0097165 nuclear stress granule	GO:0033681 ATP-dependent 3'-5' DNA/RNA helicase activity;GO:1990518 single-stranded DNA-dependent ATP-dependent 3'-5' DNA helicase activity;GO:0033679 3'-5' DNA/RNA helicase activity	[IPR001650] Helicase, C-terminal;[IPR002464] DNA/RNA helicase, ATP-dependent, DEAH-box type, conserved site;[IPR007502] Helicase-associated domain;[IPR011545] DEAD/DEAH box helicase domain;[IPR011709] Domain of unknown function DUF1605;[IPR014001] Helicase superfamily 1/2, ATP-binding domain;[IPR014720] Double-stranded RNA-binding domain;[IPR027417] P-loop containing nucleoside triphosphate hydro…
Dicer1	192119	Dicer1	1110006F08Rik|D12Ertd7e|mKIAA0928	dicer 1, ribonuclease type III	GO:1990141 chromatin silencing at centromere outer repeat region;GO:0032290 peripheral nervous system myelin formation;GO:0014040 positive regulation of Schwann cell differentiation	GO:0070578 RISC-loading complex;GO:0016442 RISC complex;GO:0031332 RNAi effector complex	GO:0004530 deoxyribonuclease I activity;GO:0004525 ribonuclease III activity;GO:0032296 double-stranded RNA-specific ribonuclease activity	[IPR000999] Ribonuclease III domain;[IPR001650] Helicase, C-terminal;[IPR003100] PAZ domain;[IPR005034] Dicer dimerisation domain;[IPR011545] DEAD/DEAH box helicase domain;[IPR014001] Helicase superfamily 1/2, ATP-binding domain;[IPR014720] Double-stranded RNA-binding domain;[IPR027417] P-loop containing nucleoside triphosphate hydrolase
Dmap1	66233	Dmap1	1500016M21Rik|DNMAP1|DNMTAP1|Dmtap1|mKIAA1425	DNA methyltransferase 1-associated protein 1	GO:0043968 histone H2A acetylation;GO:0042307 positive regulation of protein import into nucleus;GO:1904591 positive regulation of protein import	GO:0035267 NuA4 histone acetyltransferase complex;GO:0043189 H4/H2A histone acetyltransferase complex;GO:1902562 H4 histone acetyltransferase complex	GO:0001103 RNA polymerase II repressing transcription factor binding;GO:0070491 repressing transcription factor binding;GO:0001085 RNA polymerase II transcription factor binding	[IPR008468] DNA methyltransferase 1-associated 1
Dna2	327762	Dna2	Dna2l|E130315B21Rik	DNA replication helicase/nuclease 2	GO:1902990 mitotic telomere maintenance via semi-conservative replication;GO:0071932 replication fork reversal;GO:0043137 DNA replication, removal of RNA primer	GO:0005760 gamma DNA polymerase complex;GO:0042575 DNA polymerase complex;GO:0042645 mitochondrial nucleoid	GO:0016890 site-specific endodeoxyribonuclease activity, specific for altered base;GO:0017108 5'-flap endonuclease activity;GO:0043142 single-stranded DNA-dependent ATPase activity	[IPR014808] DNA replication factor Dna2, N-terminal;[IPR027417] P-loop containing nucleoside triphosphate hydrolase
Dnajc1	13418	Dnajc1	4733401K02Rik|AA960110|D230036H06Rik|Dnajl1|ERdj1|ERj1p|MTJ1	DnaJ heat shock protein family (Hsp40) member C1	GO:0050708 regulation of protein secretion;GO:0002791 regulation of peptide secretion;GO:0009306 protein secretion	GO:0005788 endoplasmic reticulum lumen;GO:0044432 endoplasmic reticulum part;GO:0005783 endoplasmic reticulum	GO:0043022 ribosome binding;GO:0051087 chaperone binding;GO:0043021 ribonucleoprotein complex binding	[IPR001005] SANT/Myb domain;[IPR009057] Homeodomain-like;[IPR017884] SANT domain;[IPR001623] DnaJ domain;[IPR017877] Myb-like domain;[IPR018253] DnaJ domain, conserved site
Dnajc2	22791	Dnajc2	AU020218|MIDA1|Zrf1|Zrf2	DnaJ heat shock protein family (Hsp40) member C2	GO:2000279 negative regulation of DNA biosynthetic process;GO:2000278 regulation of DNA biosynthetic process;GO:0030308 negative regulation of cell growth	GO:0031965 nuclear membrane;GO:0005635 nuclear envelope;GO:0031967 organelle envelope	GO:0061649 ubiquitin modification-dependent histone binding;GO:0140036 ubiquitin-dependent protein binding;GO:0140035 ubiquitination-like modification-dependent protein binding	[IPR001005] SANT/Myb domain;[IPR001623] DnaJ domain;[IPR009057] Homeodomain-like;[IPR017884] SANT domain;[IPR017930] Myb domain;[IPR018253] DnaJ domain, conserved site
Dnajc9	108671	Dnajc9	5330419I01Rik|AU020082	DnaJ heat shock protein family (Hsp40) member C9	GO:0032781 positive regulation of ATPase activity;GO:0043462 regulation of ATPase activity;GO:0051345 positive regulation of hydrolase activity	GO:0005615 extracellular space;GO:0005654 nucleoplasm;GO:0044421 extracellular region part	GO:0031072 heat shock protein binding;GO:0005515 protein binding;GO:0005488 binding	[IPR001623] DnaJ domain;[IPR018253] DnaJ domain, conserved site
Dnd1	213236	Dnd1	BC034897|RBMS4|Ter	DND microRNA-mediated repression inhibitor 1	GO:0060965 negative regulation of gene silencing by miRNA;GO:0048255 mRNA stabilization;GO:0060149 negative regulation of posttranscriptional gene silencing	GO:0005634 nucleus;GO:0005737 cytoplasm;GO:0043231 intracellular membrane-bounded organelle	GO:0017091 AU-rich element binding;GO:0003729 mRNA binding;GO:0003723 RNA binding	[IPR000504] RNA recognition motif domain;[IPR012677] Nucleotide-binding alpha-beta plait domain
Dnmt1	13433	Dnmt1	Cxxc9|Dnmt|Dnmt1o|MCMT|MTase|Met-1|Met1|MommeD2|m.MmuI	DNA methyltransferase (cytosine-5) 1	GO:1905931 negative regulation of vascular smooth muscle cell differentiation involved in phenotypic switching;GO:1905916 negative regulation of cell differentiation involved in phenotypic switching;GO:1905930 regulation of vascular smooth muscle cell differentiation involved in phenotypic switching	GO:0005721 pericentric heterochromatin;GO:0000792 heterochromatin;GO:0005657 replication fork	GO:0003886 DNA (cytosine-5-)-methyltransferase activity;GO:0009008 DNA-methyltransferase activity;GO:0030331 estrogen receptor binding	[IPR001025] Bromo adjacent homology (BAH) domain;[IPR001525] C-5 cytosine methyltransferase;[IPR002857] Zinc finger, CXXC-type;[IPR017198] DNA (cytosine-5)-methyltransferase 1, metazoa;[IPR018117] DNA methylase, C-5 cytosine-specific, active site;[IPR022702] DNA (cytosine-5)-methyltransferase 1, replication foci domain;[IPR029063] S-adenosyl-L-methionine-dependent methyltransferase;[IPR031303] DN…
Dnmt3a	13435	Dnmt3a	MmuIIIA	DNA methyltransferase 3A	GO:0044027 hypermethylation of CpG island;GO:0044026 DNA hypermethylation;GO:0043045 DNA methylation involved in embryo development	GO:0001741 XY body;GO:0005720 nuclear heterochromatin;GO:0000791 euchromatin	GO:0003886 DNA (cytosine-5-)-methyltransferase activity;GO:0009008 DNA-methyltransferase activity;GO:0008757 S-adenosylmethionine-dependent methyltransferase activity	[IPR000313] PWWP domain;[IPR001525] C-5 cytosine methyltransferase;[IPR018117] DNA methylase, C-5 cytosine-specific, active site;[IPR025766] ADD domain;[IPR029063] S-adenosyl-L-methionine-dependent methyltransferase
Dnmt3b	13436	Dnmt3b	MmuIIIB	DNA methyltransferase 3B	GO:0051573 negative regulation of histone H3-K9 methylation;GO:0060821 inactivation of X chromosome by DNA methylation;GO:0090116 C-5 methylation of cytosine	GO:0005720 nuclear heterochromatin;GO:0000792 heterochromatin;GO:0000775 chromosome, centromeric region	GO:0051718 DNA (cytosine-5-)-methyltransferase activity, acting on CpG substrates;GO:0003886 DNA (cytosine-5-)-methyltransferase activity;GO:0009008 DNA-methyltransferase activity	[IPR000313] PWWP domain;[IPR001525] C-5 cytosine methyltransferase;[IPR011011] Zinc finger, FYVE/PHD-type;[IPR018117] DNA methylase, C-5 cytosine-specific, active site;[IPR025766] ADD domain;[IPR029063] S-adenosyl-L-methionine-dependent methyltransferase
Dnmt3l	54427	Dnmt3l	D6Ertd14e|ecat7	DNA (cytosine-5-)-methyltransferase 3-like	GO:1905642 negative regulation of DNA methylation;GO:1905643 positive regulation of DNA methylation;GO:0060718 chorionic trophoblast cell differentiation	GO:0035098 ESC/E(Z) complex;GO:0005720 nuclear heterochromatin;GO:0000792 heterochromatin	GO:0008047 enzyme activator activity;GO:0030234 enzyme regulator activity;GO:0098772 molecular function regulator	[IPR011011] Zinc finger, FYVE/PHD-type;[IPR025766] ADD domain
Dnttip2	99480	Dnttip2	4930588M11Rik|AA408582|AU014960|HSU15552	deoxynucleotidyltransferase, terminal, interacting protein 2	GO:0008150 biological_process	GO:0005730 nucleolus;GO:0031981 nuclear lumen;GO:0070013 intracellular organelle lumen	(Human)GO:0003723 RNA binding;GO:0003676 nucleic acid binding;GO:1901363 heterocyclic compound binding	[IPR014810] Fcf2 pre-rRNA processing
Donson	60364	Donson	1110025J21Rik|AI845729|ORF60	downstream neighbor of SON	GO:0007095 mitotic G2 DNA damage checkpoint;GO:0048478 replication fork protection;GO:0044818 mitotic G2/M transition checkpoint	GO:0030894 replisome;GO:0005657 replication fork;GO:0032993 protein-DNA complex	GO:0003674 molecular_function	[IPR024861] Donson
Dot1l	208266	Dot1l	A630076O07|AW907654|Dot1|KMT4|mDot1	DOT1-like, histone H3 methyltransferase (S. cerevisiae)	GO:0034729 histone H3-K79 methylation;GO:0006348 chromatin silencing at telomere;GO:2000677 regulation of transcription regulatory region DNA binding	GO:0005654 nucleoplasm;GO:0031981 nuclear lumen;GO:0070013 intracellular organelle lumen	GO:0031151 histone methyltransferase activity (H3-K79 specific);GO:0018024 histone-lysine N-methyltransferase activity;GO:0016279 protein-lysine N-methyltransferase activity	[IPR021169] Histone H3-K79 methyltransferase, metazoa;[IPR025789] Histone-lysine N-methyltransferase DOT1 domain;[IPR029063] S-adenosyl-L-methionine-dependent methyltransferase
Dpf1	29861	Dpf1	Neud4	D4, zinc and double PHD fingers family 1	GO:0045944 positive regulation of transcription by RNA polymerase II;GO:0045892 negative regulation of transcription, DNA-templated;GO:1903507 negative regulation of nucleic acid-templated transcription	GO:0071565 nBAF complex;GO:0070603 SWI/SNF superfamily-type complex;GO:0000123 histone acetyltransferase complex	GO:0004402 histone acetyltransferase activity;GO:0061733 peptide-lysine-N-acetyltransferase activity;GO:0034212 peptide N-acetyltransferase activity	[IPR001965] Zinc finger, PHD-type;[IPR007087] Zinc finger, C2H2;[IPR011011] Zinc finger, FYVE/PHD-type;[IPR015880] Zinc finger, C2H2-like;[IPR019787] Zinc finger, PHD-finger;[IPR025750] Requiem/DPF N-terminal domain
Dpf2	19708	Dpf2	2210010M07Rik|BAF45D|Req|ubi-d4	D4, zinc and double PHD fingers family 2	GO:1905454 negative regulation of myeloid progenitor cell differentiation;GO:1905453 regulation of myeloid progenitor cell differentiation;GO:1901533 negative regulation of hematopoietic progenitor cell differentiation	GO:0071565 nBAF complex;GO:0070603 SWI/SNF superfamily-type complex;GO:0000123 histone acetyltransferase complex	GO:0062072 H3K9me3 modified histone binding;GO:0004402 histone acetyltransferase activity;GO:0070577 lysine-acetylated histone binding	[IPR001965] Zinc finger, PHD-type;[IPR007087] Zinc finger, C2H2;[IPR011011] Zinc finger, FYVE/PHD-type;[IPR015880] Zinc finger, C2H2-like;[IPR019787] Zinc finger, PHD-finger;[IPR025750] Requiem/DPF N-terminal domain
Dpf3	70127	Dpf3	2810403B03Rik|6530402L11Rik|BAF45C|C78788|CERD4|cer-d4	D4, zinc and double PHD fingers, family 3	GO:0045944 positive regulation of transcription by RNA polymerase II;GO:0045892 negative regulation of transcription, DNA-templated;GO:1903507 negative regulation of nucleic acid-templated transcription	GO:0071565 nBAF complex;GO:0070603 SWI/SNF superfamily-type complex;GO:0000123 histone acetyltransferase complex	GO:0004402 histone acetyltransferase activity;GO:0061733 peptide-lysine-N-acetyltransferase activity;GO:0034212 peptide N-acetyltransferase activity	[IPR001965] Zinc finger, PHD-type;[IPR007087] Zinc finger, C2H2;[IPR011011] Zinc finger, FYVE/PHD-type;[IPR015880] Zinc finger, C2H2-like;[IPR019787] Zinc finger, PHD-finger;[IPR025750] Requiem/DPF N-terminal domain
Dph7	67228	Dph7	2810443J12Rik|AW060693|Wdr85	diphthamine biosynethesis 7	GO:0017183 peptidyl-diphthamide biosynthetic process from peptidyl-histidine;GO:1900247 regulation of cytoplasmic translational elongation;GO:0017182 peptidyl-diphthamide metabolic process	GO:0005575 cellular_component	GO:0061685 diphthine methylesterase activity;GO:0052689 carboxylic ester hydrolase activity;GO:0016788 hydrolase activity, acting on ester bonds	[IPR001680] WD40 repeat;[IPR017986] WD40-repeat-containing domain;[IPR019775] WD40 repeat, conserved site
Dppa3	73708	Dppa3	2410075G02Rik|PCG7|PGC7|Stella	developmental pluripotency-associated 3	GO:0044726 protection of DNA demethylation of female pronucleus;GO:0044725 chromatin reprogramming in the zygote;GO:1901536 negative regulation of DNA demethylation	GO:0001940 male pronucleus;GO:0001939 female pronucleus;GO:0045120 pronucleus	GO:0035064 methylated histone binding;GO:0140034 methylation-dependent protein binding;GO:0140030 modification-dependent protein binding	[IPR029096] Developmental pluripotency-associated protein 3
Dpy30	66310	Dpy30	2810410M20Rik|C87842	dpy-30, histone methyltransferase complex regulatory subunit	GO:0051568 histone H3-K4 methylation;GO:0034968 histone lysine methylation;GO:0016571 histone methylation	GO:0044666 MLL3/4 complex;GO:0048188 Set1C/COMPASS complex;GO:0035097 histone methyltransferase complex	GO:0042803 protein homodimerization activity;GO:0046983 protein dimerization activity;GO:0042802 identical protein binding	[IPR007858] Dpy-30 motif
Dr1	13486	Dr1	1700121L09Rik|Dr1l|NC2|NC2beta	down-regulator of transcription 1	GO:0045898 regulation of RNA polymerase II transcriptional preinitiation complex assembly;GO:0043966 histone H3 acetylation;GO:0060260 regulation of transcription initiation from RNA polymerase II promoter	GO:0017054 negative cofactor 2 complex;GO:0005671 Ada2/Gcn5/Ada3 transcription activator complex;GO:0090571 RNA polymerase II transcription repressor complex	GO:0017025 TBP-class protein binding;GO:0001047 core promoter binding;GO:0003714 transcription corepressor activity	[IPR003958] Transcription factor CBF/NF-Y/archaeal histone domain;[IPR009072] Histone-fold
Dscc1	72107	Dscc1	2010006I05Rik|2600005O03Rik|Dcc1	DNA replication and sister chromatid cohesion 1	GO:1900264 positive regulation of DNA-directed DNA polymerase activity;GO:1900262 regulation of DNA-directed DNA polymerase activity;GO:0034421 post-translational protein acetylation	GO:0031390 Ctf18 RFC-like complex;GO:0000775 chromosome, centromeric region;GO:0098687 chromosomal region	GO:0003689 DNA clamp loader activity;GO:0043142 single-stranded DNA-dependent ATPase activity;GO:0033170 protein-DNA loading ATPase activity	[IPR019128] Sister chromatid cohesion protein Dcc1
Dsn1	66934	Dsn1	1700022L09Rik|AW552447	DSN1 homolog, MIS12 kinetochore complex component	GO:0000070 mitotic sister chromatid segregation;GO:0000819 sister chromatid segregation;GO:0140014 mitotic nuclear division	GO:0000941 condensed nuclear chromosome inner kinetochore;GO:0000818 nuclear MIS12/MIND complex;GO:0000444 MIS12/MIND type complex	GO:0003674 molecular_function	[IPR013218] Kinetochore-associated protein Dsn1/Mis13
Dtx3l	209200	Dtx3l	AU042200|BC023741	deltex 3-like, E3 ubiquitin ligase	GO:1902966 positive regulation of protein localization to early endosome;GO:2001034 positive regulation of double-strand break repair via nonhomologous end joining;GO:1901666 positive regulation of NAD+ ADP-ribosyltransferase activity	GO:0005769 early endosome;GO:0005764 lysosome;GO:0000323 lytic vacuole	GO:0097677 STAT family protein binding;GO:0044389 ubiquitin-like protein ligase binding;GO:0042393 histone binding	[IPR001841] Zinc finger, RING-type;[IPR017907] Zinc finger, RING-type, conserved site
Dzip3	224170	Dzip3	2310047C04Rik|2A-HUB|6430549P11Rik|A230104G20	DAZ interacting protein 3, zinc finger	GO:0000209 protein polyubiquitination;GO:0016567 protein ubiquitination;GO:0032446 protein modification by small protein conjugation	GO:0005737 cytoplasm;GO:0005622 intracellular;GO:0044424 intracellular part	GO:0031593 polyubiquitin modification-dependent protein binding;GO:0061630 ubiquitin protein ligase activity;GO:0019902 phosphatase binding	[IPR001841] Zinc finger, RING-type
E2f6	50496	E2f6	AI462434|E2F6a|E2F6b|EMA	E2F transcription factor 6	GO:0000083 regulation of transcription involved in G1/S transition of mitotic cell cycle;GO:0000082 G1/S transition of mitotic cell cycle;GO:0044843 cell cycle G1/S phase transition	GO:0005662 DNA replication factor A complex;GO:0071339 MLL1 complex;GO:0043601 nuclear replisome	GO:0001227 DNA-binding transcription repressor activity, RNA polymerase II-specific;GO:0000977 RNA polymerase II regulatory region sequence-specific DNA binding;GO:0000976 transcription regulatory region sequence-specific DNA binding	[IPR003316] E2F/DP family, winged-helix DNA-binding domain;[IPR011991] Winged helix-turn-helix DNA-binding domain
Eed	13626	Eed	l(7)5Rn|l7Rn5|lusk	embryonic ectoderm development	GO:0061087 positive regulation of histone H3-K27 methylation;GO:2000011 regulation of adaxial/abaxial pattern formation;GO:0061085 regulation of histone H3-K27 methylation	GO:0001739 sex chromatin;GO:0035098 ESC/E(Z) complex;GO:0005720 nuclear heterochromatin	GO:0046976 histone methyltransferase activity (H3-K27 specific);GO:0018024 histone-lysine N-methyltransferase activity;GO:0016279 protein-lysine N-methyltransferase activity	[IPR001680] WD40 repeat;[IPR017986] WD40-repeat-containing domain;[IPR019775] WD40 repeat, conserved site
Ehmt1	77683	Ehmt1	9230102N17Rik|D330003E03|Eu-HMTase1|GLP|GLP1|KMT1D|mKIAA1876	euchromatic histone methyltransferase 1	GO:0018026 peptidyl-lysine monomethylation;GO:0018027 peptidyl-lysine dimethylation;GO:0120162 positive regulation of cold-induced thermogenesis	GO:0016604 nuclear body;GO:0044451 nucleoplasm part;GO:0005694 chromosome	GO:0046976 histone methyltransferase activity (H3-K27 specific);GO:0046974 histone methyltransferase activity (H3-K9 specific);GO:0018024 histone-lysine N-methyltransferase activity	[IPR001214] SET domain;[IPR002110] Ankyrin repeat;[IPR003606] Pre-SET zinc-binding sub-group;[IPR007728] Pre-SET domain;[IPR020683] Ankyrin repeat-containing domain
Ehmt2	110147	Ehmt2	Bat8|D17Ertd710e|G9a|KMT1C|NG36	euchromatic histone lysine N-methyltransferase 2	GO:0010424 DNA methylation on cytosine within a CG sequence;GO:0071314 cellular response to cocaine;GO:1902902 negative regulation of autophagosome assembly	GO:0016607 nuclear speck;GO:0000790 nuclear chromatin;GO:0016604 nuclear body	GO:0046976 histone methyltransferase activity (H3-K27 specific);GO:0046974 histone methyltransferase activity (H3-K9 specific);GO:0018024 histone-lysine N-methyltransferase activity	[IPR001214] SET domain;[IPR002110] Ankyrin repeat;[IPR003606] Pre-SET zinc-binding sub-group;[IPR007728] Pre-SET domain;[IPR020683] Ankyrin repeat-containing domain
Eid1	58521	Eid1	2610002K20Rik|Cri1|EID-1|ORF12|PNAS-22|PTD014	EP300 interacting inhibitor of differentiation 1	GO:0035065 regulation of histone acetylation;GO:2000756 regulation of peptidyl-lysine acetylation;GO:0016573 histone acetylation	GO:0036464 cytoplasmic ribonucleoprotein granule;GO:0035770 ribonucleoprotein granule;GO:1990904 ribonucleoprotein complex	GO:0035034 histone acetyltransferase regulator activity;GO:0035035 histone acetyltransferase binding;GO:0003714 transcription corepressor activity
Eid2	386655	Eid2	Cri2|EID-2	EP300 interacting inhibitor of differentiation 2	GO:0007181 transforming growth factor beta receptor complex assembly;GO:0030512 negative regulation of transforming growth factor beta receptor signaling pathway;GO:0007183 SMAD protein complex assembly	GO:0005654 nucleoplasm;GO:0031981 nuclear lumen;GO:0070013 intracellular organelle lumen	GO:0046332 SMAD binding;GO:0005515 protein binding;GO:0005488 binding
Eid2b	434156	Eid2b	3010005C08Rik	EP300 interacting inhibitor of differentiation 2B	GO:0045662 negative regulation of myoblast differentiation;GO:0045661 regulation of myoblast differentiation;GO:0045445 myoblast differentiation	GO:0005634 nucleus;GO:0043231 intracellular membrane-bounded organelle;GO:0043227 membrane-bounded organelle	GO:0042802 identical protein binding;GO:0005515 protein binding;GO:0005488 binding
Elavl1	15568	Elavl1	2410055N02Rik|HUR|Hua|W91709	ELAV (embryonic lethal, abnormal vision)-like 1 (Hu antigen R)	GO:0070935 3'-UTR-mediated mRNA stabilization;GO:0060965 negative regulation of gene silencing by miRNA;GO:0048255 mRNA stabilization	GO:0010494 cytoplasmic stress granule;GO:0036464 cytoplasmic ribonucleoprotein granule;GO:0035770 ribonucleoprotein granule	GO:0035925 mRNA 3'-UTR AU-rich region binding;GO:0035198 miRNA binding;GO:0017091 AU-rich element binding	[IPR000504] RNA recognition motif domain;[IPR002343] Paraneoplastic encephalomyelitis antigen;[IPR006548] Splicing factor ELAV/HuD;[IPR012677] Nucleotide-binding alpha-beta plait domain
Elp3	74195	Elp3	2610507P14Rik|KAT9	elongator acetyltransferase complex subunit 3	GO:0002926 tRNA wobble base 5-methoxycarbonylmethyl-2-thiouridinylation;GO:0002098 tRNA wobble uridine modification;GO:0002097 tRNA wobble base modification	GO:0033588 Elongator holoenzyme complex;GO:0008023 transcription elongation factor complex;GO:0044451 nucleoplasm part	GO:0008607 phosphorylase kinase regulator activity;GO:0004402 histone acetyltransferase activity;GO:0061733 peptide-lysine-N-acetyltransferase activity	[IPR000182] GNAT domain;[IPR005910] Histone acetyltransferase ELP3;[IPR006638] Elongator protein 3/MiaB/NifB;[IPR007197] Radical SAM;[IPR016181] Acyl-CoA N-acyltransferase
Elp4	77766	Elp4	A330107A17Rik|Paxneb	elongator acetyltransferase complex subunit 4	GO:0002098 tRNA wobble uridine modification;GO:0002097 tRNA wobble base modification;GO:0006400 tRNA modification	GO:0033588 Elongator holoenzyme complex;GO:0008023 transcription elongation factor complex;GO:0044451 nucleoplasm part	GO:0008607 phosphorylase kinase regulator activity;GO:0000993 RNA polymerase II complex binding;GO:0043175 RNA polymerase core enzyme binding	[IPR008728] Elongator complex protein 4
Elp5	54351	Elp5	Derp6|Rai12	elongator acetyltransferase complex subunit 5	GO:0002098 tRNA wobble uridine modification;GO:0002097 tRNA wobble base modification;GO:0006400 tRNA modification	GO:0033588 Elongator holoenzyme complex;GO:0005829 cytosol;GO:0032991 protein-containing complex	(Human)GO:0005515 protein binding;GO:0005488 binding;GO:0003674 molecular_function	[IPR019519] Elongator complex protein 5
Elp6	72341	Elp6	2610001P13Rik|2610002I17Rik|AV159994|Tmem103	elongator acetyltransferase complex subunit 6	GO:0002098 tRNA wobble uridine modification;GO:0002097 tRNA wobble base modification;GO:0006400 tRNA modification	GO:0033588 Elongator holoenzyme complex;GO:0005829 cytosol;GO:0032991 protein-containing complex	GO:0003674 molecular_function	[IPR018627] Elongation complex protein 6
Eme1	268465	Eme1	6820428D13	essential meiotic structure-specific endonuclease 1	GO:0072429 response to intra-S DNA damage checkpoint signaling;GO:0072423 response to DNA damage checkpoint signaling;GO:0031573 intra-S DNA damage checkpoint	GO:0048476 Holliday junction resolvase complex;GO:0005720 nuclear heterochromatin;GO:0000792 heterochromatin	GO:0008821 crossover junction endodeoxyribonuclease activity;GO:0016889 endodeoxyribonuclease activity, producing 3'-phosphomonoesters;GO:0016894 endonuclease activity, active with either ribo- or deoxyribonucleic acids and producing 3'-phosphomonoesters	[IPR006166] ERCC4 domain
Eny2	223527	Eny2	1810057B09Rik|6720481I12|DC6|Ey2	ENY2 transcription and export complex 2 subunit	GO:0061179 negative regulation of insulin secretion involved in cellular response to glucose stimulus;GO:0016973 poly(A)+ mRNA export from nucleus;GO:0046676 negative regulation of insulin secretion	GO:0000124 SAGA complex;GO:0071819 DUBm complex;GO:0070461 SAGA-type complex	GO:0030374 nuclear receptor transcription coactivator activity;GO:0003713 transcription coactivator activity;GO:0003712 transcription coregulator activity
Ep400	75560	Ep400	1700020J09Rik|AU023439|mDomino|mKIAA1498|p400	E1A binding protein p400	GO:0043968 histone H2A acetylation;GO:0043967 histone H4 acetylation;GO:0016573 histone acetylation	GO:0035267 NuA4 histone acetyltransferase complex;GO:0000812 Swr1 complex;GO:0043189 H4/H2A histone acetyltransferase complex	GO:1990405 protein antigen binding;GO:0004386 helicase activity;GO:0003823 antigen binding	[IPR000330] SNF2-related, N-terminal domain;[IPR001650] Helicase, C-terminal;[IPR014001] Helicase superfamily 1/2, ATP-binding domain;[IPR014012] Helicase/SANT-associated domain;[IPR017877] Myb-like domain;[IPR027417] P-loop containing nucleoside triphosphate hydrolase
Epc1	13831	Epc1	2400007E14Rik|5730566F07Rik|A930032N02Rik|mir-1893	enhancer of polycomb homolog 1	GO:0043968 histone H2A acetylation;GO:0043967 histone H4 acetylation;GO:0051155 positive regulation of striated muscle cell differentiation	GO:0032777 Piccolo NuA4 histone acetyltransferase complex;GO:0035267 NuA4 histone acetyltransferase complex;GO:0043189 H4/H2A histone acetyltransferase complex	GO:0004402 histone acetyltransferase activity;GO:0061733 peptide-lysine-N-acetyltransferase activity;GO:0034212 peptide N-acetyltransferase activity	[IPR009607] Enhancer of polycomb, C-terminal;[IPR019542] Enhancer of polycomb-like, N-terminal
Epc2	227867	Epc2	5830499L14|D2Ertd694e	enhancer of polycomb homolog 2	GO:0006281 DNA repair;GO:0006325 chromatin organization;GO:0006974 cellular response to DNA damage stimulus	GO:0032777 Piccolo NuA4 histone acetyltransferase complex;GO:0035267 NuA4 histone acetyltransferase complex;GO:0043189 H4/H2A histone acetyltransferase complex	GO:0004402 histone acetyltransferase activity;GO:0061733 peptide-lysine-N-acetyltransferase activity;GO:0034212 peptide N-acetyltransferase activity	[IPR009607] Enhancer of polycomb, C-terminal;[IPR019542] Enhancer of polycomb-like, N-terminal
Erbb4	13869	Erbb4	Her4|c-erbB-4	erb-b2 receptor tyrosine kinase 4	GO:0046326 positive regulation of glucose import;GO:0060045 positive regulation of cardiac muscle cell proliferation;GO:0021889 olfactory bulb interneuron differentiation	GO:0099061 integral component of postsynaptic density membrane;GO:0099146 intrinsic component of postsynaptic density membrane;GO:0099060 integral component of postsynaptic specialization membrane	GO:0038132 neuregulin binding;GO:0005154 epidermal growth factor receptor binding;GO:0004714 transmembrane receptor protein tyrosine kinase activity	[IPR000494] Receptor L-domain;[IPR000719] Protein kinase domain;[IPR001245] Serine-threonine/tyrosine-protein kinase catalytic domain;[IPR006211] Furin-like cysteine-rich domain;[IPR006212] Furin-like repeat;[IPR008266] Tyrosine-protein kinase, active site;[IPR009030] Growth factor receptor cysteine-rich domain;[IPR011009] Protein kinase-like domain;[IPR016245] Tyrosine protein kinase, EGF/ERB/Xm…
Ercc1	13870	Ercc1	Ercc-1	excision repair cross-complementing rodent repair deficiency, complementation group 1	GO:1904431 positive regulation of t-circle formation;GO:1905765 negative regulation of protection from non-homologous end joining at telomere;GO:1905764 regulation of protection from non-homologous end joining at telomere	GO:0070522 ERCC4-ERCC1 complex;GO:0000110 nucleotide-excision repair factor 1 complex;GO:0005669 transcription factor TFIID complex	GO:1990599 3' overhang single-stranded DNA endodeoxyribonuclease activity;GO:0001094 TFIID-class transcription factor complex binding;GO:0000014 single-stranded DNA endodeoxyribonuclease activity	[IPR000445] Helix-hairpin-helix motif;[IPR004579] ERCC1/RAD10/SWI10 family;[IPR010994] RuvA domain 2-like;[IPR011335] Restriction endonuclease type II-like
Ercc2	13871	Ercc2	AA407812|AU020867|AW240756|CXPD|Ercc-2|Mhdarco15|RCO015|XPD	excision repair cross-complementing rodent repair deficiency, complementation group 2	GO:0032289 central nervous system myelin formation;GO:0045951 positive regulation of mitotic recombination;GO:0043249 erythrocyte maturation	GO:0070516 CAK-ERCC2 complex;GO:0005675 transcription factor TFIIH holo complex;GO:0071817 MMXD complex	GO:0043141 ATP-dependent 5'-3' DNA helicase activity;GO:0043139 5'-3' DNA helicase activity;GO:0004003 ATP-dependent DNA helicase activity	[IPR001945] Xeroderma pigmentosum group D protein;[IPR002464] DNA/RNA helicase, ATP-dependent, DEAH-box type, conserved site;[IPR006554] Helicase-like, DEXD box c2 type;[IPR006555] ATP-dependent helicase, C-terminal;[IPR010614] DEAD2;[IPR010643] Helical and beta-bridge domain;[IPR013020] DNA helicase (DNA repair), Rad3 type;[IPR014013] Helicase superfamily 1/2, ATP-binding domain, DinG/Rad3-type;…
Ercc4	50505	Ercc4	AI606920|Xpf	excision repair cross-complementing rodent repair deficiency, complementation group 4	GO:1905768 negative regulation of double-stranded telomeric DNA binding;GO:1905765 negative regulation of protection from non-homologous end joining at telomere;GO:1905767 regulation of double-stranded telomeric DNA binding	GO:0070522 ERCC4-ERCC1 complex;GO:0000110 nucleotide-excision repair factor 1 complex;GO:0005669 transcription factor TFIID complex	GO:1990599 3' overhang single-stranded DNA endodeoxyribonuclease activity;GO:0001094 TFIID-class transcription factor complex binding;GO:0000014 single-stranded DNA endodeoxyribonuclease activity	[IPR006166] ERCC4 domain;[IPR006167] DNA repair protein;[IPR010994] RuvA domain 2-like;[IPR011335] Restriction endonuclease type II-like
Ercc5	22592	Ercc5	Xpg	excision repair cross-complementing rodent repair deficiency, complementation group 5	GO:0006295 nucleotide-excision repair, DNA incision, 3'-to lesion;GO:0009650 UV protection;GO:0010225 response to UV-C	GO:0005662 DNA replication factor A complex;GO:0043601 nuclear replisome;GO:0000109 nucleotide-excision repair complex	GO:0000405 bubble DNA binding;GO:0000993 RNA polymerase II complex binding;GO:0004520 endodeoxyribonuclease activity	[IPR001044] XPG/Rad2 endonuclease, eukaryotes;[IPR006084] XPG/Rad2 endonuclease;[IPR006085] XPG N-terminal;[IPR006086] XPG-I domain;[IPR008918] Helix-hairpin-helix motif, class 2;[IPR019974] XPG conserved site;[IPR020045] 5'-3' exonuclease, C-terminal domain;[IPR029060] PIN domain-like
Ercc6	319955	Ercc6	4732403I04|C130058G22Rik|CSB	excision repair cross-complementing rodent repair deficiency, complementation group 6	GO:0007256 activation of JNKK activity;GO:0007257 activation of JUN kinase activity;GO:0033141 positive regulation of peptidyl-serine phosphorylation of STAT protein	GO:0008023 transcription elongation factor complex;GO:0044451 nucleoplasm part;GO:0005730 nucleolus	GO:0030296 protein tyrosine kinase activator activity;GO:0030295 protein kinase activator activity;GO:0008094 DNA-dependent ATPase activity	[IPR000330] SNF2-related, N-terminal domain;[IPR001650] Helicase, C-terminal;[IPR014001] Helicase superfamily 1/2, ATP-binding domain;[IPR027417] P-loop containing nucleoside triphosphate hydrolase
Ercc8	71991	Ercc8	2410022P04Rik|2810431L23Rik|4631412O06Rik|B130065P18Rik|Ckn1|Csa	excision repaiross-complementing rodent repair deficiency, complementation group 8	GO:0006283 transcription-coupled nucleotide-excision repair;GO:0045739 positive regulation of DNA repair;GO:0010165 response to X-ray	GO:0031464 Cul4A-RING E3 ubiquitin ligase complex;GO:0000109 nucleotide-excision repair complex;GO:0080008 Cul4-RING E3 ubiquitin ligase complex	GO:0004842 ubiquitin-protein transferase activity;GO:0019787 ubiquitin-like protein transferase activity;GO:0044877 protein-containing complex binding	[IPR001680] WD40 repeat;[IPR017986] WD40-repeat-containing domain;[IPR019775] WD40 repeat, conserved site;[IPR020472] G-protein beta WD-40 repeat
Erh	13877	Erh	Mer|Prei1	ERH mRNA splicing and mitosis factor	(Human)GO:0006221 pyrimidine nucleotide biosynthetic process;GO:0045747 positive regulation of Notch signaling pathway;GO:0006213 pyrimidine nucleoside metabolic process	GO:0034709 methylosome;GO:0034708 methyltransferase complex;GO:0030496 midbody	GO:0008327 methyl-CpG binding;GO:0043565 sequence-specific DNA binding;GO:0003677 DNA binding	[IPR000781] Enhancer of rudimentary
Esco1	77805	Esco1	A930014I12Rik	establishment of sister chromatid cohesion N-acetyltransferase 1	GO:0034421 post-translational protein acetylation;GO:0007062 sister chromatid cohesion;GO:0006275 regulation of DNA replication	GO:0000785 chromatin;GO:0044427 chromosomal part;GO:0005694 chromosome	GO:0061733 peptide-lysine-N-acetyltransferase activity;GO:0034212 peptide N-acetyltransferase activity;GO:0008080 N-acetyltransferase activity	[IPR028005] N-acetyltransferase ESCO, zinc-finger;[IPR028009] N-acetyltransferase ESCO, acetyl-transferase domain
Esco2	71988	Esco2	2410004I17Rik|D030072L07Rik	establishment of sister chromatid cohesion N-acetyltransferase 2	GO:0034421 post-translational protein acetylation;GO:0071168 protein localization to chromatin;GO:0007062 sister chromatid cohesion	GO:0031618 nuclear pericentric heterochromatin;GO:0001741 XY body;GO:0005721 pericentric heterochromatin	GO:0004468 lysine N-acetyltransferase activity, acting on acetyl phosphate as donor;GO:0008080 N-acetyltransferase activity;GO:0016410 N-acyltransferase activity	[IPR028005] N-acetyltransferase ESCO, zinc-finger;[IPR028009] N-acetyltransferase ESCO, acetyl-transferase domain
Esrrb	26380	Esrrb	Err2|Errb|Estrrb|Nr3b2	estrogen related receptor, beta	GO:0001831 trophectodermal cellular morphogenesis;GO:0045821 positive regulation of glycolytic process;GO:0090282 positive regulation of transcription involved in G2/M transition of mitotic cell cycle	GO:0032039 integrator complex;GO:0000793 condensed chromosome;GO:0005694 chromosome	GO:0000980 RNA polymerase II distal enhancer sequence-specific DNA binding;GO:0000993 RNA polymerase II complex binding;GO:0001158 enhancer sequence-specific DNA binding	[IPR000536] Nuclear hormone receptor, ligand-binding domain;[IPR001628] Zinc finger, nuclear hormone receptor-type;[IPR001723] Nuclear hormone receptor;[IPR024178] Oestrogen receptor/oestrogen-related receptor;[IPR027289] Oestrogen-related receptor
Etaa1	68145	Etaa1	5730466H23Rik|AA672646	Ewing tumor-associated antigen 1	GO:2000001 regulation of DNA damage checkpoint;GO:0031297 replication fork processing;GO:1901976 regulation of cell cycle checkpoint	GO:0043596 nuclear replication fork;GO:0005657 replication fork;GO:0044454 nuclear chromosome part	GO:0043539 protein serine/threonine kinase activator activity;GO:0030295 protein kinase activator activity;GO:0019209 kinase activator activity	[IPR029406] Ewing's tumour-associated antigen 1
Exosc1	66583	Exosc1	2610035C18Rik|2610104C07Rik|2610312F07Rik|AI447561	exosome component 1	GO:0006364 rRNA processing;GO:0016072 rRNA metabolic process;GO:0042254 ribosome biogenesis	GO:0000176 nuclear exosome (RNase complex);GO:0000178 exosome (RNase complex);GO:1905354 exoribonuclease complex	GO:0003723 RNA binding;GO:0003676 nucleic acid binding;GO:1901363 heterocyclic compound binding	[IPR012340] Nucleic acid-binding, OB-fold;[IPR019495] Exosome complex component CSL4;[IPR022967] RNA-binding domain, S1;[IPR025721] Exosome complex component, N-terminal domain
Exosc10	50912	Exosc10	PM-Scl|PM/Scl-100|Pmscl2|RRP6|p2|p3|p4	exosome component 10	GO:0071048 nuclear retention of unspliced pre-mRNA at the site of transcription;GO:0071030 nuclear mRNA surveillance of spliceosomal pre-mRNA splicing;GO:0071035 nuclear polyadenylation-dependent rRNA catabolic process	GO:0000176 nuclear exosome (RNase complex);GO:0035327 transcriptionally active chromatin;GO:0000178 exosome (RNase complex)	GO:0000175 3'-5'-exoribonuclease activity;GO:0016896 exoribonuclease activity, producing 5'-phosphomonoesters;GO:0004532 exoribonuclease activity	[IPR002121] HRDC domain;[IPR002562] 3'-5' exonuclease domain;[IPR010997] HRDC-like;[IPR012337] Ribonuclease H-like domain;[IPR012588] Exosome-associated factor Rrp6, N-terminal
Exosc2	227715	Exosc2	Rrp4	exosome component 2	GO:0071049 nuclear retention of pre-mRNA with aberrant 3'-ends at the site of transcription;GO:0071038 nuclear polyadenylation-dependent tRNA catabolic process;GO:0071035 nuclear polyadenylation-dependent rRNA catabolic process	GO:0000177 cytoplasmic exosome (RNase complex);GO:0000176 nuclear exosome (RNase complex);GO:0000178 exosome (RNase complex)	GO:0003723 RNA binding;GO:0003676 nucleic acid binding;GO:1901363 heterocyclic compound binding	[IPR004088] K Homology domain, type 1;[IPR012340] Nucleic acid-binding, OB-fold;[IPR025721] Exosome complex component, N-terminal domain
Exosc3	66362	Exosc3	2310005D06Rik|AI593501|Rrp40	exosome component 3	GO:0045830 positive regulation of isotype switching;GO:0071049 nuclear retention of pre-mRNA with aberrant 3'-ends at the site of transcription;GO:0045191 regulation of isotype switching	GO:0000177 cytoplasmic exosome (RNase complex);GO:0000176 nuclear exosome (RNase complex);GO:0035327 transcriptionally active chromatin	GO:0004527 exonuclease activity;GO:0004518 nuclease activity;GO:0016788 hydrolase activity, acting on ester bonds	[IPR004088] K Homology domain, type 1;[IPR012340] Nucleic acid-binding, OB-fold
Exosc4	109075	Exosc4	1110039I09Rik|1500001N04Rik|Rrp41	exosome component 4	GO:0034427 nuclear-transcribed mRNA catabolic process, exonucleolytic, 3'-5';GO:0071051 polyadenylation-dependent snoRNA 3'-end processing;GO:0071044 histone mRNA catabolic process	GO:0000177 cytoplasmic exosome (RNase complex);GO:0000176 nuclear exosome (RNase complex);GO:0035327 transcriptionally active chromatin	GO:0017091 AU-rich element binding;GO:0003723 RNA binding;GO:0003676 nucleic acid binding	[IPR001247] Exoribonuclease, phosphorolytic domain 1;[IPR015847] Exoribonuclease, phosphorolytic domain 2;[IPR020568] Ribosomal protein S5 domain 2-type fold
Exosc5	27998	Exosc5	D7Wsu180e	exosome component 5	GO:0034427 nuclear-transcribed mRNA catabolic process, exonucleolytic, 3'-5';GO:0071051 polyadenylation-dependent snoRNA 3'-end processing;GO:0043928 exonucleolytic nuclear-transcribed mRNA catabolic process involved in deadenylation-dependent decay	GO:0000177 cytoplasmic exosome (RNase complex);GO:0000176 nuclear exosome (RNase complex);GO:0035327 transcriptionally active chromatin	GO:0003723 RNA binding;GO:0003676 nucleic acid binding;GO:1901363 heterocyclic compound binding	[IPR001247] Exoribonuclease, phosphorolytic domain 1;[IPR015847] Exoribonuclease, phosphorolytic domain 2;[IPR020568] Ribosomal protein S5 domain 2-type fold
Exosc6	72544	Exosc6	2610510N21Rik|C76919|Mtr3	exosome component 6	GO:0045830 positive regulation of isotype switching;GO:0045191 regulation of isotype switching;GO:0045190 isotype switching	GO:0000177 cytoplasmic exosome (RNase complex);GO:0000176 nuclear exosome (RNase complex);GO:0000178 exosome (RNase complex)	GO:0003723 RNA binding;GO:0003676 nucleic acid binding;GO:1901363 heterocyclic compound binding	(Human)[IPR001247] Exoribonuclease, phosphorolytic domain 1;[IPR015847] Exoribonuclease, phosphorolytic domain 2;[IPR020568] Ribosomal protein S5 domain 2-type fold
Exosc7	66446	Exosc7	2610002K22Rik|AV212732|mKIAA0116	exosome component 7	GO:0071038 nuclear polyadenylation-dependent tRNA catabolic process;GO:0071035 nuclear polyadenylation-dependent rRNA catabolic process;GO:0071046 nuclear polyadenylation-dependent ncRNA catabolic process	GO:0000177 cytoplasmic exosome (RNase complex);GO:0000176 nuclear exosome (RNase complex);GO:0000178 exosome (RNase complex)	GO:0017091 AU-rich element binding;GO:0003723 RNA binding;GO:0003676 nucleic acid binding	[IPR001247] Exoribonuclease, phosphorolytic domain 1;[IPR015847] Exoribonuclease, phosphorolytic domain 2;[IPR020568] Ribosomal protein S5 domain 2-type fold
Exosc8	69639	Exosc8	2310032N20Rik|CIP3|mKIAA4013	exosome component 8	GO:0071038 nuclear polyadenylation-dependent tRNA catabolic process;GO:0071035 nuclear polyadenylation-dependent rRNA catabolic process;GO:0071046 nuclear polyadenylation-dependent ncRNA catabolic process	GO:0000177 cytoplasmic exosome (RNase complex);GO:0000176 nuclear exosome (RNase complex);GO:0000178 exosome (RNase complex)	GO:0017091 AU-rich element binding;GO:0042802 identical protein binding;GO:0003723 RNA binding	[IPR001247] Exoribonuclease, phosphorolytic domain 1;[IPR015847] Exoribonuclease, phosphorolytic domain 2;[IPR020568] Ribosomal protein S5 domain 2-type fold
Exosc9	50911	Exosc9	PM/Scl-75|Pmscl1|RRP45|p5|p6	exosome component 9	GO:0071038 nuclear polyadenylation-dependent tRNA catabolic process;GO:0071035 nuclear polyadenylation-dependent rRNA catabolic process;GO:0071046 nuclear polyadenylation-dependent ncRNA catabolic process	GO:0000177 cytoplasmic exosome (RNase complex);GO:0000176 nuclear exosome (RNase complex);GO:0000178 exosome (RNase complex)	GO:0001102 RNA polymerase II activating transcription factor binding;GO:0017091 AU-rich element binding;GO:0033613 activating transcription factor binding	[IPR001247] Exoribonuclease, phosphorolytic domain 1;[IPR015847] Exoribonuclease, phosphorolytic domain 2;[IPR020568] Ribosomal protein S5 domain 2-type fold
Eya1	14048	Eya1	bor	EYA transcriptional coactivator and phosphatase 1	GO:0072513 positive regulation of secondary heart field cardioblast proliferation;GO:0001658 branching involved in ureteric bud morphogenesis;GO:0003266 regulation of secondary heart field cardioblast proliferation	GO:0016604 nuclear body;GO:0032993 protein-DNA complex;GO:0044451 nucleoplasm part	GO:0004725 protein tyrosine phosphatase activity;GO:0004721 phosphoprotein phosphatase activity;GO:0016791 phosphatase activity	[IPR006545] EYA domain
Eya2	14049	Eya2	Eab1	EYA transcriptional coactivator and phosphatase 2	GO:0097345 mitochondrial outer membrane permeabilization;GO:2001240 negative regulation of extrinsic apoptotic signaling pathway in absence of ligand;GO:1902110 positive regulation of mitochondrial membrane permeability involved in apoptotic process	GO:0005730 nucleolus;GO:0031981 nuclear lumen;GO:0070013 intracellular organelle lumen	GO:0004725 protein tyrosine phosphatase activity;GO:0004721 phosphoprotein phosphatase activity;GO:0000287 magnesium ion binding	[IPR006545] EYA domain;[IPR023214] HAD-like domain
Eya3	14050	Eya3	AI844637	EYA transcriptional coactivator and phosphatase 3	GO:2001240 negative regulation of extrinsic apoptotic signaling pathway in absence of ligand;GO:0016576 histone dephosphorylation;GO:2001239 regulation of extrinsic apoptotic signaling pathway in absence of ligand	GO:0005813 centrosome;GO:0005815 microtubule organizing center;GO:0005667 transcription factor complex	GO:0008138 protein tyrosine/serine/threonine phosphatase activity;GO:0004725 protein tyrosine phosphatase activity;GO:0004721 phosphoprotein phosphatase activity	[IPR006545] EYA domain
Eya4	14051	Eya4	B130023L16Rik	EYA transcriptional coactivator and phosphatase 4	GO:2001240 negative regulation of extrinsic apoptotic signaling pathway in absence of ligand;GO:0016576 histone dephosphorylation;GO:0042474 middle ear morphogenesis	GO:0005634 nucleus;GO:0005737 cytoplasm;GO:0043231 intracellular membrane-bounded organelle	GO:0004725 protein tyrosine phosphatase activity;GO:0004721 phosphoprotein phosphatase activity;GO:0016791 phosphatase activity	[IPR006545] EYA domain
Ezh1	14055	Ezh1	ENX-2	enhancer of zeste 1 polycomb repressive complex 2 subunit	GO:0098532 histone H3-K27 trimethylation;GO:0006343 establishment of chromatin silencing;GO:0036333 hepatocyte homeostasis	GO:0035098 ESC/E(Z) complex;GO:0035097 histone methyltransferase complex;GO:0031519 PcG protein complex	GO:0046976 histone methyltransferase activity (H3-K27 specific);GO:0031493 nucleosomal histone binding;GO:0018024 histone-lysine N-methyltransferase activity	[IPR001005] SANT/Myb domain;[IPR001214] SET domain;[IPR021654] WD repeat binding protein EZH2;[IPR026489] CXC domain
Ezh2	14056	Ezh2	Enx-1|Enx1h|KMT6|mKIAA4065	enhancer of zeste 2 polycomb repressive complex 2 subunit	GO:0098532 histone H3-K27 trimethylation;GO:0014834 skeletal muscle satellite cell maintenance involved in skeletal muscle regeneration;GO:0036333 hepatocyte homeostasis	GO:0035098 ESC/E(Z) complex;GO:0045120 pronucleus;GO:0035097 histone methyltransferase complex	GO:0046976 histone methyltransferase activity (H3-K27 specific);GO:0018024 histone-lysine N-methyltransferase activity;GO:0070878 primary miRNA binding	[IPR001214] SET domain;[IPR001005] SANT/Myb domain;[IPR021654] WD repeat binding protein EZH2;[IPR026489] CXC domain
Fam175a	70681	Abraxas1	3830405G04Rik|5630400M01Rik|AI506069|AL024423|AV118690|Ccdc98|Fam175a	BRCA1 A complex subunit	GO:0072425 signal transduction involved in G2 DNA damage checkpoint;GO:0072422 signal transduction involved in DNA damage checkpoint;GO:0031572 G2 DNA damage checkpoint	GO:0070531 BRCA1-A complex;GO:0016604 nuclear body;GO:0044451 nucleoplasm part	GO:0031593 polyubiquitin modification-dependent protein binding;GO:0140030 modification-dependent protein binding;GO:0005515 protein binding	[IPR023238] FAM175 family;[IPR023239] FAM175 family, BRCA1-A complex, Abraxas subunit
Fam175b	109359	Abraxas2	AA589499|AI853413|Abro1|C430003P19Rik|Fam175b	BRISC complex subunit	GO:0071497 cellular response to freezing;GO:0050826 response to freezing;GO:0070417 cellular response to cold	GO:0036449 microtubule minus-end;GO:0031616 spindle pole centrosome;GO:0070552 BRISC complex	GO:0031593 polyubiquitin modification-dependent protein binding;GO:0008017 microtubule binding;GO:0140030 modification-dependent protein binding	[IPR023238] FAM175 family;[IPR023240] FAM175 family, BRISC complex, Abro1 subunit
Fam208a	218850	Tasor	4732418E12|4933409E02Rik|D14Abb1e|Fam208a|MommeD6	transcription activation suppressor	GO:0045869 negative regulation of single stranded viral RNA replication via double stranded DNA intermediate;GO:0090309 positive regulation of methylation-dependent chromatin silencing;GO:0045091 regulation of single stranded viral RNA replication via double stranded DNA intermediate	GO:0000792 heterochromatin;GO:0000785 chromatin;GO:0044427 chromosomal part	GO:0003682 chromatin binding;GO:0005488 binding;GO:0003674 molecular_function	[IPR022188] Protein of unknown function DUF3715
Fancc	14088	Fancc	Facc	Fanconi anemia, complementation group C	GO:0019430 removal of superoxide radicals;GO:0071451 cellular response to superoxide;GO:0071450 cellular response to oxygen radical	GO:0043240 Fanconi anaemia nuclear complex;GO:0000785 chromatin;GO:0044451 nucleoplasm part	(Human)GO:0005515 protein binding;GO:0005488 binding;GO:0003674 molecular_function	[IPR000686] Fanconi anaemia group C protein
Fancd2	211651	Fancd2	2410150O07Rik|AU015151|BB137857|FA-D2|FA4|FACD|FAD|FANCD	Fanconi anemia, complementation group D2	GO:0045589 regulation of regulatory T cell differentiation;GO:0045066 regulatory T cell differentiation;GO:2000348 regulation of CD40 signaling pathway	GO:0000793 condensed chromosome;GO:0016604 nuclear body;GO:0044451 nucleoplasm part	GO:0070182 DNA polymerase binding;GO:0019899 enzyme binding;GO:0005515 protein binding	[IPR029448] Fanconi anaemia protein FANCD2;[IPR016024] Armadillo-type fold
Fancl	67030	Fancl	2010322C19Rik|AW554273|B230118H11Rik|Phf9|Pog|gcd	Fanconi anemia, complementation group L	GO:0036297 interstrand cross-link repair;GO:0006513 protein monoubiquitination;GO:0016567 protein ubiquitination	GO:0043240 Fanconi anaemia nuclear complex;GO:0016604 nuclear body;GO:0005635 nuclear envelope	GO:0061630 ubiquitin protein ligase activity;GO:0031625 ubiquitin protein ligase binding;GO:0061659 ubiquitin-like protein ligase activity	[IPR019162] Fanconi anemia complex, subunit FancL, WD-repeat containing domain;[IPR026850] FANCL C-terminal domain
Fancm	104806	Fancm	AI427100|C730036B14Rik|D12Ertd364e	Fanconi anemia, complementation group M	GO:1902527 positive regulation of protein monoubiquitination;GO:1902525 regulation of protein monoubiquitination;GO:0000712 resolution of meiotic recombination intermediates	GO:0071821 FANCM-MHF complex;GO:0043240 Fanconi anaemia nuclear complex;GO:0044451 nucleoplasm part	GO:0043140 ATP-dependent 3'-5' DNA helicase activity;GO:0043138 3'-5' DNA helicase activity;GO:0004003 ATP-dependent DNA helicase activity	[IPR001650] Helicase, C-terminal;[IPR006166] ERCC4 domain;[IPR010994] RuvA domain 2-like;[IPR011335] Restriction endonuclease type II-like;[IPR011545] DEAD/DEAH box helicase domain;[IPR014001] Helicase superfamily 1/2, ATP-binding domain;[IPR027417] P-loop containing nucleoside triphosphate hydrolase
Fank1	66930	Fank1	1700007B22Rik|AI850911|FANK1S	fibronectin type 3 and ankyrin repeat domains 1	GO:0051091 positive regulation of DNA-binding transcription factor activity;GO:0051090 regulation of DNA-binding transcription factor activity;GO:0043065 positive regulation of apoptotic process	GO:0097546 ciliary base;GO:0036064 ciliary basal body;GO:0044441 ciliary part	GO:0003674 molecular_function	[IPR002110] Ankyrin repeat;[IPR003961] Fibronectin type III;[IPR020683] Ankyrin repeat-containing domain
Fbl	14113	Fbl	AL022665|FIB|FLRN|RNU3IP1	fibrillarin	GO:0000494 box C/D snoRNA 3'-end processing;GO:1990258 histone glutamine methylation;GO:0034963 box C/D snoRNA processing	GO:0001651 dense fibrillar component;GO:0001652 granular component;GO:0031428 box C/D snoRNP complex	GO:1990259 histone-glutamine methyltransferase activity;GO:0036009 protein-glutamine N-methyltransferase activity;GO:0001094 TFIID-class transcription factor complex binding	[IPR000692] Fibrillarin;[IPR020813] Fibrillarin, conserved site;[IPR029063] S-adenosyl-L-methionine-dependent methyltransferase
Fbrs	14123	Fbrs	Fbs|Fbs1	fibrosin	GO:0048146 positive regulation of fibroblast proliferation;GO:0048145 regulation of fibroblast proliferation;GO:0048144 fibroblast proliferation	GO:0005615 extracellular space;GO:0044421 extracellular region part;GO:0005576 extracellular region	GO:0008083 growth factor activity;GO:0048018 receptor ligand activity;GO:0030545 receptor regulator activity	[IPR023246] Autism susceptibility gene 2 protein
Fbrsl1	381668	Fbrsl1	2410025L10Rik|AI467568|Gm1049|Gm29766|mKIAA1545	fibrosin-like 1	GO:0008150 biological_process	GO:0005575 cellular_component	(Human)GO:0003723 RNA binding;GO:0003676 nucleic acid binding;GO:1901363 heterocyclic compound binding	[IPR023246] Autism susceptibility gene 2 protein
Fbxo11	225055	Fbxo11	C80048|Jf	F-box protein 11	GO:0007605 sensory perception of sound;GO:0050954 sensory perception of mechanical stimulus;GO:0016567 protein ubiquitination	GO:0000151 ubiquitin ligase complex;GO:0005730 nucleolus;GO:1990234 transferase complex	GO:0016274 protein-arginine N-methyltransferase activity;GO:0016273 arginine N-methyltransferase activity;GO:0008276 protein methyltransferase activity	[IPR001810] F-box domain;[IPR003126] Zinc finger, UBR-type;[IPR006626] Parallel beta-helix repeat;[IPR006633] Carbohydrate-binding/sugar hydrolysis domain;[IPR007742] Periplasmic copper-binding protein NosD, beta helix domain;[IPR011050] Pectin lyase fold/virulence factor;[IPR022441] Parallel beta-helix repeat-2
Fen1	14156	Fen1	AW538437|FEN-1	flap structure specific endonuclease 1	GO:0043137 DNA replication, removal of RNA primer;GO:0045876 positive regulation of sister chromatid cohesion;GO:0033567 DNA replication, Okazaki fragment processing	GO:0000784 nuclear chromosome, telomeric region;GO:0000781 chromosome, telomeric region;GO:0098687 chromosomal region	GO:0017108 5'-flap endonuclease activity;GO:0048256 flap endonuclease activity;GO:0004523 RNA-DNA hybrid ribonuclease activity	[IPR006084] XPG/Rad2 endonuclease;[IPR006085] XPG N-terminal;[IPR006086] XPG-I domain;[IPR008918] Helix-hairpin-helix motif, class 2;[IPR019974] XPG conserved site;[IPR020045] 5'-3' exonuclease, C-terminal domain;[IPR029060] PIN domain-like
Fkbp6	94244	Fkbp6	1700008G22Rik|36kDa|AU017274|D5Ertd724e|FKBP-36|FKBP-6	FK506 binding protein 6	GO:0045070 positive regulation of viral genome replication;GO:0043046 DNA methylation involved in gamete generation;GO:1903902 positive regulation of viral life cycle	GO:0000795 synaptonemal complex;GO:0099086 synaptonemal structure;GO:0000794 condensed nuclear chromosome	GO:0051879 Hsp90 protein binding;GO:0003755 peptidyl-prolyl cis-trans isomerase activity;GO:0016859 cis-trans isomerase activity	[IPR001179] FKBP-type peptidyl-prolyl cis-trans isomerase domain;[IPR011990] Tetratricopeptide-like helical domain;[IPR013026] Tetratricopeptide repeat-containing domain;[IPR013105] Tetratricopeptide repeat 2;[IPR019734] Tetratricopeptide repeat
Foxc1	17300	Foxc1	FREAC3|Fkh1|Mf1|Mf4|ch|fkh-1|frkhda	forkhead box C1	GO:1902257 negative regulation of apoptotic process involved in outflow tract morphogenesis;GO:1901491 negative regulation of lymphangiogenesis;GO:1902256 regulation of apoptotic process involved in outflow tract morphogenesis	GO:0005720 nuclear heterochromatin;GO:0000792 heterochromatin;GO:0000790 nuclear chromatin	GO:0001223 transcription coactivator binding;GO:0008301 DNA binding, bending;GO:0001221 transcription cofactor binding	[IPR001766] Fork head domain;[IPR011991] Winged helix-turn-helix DNA-binding domain;[IPR018122] Fork head domain conserved site1
Fscn1	14086	Fscn1	AI663989|Fan1|fascin-1	fascin actin-bundling protein 1	GO:0090091 positive regulation of extracellular matrix disassembly;GO:0032534 regulation of microvillus assembly;GO:0030035 microspike assembly	GO:0044393 microspike;GO:0071437 invadopodium;GO:0001725 stress fiber	GO:0030674 protein binding, bridging;GO:0051015 actin filament binding;GO:0003779 actin binding	[IPR008999] Actin cross-linking;[IPR022768] Fascin domain;[IPR024703] Fascin, metazoans
Fubp1	51886	Fubp1	9530027K12Rik|D3Ertd330e|FBP|Fubp|Fubp4	far upstream element (FUSE) binding protein 1	GO:1900149 positive regulation of Schwann cell migration;GO:1900147 regulation of Schwann cell migration;GO:1903977 positive regulation of glial cell migration	GO:0045202 synapse;GO:0005654 nucleoplasm;GO:0031981 nuclear lumen	GO:0001228 DNA-binding transcription activator activity, RNA polymerase II-specific;GO:1990837 sequence-specific double-stranded DNA binding;GO:0000981 DNA-binding transcription factor activity, RNA polymerase II-specific	[IPR004087] K Homology domain;[IPR004088] K Homology domain, type 1;[IPR015096] Domain of unknown function DUF1897
Fus	233908	Fus	D430004D17Rik|D930039C12Rik|Fus1|Tls	fused in sarcoma	GO:0071277 cellular response to calcium ion;GO:0051592 response to calcium ion;GO:0071248 cellular response to metal ion	GO:0044327 dendritic spine head;GO:0043197 dendritic spine;GO:0043204 perikaryon	GO:0046965 retinoid X receptor binding;GO:0030331 estrogen receptor binding;GO:0046966 thyroid hormone receptor binding	[IPR000504] RNA recognition motif domain;[IPR001876] Zinc finger, RanBP2-type;[IPR012677] Nucleotide-binding alpha-beta plait domain
Gadd45a	13197	Gadd45a	AA545191|Ddit1|GADD45	growth arrest and DNA-damage-inducible 45 alpha	GO:0000185 activation of MAPKKK activity;GO:1900745 positive regulation of p38MAPK cascade;GO:1900744 regulation of p38MAPK cascade	GO:0016607 nuclear speck;GO:0016604 nuclear body;GO:0044451 nucleoplasm part	GO:0000979 RNA polymerase II core promoter sequence-specific DNA binding;GO:0001046 core promoter sequence-specific DNA binding;GO:0001047 core promoter binding	[IPR004038] Ribosomal protein L7Ae/L30e/S12e/Gadd45;[IPR029064] 50S ribosomal protein L30e-like
Gadd45b	17873	Gadd45b	AI323528|Myd118	growth arrest and DNA-damage-inducible 45 beta	GO:0000185 activation of MAPKKK activity;GO:1900745 positive regulation of p38MAPK cascade;GO:0000186 activation of MAPKK activity	GO:0005634 nucleus;GO:0005737 cytoplasm;GO:0043231 intracellular membrane-bounded organelle	GO:0005515 protein binding;GO:0005488 binding;GO:0003674 molecular_function	[IPR004038] Ribosomal protein L7Ae/L30e/S12e/Gadd45;[IPR029064] 50S ribosomal protein L30e-like
Gadd45g	23882	Gadd45g	AI327420|C86281|CR6|DDIT2|OIG37	growth arrest and DNA-damage-inducible 45 gamma	GO:0045063 T-helper 1 cell differentiation;GO:0042093 T-helper cell differentiation;GO:0000185 activation of MAPKKK activity	GO:0005634 nucleus;GO:0005737 cytoplasm;GO:0043231 intracellular membrane-bounded organelle	GO:0042802 identical protein binding;GO:0005515 protein binding;GO:0005488 binding	[IPR004038] Ribosomal protein L7Ae/L30e/S12e/Gadd45;[IPR029064] 50S ribosomal protein L30e-like
Gatad1	67210	Gatad1	2310031E19Rik|2810047M21Rik|8430439A17Rik|9130430G15Rik|B330017N08Rik|Odag	GATA zinc finger domain containing 1	GO:0031497 chromatin assembly;GO:0006333 chromatin assembly or disassembly;GO:0006323 DNA packaging	GO:0005654 nucleoplasm;GO:0031981 nuclear lumen;GO:0070013 intracellular organelle lumen	GO:0008270 zinc ion binding;GO:0043565 sequence-specific DNA binding;GO:0046914 transition metal ion binding	[IPR000679] Zinc finger, GATA-type
Gcfc2	330361	Gcfc2	A130099G21|AW146020|GCF2|Tcf9	GC-rich sequence DNA binding factor 2	GO:0000245 spliceosomal complex assembly;GO:0000398 mRNA splicing, via spliceosome;GO:0000122 negative regulation of transcription by RNA polymerase II	GO:0071008 U2-type post-mRNA release spliceosomal complex;GO:0071014 post-mRNA release spliceosomal complex;GO:0005684 U2-type spliceosomal complex	GO:0001227 DNA-binding transcription repressor activity, RNA polymerase II-specific;GO:0000978 RNA polymerase II proximal promoter sequence-specific DNA binding;GO:0000987 proximal promoter sequence-specific DNA binding	[IPR022783] GC-rich sequence DNA-binding factor domain
Gfi1	14581	Gfi1	AW495828|Gfi-1|Pal-1|Pal1	growth factor independent 1 transcription repressor	GO:0010956 negative regulation of calcidiol 1-monooxygenase activity;GO:0070105 positive regulation of interleukin-6-mediated signaling pathway;GO:0010957 negative regulation of vitamin D biosynthetic process	GO:0016363 nuclear matrix;GO:0017053 transcriptional repressor complex;GO:0034399 nuclear periphery	GO:0001227 DNA-binding transcription repressor activity, RNA polymerase II-specific;GO:0000981 DNA-binding transcription factor activity, RNA polymerase II-specific;GO:0044212 transcription regulatory region DNA binding	[IPR007087] Zinc finger, C2H2;[IPR015880] Zinc finger, C2H2-like
Gins1	69270	Gins1	2810418N01Rik|Gins4|PSF1|mKIAA0186	GINS complex subunit 1 (Psf1 homolog)	GO:1902983 DNA strand elongation involved in mitotic DNA replication;GO:1902319 DNA strand elongation involved in nuclear cell cycle DNA replication;GO:0001833 inner cell mass cell proliferation	GO:0000811 GINS complex;GO:0031261 DNA replication preinitiation complex;GO:0032993 protein-DNA complex	GO:0043138 3'-5' DNA helicase activity;GO:0003678 DNA helicase activity;GO:0004386 helicase activity
Gins2	272551	Gins2	2210013I18Rik|4833427B12Rik|AI323585|Pfs2	GINS complex subunit 2 (Psf2 homolog)	GO:0000727 double-strand break repair via break-induced replication;GO:0000724 double-strand break repair via homologous recombination;GO:0000725 recombinational repair	GO:0000811 GINS complex;GO:0031298 replication fork protection complex;GO:0031261 DNA replication preinitiation complex	GO:0043138 3'-5' DNA helicase activity;GO:0003678 DNA helicase activity;GO:0004386 helicase activity	[IPR007257] DNA replication complex GINS protein Psf2;[IPR021151] GINS complex
Gins3	78833	Gins3	2700085M18Rik|AI616142	GINS complex subunit 3 (Psf3 homolog)	GO:0006260 DNA replication;GO:0006259 DNA metabolic process;GO:0034645 cellular macromolecule biosynthetic process	GO:0005654 nucleoplasm;GO:0031981 nuclear lumen;GO:0070013 intracellular organelle lumen	GO:0003674 molecular_function	[IPR021151] GINS complex
Gins4	109145	Gins4	2810037C03Rik|4933405K01Rik|Sld5	GINS complex subunit 4 (Sld5 homolog)	GO:0001833 inner cell mass cell proliferation;GO:0001832 blastocyst growth;GO:0000727 double-strand break repair via break-induced replication	GO:0000811 GINS complex;GO:0031298 replication fork protection complex;GO:0031261 DNA replication preinitiation complex	GO:0043138 3'-5' DNA helicase activity;GO:0003678 DNA helicase activity;GO:0004386 helicase activity	[IPR008591] GINS complex subunit Sld5;[IPR021151] GINS complex
Glyr1	74022	Glyr1	2810419J22Rik|3930401K13Rik|AW545332|Npac	glyoxylate reductase 1 homolog (Arabidopsis)	GO:0055114 oxidation-reduction process;GO:0008152 metabolic process;GO:0008150 biological_process	GO:0000786 nucleosome;GO:0016607 nuclear speck;GO:0044815 DNA packaging complex	GO:0035064 methylated histone binding;GO:0050661 NADP binding;GO:0140034 methylation-dependent protein binding	[IPR000313] PWWP domain;[IPR006115] 6-phosphogluconate dehydrogenase, NADP-binding;[IPR008927] 6-phosphogluconate dehydrogenase C-terminal domain-like;[IPR016040] NAD(P)-binding domain;[IPR029154] 3-hydroxyisobutyrate dehydrogenase, NAD-binding domain
Gm10093	15181	Gm10093	EG15181|Gm1824|HD1|Hdac1|Hdac1-ps|RPD3	histone deacetylase 1 pseudogene	GO:0070933 histone H4 deacetylation;GO:0070932 histone H3 deacetylation;GO:0016575 histone deacetylation	GO:0070822 Sin3-type complex;GO:0000118 histone deacetylase complex;GO:0000790 nuclear chromatin	GO:0004407 histone deacetylase activity;GO:0033558 protein deacetylase activity;GO:0019213 deacetylase activity
Gse1	382034	Gse1	2210013I18Rik|mKIAA0182	genetic suppressor element 1, coiled-coil protein	GO:0008150 biological_process	GO:0005575 cellular_component	GO:0003674 molecular_function	[IPR022207] Genetic suppressor element-like
Gsg2	14841	Haspin	Gsg2	histone H3 associated protein kinase	GO:2000751 histone H3-T3 phosphorylation involved in chromosome passenger complex localization to kinetochore;GO:0072355 histone H3-T3 phosphorylation;GO:0072356 chromosome passenger complex localization to kinetochore	GO:0005813 centrosome;GO:0005819 spindle;GO:0005815 microtubule organizing center	GO:0072354 histone kinase activity (H3-T3 specific);GO:0035184 histone threonine kinase activity;GO:0035173 histone kinase activity	[IPR000719] Protein kinase domain;[IPR002290] Serine/threonine/dual specificity protein kinase, catalytic domain;[IPR011009] Protein kinase-like domain;[IPR017441] Protein kinase, ATP binding site;[IPR024604] Domain of unknown function DUF3635
Gtf2i	14886	Gtf2i	6030441I21Rik|BAP-135|Diws1t|GtfII-I|Spin|TFII-I|WBSCR6	general transcription factor II I	GO:0014886 transition between slow and fast fiber;GO:0051481 negative regulation of cytosolic calcium ion concentration;GO:0014733 regulation of skeletal muscle adaptation	GO:0043025 neuronal cell body;GO:0044297 cell body;GO:0036477 somatodendritic compartment	GO:0051019 mitogen-activated protein kinase binding;GO:0019901 protein kinase binding;GO:0019900 kinase binding	[IPR004212] GTF2I-like repeat;[IPR016659] Transcription factor II-I
Gtf3c4	269252	Gtf3c4	5330400C03|AI426938|AU014771|AU017413|KAT12|TFIIIC90	general transcription factor IIIC, polypeptide 4	GO:0008150 biological_process	GO:0000127 transcription factor TFIIIC complex;GO:0090576 RNA polymerase III transcription factor complex;GO:0044798 nuclear transcription factor complex	GO:0004402 histone acetyltransferase activity;GO:0061733 peptide-lysine-N-acetyltransferase activity;GO:0034212 peptide N-acetyltransferase activity	[IPR017986] WD40-repeat-containing domain;[IPR024761] Transcription factor IIIC, 90kDa subunit, N-terminal;[IPR024764] Transcription factor IIIC, putative zinc-finger
Gzf1	74533	Gzf1	8430437G08Rik|Zfp336|mGZF1	GDNF-inducible zinc finger protein 1	GO:0001658 branching involved in ureteric bud morphogenesis;GO:0060675 ureteric bud morphogenesis;GO:0072171 mesonephric tubule morphogenesis	GO:0005730 nucleolus;GO:0005654 nucleoplasm;GO:0031981 nuclear lumen	GO:0000980 RNA polymerase II distal enhancer sequence-specific DNA binding;GO:0001158 enhancer sequence-specific DNA binding;GO:0035326 enhancer binding	[IPR000210] BTB/POZ domain;[IPR007087] Zinc finger, C2H2;[IPR011333] SKP1/BTB/POZ domain;[IPR015880] Zinc finger, C2H2-like
H2afx	15270	H2afx	AW228881|H2A.X|H2ax|Hist5-2ax|gammaH2ax	H2A histone family, member X	GO:0071480 cellular response to gamma radiation;GO:0071479 cellular response to ionizing radiation;GO:0010332 response to gamma radiation	GO:0001741 XY body;GO:0001673 male germ cell nucleus;GO:0000803 sex chromosome	GO:0003684 damaged DNA binding;GO:0042393 histone binding;GO:0046982 protein heterodimerization activity	[IPR002119] Histone H2A;[IPR007125] Histone H2A/H2B/H3;[IPR009072] Histone-fold;[IPR032458] Histone H2A conserved site
H2afz	51788	H2afz	H2A.Z|H2A.Z1|H2a.z-1	H2A histone family, member Z	GO:0071392 cellular response to estradiol stimulus;GO:0032869 cellular response to insulin stimulus;GO:0032868 response to insulin	GO:0001740 Barr body;GO:0000805 X chromosome;GO:0005719 nuclear euchromatin	GO:0000979 RNA polymerase II core promoter sequence-specific DNA binding;GO:0000980 RNA polymerase II distal enhancer sequence-specific DNA binding;GO:0001046 core promoter sequence-specific DNA binding	[IPR002119] Histone H2A;[IPR007125] Histone H2A/H2B/H3;[IPR009072] Histone-fold;[IPR032458] Histone H2A conserved site
H3f3a	15078	H3f3a	EyeLinc14|H3.3A	H3 histone, family 3A	GO:0031509 telomeric heterochromatin assembly;GO:1902340 negative regulation of chromosome condensation;GO:0031508 pericentric heterochromatin assembly	GO:0001740 Barr body;GO:0000805 X chromosome;GO:0000788 nuclear nucleosome	GO:0000979 RNA polymerase II core promoter sequence-specific DNA binding;GO:0000980 RNA polymerase II distal enhancer sequence-specific DNA binding;GO:0001046 core promoter sequence-specific DNA binding	[IPR000164] Histone H3/CENP-A;[IPR007125] Histone H2A/H2B/H3;[IPR009072] Histone-fold
H3f3b	15081	H3f3b	9430068D06Rik|H3.3B	H3 histone, family 3B	GO:0031509 telomeric heterochromatin assembly;GO:1902340 negative regulation of chromosome condensation;GO:0031508 pericentric heterochromatin assembly	GO:0000788 nuclear nucleosome;GO:0000784 nuclear chromosome, telomeric region;GO:0000781 chromosome, telomeric region	GO:0000979 RNA polymerase II core promoter sequence-specific DNA binding;GO:0000980 RNA polymerase II distal enhancer sequence-specific DNA binding;GO:0001046 core promoter sequence-specific DNA binding	[IPR000164] Histone H3/CENP-A;[IPR007125] Histone H2A/H2B/H3;[IPR009072] Histone-fold
H3f3c	625328	H3f3c	Gm14384|H3mm11	H3 histone, family 3C	(Human)GO:0038111 interleukin-7-mediated signaling pathway;GO:0000183 chromatin silencing at rDNA;GO:0045652 regulation of megakaryocyte differentiation	GO:0000786 nucleosome;GO:0044815 DNA packaging complex;GO:0032993 protein-DNA complex	GO:0031492 nucleosomal DNA binding;GO:0031491 nucleosome binding;GO:0031490 chromatin DNA binding	[IPR000164] Histone H3/CENP-A;[IPR007125] Histone H2A/H2B/H3;[IPR009072] Histone-fold
Hace1	209462	Hace1	1700042J16Rik|A730034A22Rik|BC025474	HECT domain and ankyrin repeat containing, E3 ubiquitin protein ligase 1	GO:0070936 protein K48-linked ubiquitination;GO:0000209 protein polyubiquitination;GO:0007030 Golgi organization	GO:0016604 nuclear body;GO:0000139 Golgi membrane;GO:0098791 Golgi subcompartment	GO:0048365 Rac GTPase binding;GO:0017048 Rho GTPase binding;GO:0017137 Rab GTPase binding	[IPR000569] HECT domain;[IPR002110] Ankyrin repeat;[IPR020683] Ankyrin repeat-containing domain
Hat1	107435	Hat1	2410071B14Rik|AA536933|Hat-1|KAT1	histone aminotransferase 1	GO:0006335 DNA replication-dependent nucleosome assembly;GO:0006348 chromatin silencing at telomere;GO:0006336 DNA replication-independent nucleosome assembly	GO:0000790 nuclear chromatin;GO:0044454 nuclear chromosome part;GO:0000785 chromatin	GO:0010485 H4 histone acetyltransferase activity;GO:0004402 histone acetyltransferase activity;GO:0061733 peptide-lysine-N-acetyltransferase activity	[IPR016181] Acyl-CoA N-acyltransferase;[IPR017380] Histone acetyltransferase type B, catalytic subunit;[IPR019467] Histone acetyl transferase HAT1 N-terminal
Hbp1	73389	Hbp1	1700058O05Rik|BE629963|C330012F01Rik|C86454	high mobility group box transcription factor 1	GO:0010745 negative regulation of macrophage derived foam cell differentiation;GO:0010743 regulation of macrophage derived foam cell differentiation;GO:0043268 positive regulation of potassium ion transport	GO:0016607 nuclear speck;GO:0016604 nuclear body;GO:0044451 nucleoplasm part	GO:0001227 DNA-binding transcription repressor activity, RNA polymerase II-specific;GO:0000978 RNA polymerase II proximal promoter sequence-specific DNA binding;GO:0000987 proximal promoter sequence-specific DNA binding	[IPR003652] Ataxin, AXH domain;[IPR009071] High mobility group box domain;[IPR013723] Ataxin-1/HBP1 module (AXH)
Hcfc1	15161	Hcfc1	AW060991|HCF|HCF1	host cell factor C1	GO:0019046 release from viral latency;GO:0019045 latent virus replication;GO:0043982 histone H4-K8 acetylation	GO:0005671 Ada2/Gcn5/Ada3 transcription activator complex;GO:0071339 MLL1 complex;GO:0048188 Set1C/COMPASS complex	GO:0043996 histone acetyltransferase activity (H4-K8 specific);GO:0043995 histone acetyltransferase activity (H4-K5 specific);GO:0046972 histone acetyltransferase activity (H4-K16 specific)	[IPR003961] Fibronectin type III;[IPR006652] Kelch repeat type 1
Hcfc2	67933	Hcfc2	1700129L13Rik|AU019838|fkls	host cell factor C2	GO:0000122 negative regulation of transcription by RNA polymerase II;GO:0045892 negative regulation of transcription, DNA-templated;GO:1903507 negative regulation of nucleic acid-templated transcription	GO:0071339 MLL1 complex;GO:0044665 MLL1/2 complex;GO:0035097 histone methyltransferase complex	GO:0003674 molecular_function	[IPR003961] Fibronectin type III;[IPR006652] Kelch repeat type 1
Hdac1	433759	Hdac1	HD1|Hdac1-ps|MommeD5|RPD3	histone deacetylase 1	GO:0061198 fungiform papilla formation;GO:0043922 negative regulation by host of viral transcription;GO:0060766 negative regulation of androgen receptor signaling pathway	GO:0016581 NuRD complex;GO:0016580 Sin3 complex;GO:0090545 CHD-type complex	GO:0032041 NAD-dependent histone deacetylase activity (H3-K14 specific);GO:0035851 Krueppel-associated box domain binding;GO:0031078 histone deacetylase activity (H3-K14 specific)	[IPR000286] Histone deacetylase superfamily;[IPR003084] Histone deacetylase;[IPR023801] Histone deacetylase domain
Hdac10	170787	Hdac10	AW548891|Hd10	histone deacetylase 10	GO:0106048 spermidine deacetylation;GO:0032425 positive regulation of mismatch repair;GO:0106047 polyamine deacetylation	GO:0000118 histone deacetylase complex;GO:0044451 nucleoplasm part;GO:0005654 nucleoplasm	GO:0047609 acetylputrescine deacetylase activity;GO:0047611 acetylspermidine deacetylase activity;GO:0032041 NAD-dependent histone deacetylase activity (H3-K14 specific)	[IPR000286] Histone deacetylase superfamily;[IPR023801] Histone deacetylase domain
Hdac11	232232	Hdac11	(Human)HD11	histone deacetylase 11	GO:0014003 oligodendrocyte development;GO:0048709 oligodendrocyte differentiation;GO:0016575 histone deacetylation	GO:0000118 histone deacetylase complex;GO:0044451 nucleoplasm part;GO:0005654 nucleoplasm	GO:0032041 NAD-dependent histone deacetylase activity (H3-K14 specific);GO:0031078 histone deacetylase activity (H3-K14 specific);GO:0017136 NAD-dependent histone deacetylase activity	[IPR000286] Histone deacetylase superfamily;[IPR023801] Histone deacetylase domain
Hdac2	15182	Hdac2	D10Wsu179e|YAF1|Yy1bp|mRPD3	histone deacetylase 2	GO:1902437 positive regulation of male mating behavior;GO:0061198 fungiform papilla formation;GO:0060044 negative regulation of cardiac muscle cell proliferation	GO:0016581 NuRD complex;GO:0016580 Sin3 complex;GO:0090571 RNA polymerase II transcription repressor complex	GO:0001226 RNA polymerase II transcription corepressor binding;GO:0034739 histone deacetylase activity (H4-K16 specific);GO:0032041 NAD-dependent histone deacetylase activity (H3-K14 specific)	[IPR000286] Histone deacetylase superfamily;[IPR003084] Histone deacetylase;[IPR023801] Histone deacetylase domain
Hdac3	15183	Hdac3	AW537363	histone deacetylase 3	GO:1990679 histone H4-K12 deacetylation;GO:2000676 positive regulation of type B pancreatic cell apoptotic process;GO:0046826 negative regulation of protein export from nucleus	GO:0000118 histone deacetylase complex;GO:0072686 mitotic spindle;GO:0017053 transcriptional repressor complex	GO:0032041 NAD-dependent histone deacetylase activity (H3-K14 specific);GO:0031078 histone deacetylase activity (H3-K14 specific);GO:0017136 NAD-dependent histone deacetylase activity	[IPR000286] Histone deacetylase superfamily;[IPR003084] Histone deacetylase;[IPR023801] Histone deacetylase domain
Hdac4	208727	Hdac4	4932408F19Rik|HD4	histone deacetylase 4	GO:1902437 positive regulation of male mating behavior;GO:0045820 negative regulation of glycolytic process;GO:2001170 negative regulation of ATP biosynthetic process	GO:0031672 A band;GO:0030018 Z disc;GO:0031674 I band	GO:0032041 NAD-dependent histone deacetylase activity (H3-K14 specific);GO:0031078 histone deacetylase activity (H3-K14 specific);GO:0017136 NAD-dependent histone deacetylase activity	[IPR000286] Histone deacetylase superfamily;[IPR017320] Histone deacetylase class II, eukaryotic;[IPR023801] Histone deacetylase domain;[IPR024643] Histone deacetylase, glutamine rich N-terminal domain
Hdac5	15184	Hdac5	AI426555|Hdac4|mHDA1|mKIAA0600	histone deacetylase 5	GO:0090051 negative regulation of cell migration involved in sprouting angiogenesis;GO:0048742 regulation of skeletal muscle fiber development;GO:1903671 negative regulation of sprouting angiogenesis	GO:0090571 RNA polymerase II transcription repressor complex;GO:0090568 nuclear transcriptional repressor complex;GO:0000118 histone deacetylase complex	GO:0001226 RNA polymerase II transcription corepressor binding;GO:0032041 NAD-dependent histone deacetylase activity (H3-K14 specific);GO:0001224 RNA polymerase II transcription cofactor binding	[IPR000286] Histone deacetylase superfamily;[IPR017320] Histone deacetylase class II, eukaryotic;[IPR023801] Histone deacetylase domain;[IPR024643] Histone deacetylase, glutamine rich N-terminal domain
Hdac6	15185	Hdac6	Hd6|Hdac5|Sfc6|mHDA2	histone deacetylase 6	GO:0061734 parkin-mediated stimulation of mitophagy in response to mitochondrial depolarization;GO:1901300 positive regulation of hydrogen peroxide-mediated programmed cell death;GO:0098779 positive regulation of mitophagy in response to mitochondrial depolarization	GO:0005901 caveola;GO:0005881 cytoplasmic microtubule;GO:0016235 aggresome	GO:0042903 tubulin deacetylase activity;GO:0032041 NAD-dependent histone deacetylase activity (H3-K14 specific);GO:0031078 histone deacetylase activity (H3-K14 specific)	[IPR000286] Histone deacetylase superfamily;[IPR001607] Zinc finger, UBP-type;[IPR023801] Histone deacetylase domain
Hdac7	56233	Hdac7	5830434K02Rik|HD7|HD7a|Hdac7a|mFLJ00062	histone deacetylase 7	GO:0090050 positive regulation of cell migration involved in sprouting angiogenesis;GO:1903672 positive regulation of sprouting angiogenesis;GO:0090049 regulation of cell migration involved in sprouting angiogenesis	GO:0000118 histone deacetylase complex;GO:0044451 nucleoplasm part;GO:0005654 nucleoplasm	GO:0032041 NAD-dependent histone deacetylase activity (H3-K14 specific);GO:0031078 histone deacetylase activity (H3-K14 specific);GO:0017136 NAD-dependent histone deacetylase activity	[IPR000286] Histone deacetylase superfamily;[IPR017320] Histone deacetylase class II, eukaryotic;[IPR023801] Histone deacetylase domain
Hdac8	70315	Hdac8	2610007D20Rik	histone deacetylase 8	GO:0071922 regulation of cohesin loading;GO:0071921 cohesin loading;GO:1905634 regulation of protein localization to chromatin	GO:0000118 histone deacetylase complex;GO:0044451 nucleoplasm part;GO:0005654 nucleoplasm	GO:0032041 NAD-dependent histone deacetylase activity (H3-K14 specific);GO:0031078 histone deacetylase activity (H3-K14 specific);GO:0017136 NAD-dependent histone deacetylase activity	[IPR000286] Histone deacetylase superfamily;[IPR003084] Histone deacetylase;[IPR023801] Histone deacetylase domain
Hdac9	79221	Hdac9	AV022454|D030072B18Rik|HD7B|HD9|HDRP|Hdac7b|Mitr|mKIAA0744	histone deacetylase 9	GO:1990678 histone H4-K16 deacetylation;GO:0090050 positive regulation of cell migration involved in sprouting angiogenesis;GO:0048742 regulation of skeletal muscle fiber development	GO:0000118 histone deacetylase complex;GO:0035097 histone methyltransferase complex;GO:0034708 methyltransferase complex	GO:0034739 histone deacetylase activity (H4-K16 specific);GO:0032041 NAD-dependent histone deacetylase activity (H3-K14 specific);GO:0031078 histone deacetylase activity (H3-K14 specific)	[IPR024643] Histone deacetylase, glutamine rich N-terminal domain
Hdgf	15191	Hdgf	AI118077|D3Ertd299e	heparin binding growth factor	GO:0098761 cellular response to interleukin-7;GO:0098760 response to interleukin-7;GO:0000122 negative regulation of transcription by RNA polymerase II	GO:0017053 transcriptional repressor complex;GO:0005615 extracellular space;GO:0005654 nucleoplasm	GO:0001222 transcription corepressor binding;GO:0001221 transcription cofactor binding;GO:0008083 growth factor activity	[IPR000313] PWWP domain
Helb	117599	Helb	AI447783|D10Ertd664e	helicase (DNA) B	GO:1903775 regulation of DNA double-strand break processing;GO:2000042 negative regulation of double-strand break repair via homologous recombination;GO:2000780 negative regulation of double-strand break repair	GO:0005662 DNA replication factor A complex;GO:0043601 nuclear replisome;GO:0030894 replisome	GO:0017116 single-stranded DNA-dependent ATP-dependent DNA helicase activity;GO:0043141 ATP-dependent 5'-3' DNA helicase activity;GO:0043142 single-stranded DNA-dependent ATPase activity	[IPR027417] P-loop containing nucleoside triphosphate hydrolase;[IPR027785] UvrD-like helicase C-terminal domain
Hells	15201	Hells	AI323785|E130115I21Rik|LSH|Lysh|PASG|YFK8	helicase, lymphoid specific	GO:0031508 pericentric heterochromatin assembly;GO:0006346 methylation-dependent chromatin silencing;GO:0031507 heterochromatin assembly	GO:0005721 pericentric heterochromatin;GO:0000792 heterochromatin;GO:0000775 chromosome, centromeric region	GO:0004386 helicase activity;GO:0003682 chromatin binding;GO:0017111 nucleoside-triphosphatase activity	[IPR000330] SNF2-related, N-terminal domain;[IPR001650] Helicase, C-terminal;[IPR014001] Helicase superfamily 1/2, ATP-binding domain;[IPR027417] P-loop containing nucleoside triphosphate hydrolase
Hif1an	319594	Hif1an	2310046M24Rik|A830014H24Rik|FIH|FIH1	hypoxia-inducible factor 1, alpha subunit inhibitor	GO:0061428 negative regulation of transcription from RNA polymerase II promoter in response to hypoxia;GO:0036138 peptidyl-histidine hydroxylation;GO:0042265 peptidyl-asparagine hydroxylation	GO:0048471 perinuclear region of cytoplasm;GO:0005654 nucleoplasm;GO:0031981 nuclear lumen	GO:0036139 peptidyl-histidine dioxygenase activity;GO:0036140 peptidyl-asparagine 3-dioxygenase activity;GO:0071532 ankyrin repeat binding	[IPR003347] JmjC domain
Hinfp	102423	Hinfp	AA589481|HiNF-P|Mizf	histone H4 transcription factor	GO:0000083 regulation of transcription involved in G1/S transition of mitotic cell cycle;GO:0000077 DNA damage checkpoint;GO:0031570 DNA integrity checkpoint	GO:0015030 Cajal body;GO:0016604 nuclear body;GO:0044451 nucleoplasm part	GO:0001227 DNA-binding transcription repressor activity, RNA polymerase II-specific;GO:0000978 RNA polymerase II proximal promoter sequence-specific DNA binding;GO:0003713 transcription coactivator activity	[IPR007087] Zinc finger, C2H2;[IPR015880] Zinc finger, C2H2-like
Hira	15260	Hira	AA138857|D16Ertd95e|Gm15797|N28177|Tuple1	histone cell cycle regulator	GO:0030702 chromatin silencing at centromere;GO:0006336 DNA replication-independent nucleosome assembly;GO:0031935 regulation of chromatin silencing	GO:0000417 HIR complex;GO:0000790 nuclear chromatin;GO:0044454 nuclear chromosome part	GO:0031491 nucleosome binding;GO:0003714 transcription corepressor activity;GO:0003712 transcription coregulator activity	[IPR001680] WD40 repeat;[IPR017986] WD40-repeat-containing domain;[IPR019015] HIRA B motif;[IPR019775] WD40 repeat, conserved site;[IPR011494] TUP1-like enhancer of split
Hirip3	233876	Hirip3	B130036O03|C86302	HIRA interacting protein 3	GO:0008150 biological_process	GO:0005730 nucleolus;GO:0031981 nuclear lumen;GO:0070013 intracellular organelle lumen	GO:0003674 molecular_function	[IPR019098] Histone chaperone domain CHZ
Hjurp	381280	Hjurp	6430706D22Rik|A730008H23Rik|C330011F01Rik|Gm975|Mfleg1	Holliday junction recognition protein	GO:0034080 CENP-A containing nucleosome assembly;GO:0006336 DNA replication-independent nucleosome assembly;GO:0031055 chromatin remodeling at centromere	GO:0000777 condensed chromosome kinetochore;GO:0000779 condensed chromosome, centromeric region;GO:0000776 kinetochore	GO:0042393 histone binding;GO:0042802 identical protein binding;GO:0003677 DNA binding	[IPR018465] Centromere protein Scm3/HJURP;[IPR021052] Holliday junction recognition protein, HJURP;[IPR022102] Holliday junction regulator protein family C-terminal
Hlcs	110948	Hlcs	410I21.SP6|D16Jhu34	holocarboxylase synthetase (biotin- [propriony-Coenzyme A-carboxylase (ATP-hydrolysing)] ligase)	GO:0070781 response to biotin;GO:0071110 histone biotinylation;GO:0009305 protein biotinylation	GO:0005652 nuclear lamina;GO:0016363 nuclear matrix;GO:0034399 nuclear periphery	GO:0004079 biotin-[methylmalonyl-CoA-carboxytransferase] ligase activity;GO:0004078 biotin-[methylcrotonoyl-CoA-carboxylase] ligase activity;GO:0004080 biotin-[propionyl-CoA-carboxylase (ATP-hydrolyzing)] ligase activity	[IPR003142] Biotin protein ligase, C-terminal;[IPR004143] Biotinyl protein ligase (BPL) and lipoyl protein ligase (LPL), catalytic domain;[IPR004408] Biotin--acetyl-CoA-carboxylase ligase
Hltf	20585	Hltf	AF010600|BC057116|P113|Smarca3|Snf2l3	helicase-like transcription factor	GO:0045944 positive regulation of transcription by RNA polymerase II;GO:0016567 protein ubiquitination;GO:0045893 positive regulation of transcription, DNA-templated	GO:0005654 nucleoplasm;GO:0031981 nuclear lumen;GO:0070013 intracellular organelle lumen	GO:0004386 helicase activity;GO:0000978 RNA polymerase II proximal promoter sequence-specific DNA binding;GO:0061630 ubiquitin protein ligase activity	[IPR000330] SNF2-related, N-terminal domain;[IPR001650] Helicase, C-terminal;[IPR001841] Zinc finger, RING-type;[IPR014001] Helicase superfamily 1/2, ATP-binding domain;[IPR014905] HIRAN domain;[IPR017907] Zinc finger, RING-type, conserved site;[IPR027417] P-loop containing nucleoside triphosphate hydrolase
Hmbox1	219150	Hmbox1	AI451877|AI604847|F830020C16Rik	homeobox containing 1	GO:0032212 positive regulation of telomere maintenance via telomerase;GO:1904358 positive regulation of telomere maintenance via telomere lengthening;GO:0035563 positive regulation of chromatin binding	GO:0000784 nuclear chromosome, telomeric region;GO:0000781 chromosome, telomeric region;GO:0098687 chromosomal region	GO:0003691 double-stranded telomeric DNA binding;GO:0042162 telomeric DNA binding;GO:0003690 double-stranded DNA binding	[IPR001356] Homeobox domain;[IPR006899] Hepatocyte nuclear factor 1, N-terminal;[IPR009057] Homeodomain-like;[IPR010982] Lambda repressor-like, DNA-binding domain
Hmg20b	15353	Hmg20b	AW610687|BRAF35|Hmgx2|Hmgxb2|Smarce1r	high mobility group 20B	GO:0033234 negative regulation of protein sumoylation;GO:0033233 regulation of protein sumoylation;GO:0035914 skeletal muscle cell differentiation	GO:0002111 BRCA2-BRAF35 complex;GO:0000794 condensed nuclear chromosome;GO:0000793 condensed chromosome	GO:0000400 four-way junction DNA binding;GO:0000217 DNA secondary structure binding;GO:0046982 protein heterodimerization activity	[IPR009071] High mobility group box domain
Hmga1	15361	Hmga1	AL023995|Hmga1a|Hmga1b|Hmgi|Hmgiy|Hmgy	high mobility group AT-hook 1	GO:0006284 base-excision repair;GO:0007283 spermatogenesis;GO:0048232 male gamete generation	GO:0035985 senescence-associated heterochromatin focus;GO:0000792 heterochromatin;GO:0090575 RNA polymerase II transcription factor complex	GO:0030527 structural constituent of chromatin;GO:0046965 retinoid X receptor binding;GO:0051575 5'-deoxyribose-5-phosphate lyase activity	[IPR000116] High mobility group protein HMGA;[IPR000637] HMG-I/HMG-Y, DNA-binding, conserved site;[IPR017956] AT hook, DNA-binding motif;[IPR020478] AT hook-like
Hmga2	15364	Hmga2	9430083A20Rik|HMGI-C|Hmgic|pg|pygmy	high mobility group AT-hook 2	GO:0060501 positive regulation of epithelial cell proliferation involved in lung morphogenesis;GO:2000794 regulation of epithelial cell proliferation involved in lung morphogenesis;GO:0048712 negative regulation of astrocyte differentiation	GO:0000785 chromatin;GO:0000228 nuclear chromosome;GO:0044427 chromosomal part	GO:0003680 AT DNA binding;GO:0003906 DNA-(apurinic or apyrimidinic site) endonuclease activity;GO:0001228 DNA-binding transcription activator activity, RNA polymerase II-specific	[IPR000116] High mobility group protein HMGA;[IPR017956] AT hook, DNA-binding motif;[IPR020478] AT hook-like
Hmgb1	15289	Hmgb1	HMG-1|Hmg1|SBP-1|p30	high mobility group box 1	GO:0034137 positive regulation of toll-like receptor 2 signaling pathway;GO:0034145 positive regulation of toll-like receptor 4 signaling pathway;GO:0034135 regulation of toll-like receptor 2 signaling pathway	GO:0005769 early endosome;GO:0000790 nuclear chromatin;GO:0044454 nuclear chromosome part	GO:0000401 open form four-way junction DNA binding;GO:0000402 crossed form four-way junction DNA binding;GO:0010858 calcium-dependent protein kinase regulator activity	[IPR009071] High mobility group box domain;[IPR017967] HMG box A DNA-binding domain, conserved site
Hmgb2	97165	Hmgb2	C80539|HMG-2|Hmg2	high mobility group box 2	GO:0045654 positive regulation of megakaryocyte differentiation;GO:0007289 spermatid nucleus differentiation;GO:0045648 positive regulation of erythrocyte differentiation	GO:0000793 condensed chromosome;GO:0000790 nuclear chromatin;GO:0044454 nuclear chromosome part	GO:0050786 RAGE receptor binding;GO:0042056 chemoattractant activity;GO:0008301 DNA binding, bending	[IPR009071] High mobility group box domain;[IPR017967] HMG box A DNA-binding domain, conserved site
Hmgb3	15354	Hmgb3	Hmg2a|Hmg4	high mobility group box 3	GO:0045578 negative regulation of B cell differentiation;GO:0045577 regulation of B cell differentiation;GO:0045620 negative regulation of lymphocyte differentiation	GO:0000790 nuclear chromatin;GO:0044454 nuclear chromosome part;GO:0000785 chromatin	GO:0008301 DNA binding, bending;GO:0008134 transcription factor binding;GO:0003723 RNA binding	[IPR009071] High mobility group box domain;[IPR017967] HMG box A DNA-binding domain, conserved site
Hmgb4	69317	Hmgb4	1700001F22Rik|AI326135	high-mobility group box 4	GO:1902741 positive regulation of interferon-alpha secretion;GO:1902739 regulation of interferon-alpha secretion;GO:0050718 positive regulation of interleukin-1 beta secretion	GO:0000790 nuclear chromatin;GO:0044454 nuclear chromosome part;GO:0000785 chromatin	GO:0008301 DNA binding, bending;GO:0008134 transcription factor binding;GO:0003677 DNA binding	[IPR009071] High mobility group box domain
Hmgn1	15312	Hmgn1	HMG-14|Hmg14	high mobility group nucleosomal binding domain 1	GO:0048597 post-embryonic camera-type eye morphogenesis;GO:1901666 positive regulation of NAD+ ADP-ribosyltransferase activity;GO:0000720 pyrimidine dimer repair by nucleotide-excision repair	GO:0000785 chromatin;GO:0044427 chromosomal part;GO:0005694 chromosome	GO:0031492 nucleosomal DNA binding;GO:0031491 nucleosome binding;GO:0031490 chromatin DNA binding	[IPR000079] High mobility group protein HMGN
Hmgn2	15331	Hmgn2	HMG-17|Hmg17	high mobility group nucleosomal binding domain 2	GO:0040034 regulation of development, heterochronic;GO:0000122 negative regulation of transcription by RNA polymerase II;GO:0045892 negative regulation of transcription, DNA-templated	GO:0005634 nucleus;GO:0043231 intracellular membrane-bounded organelle;GO:0043227 membrane-bounded organelle		[IPR000079] High mobility group protein HMGN
Hmgn3	94353	Hmgn3	1110002A15Rik|6330514M13Rik|BB071015|TRIP7	high mobility group nucleosomal binding domain 3	GO:0061178 regulation of insulin secretion involved in cellular response to glucose stimulus;GO:0035773 insulin secretion involved in cellular response to glucose stimulus;GO:0050796 regulation of insulin secretion	GO:0000785 chromatin;GO:0044427 chromosomal part;GO:0005694 chromosome	GO:0031492 nucleosomal DNA binding;GO:0031491 nucleosome binding;GO:0031490 chromatin DNA binding	[IPR000079] High mobility group protein HMGN
Hmgn2-ps1	100039489	Hmgn2-ps1	Hmgn4	high mobility group nucleosomal binding domain 2, pseudogene 1
Hmgn5	50887	Hmgn5	GARP45|NBP-45|Nsbp1	high-mobility group nucleosome binding domain 5	GO:0006749 glutathione metabolic process;GO:0006575 cellular modified amino acid metabolic process;GO:0006790 sulfur compound metabolic process	GO:0000785 chromatin;GO:0044427 chromosomal part;GO:0005694 chromosome	GO:0031492 nucleosomal DNA binding;GO:0031491 nucleosome binding;GO:0031490 chromatin DNA binding	[IPR000079] High mobility group protein HMGN
Hmgxb4	70823	Hmgxb4	4733401K04Rik|AI316803|Hmgb2l1	HMG box domain containing 4	(Human)GO:0008333 endosome to lysosome transport;GO:0030178 negative regulation of Wnt signaling pathway;GO:0007041 lysosomal transport	GO:0016589 NURF complex;GO:0031010 ISWI-type complex;GO:0070603 SWI/SNF superfamily-type complex	(Human)GO:0003677 DNA binding;GO:0003676 nucleic acid binding;GO:1901363 heterocyclic compound binding	[IPR009071] High mobility group box domain;[IPR025228] Domain of unknown function DUF4171
Hnrnpa0	77134	Hnrnpa0	1110055B05Rik|3010025E17Rik|Hnrpa0|hnRNP A0	heterogeneous nuclear ribonucleoprotein A0	GO:0070935 3'-UTR-mediated mRNA stabilization;GO:0048255 mRNA stabilization;GO:1902373 negative regulation of mRNA catabolic process	GO:1990904 ribonucleoprotein complex;GO:0005654 nucleoplasm;GO:0031981 nuclear lumen	GO:0017091 AU-rich element binding;GO:0019901 protein kinase binding;GO:0003729 mRNA binding	[IPR000504] RNA recognition motif domain;[IPR012677] Nucleotide-binding alpha-beta plait domain
Hnrnpa1	15382	Hnrnpa1	HDP-1|Hdp|Hnrpa1|hnRNP A1|hnrnp-A1	heterogeneous nuclear ribonucleoprotein A1	GO:0000380 alternative mRNA splicing, via spliceosome;GO:0051028 mRNA transport;GO:0050658 RNA transport	GO:0005681 spliceosomal complex;GO:1990904 ribonucleoprotein complex;GO:0005654 nucleoplasm	GO:0003729 mRNA binding;GO:0003723 RNA binding;GO:0003676 nucleic acid binding	[IPR000504] RNA recognition motif domain;[IPR012677] Nucleotide-binding alpha-beta plait domain;[IPR021662] Nuclear factor hnRNPA1
Hnrnpa3	229279	Hnrnpa3	2410013L13Rik|2610209F03Rik|2610510D13Rik|Hnrpa3	heterogeneous nuclear ribonucleoprotein A3	GO:0051028 mRNA transport;GO:0050658 RNA transport;GO:0050657 nucleic acid transport	GO:1990124 messenger ribonucleoprotein complex;GO:0014069 postsynaptic density;GO:0099572 postsynaptic specialization	GO:0051033 RNA transmembrane transporter activity;GO:0051032 nucleic acid transmembrane transporter activity;GO:0022884 macromolecule transmembrane transporter activity	[IPR000504] RNA recognition motif domain;[IPR012677] Nucleotide-binding alpha-beta plait domain;[IPR021662] Nuclear factor hnRNPA1
Hnrnpab	15384	Hnrnpab	3010025C11Rik|CBF-A|Cgbfa|Hnrpab	heterogeneous nuclear ribonucleoprotein A/B	GO:0001837 epithelial to mesenchymal transition;GO:0048762 mesenchymal cell differentiation;GO:0000122 negative regulation of transcription by RNA polymerase II	GO:0099523 presynaptic cytosol;GO:0099522 region of cytosol;GO:0090575 RNA polymerase II transcription factor complex	GO:1990837 sequence-specific double-stranded DNA binding;GO:0003690 double-stranded DNA binding;GO:0043565 sequence-specific DNA binding	[IPR000504] RNA recognition motif domain;[IPR012677] Nucleotide-binding alpha-beta plait domain;[IPR012956] CARG-binding factor, N-terminal
Hnrnpc	15381	Hnrnpc	AL022939|D14Wsu171e|Hnrpc|Hnrpc1|Hnrpc2|hnRNPC1|hnRNPC2|hnrnp-C	heterogeneous nuclear ribonucleoprotein C	GO:0090367 negative regulation of mRNA modification;GO:0070935 3'-UTR-mediated mRNA stabilization;GO:0032211 negative regulation of telomere maintenance via telomerase	GO:1990826 nucleoplasmic periphery of the nuclear pore complex;GO:0045120 pronucleus;GO:0005697 telomerase holoenzyme complex	GO:1990827 deaminase binding;GO:1990247 N6-methyladenosine-containing RNA binding;GO:0008266 poly(U) RNA binding	[IPR000504] RNA recognition motif domain;[IPR012677] Nucleotide-binding alpha-beta plait domain;[IPR017347] Heterogeneous nuclear ribonucleoprotein C
Hnrnpd	11991	Hnrnpd	Auf1|Hnrpd	heterogeneous nuclear ribonucleoprotein D	GO:1905663 positive regulation of telomerase RNA reverse transcriptase activity;GO:1904586 cellular response to putrescine;GO:1905661 regulation of telomerase RNA reverse transcriptase activity	GO:0045202 synapse;GO:1990904 ribonucleoprotein complex;GO:0005654 nucleoplasm	GO:0035925 mRNA 3'-UTR AU-rich region binding;GO:0003680 AT DNA binding;GO:0017091 AU-rich element binding	[IPR000504] RNA recognition motif domain;[IPR012677] Nucleotide-binding alpha-beta plait domain;[IPR012956] CARG-binding factor, N-terminal
Hnrnpf	98758	Hnrnpf	4833420I20Rik|AA407306|Hnrpf	heterogeneous nuclear ribonucleoprotein F	GO:0043484 regulation of RNA splicing;GO:0008380 RNA splicing;GO:0006397 mRNA processing	GO:0071013 catalytic step 2 spliceosome;GO:0005681 spliceosomal complex;GO:1990904 ribonucleoprotein complex	GO:0017025 TBP-class protein binding;GO:0003727 single-stranded RNA binding;GO:0008134 transcription factor binding	[IPR000504] RNA recognition motif domain;[IPR012677] Nucleotide-binding alpha-beta plait domain;[IPR012996] Zinc finger, CHHC-type
Hnrnph1	59013	Hnrnph1	AI642080|E430005G16Rik|Hnrnph|Hnrph1	heterogeneous nuclear ribonucleoprotein H1	GO:0098761 cellular response to interleukin-7;GO:0098760 response to interleukin-7;GO:0043484 regulation of RNA splicing	GO:0071013 catalytic step 2 spliceosome;GO:0005681 spliceosomal complex;GO:1990904 ribonucleoprotein complex	GO:0003723 RNA binding;GO:0003676 nucleic acid binding;GO:1901363 heterocyclic compound binding	[IPR000504] RNA recognition motif domain;[IPR012677] Nucleotide-binding alpha-beta plait domain;[IPR012996] Zinc finger, CHHC-type
Hnrnph3	432467	Hnrnph3	AA693301|AI666703|Hnrph3	heterogeneous nuclear ribonucleoprotein H3	GO:0008150 biological_process	GO:0005654 nucleoplasm;GO:0031981 nuclear lumen;GO:0070013 intracellular organelle lumen	(Human)GO:0003723 RNA binding;GO:0003676 nucleic acid binding;GO:1901363 heterocyclic compound binding	[IPR000504] RNA recognition motif domain;[IPR012677] Nucleotide-binding alpha-beta plait domain
Hnrnpk	15387	Hnrnpk	Hnrpk|KBBP|NOVA	heterogeneous nuclear ribonucleoprotein K	GO:0045716 positive regulation of low-density lipoprotein particle receptor biosynthetic process;GO:1903861 positive regulation of dendrite extension;GO:0072369 regulation of lipid transport by positive regulation of transcription from RNA polymerase II promoter	GO:0043679 axon terminus;GO:0010494 cytoplasmic stress granule;GO:0043197 dendritic spine	GO:1990829 C-rich single-stranded DNA binding;GO:1990715 mRNA CDS binding;GO:0030628 pre-mRNA 3'-splice site binding	[IPR004087] K Homology domain;[IPR004088] K Homology domain, type 1;[IPR012987] ROK, N-terminal;[IPR009019] K homology domain, prokaryotic type
Hnrnpl	15388	Hnrnpl	C79783|D830027H13Rik|Hnrpl	heterogeneous nuclear ribonucleoprotein L	GO:1902416 positive regulation of mRNA binding;GO:0048025 negative regulation of mRNA splicing, via spliceosome;GO:1905216 positive regulation of RNA binding	GO:0045120 pronucleus;GO:0035770 ribonucleoprotein granule;GO:0048471 perinuclear region of cytoplasm	GO:1990715 mRNA CDS binding;GO:0097157 pre-mRNA intronic binding;GO:0036002 pre-mRNA binding	[IPR000504] RNA recognition motif domain;[IPR006536] HnRNP-L/PTB/hephaestus splicing factor;[IPR012677] Nucleotide-binding alpha-beta plait domain
Hnrnpm	76936	Hnrnpm	2610023M21Rik|AA409009|Hnrpm|mKIAA4193	heterogeneous nuclear ribonucleoprotein M	GO:2000815 regulation of mRNA stability involved in response to oxidative stress;GO:0010610 regulation of mRNA stability involved in response to stress;GO:1904591 positive regulation of protein import	GO:0042382 paraspeckles;GO:0071014 post-mRNA release spliceosomal complex;GO:0016363 nuclear matrix	GO:1990405 protein antigen binding;GO:0048306 calcium-dependent protein binding;GO:0003823 antigen binding	[IPR000504] RNA recognition motif domain;[IPR012677] Nucleotide-binding alpha-beta plait domain;[IPR024666] Heterogeneous nuclear ribonucleoprotein M, PY nuclear localisation signal
Hnrnpr	74326	Hnrnpr	2610003J05Rik|2610528B01Rik|Hnrpr	heterogeneous nuclear ribonucleoprotein R	GO:0061157 mRNA destabilization;GO:0061014 positive regulation of mRNA catabolic process;GO:0050779 RNA destabilization	GO:0043679 axon terminus;GO:0030426 growth cone;GO:0150034 distal axon	GO:0003730 mRNA 3'-UTR binding;GO:0003729 mRNA binding;GO:0003723 RNA binding	[IPR000504] RNA recognition motif domain;[IPR006535] HnRNP R/Q splicing factor;[IPR012677] Nucleotide-binding alpha-beta plait domain
Hnrnpu	51810	Hnrnpu	AA408410|AI256620|AL024194|AL024437|AW557595|C86794|Hnrpu|SAFA|Sp120|hnRNP U	heterogeneous nuclear ribonucleoprotein U	GO:1902425 positive regulation of attachment of mitotic spindle microtubules to kinetochore;GO:0098963 dendritic transport of messenger ribonucleoprotein complex;GO:1902889 protein localization to spindle microtubule	GO:0098577 inactive sex chromosome;GO:1990498 mitotic spindle microtubule;GO:1990023 mitotic spindle midzone	GO:0017130 poly(C) RNA binding;GO:0001097 TFIIH-class transcription factor complex binding;GO:0099122 RNA polymerase II C-terminal domain binding	[IPR001870] B30.2/SPRY domain;[IPR003034] SAP domain;[IPR003877] SPRY domain;[IPR013320] Concanavalin A-like lectin/glucanase domain;[IPR027417] P-loop containing nucleoside triphosphate hydrolase
Hnrnpul2	68693	Hnrnpul2	1110031M08Rik|AI465155|Hnrpul2	heterogeneous nuclear ribonucleoprotein U-like 2	GO:0008150 biological_process	GO:0005654 nucleoplasm;GO:0031981 nuclear lumen;GO:0070013 intracellular organelle lumen	GO:0005515 protein binding;GO:0005488 binding;GO:0003674 molecular_function	[IPR001870] B30.2/SPRY domain;[IPR003034] SAP domain;[IPR003877] SPRY domain;[IPR013320] Concanavalin A-like lectin/glucanase domain;[IPR027417] P-loop containing nucleoside triphosphate hydrolase
Hp1bp3	15441	Hp1bp3	Hp1bp74	heterochromatin protein 1, binding protein 3	GO:0097298 regulation of nucleus size;GO:0070828 heterochromatin organization;GO:0006334 nucleosome assembly	GO:0000786 nucleosome;GO:0016607 nuclear speck;GO:0044815 DNA packaging complex	GO:0031491 nucleosome binding;GO:0003682 chromatin binding;GO:0044877 protein-containing complex binding	[IPR005818] Linker histone H1/H5, domain H15;[IPR005819] Histone H5;[IPR011991] Winged helix-turn-helix DNA-binding domain
Hr	15460	Hr	ALUNC|AU|N|ba|bldy|hr|rh|rh-bmh|rhino	lysine demethylase and nuclear receptor corepressor	GO:0033169 histone H3-K9 demethylation;GO:0070076 histone lysine demethylation;GO:0016577 histone demethylation	GO:0000118 histone deacetylase complex;GO:0016604 nuclear body;GO:0000785 chromatin	GO:0042809 vitamin D receptor binding;GO:0032454 histone demethylase activity (H3-K9 specific);GO:0046966 thyroid hormone receptor binding	[IPR003347] JmjC domain
Hsf1	15499	Hsf1	AA960185|HSTF|HSTF 1|Hsf1alpha|Hsf1beta	heat shock factor 1	GO:1902512 positive regulation of apoptotic DNA fragmentation;GO:2001033 negative regulation of double-strand break repair via nonhomologous end joining;GO:1900365 positive regulation of mRNA polyadenylation	GO:0097165 nuclear stress granule;GO:0097431 mitotic spindle pole;GO:0000791 euchromatin	GO:0001162 RNA polymerase II intronic transcription regulatory region sequence-specific DNA binding;GO:0061770 translation elongation factor binding;GO:0001161 intronic transcription regulatory region sequence-specific DNA binding	[IPR000232] Heat shock factor (HSF)-type, DNA-binding;[IPR010542] Vertebrate heat shock transcription factor, C-terminal domain;[IPR011991] Winged helix-turn-helix DNA-binding domain
Hspbap1	66667	Hspbap1	3830421G21Rik	Hspb associated protein 1	GO:0008150 biological_process	GO:0005737 cytoplasm;GO:0005622 intracellular;GO:0044424 intracellular part	GO:0016706 oxidoreductase activity, acting on paired donors, with incorporation or reduction of molecular oxygen, 2-oxoglutarate as one donor, and incorporation of one atom each of oxygen into both donors;GO:0051213 dioxygenase activity;GO:0016705 oxidoreductase activity, acting on paired donors, with incorporation or reduction of molecular oxygen	[IPR003347] JmjC domain;[IPR013296] HSPB1-associated protein 1
Hus1	15574	Hus1	(Human)hHUS1	HUS1 checkpoint clamp component	GO:0033314 mitotic DNA replication checkpoint;GO:0044778 meiotic DNA integrity checkpoint;GO:0031573 intra-S DNA damage checkpoint	GO:0030896 checkpoint clamp complex;GO:0035861 site of double-strand break;GO:0090734 site of DNA damage	(Human)GO:0005515 protein binding;GO:0005488 binding;GO:0003674 molecular_function	[IPR007150] Checkpoint protein Hus1/Mec3;[IPR016580] Cell cycle checkpoint, Hus1
Hus1b	210554	Hus1b		HUS1 checkpoint clamp component B	GO:0033314 mitotic DNA replication checkpoint;GO:0044778 meiotic DNA integrity checkpoint;GO:0031573 intra-S DNA damage checkpoint	GO:0030896 checkpoint clamp complex;GO:0035861 site of double-strand break;GO:0090734 site of DNA damage	GO:0003674 molecular_function	[IPR007150] Checkpoint protein Hus1/Mec3;[IPR016580] Cell cycle checkpoint, Hus1
Huwe1	59026	Huwe1	5430439H10Rik|AU041296|Arf-bp1|C430014N20Rik|C80292|Gm1718|Ib772|LASU1|Mule|Ureb1	HECT, UBA and WWE domain containing 1	GO:0016574 histone ubiquitination;GO:0006513 protein monoubiquitination;GO:0006284 base-excision repair	GO:0005654 nucleoplasm;GO:0031981 nuclear lumen;GO:0070013 intracellular organelle lumen	GO:0061630 ubiquitin protein ligase activity;GO:0061659 ubiquitin-like protein ligase activity;GO:0004842 ubiquitin-protein transferase activity	[IPR000569] HECT domain;[IPR004170] WWE domain;[IPR009060] UBA-like;[IPR010309] E3 ubiquitin ligase, domain of unknown function DUF908;[IPR010314] E3 ubiquitin ligase, domain of unknown function DUF913;[IPR015940] Ubiquitin-associated domain;[IPR016024] Armadillo-type fold;[IPR025527] Domain of unknown function DUF4414
Hypm	67334	Hypm	1700054O13Rik|H2al3	huntingtin interacting protein M	GO:0006325 chromatin organization;GO:0051276 chromosome organization;GO:0006996 organelle organization	GO:0000786 nucleosome;GO:0044815 DNA packaging complex;GO:0000790 nuclear chromatin	GO:0046982 protein heterodimerization activity;GO:0046983 protein dimerization activity;GO:0003677 DNA binding	[IPR002119] Histone H2A;[IPR009072] Histone-fold
Id2	15902	Id2	AI255428|C78922|Idb2|bHLHb26	inhibitor of DNA binding 2	GO:0045578 negative regulation of B cell differentiation;GO:0003166 bundle of His development;GO:0061030 epithelial cell differentiation involved in mammary gland alveolus development	GO:0000785 chromatin;GO:0044427 chromosomal part;GO:0005694 chromosome	GO:0044325 ion channel binding;GO:0001085 RNA polymerase II transcription factor binding;GO:0008134 transcription factor binding	[IPR011598] Myc-type, basic helix-loop-helix (bHLH) domain
Id3	15903	Id3	Hlh462|Idb3|bHLHb25	inhibitor of DNA binding 3	GO:0072750 cellular response to leptomycin B;GO:1901344 response to leptomycin B;GO:0045662 negative regulation of myoblast differentiation	GO:0005634 nucleus;GO:0005737 cytoplasm;GO:0043231 intracellular membrane-bounded organelle	GO:1901707 leptomycin B binding;GO:0005504 fatty acid binding;GO:0033293 monocarboxylic acid binding	[IPR011598] Myc-type, basic helix-loop-helix (bHLH) domain
Ikzf1	22778	Ikzf1	5832432G11Rik|Ikaros|LyF-1|Zfpn1a1|Znfn1a1|hlk-1|mKIAA4227	IKAROS family zinc finger 1	GO:0045660 positive regulation of neutrophil differentiation;GO:0051138 positive regulation of NK T cell differentiation;GO:0051136 regulation of NK T cell differentiation	GO:0031618 nuclear pericentric heterochromatin;GO:0005721 pericentric heterochromatin;GO:0005720 nuclear heterochromatin	GO:0000980 RNA polymerase II distal enhancer sequence-specific DNA binding;GO:0008187 poly-pyrimidine tract binding;GO:0001158 enhancer sequence-specific DNA binding	[IPR007087] Zinc finger, C2H2;[IPR015880] Zinc finger, C2H2-like
Ilf2	67781	Ilf2	6230405A16Rik|TEG-267|Tex261|Tex267	interleukin enhancer binding factor 2	GO:0045893 positive regulation of transcription, DNA-templated;GO:1903508 positive regulation of nucleic acid-templated transcription;GO:1902680 positive regulation of RNA biosynthetic process	GO:0005730 nucleolus;GO:1990904 ribonucleoprotein complex;GO:0031981 nuclear lumen	GO:0003725 double-stranded RNA binding;GO:0005524 ATP binding;GO:0032559 adenyl ribonucleotide binding	[IPR006116] 2-5-oligoadenylate synthetase, N-terminal;[IPR006561] DZF domain
Incenp	16319	Incenp	2700067E22Rik|AU019509|C130081E20|C77457	inner centromere protein	GO:1902412 regulation of mitotic cytokinesis;GO:0000281 mitotic cytokinesis;GO:0032465 regulation of cytokinesis	GO:0000801 central element;GO:0000800 lateral element;GO:0005721 pericentric heterochromatin	(Human)GO:0005515 protein binding;GO:0005488 binding;GO:0003674 molecular_function	[IPR005635] Inner centromere protein, ARK-binding domain;[IPR022006] Chromosome passenger complex (CPC) protein INCENP N-terminal
Ing1	26356	Ing1	2610028J21Rik|AA407184|AI875420|mING1h|p33Ing1|p37Ing1b	inhibitor of growth family, member 1	GO:0006606 protein import into nucleus;GO:0051170 import into nucleus;GO:0017038 protein import	GO:0005634 nucleus;GO:0043231 intracellular membrane-bounded organelle;GO:0043227 membrane-bounded organelle	GO:0035064 methylated histone binding;GO:0140034 methylation-dependent protein binding;GO:0140030 modification-dependent protein binding	[IPR001965] Zinc finger, PHD-type;[IPR011011] Zinc finger, FYVE/PHD-type;[IPR019786] Zinc finger, PHD-type, conserved site;[IPR019787] Zinc finger, PHD-finger;[IPR024610] Inhibitor of growth protein, N-terminal histone-binding
Ing2	69260	Ing2	2810011M06Rik|Ing1l|Ing2b|P33ING2	inhibitor of growth family, member 2	GO:0048133 male germ-line stem cell asymmetric division;GO:0031065 positive regulation of histone deacetylation;GO:0072520 seminiferous tubule development	GO:0016580 Sin3 complex;GO:0016602 CCAAT-binding factor complex;GO:0070822 Sin3-type complex	GO:0035064 methylated histone binding;GO:0140034 methylation-dependent protein binding;GO:0035091 phosphatidylinositol binding	[IPR001965] Zinc finger, PHD-type;[IPR011011] Zinc finger, FYVE/PHD-type;[IPR019786] Zinc finger, PHD-type, conserved site;[IPR019787] Zinc finger, PHD-finger;[IPR024610] Inhibitor of growth protein, N-terminal histone-binding
Ing3	71777	Ing3	1300013A07Rik|P47ING3	inhibitor of growth family, member 3	GO:0043968 histone H2A acetylation;GO:0043967 histone H4 acetylation;GO:0016573 histone acetylation	GO:0032777 Piccolo NuA4 histone acetyltransferase complex;GO:0035267 NuA4 histone acetyltransferase complex;GO:0000812 Swr1 complex	GO:0004402 histone acetyltransferase activity;GO:0061733 peptide-lysine-N-acetyltransferase activity;GO:0034212 peptide N-acetyltransferase activity	[IPR001965] Zinc finger, PHD-type;[IPR011011] Zinc finger, FYVE/PHD-type;[IPR019786] Zinc finger, PHD-type, conserved site;[IPR019787] Zinc finger, PHD-finger;[IPR024610] Inhibitor of growth protein, N-terminal histone-binding;[IPR014874] Staphylcoagulase, N-terminal
Ing4	28019	Ing4	D6Wsu147e|D6Xrf92|p29ING4	inhibitor of growth family, member 4	GO:0043983 histone H4-K12 acetylation;GO:0043982 histone H4-K8 acetylation;GO:0043981 histone H4-K5 acetylation	GO:0000123 histone acetyltransferase complex;GO:0031248 protein acetyltransferase complex;GO:1902493 acetyltransferase complex	GO:0035064 methylated histone binding;GO:0140034 methylation-dependent protein binding;GO:0140030 modification-dependent protein binding	[IPR001965] Zinc finger, PHD-type;[IPR011011] Zinc finger, FYVE/PHD-type;[IPR019786] Zinc finger, PHD-type, conserved site;[IPR019787] Zinc finger, PHD-finger;[IPR024610] Inhibitor of growth protein, N-terminal histone-binding
Ing5	66262	Ing5	1700001C14Rik|1700027H23Rik|1810018M11Rik|AI225768	inhibitor of growth family, member 5	GO:0043966 histone H3 acetylation;GO:0016573 histone acetylation;GO:2001235 positive regulation of apoptotic signaling pathway	GO:0070776 MOZ/MORF histone acetyltransferase complex;GO:0070775 H3 histone acetyltransferase complex;GO:0000123 histone acetyltransferase complex	GO:0035064 methylated histone binding;GO:0140034 methylation-dependent protein binding;GO:0140030 modification-dependent protein binding	[IPR001965] Zinc finger, PHD-type;[IPR011011] Zinc finger, FYVE/PHD-type;[IPR019786] Zinc finger, PHD-type, conserved site;[IPR019787] Zinc finger, PHD-finger;[IPR024610] Inhibitor of growth protein, N-terminal histone-binding
Ino80	68142	Ino80	2310079N15Rik|4632409L19Rik|Inoc1	INO80 complex subunit	GO:0010571 positive regulation of nuclear cell cycle DNA replication;GO:0070914 UV-damage excision repair;GO:0033262 regulation of nuclear cell cycle DNA replication	GO:0031011 Ino80 complex;GO:0097346 INO80-type complex;GO:0033202 DNA helicase complex	GO:0043140 ATP-dependent 3'-5' DNA helicase activity;GO:0043138 3'-5' DNA helicase activity;GO:0004003 ATP-dependent DNA helicase activity	[IPR000330] SNF2-related, N-terminal domain;[IPR001650] Helicase, C-terminal;[IPR014001] Helicase superfamily 1/2, ATP-binding domain;[IPR020838] DBINO domain;[IPR027417] P-loop containing nucleoside triphosphate hydrolase
Ino80b	70020	Ino80b	2510009I23Rik|HMG1YL4|Hmga1l4|Papa1|Znhit4	INO80 complex subunit B	GO:0006338 chromatin remodeling;GO:0006310 DNA recombination;GO:0006281 DNA repair	GO:0031011 Ino80 complex;GO:0097346 INO80-type complex;GO:0033202 DNA helicase complex	GO:0046872 metal ion binding;GO:0043169 cation binding;GO:0043167 ion binding	[IPR006880] INO80 complex subunit B-like conserved region;[IPR007529] Zinc finger, HIT-type
Ino80c	225280	Ino80c	D030070L09Rik	INO80 complex subunit C	GO:0006338 chromatin remodeling;GO:0006310 DNA recombination;GO:0006281 DNA repair	GO:0031011 Ino80 complex;GO:0071339 MLL1 complex;GO:0097346 INO80-type complex	GO:0003674 molecular_function	[IPR013272] Vps72/YL1, C-terminal
Ino80d	227195	Ino80d	7330405I11|A430093A21Rik|BC010584	INO80 complex subunit D	GO:0006310 DNA recombination;GO:0006281 DNA repair;GO:0006974 cellular response to DNA damage stimulus	GO:0005634 nucleus;GO:0043231 intracellular membrane-bounded organelle;GO:0043227 membrane-bounded organelle	GO:0003674 molecular_function	[IPR025927] Potential DNA-binding domain
Ino80e	233875	Ino80e	AI225782|AI854876|Ccdc85|Ccdc95	INO80 complex subunit E	GO:0008150 biological_process	GO:0031011 Ino80 complex;GO:0097346 INO80-type complex;GO:0033202 DNA helicase complex	GO:0003674 molecular_function
Jak2	16452	Jak2	Fd17	Janus kinase 2	GO:1902728 positive regulation of growth factor dependent skeletal muscle satellite cell proliferation;GO:0060399 positive regulation of growth hormone receptor signaling pathway;GO:0097296 activation of cysteine-type endopeptidase activity involved in apoptotic signaling pathway	GO:0005901 caveola;GO:0044853 plasma membrane raft;GO:0016363 nuclear matrix	GO:0035401 histone kinase activity (H3-Y41 specific);GO:0035400 histone tyrosine kinase activity;GO:0031702 type 1 angiotensin receptor binding	[IPR000299] FERM domain;[IPR000719] Protein kinase domain;[IPR000980] SH2 domain;[IPR001245] Serine-threonine/tyrosine-protein kinase catalytic domain;[IPR008266] Tyrosine-protein kinase, active site;[IPR011009] Protein kinase-like domain;[IPR011993] PH domain-like;[IPR016251] Tyrosine-protein kinase, non-receptor Jak/Tyk2;[IPR017441] Protein kinase, ATP binding site;[IPR019748] FERM central doma…
Jarid2	16468	Jarid2	Jmj|jumonji	jumonji, AT rich interactive domain 2	GO:0060044 negative regulation of cardiac muscle cell proliferation;GO:0051574 positive regulation of histone H3-K9 methylation;GO:0055022 negative regulation of cardiac muscle tissue growth	GO:0035098 ESC/E(Z) complex;GO:0035097 histone methyltransferase complex;GO:0031519 PcG protein complex	GO:0034647 histone demethylase activity (H3-trimethyl-K4 specific);GO:0032453 histone demethylase activity (H3-K4 specific);GO:0032452 histone demethylase activity	[IPR001606] ARID DNA-binding domain;[IPR003347] JmjC domain;[IPR003349] JmjN domain;[IPR004198] Zinc finger, C5HC2-type
Jdp2	81703	Jdp2	Jundm2|Jundp2|TIF	Jun dimerization protein 2	GO:0031065 positive regulation of histone deacetylation;GO:0090312 positive regulation of protein deacetylation;GO:0031063 regulation of histone deacetylation	GO:0005634 nucleus;GO:0043231 intracellular membrane-bounded organelle;GO:0043227 membrane-bounded organelle	GO:0001227 DNA-binding transcription repressor activity, RNA polymerase II-specific;GO:0000978 RNA polymerase II proximal promoter sequence-specific DNA binding;GO:0003714 transcription corepressor activity	[IPR000837] AP-1 transcription factor;[IPR004827] Basic-leucine zipper domain
Jmjd1c	108829	Jmjd1c	5430433L24Rik|D630035I23Rik|Jmjdic|TRIP8	jumonji domain containing 1C	GO:1990636 reproductive senescence;GO:0033169 histone H3-K9 demethylation;GO:0072520 seminiferous tubule development	GO:0000785 chromatin;GO:0044427 chromosomal part;GO:0005694 chromosome	GO:0032454 histone demethylase activity (H3-K9 specific);GO:0032452 histone demethylase activity;GO:0032451 demethylase activity	[IPR003347] JmjC domain
Jmjd4	194952	Jmjd4	6430559I23	jumonji domain containing 4	GO:0045905 positive regulation of translational termination;GO:0006449 regulation of translational termination;GO:0043243 positive regulation of protein complex disassembly	GO:0005737 cytoplasm;GO:0005622 intracellular;GO:0044424 intracellular part	GO:0016706 oxidoreductase activity, acting on paired donors, with incorporation or reduction of molecular oxygen, 2-oxoglutarate as one donor, and incorporation of one atom each of oxygen into both donors;GO:0051213 dioxygenase activity;GO:0016705 oxidoreductase activity, acting on paired donors, with incorporation or reduction of molecular oxygen	[IPR003347] JmjC domain
Jmjd6	107817	Jmjd6	5730436I23Rik|D11Ertd195e|PSR|PtdSerR|Ptdsr|mKIAA0585	jumonji domain containing 6	GO:0018395 peptidyl-lysine hydroxylation to 5-hydroxy-L-lysine;GO:0043654 recognition of apoptotic cell;GO:0035513 oxidative RNA demethylation	GO:0005730 nucleolus;GO:1990904 ribonucleoprotein complex;GO:0005654 nucleoplasm	GO:0033746 histone demethylase activity (H3-R2 specific);GO:0033749 histone demethylase activity (H4-R3 specific);GO:0070815 peptidyl-lysine 5-dioxygenase activity	[IPR003347] JmjC domain
Jmjd7	433466	Jmjd7		jumonji domain containing 7	GO:0018126 protein hydroxylation;GO:0055114 oxidation-reduction process;GO:0006508 proteolysis	GO:0005634 nucleus;GO:0005737 cytoplasm;GO:0043231 intracellular membrane-bounded organelle	GO:0004177 aminopeptidase activity;GO:0035064 methylated histone binding;GO:0016706 oxidoreductase activity, acting on paired donors, with incorporation or reduction of molecular oxygen, 2-oxoglutarate as one donor, and incorporation of one atom each of oxygen into both donors	[IPR003347] JmjC domain
Jmjd8	72106	Jmjd8	2610003J06Rik	jumonji domain containing 8	GO:1903302 regulation of pyruvate kinase activity;GO:0006110 regulation of glycolytic process;GO:1903672 positive regulation of sprouting angiogenesis	GO:0005788 endoplasmic reticulum lumen;GO:0044432 endoplasmic reticulum part;GO:0005783 endoplasmic reticulum	GO:0003674 molecular_function	[IPR003347] JmjC domain
Kansl1	76719	Kansl1	1700081L11Rik|9430041J06Rik|mKIAA1267	KAT8 regulatory NSL complex subunit 1	GO:0043982 histone H4-K8 acetylation;GO:0043981 histone H4-K5 acetylation;GO:0043984 histone H4-K16 acetylation	GO:0044545 NSL complex;GO:0071339 MLL1 complex;GO:0044665 MLL1/2 complex	GO:0043996 histone acetyltransferase activity (H4-K8 specific);GO:0043995 histone acetyltransferase activity (H4-K5 specific);GO:0046972 histone acetyltransferase activity (H4-K16 specific)	[IPR029332] PEHE domain
Kansl2	69612	Kansl2	2310037I24Rik|B930009D17	KAT8 regulatory NSL complex subunit 2	GO:0043982 histone H4-K8 acetylation;GO:0043981 histone H4-K5 acetylation;GO:0043984 histone H4-K16 acetylation	GO:0044545 NSL complex;GO:1902562 H4 histone acetyltransferase complex;GO:0000123 histone acetyltransferase complex	GO:0043996 histone acetyltransferase activity (H4-K8 specific);GO:0043995 histone acetyltransferase activity (H4-K5 specific);GO:0046972 histone acetyltransferase activity (H4-K16 specific)	[IPR025927] Potential DNA-binding domain
Kansl3	226976	Kansl3	4632411B12Rik|4932435K23|AI431067|AI647574|C85723|Kiaa1310|mKIAA1310	KAT8 regulatory NSL complex subunit 3	GO:0043982 histone H4-K8 acetylation;GO:0043981 histone H4-K5 acetylation;GO:0043984 histone H4-K16 acetylation	GO:0044545 NSL complex;GO:1902562 H4 histone acetyltransferase complex;GO:0000123 histone acetyltransferase complex	GO:0043996 histone acetyltransferase activity (H4-K8 specific);GO:0043995 histone acetyltransferase activity (H4-K5 specific);GO:0046972 histone acetyltransferase activity (H4-K16 specific)	[IPR029058] Alpha/Beta hydrolase fold;[IPR029059] Alpha/beta hydrolase fold-5
Kars	85305	Kars	AA589550|AL024334|AL033315|AL033367|D8Ertd698e|D8Wsu108e|LysRS|mKIAA0070	lysyl-tRNA synthetase	GO:0006430 lysyl-tRNA aminoacylation;GO:0002741 positive regulation of cytokine secretion involved in immune response;GO:0015966 diadenosine tetraphosphate biosynthetic process	GO:0017101 aminoacyl-tRNA synthetase multienzyme complex;GO:0005615 extracellular space;GO:0044421 extracellular region part	GO:0003877 ATP adenylyltransferase activity;GO:0004824 lysine-tRNA ligase activity;GO:0070566 adenylyltransferase activity	[IPR002313] Lysine-tRNA ligase, class II;[IPR004364] Aminoacyl-tRNA synthetase, class II (D/K/N);[IPR004365] OB-fold nucleic acid binding domain, AA-tRNA synthetase-type;[IPR006195] Aminoacyl-tRNA synthetase, class II;[IPR012340] Nucleic acid-binding, OB-fold;[IPR018149] Lysyl-tRNA synthetase, class II, C-terminal
Kat2a	14534	Kat2a	1110051E14Rik|AW212720|Gcn5|Gcn5l2|mmGCN5	K(lysine) acetyltransferase 2A	GO:0035948 positive regulation of gluconeogenesis by positive regulation of transcription from RNA polymerase II promoter;GO:0046600 negative regulation of centriole replication;GO:0043983 histone H4-K12 acetylation	GO:0033276 transcription factor TFTC complex;GO:0030914 STAGA complex;GO:0005671 Ada2/Gcn5/Ada3 transcription activator complex	GO:0043997 histone acetyltransferase activity (H4-K12 specific);GO:0106078 histone succinyltransferase activity;GO:0106075 peptide N-succinyltransferase activity	[IPR000182] GNAT domain;[IPR001487] Bromodomain;[IPR009464] PCAF, N-terminal;[IPR016181] Acyl-CoA N-acyltransferase;[IPR016376] Histone acetylase PCAF;[IPR018359] Bromodomain, conserved site
Kat2b	18519	Kat2b	A930006P13Rik|AI461839|AW536563|Pcaf|p/CAF	K(lysine) acetyltransferase 2B	GO:0071442 positive regulation of histone H3-K14 acetylation;GO:2000617 positive regulation of histone H3-K9 acetylation;GO:0071440 regulation of histone H3-K14 acetylation	GO:0005671 Ada2/Gcn5/Ada3 transcription activator complex;GO:0031672 A band;GO:1902562 H4 histone acetyltransferase complex	GO:0004145 diamine N-acetyltransferase activity;GO:0004861 cyclin-dependent protein serine/threonine kinase inhibitor activity;GO:0004468 lysine N-acetyltransferase activity, acting on acetyl phosphate as donor	[IPR000182] GNAT domain;[IPR001487] Bromodomain;[IPR009464] PCAF, N-terminal;[IPR016181] Acyl-CoA N-acyltransferase;[IPR016376] Histone acetylase PCAF;[IPR018359] Bromodomain, conserved site
Kat5	81601	Kat5	AI839539|CPLA2|Htatip|Htatip1|PLIP|Tip55|Tip60	K(lysine) acetyltransferase 5	GO:0006978 DNA damage response, signal transduction by p53 class mediator resulting in transcription of p21 class mediator;GO:0032703 negative regulation of interleukin-2 production;GO:0042772 DNA damage response, signal transduction resulting in transcription	GO:0032777 Piccolo NuA4 histone acetyltransferase complex;GO:0035267 NuA4 histone acetyltransferase complex;GO:0000812 Swr1 complex	GO:0010485 H4 histone acetyltransferase activity;GO:0004402 histone acetyltransferase activity;GO:0061733 peptide-lysine-N-acetyltransferase activity	[IPR000953] Chromo/chromo shadow domain;[IPR002717] Histone acetyltransferase domain, MYST-type;[IPR016181] Acyl-CoA N-acyltransferase;[IPR016197] Chromo domain-like;[IPR025995] RNA binding activity-knot of a chromodomain
Kat6a	244349	Kat6a	1500036M03|9930021N24Rik|MOZ|Myst3|Zfp220	K(lysine) acetyltransferase 6A	GO:0035909 aorta morphogenesis;GO:0043966 histone H3 acetylation;GO:0035904 aorta development	GO:0070776 MOZ/MORF histone acetyltransferase complex;GO:0070775 H3 histone acetyltransferase complex;GO:0016605 PML body	GO:0010485 H4 histone acetyltransferase activity;GO:0004402 histone acetyltransferase activity;GO:0061733 peptide-lysine-N-acetyltransferase activity	[IPR001965] Zinc finger, PHD-type;[IPR002717] Histone acetyltransferase domain, MYST-type;[IPR005818] Linker histone H1/H5, domain H15;[IPR011011] Zinc finger, FYVE/PHD-type;[IPR011991] Winged helix-turn-helix DNA-binding domain;[IPR016181] Acyl-CoA N-acyltransferase;[IPR019787] Zinc finger, PHD-finger
Kat6b	54169	Kat6b	AI507552|B130044K16Rik|MYST-4|Morf|Myst4|mKIAA0383|qkf|querkopf	K(lysine) acetyltransferase 6B	GO:0043966 histone H3 acetylation;GO:0016573 histone acetylation;GO:0006334 nucleosome assembly	GO:0070776 MOZ/MORF histone acetyltransferase complex;GO:0070775 H3 histone acetyltransferase complex;GO:0000123 histone acetyltransferase complex	GO:0010485 H4 histone acetyltransferase activity;GO:0004402 histone acetyltransferase activity;GO:0061733 peptide-lysine-N-acetyltransferase activity	[IPR001965] Zinc finger, PHD-type;[IPR002717] Histone acetyltransferase domain, MYST-type;[IPR005818] Linker histone H1/H5, domain H15;[IPR011011] Zinc finger, FYVE/PHD-type;[IPR011991] Winged helix-turn-helix DNA-binding domain;[IPR016181] Acyl-CoA N-acyltransferase;[IPR019787] Zinc finger, PHD-finger
Kat7	217127	Kat7	Hbo1|Hboa|Myst2	K(lysine) acetyltransferase 7	GO:0090240 positive regulation of histone H4 acetylation;GO:0043983 histone H4-K12 acetylation;GO:0090239 regulation of histone H4 acetylation	GO:0000123 histone acetyltransferase complex;GO:0031248 protein acetyltransferase complex;GO:1902493 acetyltransferase complex	GO:0010485 H4 histone acetyltransferase activity;GO:0004402 histone acetyltransferase activity;GO:0061733 peptide-lysine-N-acetyltransferase activity	[IPR002515] Zinc finger, C2HC-type;[IPR002717] Histone acetyltransferase domain, MYST-type;[IPR016181] Acyl-CoA N-acyltransferase
Kat8	67773	Kat8	2010203C02Rik|5830450F21Rik|D7Ertd629e|MOF|MYST-1|Myst1	K(lysine) acetyltransferase 8	GO:0043982 histone H4-K8 acetylation;GO:0043981 histone H4-K5 acetylation;GO:0043984 histone H4-K16 acetylation	GO:0072487 MSL complex;GO:0071339 MLL1 complex;GO:0044665 MLL1/2 complex	GO:0043996 histone acetyltransferase activity (H4-K8 specific);GO:0043995 histone acetyltransferase activity (H4-K5 specific);GO:0046972 histone acetyltransferase activity (H4-K16 specific)	[IPR000953] Chromo/chromo shadow domain;[IPR002717] Histone acetyltransferase domain, MYST-type;[IPR016181] Acyl-CoA N-acyltransferase;[IPR016197] Chromo domain-like;[IPR025995] RNA binding activity-knot of a chromodomain
Kdm1a	99982	Kdm1a	1810043O07Rik|AA408884|Aof2|D4Ertd478e|Kdm1|Lsd1|mKIAA0601	lysine (K)-specific demethylase 1A	GO:0010725 regulation of primitive erythrocyte differentiation;GO:0051572 negative regulation of histone H3-K4 methylation;GO:0051573 negative regulation of histone H3-K9 methylation	GO:0000784 nuclear chromosome, telomeric region;GO:1990391 DNA repair complex;GO:0000781 chromosome, telomeric region	GO:0034648 histone demethylase activity (H3-dimethyl-K4 specific);GO:0061752 telomeric repeat-containing RNA binding;GO:0043426 MRF binding	[IPR002937] Amine oxidase;[IPR007526] SWIRM domain;[IPR009057] Homeodomain-like;[IPR017366] Histone lysine-specific demethylase;[IPR023753] FAD/NAD(P)-binding domain
Kdm1b	218214	Kdm1b	4632428N09Rik|AI482520|Aof1	lysine (K)-specific demethylase 1B	GO:0034720 histone H3-K4 demethylation;GO:0043046 DNA methylation involved in gamete generation;GO:0070076 histone lysine demethylation	GO:0005634 nucleus;GO:0043231 intracellular membrane-bounded organelle;GO:0043227 membrane-bounded organelle	GO:0034649 histone demethylase activity (H3-monomethyl-K4 specific);GO:0034648 histone demethylase activity (H3-dimethyl-K4 specific);GO:0034647 histone demethylase activity (H3-trimethyl-K4 specific)	[IPR002937] Amine oxidase;[IPR007526] SWIRM domain;[IPR009057] Homeodomain-like;[IPR011124] Zinc finger, CW-type;[IPR023753] FAD/NAD(P)-binding domain
Kdm2a	225876	Kdm2a	100043628|5530401A10Rik|AA589516|AW536790|Cxxc8|Fbl11|Fbl7|Fbxl11|Gm4560|Jhdm1|Jhdm1a|lalina	lysine (K)-specific demethylase 2A	GO:0033184 positive regulation of histone ubiquitination;GO:0070544 histone H3-K36 demethylation;GO:0001843 neural tube closure	GO:0000790 nuclear chromatin;GO:0044454 nuclear chromosome part;GO:0000785 chromatin	GO:0045322 unmethylated CpG binding;GO:0051864 histone demethylase activity (H3-K36 specific);GO:0032452 histone demethylase activity	[IPR001810] F-box domain;[IPR001965] Zinc finger, PHD-type;[IPR002857] Zinc finger, CXXC-type;[IPR003347] JmjC domain;[IPR006553] Leucine-rich repeat, cysteine-containing subtype;[IPR011011] Zinc finger, FYVE/PHD-type;[IPR019786] Zinc finger, PHD-type, conserved site;[IPR019787] Zinc finger, PHD-finger
Kdm2b	30841	Kdm2b	Cxxc2|Fbl10|Fbxl10|Jhdm1b|PCCX2	lysine (K)-specific demethylase 2B	GO:0021993 initiation of neural tube closure;GO:0021555 midbrain-hindbrain boundary morphogenesis;GO:0070544 histone H3-K36 demethylation	GO:0031519 PcG protein complex;GO:0044428 nuclear part;GO:0032991 protein-containing complex	GO:0051864 histone demethylase activity (H3-K36 specific);GO:0032452 histone demethylase activity;GO:0016706 oxidoreductase activity, acting on paired donors, with incorporation or reduction of molecular oxygen, 2-oxoglutarate as one donor, and incorporation of one atom each of oxygen into both donors	[IPR001810] F-box domain;[IPR001965] Zinc finger, PHD-type;[IPR002857] Zinc finger, CXXC-type;[IPR003347] JmjC domain;[IPR006553] Leucine-rich repeat, cysteine-containing subtype;[IPR011011] Zinc finger, FYVE/PHD-type;[IPR019787] Zinc finger, PHD-finger
Kdm3a	104263	Kdm3a	1700105C21Rik|C230043E16Rik|JHDM2a|Jmjd1|Jmjd1a|KDM2A|TGSA|Tsga	lysine (K)-specific demethylase 3A	GO:0007290 spermatid nucleus elongation;GO:0051573 negative regulation of histone H3-K9 methylation;GO:0046293 formaldehyde biosynthetic process	GO:0000785 chromatin;GO:0044427 chromosomal part;GO:0005694 chromosome	GO:0050681 androgen receptor binding;GO:0032454 histone demethylase activity (H3-K9 specific);GO:0000979 RNA polymerase II core promoter sequence-specific DNA binding	[IPR003347] JmjC domain
Kdm3b	277250	Kdm3b	5830462I21Rik|JHDM2B|Jmjd1b|mKIAA1082	KDM3B lysine (K)-specific demethylase 3B	GO:0033169 histone H3-K9 demethylation;GO:0072718 response to cisplatin;GO:0070076 histone lysine demethylation	GO:0000785 chromatin;GO:0044427 chromosomal part;GO:0005694 chromosome	GO:0032454 histone demethylase activity (H3-K9 specific);GO:0032452 histone demethylase activity;GO:0032451 demethylase activity	[IPR003347] JmjC domain
Kdm4a	230674	Kdm4a	D4Ertd222e|JHDM3A|Jmjd2|Jmjd2a|mKIAA0677	lysine (K)-specific demethylase 4A	GO:1900113 negative regulation of histone H3-K9 trimethylation;GO:1900112 regulation of histone H3-K9 trimethylation;GO:0051573 negative regulation of histone H3-K9 methylation	GO:0005721 pericentric heterochromatin;GO:0001650 fibrillar center;GO:0000792 heterochromatin	GO:0051864 histone demethylase activity (H3-K36 specific);GO:0032454 histone demethylase activity (H3-K9 specific);GO:0032452 histone demethylase activity	[IPR001965] Zinc finger, PHD-type;[IPR002999] Tudor domain;[IPR003347] JmjC domain;[IPR003349] JmjN domain;[IPR011011] Zinc finger, FYVE/PHD-type
Kdm4b	193796	Kdm4b	4732474L06Rik|Jmjd2b	lysine (K)-specific demethylase 4B	GO:1900113 negative regulation of histone H3-K9 trimethylation;GO:1900112 regulation of histone H3-K9 trimethylation;GO:0051573 negative regulation of histone H3-K9 methylation	GO:0031618 nuclear pericentric heterochromatin;GO:0005721 pericentric heterochromatin;GO:0005720 nuclear heterochromatin	GO:0051864 histone demethylase activity (H3-K36 specific);GO:0032454 histone demethylase activity (H3-K9 specific);GO:0032452 histone demethylase activity	[IPR001965] Zinc finger, PHD-type;[IPR002999] Tudor domain;[IPR003347] JmjC domain;[IPR003349] JmjN domain;[IPR011011] Zinc finger, FYVE/PHD-type
Kdm4c	76804	Kdm4c	2410141F18Rik|AA517467|Gasc1|Jmjd2c	lysine (K)-specific demethylase 4C	GO:1900113 negative regulation of histone H3-K9 trimethylation;GO:1900112 regulation of histone H3-K9 trimethylation;GO:0051573 negative regulation of histone H3-K9 methylation	GO:0005721 pericentric heterochromatin;GO:0000792 heterochromatin;GO:0035097 histone methyltransferase complex	GO:0051864 histone demethylase activity (H3-K36 specific);GO:0050681 androgen receptor binding;GO:0032454 histone demethylase activity (H3-K9 specific)	[IPR001965] Zinc finger, PHD-type;[IPR002999] Tudor domain;[IPR003347] JmjC domain;[IPR003349] JmjN domain;[IPR011011] Zinc finger, FYVE/PHD-type
Kdm4d	244694	Kdm4d	4932416A15|Jmjd2d	lysine (K)-specific demethylase 4D	GO:1900113 negative regulation of histone H3-K9 trimethylation;GO:1900112 regulation of histone H3-K9 trimethylation;GO:0051573 negative regulation of histone H3-K9 methylation	GO:0005721 pericentric heterochromatin;GO:0035861 site of double-strand break;GO:0090734 site of DNA damage	GO:0032454 histone demethylase activity (H3-K9 specific);GO:0032452 histone demethylase activity;GO:0032451 demethylase activity	[IPR003347] JmjC domain;[IPR003349] JmjN domain
Kdm5a	214899	Kdm5a	AA409370|C76986|Jarid1a|RBP2|Rbbp2	lysine (K)-specific demethylase 5A	GO:1901726 negative regulation of histone deacetylase activity;GO:0031064 negative regulation of histone deacetylation;GO:1901725 regulation of histone deacetylase activity	GO:0035097 histone methyltransferase complex;GO:0034708 methyltransferase complex;GO:0032993 protein-DNA complex	GO:0034648 histone demethylase activity (H3-dimethyl-K4 specific);GO:0034647 histone demethylase activity (H3-trimethyl-K4 specific);GO:0032453 histone demethylase activity (H3-K4 specific)	[IPR001606] ARID DNA-binding domain;[IPR001965] Zinc finger, PHD-type;[IPR003347] JmjC domain;[IPR003349] JmjN domain;[IPR004198] Zinc finger, C5HC2-type;[IPR011011] Zinc finger, FYVE/PHD-type;[IPR013637] Lysine-specific demethylase-like domain;[IPR019786] Zinc finger, PHD-type, conserved site;[IPR019787] Zinc finger, PHD-finger
Kdm5b	75605	Kdm5b	2010009J12Rik|2210016I17Rik|AW556288|D1Ertd202e|Jarid1b|PLU-1|PUT1|Plu1|RBBP2H1A|Rb-Bp2|mKIAA4034	lysine (K)-specific demethylase 5B	GO:0033601 positive regulation of mammary gland epithelial cell proliferation;GO:2000864 regulation of estradiol secretion;GO:0060763 mammary duct terminal end bud growth	GO:0035097 histone methyltransferase complex;GO:0034708 methyltransferase complex;GO:0044451 nucleoplasm part	GO:0034648 histone demethylase activity (H3-dimethyl-K4 specific);GO:0034647 histone demethylase activity (H3-trimethyl-K4 specific);GO:0032453 histone demethylase activity (H3-K4 specific)	[IPR001606] ARID DNA-binding domain;[IPR001965] Zinc finger, PHD-type;[IPR003347] JmjC domain;[IPR003349] JmjN domain;[IPR004198] Zinc finger, C5HC2-type;[IPR011011] Zinc finger, FYVE/PHD-type;[IPR013637] Lysine-specific demethylase-like domain;[IPR019786] Zinc finger, PHD-type, conserved site;[IPR019787] Zinc finger, PHD-finger
Kdm5c	20591	Kdm5c	D930009K15Rik|Jarid1c|Smcx|mKIAA0234	lysine (K)-specific demethylase 5C	GO:0034720 histone H3-K4 demethylation;GO:0070076 histone lysine demethylation;GO:0016577 histone demethylation	GO:0035097 histone methyltransferase complex;GO:0034708 methyltransferase complex;GO:0044451 nucleoplasm part	GO:0034647 histone demethylase activity (H3-trimethyl-K4 specific);GO:0032453 histone demethylase activity (H3-K4 specific);GO:0032452 histone demethylase activity	[IPR001606] ARID DNA-binding domain;[IPR001965] Zinc finger, PHD-type;[IPR003347] JmjC domain;[IPR003349] JmjN domain;[IPR004198] Zinc finger, C5HC2-type;[IPR011011] Zinc finger, FYVE/PHD-type;[IPR013637] Lysine-specific demethylase-like domain;[IPR019786] Zinc finger, PHD-type, conserved site;[IPR019787] Zinc finger, PHD-finger
Kdm5d	20592	Kdm5d	HY|Jarid1d|Smcy	lysine (K)-specific demethylase 5D	GO:0034720 histone H3-K4 demethylation;GO:0060765 regulation of androgen receptor signaling pathway;GO:0002457 T cell antigen processing and presentation	GO:0001650 fibrillar center;GO:0035097 histone methyltransferase complex;GO:0034708 methyltransferase complex	GO:0034647 histone demethylase activity (H3-trimethyl-K4 specific);GO:0032453 histone demethylase activity (H3-K4 specific);GO:0050681 androgen receptor binding	[IPR001606] ARID DNA-binding domain;[IPR001965] Zinc finger, PHD-type;[IPR003349] JmjN domain;[IPR011011] Zinc finger, FYVE/PHD-type;[IPR019786] Zinc finger, PHD-type, conserved site;[IPR019787] Zinc finger, PHD-finger;[IPR003347] JmjC domain;[IPR004198] Zinc finger, C5HC2-type;[IPR013637] Lysine-specific demethylase-like domain
Kdm6a	22289	Kdm6a	Utx	lysine (K)-specific demethylase 6A	GO:0071557 histone H3-K27 demethylation;GO:0001843 neural tube closure;GO:0032525 somite rostral/caudal axis specification	GO:0044666 MLL3/4 complex;GO:0035097 histone methyltransferase complex;GO:0034708 methyltransferase complex	GO:0071558 histone demethylase activity (H3-K27 specific);GO:0032452 histone demethylase activity;GO:0032451 demethylase activity	[IPR003347] JmjC domain;[IPR011990] Tetratricopeptide-like helical domain;[IPR013026] Tetratricopeptide repeat-containing domain;[IPR019734] Tetratricopeptide repeat
Kdm6b	216850	Kdm6b	1700064E03Rik|BC038313|Jmjd3	KDM1 lysine (K)-specific demethylase 6B	GO:0071557 histone H3-K27 demethylation;GO:0070076 histone lysine demethylation;GO:0048333 mesodermal cell differentiation	GO:0044666 MLL3/4 complex;GO:0035097 histone methyltransferase complex;GO:0034708 methyltransferase complex	GO:0071558 histone demethylase activity (H3-K27 specific);GO:0032452 histone demethylase activity;GO:0032451 demethylase activity	[IPR003347] JmjC domain
Kdm7a	338523	Kdm7a	A630082K20Rik|BB041802|Jhdm1d|mKIAA1718	lysine (K)-specific demethylase 7A	GO:0035574 histone H4-K20 demethylation;GO:0071557 histone H3-K27 demethylation;GO:0070544 histone H3-K36 demethylation	GO:0005730 nucleolus;GO:0005654 nucleoplasm;GO:0031981 nuclear lumen	GO:0035575 histone demethylase activity (H4-K20 specific);GO:0071558 histone demethylase activity (H3-K27 specific);GO:0051864 histone demethylase activity (H3-K36 specific)	[IPR001965] Zinc finger, PHD-type;[IPR003347] JmjC domain;[IPR011011] Zinc finger, FYVE/PHD-type;[IPR019786] Zinc finger, PHD-type, conserved site;[IPR019787] Zinc finger, PHD-finger
Kdm8	77035	Kdm8	3110005O21Rik|Jmjd5	lysine (K)-specific demethylase 8	GO:0070544 histone H3-K36 demethylation;GO:0070076 histone lysine demethylation;GO:0016577 histone demethylation	GO:0005694 chromosome;GO:0005654 nucleoplasm;GO:0031981 nuclear lumen	GO:0051864 histone demethylase activity (H3-K36 specific);GO:0032452 histone demethylase activity;GO:0004177 aminopeptidase activity	[IPR003347] JmjC domain
Keap1	50868	Keap1	INRF2|mKIAA0132	kelch-like ECH-associated protein 1	GO:0042994 cytoplasmic sequestering of transcription factor;GO:0010499 proteasomal ubiquitin-independent protein catabolic process;GO:0071353 cellular response to interleukin-4	GO:0031463 Cul3-RING ubiquitin ligase complex;GO:0005884 actin filament;GO:0005913 cell-cell adherens junction	GO:0097718 disordered domain specific binding;GO:0019904 protein domain specific binding;GO:0042803 protein homodimerization activity	[IPR000210] BTB/POZ domain;[IPR006652] Kelch repeat type 1;[IPR011333] SKP1/BTB/POZ domain;[IPR011705] BTB/Kelch-associated;[IPR017096] BTB-kelch protein
Khdrbs1	20218	Khdrbs1	Sam68|p62|p68	KH domain containing, RNA binding, signal transduction associated 1	GO:0046833 positive regulation of RNA export from nucleus;GO:0046831 regulation of RNA export from nucleus;GO:0032241 positive regulation of nucleobase-containing compound transport	GO:0070618 Grb2-Sos complex;GO:0098797 plasma membrane protein complex;GO:0098796 membrane protein complex	GO:0008143 poly(A) binding;GO:0008266 poly(U) RNA binding;GO:0005070 SH3/SH2 adaptor activity	[IPR004087] K Homology domain;[IPR004088] K Homology domain, type 1
Kmt2a	214162	Kmt2a	6430520K01|ALL-1|All1|Cxxc7|HRX|HTRX1|Mll|Mll1|mKIAA4050	lysine (K)-specific methyltransferase 2A	GO:1901674 regulation of histone H3-K27 acetylation;GO:0044648 histone H3-K4 dimethylation;GO:0071440 regulation of histone H3-K14 acetylation	GO:0071339 MLL1 complex;GO:0044665 MLL1/2 complex;GO:0035097 histone methyltransferase complex	GO:0042800 histone methyltransferase activity (H3-K4 specific);GO:0045322 unmethylated CpG binding;GO:0018024 histone-lysine N-methyltransferase activity	[IPR001214] SET domain;[IPR001487] Bromodomain;[IPR001965] Zinc finger, PHD-type;[IPR002857] Zinc finger, CXXC-type;[IPR003616] Post-SET domain;[IPR003888] FY-rich, N-terminal;[IPR003889] FY-rich, C-terminal;[IPR011011] Zinc finger, FYVE/PHD-type;[IPR016569] Methyltransferase, trithorax;[IPR019787] Zinc finger, PHD-finger
Kmt2b	75410	Kmt2b	2610014H22Rik|Mll2|Wbp7|mKIAA0304	lysine (K)-specific methyltransferase 2B	GO:0080182 histone H3-K4 trimethylation;GO:0051569 regulation of histone H3-K4 methylation;GO:0001541 ovarian follicle development	GO:0035097 histone methyltransferase complex;GO:0034708 methyltransferase complex;GO:0044451 nucleoplasm part	GO:0042800 histone methyltransferase activity (H3-K4 specific);GO:0018024 histone-lysine N-methyltransferase activity;GO:0016279 protein-lysine N-methyltransferase activity	[IPR001214] SET domain;[IPR001965] Zinc finger, PHD-type;[IPR002857] Zinc finger, CXXC-type;[IPR003616] Post-SET domain;[IPR003888] FY-rich, N-terminal;[IPR003889] FY-rich, C-terminal;[IPR011011] Zinc finger, FYVE/PHD-type;[IPR019787] Zinc finger, PHD-finger
Kmt2c	231051	Kmt2c	E330008K23Rik|HALR|Mll3	lysine (K)-specific methyltransferase 2C	GO:0061029 eyelid development in camera-type eye;GO:0048146 positive regulation of fibroblast proliferation;GO:0007338 single fertilization	GO:0044666 MLL3/4 complex;GO:0035097 histone methyltransferase complex;GO:0034708 methyltransferase complex	GO:0042800 histone methyltransferase activity (H3-K4 specific);GO:0018024 histone-lysine N-methyltransferase activity;GO:0016279 protein-lysine N-methyltransferase activity	[IPR001214] SET domain;[IPR003616] Post-SET domain;[IPR003888] FY-rich, N-terminal;[IPR003889] FY-rich, C-terminal;[IPR000637] HMG-I/HMG-Y, DNA-binding, conserved site;[IPR001594] Zinc finger, DHHC-type, palmitoyltransferase;[IPR001841] Zinc finger, RING-type;[IPR001965] Zinc finger, PHD-type;[IPR009071] High mobility group box domain;[IPR011011] Zinc finger, FYVE/PHD-type;[IPR019787] Zinc finger…
Kmt2d	381022	Kmt2d	ALR|BC032281|BC058659|C430014K11Rik|KMT2B|Mll2|Mll4	lysine (K)-specific methyltransferase 2D	GO:0033148 positive regulation of intracellular estrogen receptor signaling pathway;GO:0001555 oocyte growth;GO:0033145 positive regulation of intracellular steroid hormone receptor signaling pathway	GO:0044666 MLL3/4 complex;GO:0035097 histone methyltransferase complex;GO:0034708 methyltransferase complex	GO:0042800 histone methyltransferase activity (H3-K4 specific);GO:0018024 histone-lysine N-methyltransferase activity;GO:0016279 protein-lysine N-methyltransferase activity	[IPR001214] SET domain;[IPR001841] Zinc finger, RING-type;[IPR001965] Zinc finger, PHD-type;[IPR003616] Post-SET domain;[IPR003888] FY-rich, N-terminal;[IPR003889] FY-rich, C-terminal;[IPR009071] High mobility group box domain;[IPR011011] Zinc finger, FYVE/PHD-type;[IPR019787] Zinc finger, PHD-finger
Kmt2e	69188	Kmt2e	1810033J14Rik|9530077A04Rik|D230038D11Rik|Mll5|NKp44L	lysine (K)-specific methyltransferase 2E	GO:1905437 positive regulation of histone H3-K4 trimethylation;GO:1905435 regulation of histone H3-K4 trimethylation;GO:0051571 positive regulation of histone H3-K4 methylation	GO:0035327 transcriptionally active chromatin;GO:0000785 chromatin;GO:0044427 chromosomal part	GO:0035064 methylated histone binding;GO:0140034 methylation-dependent protein binding;GO:0140030 modification-dependent protein binding	[IPR001965] Zinc finger, PHD-type;[IPR011011] Zinc finger, FYVE/PHD-type;[IPR019786] Zinc finger, PHD-type, conserved site;[IPR019787] Zinc finger, PHD-finger;[IPR001214] SET domain
Kti12	100087	Kti12	1110001A12Rik|AI326810|AU014758	KTI12 homolog, chromatin associated	GO:0002098 tRNA wobble uridine modification;GO:0002097 tRNA wobble base modification;GO:0006400 tRNA modification	GO:0033588 Elongator holoenzyme complex;GO:0032991 protein-containing complex;GO:0005622 intracellular	GO:0005524 ATP binding;GO:0032559 adenyl ribonucleotide binding;GO:0030554 adenyl nucleotide binding	[IPR013641] Protein KTI12/L-seryl-tRNA(Sec) kinase;[IPR027417] P-loop containing nucleoside triphosphate hydrolase
L3mbtl1	241764	L3mbtl1	C630004G01|L3mbtl|mKIAA0681	L3MBTL1 histone methyl-lysine binding protein	GO:0045652 regulation of megakaryocyte differentiation;GO:0030219 megakaryocyte differentiation;GO:0045637 regulation of myeloid cell differentiation	GO:0000793 condensed chromosome;GO:0000785 chromatin;GO:0044427 chromosomal part	GO:0032093 SAM domain binding;GO:0031493 nucleosomal histone binding;GO:0035064 methylated histone binding	[IPR001660] Sterile alpha motif domain;[IPR002515] Zinc finger, C2HC-type;[IPR004092] Mbt repeat;[IPR013761] Sterile alpha motif/pointed domain
L3mbtl2	214669	L3mbtl2	4732493N06Rik|M4mbt	L3MBTL2 polycomb repressive complex 1 subunit	GO:0035067 negative regulation of histone acetylation;GO:2000757 negative regulation of peptidyl-lysine acetylation;GO:0031062 positive regulation of histone methylation	GO:0005634 nucleus;GO:0043231 intracellular membrane-bounded organelle;GO:0043227 membrane-bounded organelle	GO:0035064 methylated histone binding;GO:1990841 promoter-specific chromatin binding;GO:0140034 methylation-dependent protein binding	[IPR004092] Mbt repeat;[IPR012313] Zinc finger, FCS-type
L3mbtl3	237339	L3mbtl3	AI481284|MBT-1	L3MBTL3 histone methyl-lysine binding protein	GO:0043249 erythrocyte maturation;GO:0048821 erythrocyte development;GO:0030225 macrophage differentiation	GO:0005730 nucleolus;GO:0031981 nuclear lumen;GO:0070013 intracellular organelle lumen	GO:0008270 zinc ion binding;GO:0046914 transition metal ion binding;GO:0046872 metal ion binding	[IPR001660] Sterile alpha motif domain;[IPR004092] Mbt repeat;[IPR013761] Sterile alpha motif/pointed domain
L3mbtl4	320858	L3mbtl4	A730037L19Rik|D930040M24Rik	L3MBTL4 histone methyl-lysine binding protein	GO:0006325 chromatin organization;GO:0051276 chromosome organization;GO:0006355 regulation of transcription, DNA-templated	GO:0005634 nucleus;GO:0043231 intracellular membrane-bounded organelle;GO:0043227 membrane-bounded organelle	GO:0008270 zinc ion binding;GO:0046914 transition metal ion binding;GO:0046872 metal ion binding	[IPR004092] Mbt repeat;[IPR002515] Zinc finger, C2HC-type;[IPR001660] Sterile alpha motif domain;[IPR013761] Sterile alpha motif/pointed domain
Las1l	76130	Las1l	1810030A06Rik|5830482G23Rik	LAS1-like (S. cerevisiae)	GO:0000470 maturation of LSU-rRNA;GO:0000460 maturation of 5.8S rRNA;GO:0042273 ribosomal large subunit biogenesis	GO:0071339 MLL1 complex;GO:0044665 MLL1/2 complex;GO:0030687 preribosome, large subunit precursor	(Human)GO:0003723 RNA binding;GO:0003676 nucleic acid binding;GO:1901363 heterocyclic compound binding	[IPR007174] Las1-like
Lbr	98386	Lbr	AI505894|C14SR|ic	lamin B receptor	GO:0030223 neutrophil differentiation;GO:0030851 granulocyte differentiation;GO:0006695 cholesterol biosynthetic process	GO:0005652 nuclear lamina;GO:0005637 nuclear inner membrane;GO:0005643 nuclear pore	GO:0050613 delta14-sterol reductase activity;GO:0070087 chromo shadow domain binding;GO:0070402 NADPH binding	[IPR001171] Ergosterol biosynthesis ERG4/ERG24;[IPR002999] Tudor domain;[IPR018083] Sterol reductase, conserved site;[IPR019023] Lamin-B receptor of TUDOR domain
Ldb1	16825	Ldb1	CLIM2|NLI	LIM domain binding 1	GO:0021702 cerebellar Purkinje cell differentiation;GO:0043973 histone H3-K4 acetylation;GO:0021694 cerebellar Purkinje cell layer formation	GO:1990907 beta-catenin-TCF complex;GO:0090575 RNA polymerase II transcription factor complex;GO:0044798 nuclear transcription factor complex	GO:0030274 LIM domain binding;GO:0001102 RNA polymerase II activating transcription factor binding;GO:0001158 enhancer sequence-specific DNA binding
Lemd2	224640	Lemd2	BC026588|Lem2|NET25	LEM domain containing 2	GO:0030514 negative regulation of BMP signaling pathway;GO:0071168 protein localization to chromatin;GO:0060914 heart formation	GO:0005639 integral component of nuclear inner membrane;GO:0031229 intrinsic component of nuclear inner membrane;GO:0044453 nuclear membrane part	(Human)GO:0005515 protein binding;GO:0005488 binding;GO:0003674 molecular_function	[IPR003887] LEM domain;[IPR011015] LEM/LEM-like domain;[IPR018996] Inner nuclear membrane protein MAN1
Leo1	235497	Leo1	Gm185	Leo1, Paf1/RNA polymerase II complex component	GO:0001711 endodermal cell fate commitment;GO:0031442 positive regulation of mRNA 3'-end processing;GO:0033523 histone H2B ubiquitination	GO:0016593 Cdc73/Paf1 complex;GO:0016591 RNA polymerase II, holoenzyme;GO:0001650 fibrillar center	GO:1990269 RNA polymerase II C-terminal domain phosphoserine binding;GO:0099122 RNA polymerase II C-terminal domain binding;GO:0050815 phosphoserine residue binding	[IPR007149] Leo1-like protein
Lig1	16881	Lig1	AL033288|LigI	ligase I, DNA, ATP-dependent	GO:1903461 Okazaki fragment processing involved in mitotic DNA replication;GO:0033567 DNA replication, Okazaki fragment processing;GO:0051103 DNA ligation involved in DNA repair	GO:0005654 nucleoplasm;GO:0031981 nuclear lumen;GO:0005739 mitochondrion	GO:0003910 DNA ligase (ATP) activity;GO:0003909 DNA ligase activity;GO:0016886 ligase activity, forming phosphoric ester bonds	[IPR000977] DNA ligase, ATP-dependent;[IPR012308] DNA ligase, ATP-dependent, N-terminal;[IPR012309] DNA ligase, ATP-dependent, C-terminal;[IPR012310] DNA ligase, ATP-dependent, central;[IPR012340] Nucleic acid-binding, OB-fold;[IPR016059] DNA ligase, ATP-dependent, conserved site
Lmna	16905	Lmna	Dhe	lamin A	GO:1900114 positive regulation of histone H3-K9 trimethylation;GO:1903243 negative regulation of cardiac muscle hypertrophy in response to stress;GO:1900112 regulation of histone H3-K9 trimethylation	GO:0005638 lamin filament;GO:0005652 nuclear lamina;GO:0016363 nuclear matrix	GO:0008157 protein phosphatase 1 binding;GO:0019903 protein phosphatase binding;GO:0019902 phosphatase binding	[IPR001322] Lamin Tail Domain;[IPR001664] Intermediate filament protein;[IPR018039] Intermediate filament protein, conserved site
Lmnb1	16906	Lmnb1	(Human)ADLD|LMN|LMN2|LMNB	lamin B1	GO:1904609 cellular response to monosodium L-glutamate;GO:1904608 response to monosodium L-glutamate;GO:1904009 cellular response to monosodium glutamate	GO:0005638 lamin filament;GO:0005652 nuclear lamina;GO:0005637 nuclear inner membrane	GO:0008432 JUN kinase binding;GO:0043274 phospholipase binding;GO:0019901 protein kinase binding	[IPR001322] Lamin Tail Domain;[IPR001664] Intermediate filament protein;[IPR018039] Intermediate filament protein, conserved site
Lmnb2	16907	Lmnb2	(Human)EPM9|LAMB2|LMN2	lamin B2	(Human)GO:0008150 biological_process	GO:0005638 lamin filament;GO:0005652 nuclear lamina;GO:0005882 intermediate filament	GO:0005198 structural molecule activity;GO:0003674 molecular_function	[IPR001322] Lamin Tail Domain;[IPR001664] Intermediate filament protein;[IPR018039] Intermediate filament protein, conserved site
Lrrc59	98238	Lrrc59	AA959742|C78668	leucine rich repeat containing 59		GO:0042645 mitochondrial nucleoid;GO:0009295 nucleoid;GO:0005759 mitochondrial matrix	(Human)GO:0045296 cadherin binding;GO:0050839 cell adhesion molecule binding;GO:0003723 RNA binding	[IPR001611] Leucine-rich repeat;[IPR003591] Leucine-rich repeat, typical subtype;[IPR032675] Leucine-rich repeat domain, L domain-like
Lrwd1	71735	Lrwd1	1200011O22Rik|AU042569|AW548074|Orca	leucine-rich repeats and WD repeat domain containing 1	GO:0071169 establishment of protein localization to chromatin;GO:0070199 establishment of protein localization to chromosome;GO:0071168 protein localization to chromatin	GO:0031933 telomeric heterochromatin;GO:0005664 nuclear origin of replication recognition complex;GO:0005721 pericentric heterochromatin	GO:0008327 methyl-CpG binding;GO:0035064 methylated histone binding;GO:0140034 methylation-dependent protein binding	[IPR001611] Leucine-rich repeat;[IPR001680] WD40 repeat;[IPR003591] Leucine-rich repeat, typical subtype;[IPR017986] WD40-repeat-containing domain;[IPR019775] WD40 repeat, conserved site;[IPR025875] Leucine rich repeat 4;[IPR032675] Leucine-rich repeat domain, L domain-like
Mael	98558	Mael	4933405K18Rik|AU019877	maelstrom spermatogenic transposon silencer	GO:0043046 DNA methylation involved in gamete generation;GO:0007129 synapsis;GO:0060964 regulation of gene silencing by miRNA	GO:0071547 piP-body;GO:0030849 autosome;GO:0033391 chromatoid body	GO:0043565 sequence-specific DNA binding;GO:0003723 RNA binding;GO:0003677 DNA binding	[IPR009071] High mobility group box domain;[IPR024970] Maelstrom domain
Maoa	17161	Maoa	1110061B18Rik|AA407771	monoamine oxidase A	GO:0042443 phenylethylamine metabolic process;GO:0042420 dopamine catabolic process;GO:0042424 catecholamine catabolic process	GO:0005741 mitochondrial outer membrane;GO:0031968 organelle outer membrane;GO:0019867 outer membrane	GO:0008131 primary amine oxidase activity;GO:0051378 serotonin binding;GO:0043176 amine binding	[IPR001613] Flavin amine oxidase;[IPR002937] Amine oxidase;[IPR023753] FAD/NAD(P)-binding domain
Maob	109731	Maob	6330414K01Rik|MAO-B	monoamine oxidase B	GO:0014063 negative regulation of serotonin secretion;GO:0045964 positive regulation of dopamine metabolic process;GO:0045915 positive regulation of catecholamine metabolic process	GO:0005741 mitochondrial outer membrane;GO:0031968 organelle outer membrane;GO:0005743 mitochondrial inner membrane	GO:0008131 primary amine oxidase activity;GO:0016641 oxidoreductase activity, acting on the CH-NH2 group of donors, oxygen as acceptor;GO:0016638 oxidoreductase activity, acting on the CH-NH2 group of donors	[IPR001613] Flavin amine oxidase;[IPR002937] Amine oxidase;[IPR023753] FAD/NAD(P)-binding domain
Matr3	17184	Matr3	1110061A14Rik|2810017I02Rik|AI841759|AW555618|D030046F20Rik|mKIAA0723	matrin 3	GO:0001825 blastocyst formation;GO:0003281 ventricular septum development;GO:0003170 heart valve development	GO:0016363 nuclear matrix;GO:0034399 nuclear periphery;GO:0031981 nuclear lumen	GO:0035198 miRNA binding;GO:0061980 regulatory RNA binding;GO:0008270 zinc ion binding	[IPR000504] RNA recognition motif domain;[IPR000690] Zinc finger, C2H2-type matrin;[IPR003604] Zinc finger, U1-type;[IPR012677] Nucleotide-binding alpha-beta plait domain
Mau2	74549	Mau2	9130404D08Rik|A930019L04Rik|C77863|C79014|EG665649|Gm7730|Mau-2|mKIAA0892	MAU2 sister chromatid cohesion factor	GO:0071921 cohesin loading;GO:0034088 maintenance of mitotic sister chromatid cohesion;GO:0034086 maintenance of sister chromatid cohesion	GO:0090694 Scc2-Scc4 cohesin loading complex;GO:0032116 SMC loading complex;GO:0016604 nuclear body	GO:0047485 protein N-terminus binding;GO:0003690 double-stranded DNA binding;GO:0003677 DNA binding	[IPR011990] Tetratricopeptide-like helical domain;[IPR019440] Cohesin loading factor;[IPR019734] Tetratricopeptide repeat
Max	17187	Max	AA960152|AI875693|bHLHd4|bHLHd5|bHLHd6|bHLHd7|bHLHd8	Max protein	GO:0000122 negative regulation of transcription by RNA polymerase II;GO:0045944 positive regulation of transcription by RNA polymerase II;GO:0045892 negative regulation of transcription, DNA-templated	GO:0071339 MLL1 complex;GO:0044665 MLL1/2 complex;GO:0016605 PML body	GO:0070888 E-box binding;GO:0001227 DNA-binding transcription repressor activity, RNA polymerase II-specific;GO:0000978 RNA polymerase II proximal promoter sequence-specific DNA binding	[IPR011598] Myc-type, basic helix-loop-helix (bHLH) domain
Maz	17188	Maz	MAZI|PUR1|Pur-1|SAF-1|SAF-2	MYC-associated zinc finger protein (purine-binding transcription factor)	GO:0014068 positive regulation of phosphatidylinositol 3-kinase signaling;GO:0006369 termination of RNA polymerase II transcription;GO:0014066 regulation of phosphatidylinositol 3-kinase signaling	GO:0005634 nucleus;GO:0005737 cytoplasm;GO:0043231 intracellular membrane-bounded organelle	GO:0000978 RNA polymerase II proximal promoter sequence-specific DNA binding;GO:0000987 proximal promoter sequence-specific DNA binding;GO:0000977 RNA polymerase II regulatory region sequence-specific DNA binding	[IPR007087] Zinc finger, C2H2;[IPR015880] Zinc finger, C2H2-like
Mbd1	17190	Mbd1	Cxxc3|PCM1	methyl-CpG binding domain protein 1	GO:0048712 negative regulation of astrocyte differentiation;GO:0045686 negative regulation of glial cell differentiation;GO:0006346 methylation-dependent chromatin silencing	GO:0016363 nuclear matrix;GO:0000792 heterochromatin;GO:0016607 nuclear speck	GO:0010385 double-stranded methylated DNA binding;GO:0008327 methyl-CpG binding;GO:0003682 chromatin binding	[IPR001739] Methyl-CpG DNA binding;[IPR002857] Zinc finger, CXXC-type;[IPR016177] DNA-binding domain
Mbd2	17191	Mbd2	MBD2a	methyl-CpG binding domain protein 2	GO:0042711 maternal behavior;GO:0006346 methylation-dependent chromatin silencing;GO:0035563 positive regulation of chromatin binding	GO:0000118 histone deacetylase complex;GO:0000792 heterochromatin;GO:0000790 nuclear chromatin	GO:0035197 siRNA binding;GO:0070742 C2H2 zinc finger domain binding;GO:0008327 methyl-CpG binding	[IPR001739] Methyl-CpG DNA binding;[IPR016177] DNA-binding domain;[IPR025884] Methyl-CpG binding protein 2/3, C-terminal domain
Mbd3	17192	Mbd3	AI181826|AU019209	methyl-CpG binding domain protein 3	GO:0006346 methylation-dependent chromatin silencing;GO:0016573 histone acetylation;GO:0006342 chromatin silencing	GO:0016581 NuRD complex;GO:0090545 CHD-type complex;GO:0090568 nuclear transcriptional repressor complex	GO:0008327 methyl-CpG binding;GO:0003682 chromatin binding;GO:0043565 sequence-specific DNA binding	[IPR025884] Methyl-CpG binding protein 2/3, C-terminal domain;[IPR001739] Methyl-CpG DNA binding;[IPR016177] DNA-binding domain
Mbd3l1	73503	Mbd3l1	1700070G05Rik|1700095H13Rik|Mbd3l	methyl-CpG binding domain protein 3-like 1	GO:0006346 methylation-dependent chromatin silencing;GO:0006342 chromatin silencing;GO:0045814 negative regulation of gene expression, epigenetic	GO:0005634 nucleus;GO:0043231 intracellular membrane-bounded organelle;GO:0043227 membrane-bounded organelle	GO:0008327 methyl-CpG binding;GO:0043565 sequence-specific DNA binding;GO:0003677 DNA binding	[IPR025884] Methyl-CpG binding protein 2/3, C-terminal domain
Mbd3l2	234988	Mbd3l2		methyl-CpG binding domain protein 3-like 2	GO:0006346 methylation-dependent chromatin silencing;GO:0006342 chromatin silencing;GO:0045814 negative regulation of gene expression, epigenetic	GO:0005634 nucleus;GO:0043231 intracellular membrane-bounded organelle;GO:0043227 membrane-bounded organelle	GO:0008327 methyl-CpG binding;GO:0043565 sequence-specific DNA binding;GO:0003677 DNA binding	[IPR025884] Methyl-CpG binding protein 2/3, C-terminal domain
Mbd4	17193	Mbd4	Med1	methyl-CpG binding domain protein 4	GO:0007095 mitotic G2 DNA damage checkpoint;GO:0044818 mitotic G2/M transition checkpoint;GO:0031572 G2 DNA damage checkpoint	GO:0016607 nuclear speck;GO:0016604 nuclear body;GO:0000785 chromatin	GO:0008263 pyrimidine-specific mismatch base pair DNA N-glycosylase activity;GO:0000700 mismatch base pair DNA N-glycosylase activity;GO:0019104 DNA N-glycosylase activity	[IPR001739] Methyl-CpG DNA binding;[IPR003265] HhH-GPD domain;[IPR011257] DNA glycosylase;[IPR016177] DNA-binding domain;[IPR017352] Methyl-CpG-binding domain protein 4
Mbd5	109241	Mbd5	9430004D19Rik|AA536666|AI426407|C030040A15Rik|Gm1630	methyl-CpG binding domain protein 5	GO:0060399 positive regulation of growth hormone receptor signaling pathway;GO:0060398 regulation of growth hormone receptor signaling pathway;GO:0060396 growth hormone receptor signaling pathway	GO:0010369 chromocenter;GO:0030496 midbody;GO:0098687 chromosomal region	GO:0003682 chromatin binding;GO:0003677 DNA binding;GO:0003676 nucleic acid binding	[IPR001739] Methyl-CpG DNA binding;[IPR016177] DNA-binding domain;[IPR000313] PWWP domain
Mbd6	110962	Mbd6	D10Wsu93e	methyl-CpG binding domain protein 6	GO:0008150 biological_process	GO:0010369 chromocenter;GO:0001650 fibrillar center;GO:0044452 nucleolar part	GO:0003682 chromatin binding;GO:0003677 DNA binding;GO:0003676 nucleic acid binding	[IPR001739] Methyl-CpG DNA binding;[IPR016177] DNA-binding domain
Mcm10	70024	Mcm10	2410041F14Rik|AU018508|C330019M07Rik|C79164	minichromosome maintenance 10 replication initiation factor	GO:0006270 DNA replication initiation;GO:0006261 DNA-dependent DNA replication;GO:0006260 DNA replication	GO:0031298 replication fork protection complex;GO:0043596 nuclear replication fork;GO:0005657 replication fork	GO:0003688 DNA replication origin binding;GO:0003697 single-stranded DNA binding;GO:1990837 sequence-specific double-stranded DNA binding	[IPR015408] Zinc finger, Mcm10/DnaG-type;[IPR015411] Replication factor Mcm10, C-terminal
Mcm2	17216	Mcm2	AA959861|AW476101|BM28|CDCL1|Mcmd2|mKIAA0030	minichromosome maintenance complex component 2	GO:1905775 negative regulation of DNA helicase activity;GO:1905463 negative regulation of DNA duplex unwinding;GO:1905774 regulation of DNA helicase activity	GO:0005664 nuclear origin of replication recognition complex;GO:0000808 origin recognition complex;GO:0042555 MCM complex	GO:0003688 DNA replication origin binding;GO:0004386 helicase activity;GO:0042393 histone binding	[IPR001208] MCM domain;[IPR008045] DNA replication licensing factor Mcm2;[IPR012340] Nucleic acid-binding, OB-fold;[IPR018525] Mini-chromosome maintenance, conserved site;[IPR027417] P-loop containing nucleoside triphosphate hydrolase;[IPR027925] MCM N-terminal domain;[IPR031327] Mini-chromosome maintenance protein
Mcm3	17215	Mcm3	AL033361|C80350|Mcmd|P1|P1-MCM3|p1.m	minichromosome maintenance complex component 3	GO:0006270 DNA replication initiation;GO:0006261 DNA-dependent DNA replication;GO:0006260 DNA replication	GO:0042555 MCM complex;GO:0005813 centrosome;GO:0005815 microtubule organizing center	GO:0004386 helicase activity;GO:0017111 nucleoside-triphosphatase activity;GO:0016462 pyrophosphatase activity	[IPR001208] MCM domain;[IPR003593] AAA+ ATPase domain;[IPR008046] DNA replication licensing factor Mcm3;[IPR012340] Nucleic acid-binding, OB-fold;[IPR018525] Mini-chromosome maintenance, conserved site;[IPR027417] P-loop containing nucleoside triphosphate hydrolase;[IPR027925] MCM N-terminal domain;[IPR031327] Mini-chromosome maintenance protein
Mcm4	17217	Mcm4	19G|AI325074|AU045576|Cdc21|Mcmd4|mKIAA4003|mcdc21	minichromosome maintenance complex component 4	GO:0006268 DNA unwinding involved in DNA replication;GO:0006270 DNA replication initiation;GO:0032508 DNA duplex unwinding	GO:0042555 MCM complex;GO:0005654 nucleoplasm;GO:0031981 nuclear lumen	GO:0004003 ATP-dependent DNA helicase activity;GO:0008026 ATP-dependent helicase activity;GO:0003678 DNA helicase activity	[IPR001208] MCM domain;[IPR008047] Mini-chromosome maintenance complex protein 4;[IPR012340] Nucleic acid-binding, OB-fold;[IPR018525] Mini-chromosome maintenance, conserved site;[IPR027417] P-loop containing nucleoside triphosphate hydrolase;[IPR027925] MCM N-terminal domain;[IPR031327] Mini-chromosome maintenance protein
Mcm6	17219	Mcm6	ASP-l1|D1Wsu22e|Mcmd6	minichromosome maintenance complex component 6	GO:0006268 DNA unwinding involved in DNA replication;GO:0006270 DNA replication initiation;GO:0032508 DNA duplex unwinding	GO:0042555 MCM complex;GO:0005654 nucleoplasm;GO:0031981 nuclear lumen	GO:0004003 ATP-dependent DNA helicase activity;GO:0008026 ATP-dependent helicase activity;GO:0003678 DNA helicase activity	[IPR001208] MCM domain;[IPR008049] DNA replication licensing factor Mcm6;[IPR012340] Nucleic acid-binding, OB-fold;[IPR018525] Mini-chromosome maintenance, conserved site;[IPR027417] P-loop containing nucleoside triphosphate hydrolase;[IPR027925] MCM N-terminal domain;[IPR031327] Mini-chromosome maintenance protein
Mcm7	17220	Mcm7	AI747533|Mcmd7|mCDC47	minichromosome maintenance complex component 7	GO:0006268 DNA unwinding involved in DNA replication;GO:0006270 DNA replication initiation;GO:0032508 DNA duplex unwinding	GO:0042555 MCM complex;GO:0005654 nucleoplasm;GO:0031981 nuclear lumen	GO:0004003 ATP-dependent DNA helicase activity;GO:0008026 ATP-dependent helicase activity;GO:0003678 DNA helicase activity	[IPR001208] MCM domain;[IPR003593] AAA+ ATPase domain;[IPR008050] DNA replication licensing factor Mcm7;[IPR012340] Nucleic acid-binding, OB-fold;[IPR018525] Mini-chromosome maintenance, conserved site;[IPR027417] P-loop containing nucleoside triphosphate hydrolase;[IPR027925] MCM N-terminal domain;[IPR031327] Mini-chromosome maintenance protein
Mcmbp	210711	Mcmbp	1110007A13Rik|AU017382|BC025641|MCM-BP	minichromosome maintenance complex binding protein	GO:0007062 sister chromatid cohesion;GO:0006261 DNA-dependent DNA replication;GO:0000819 sister chromatid segregation	GO:0042555 MCM complex;GO:0000790 nuclear chromatin;GO:0044454 nuclear chromosome part	GO:0003682 chromatin binding;GO:0005488 binding;GO:0003674 molecular_function	[IPR019140] Mini-chromosome maintenance complex-binding protein
Mcrs1	51812	Mcrs1	C78274|ICP22BP|MSP58|P78	microspherule protein 1	GO:1904751 positive regulation of protein localization to nucleolus;GO:0043982 histone H4-K8 acetylation;GO:0043981 histone H4-K5 acetylation	GO:0044545 NSL complex;GO:0031011 Ino80 complex;GO:0071339 MLL1 complex	GO:0043996 histone acetyltransferase activity (H4-K8 specific);GO:0043995 histone acetyltransferase activity (H4-K5 specific);GO:0046972 histone acetyltransferase activity (H4-K16 specific)	[IPR000253] Forkhead-associated (FHA) domain;[IPR008984] SMAD/FHA domain;[IPR025999] Microspherule protein, N-terminal domain
Mdc1	240087	Mdc1	6820401C03|AA413496|Nfbd1|mKIAA0170	mediator of DNA damage checkpoint 1	GO:0006281 DNA repair;GO:0006974 cellular response to DNA damage stimulus;GO:0006259 DNA metabolic process	GO:0005925 focal adhesion;GO:0005924 cell-substrate adherens junction;GO:0030055 cell-substrate junction	GO:0070975 FHA domain binding;GO:0008022 protein C-terminus binding;GO:0019904 protein domain specific binding	[IPR000253] Forkhead-associated (FHA) domain;[IPR001357] BRCT domain;[IPR008984] SMAD/FHA domain
Mdm2	17246	Mdm2	1700007J15Rik|AA415488|Mdm-2	transformed mouse 3T3 cell double minute 2	GO:0006977 DNA damage response, signal transduction by p53 class mediator resulting in cell cycle arrest;GO:0072431 signal transduction involved in mitotic G1 DNA damage checkpoint;GO:0007089 traversing start control point of mitotic cell cycle	GO:0016604 nuclear body;GO:0044451 nucleoplasm part;GO:0005730 nucleolus	GO:0061663 NEDD8 ligase activity;GO:0019788 NEDD8 transferase activity;GO:0008097 5S rRNA binding	[IPR001841] Zinc finger, RING-type;[IPR001876] Zinc finger, RanBP2-type;[IPR003121] SWIB/MDM2 domain;[IPR016495] p53 negative regulator Mdm2/Mdm4;[IPR028340] E3 ubiquitin-protein ligase Mdm2
Mdm4	17248	Mdm4	4933417N07Rik|AA414968|AL023055|AU018793|AU021806|C85810|Mdmx	transformed mouse 3T3 cell double minute 4	GO:0003283 atrial septum development;GO:0003181 atrioventricular valve morphogenesis;GO:0071157 negative regulation of cell cycle arrest	GO:0005634 nucleus;GO:0043231 intracellular membrane-bounded organelle;GO:0043227 membrane-bounded organelle	GO:0019899 enzyme binding;GO:0046872 metal ion binding;GO:0043169 cation binding	[IPR003121] SWIB/MDM2 domain;[IPR015458] MDM4;[IPR016495] p53 negative regulator Mdm2/Mdm4;[IPR001841] Zinc finger, RING-type;[IPR001876] Zinc finger, RanBP2-type
Mdn1	100019	Mdn1	4833432B22Rik|A130070M06|AA958993|D4Abb1e|Gm135	midasin AAA ATPase 1	GO:0000027 ribosomal large subunit assembly;GO:0042255 ribosome assembly;GO:0042273 ribosomal large subunit biogenesis	GO:0045111 intermediate filament cytoskeleton;GO:0005730 nucleolus;GO:0005856 cytoskeleton	GO:0003674 molecular_function	[IPR002035] von Willebrand factor, type A;[IPR003593] AAA+ ATPase domain;[IPR011704] ATPase, dynein-related, AAA domain;[IPR012099] Midasin;[IPR027417] P-loop containing nucleoside triphosphate hydrolase
Meaf6	70088	Meaf6	2310005N01Rik|2810036M01Rik	MYST/Esa1-associated factor 6	GO:0043983 histone H4-K12 acetylation;GO:0044154 histone H3-K14 acetylation;GO:0043982 histone H4-K8 acetylation	GO:1990467 NuA3a histone acetyltransferase complex;GO:1990468 NuA3b histone acetyltransferase complex;GO:0033100 NuA3 histone acetyltransferase complex	GO:0043994 histone acetyltransferase activity (H3-K23 specific);GO:0010484 H3 histone acetyltransferase activity;GO:0004402 histone acetyltransferase activity	[IPR015418] Chromatin modification-related protein Eaf6
Mecom	14013	Mecom	D630039M04Rik|Evi-1|Evi1|Jbo|Mds|Mds1|Mds1-Evi1|Prdm3|Znfpr1b1	MDS1 and EVI1 complex locus	GO:0090336 positive regulation of brown fat cell differentiation;GO:0072197 ureter morphogenesis;GO:0046329 negative regulation of JNK cascade	GO:0000118 histone deacetylase complex;GO:0016607 nuclear speck;GO:0016604 nuclear body	GO:0046974 histone methyltransferase activity (H3-K9 specific);GO:0018024 histone-lysine N-methyltransferase activity;GO:0016279 protein-lysine N-methyltransferase activity	[IPR007087] Zinc finger, C2H2;[IPR015880] Zinc finger, C2H2-like;[IPR001214] SET domain
Mecp2	17257	Mecp2	1500041B07Rik|D630021H01Rik|Mbd5|WBP10	methyl CpG binding protein 2	GO:1901956 positive regulation of retrograde dense core granule transport;GO:1901954 regulation of retrograde dense core granule transport;GO:1901953 positive regulation of anterograde dense core granule transport	GO:0000792 heterochromatin;GO:0005813 centrosome;GO:0000790 nuclear chromatin	GO:0045322 unmethylated CpG binding;GO:0010385 double-stranded methylated DNA binding;GO:0035197 siRNA binding	[IPR001739] Methyl-CpG DNA binding;[IPR016177] DNA-binding domain;[IPR017353] Methyl-CpG binding protein MeCP2
Men1	17283	Men1	AW045611	multiple endocrine neoplasia 1	GO:0045736 negative regulation of cyclin-dependent protein serine/threonine kinase activity;GO:0046329 negative regulation of JNK cascade;GO:0030511 positive regulation of transforming growth factor beta receptor signaling pathway	GO:0032154 cleavage furrow;GO:0000784 nuclear chromosome, telomeric region;GO:0016363 nuclear matrix	GO:0000403 Y-form DNA binding;GO:0018024 histone-lysine N-methyltransferase activity;GO:0000400 four-way junction DNA binding	[IPR007747] Menin
Mga	29808	Mga	AV312082|C130042M01Rik|C80739|D030062C11Rik|Mad5	MAX gene associated	GO:1990830 cellular response to leukemia inhibitory factor;GO:1990823 response to leukemia inhibitory factor;GO:0045944 positive regulation of transcription by RNA polymerase II	GO:0071339 MLL1 complex;GO:0044665 MLL1/2 complex;GO:0035097 histone methyltransferase complex	GO:0001228 DNA-binding transcription activator activity, RNA polymerase II-specific;GO:0000977 RNA polymerase II regulatory region sequence-specific DNA binding;GO:0000976 transcription regulatory region sequence-specific DNA binding	[IPR001699] Transcription factor, T-box;[IPR008967] p53-like transcription factor, DNA-binding;[IPR011598] Myc-type, basic helix-loop-helix (bHLH) domain;[IPR018186] Transcription factor, T-box, conserved site
Mgea5	76055	Oga	Hy5|Mgea5|Ncoat	O-GlcNAcase	GO:0010524 positive regulation of calcium ion transport into cytosol;GO:0060124 positive regulation of growth hormone secretion;GO:0010616 negative regulation of cardiac muscle adaptation	GO:0005739 mitochondrion;GO:0005829 cytosol;GO:0005634 nucleus	GO:0016231 beta-N-acetylglucosaminidase activity;GO:0102166 [protein]-3-O-(N-acetyl-D-glucosaminyl)-L-threonine O-N-acetyl-alpha-D-glucosaminase activity;GO:0102167 [protein]-3-O-(N-acetyl-D-glucosaminyl)-L-serine O-N-acetyl-alpha-D-glucosaminase activity	[IPR011496] Beta-N-acetylglucosaminidase;[IPR016181] Acyl-CoA N-acyltransferase;[IPR017853] Glycoside hydrolase superfamily
Mier1	71148	Mier1	4933425I22Rik|5830411K19Rik|er1	MEIR1 treanscription regulator	GO:0031937 positive regulation of chromatin silencing;GO:0031935 regulation of chromatin silencing;GO:0016575 histone deacetylation	GO:0017053 transcriptional repressor complex;GO:0005654 nucleoplasm;GO:0031981 nuclear lumen	GO:0004407 histone deacetylase activity;GO:0001103 RNA polymerase II repressing transcription factor binding;GO:0033558 protein deacetylase activity	[IPR000949] ELM2 domain;[IPR001005] SANT/Myb domain;[IPR009057] Homeodomain-like;[IPR017884] SANT domain
Mina	67014	Riox2	1810047J07Rik|2410057H13Rik|3830408E23Rik|AI449204|Mina	ribosomal oxygenase 2	GO:0042254 ribosome biogenesis;GO:0022613 ribonucleoprotein complex biogenesis;GO:0042127 regulation of cell proliferation	GO:0005667 transcription factor complex;GO:0005730 nucleolus;GO:0031981 nuclear lumen	GO:0051213 dioxygenase activity;GO:0003714 transcription corepressor activity;GO:0003712 transcription coregulator activity	[IPR003347] JmjC domain
Mis12	67139	Mis12	2510025F08Rik|AU044651|Misc12	MIS12 kinetochore complex component	GO:0051315 attachment of mitotic spindle microtubules to kinetochore;GO:0034501 protein localization to kinetochore;GO:0051382 kinetochore assembly	GO:0000818 nuclear MIS12/MIND complex;GO:0000444 MIS12/MIND type complex;GO:0000778 condensed nuclear chromosome kinetochore	GO:0003674 molecular_function	[IPR008685] Centromere protein Mis12
Mis18bp1	217653	Mis18bp1	6720403H11|C79407|Knl2|mKIAA1903	MIS18 binding protein 1	GO:0051301 cell division;GO:0007049 cell cycle;GO:0009987 cellular process	GO:0000778 condensed nuclear chromosome kinetochore;GO:0000780 condensed nuclear chromosome, centromeric region;GO:0000777 condensed chromosome kinetochore	GO:0003677 DNA binding;GO:0003676 nucleic acid binding;GO:1901363 heterocyclic compound binding	[IPR001005] SANT/Myb domain;[IPR009057] Homeodomain-like;[IPR015216] SANT associated;[IPR017877] Myb-like domain
Mki67	17345	Mki67	D630048A14Rik|Ki-67|Ki67	antigen identified by monoclonal antibody Ki 67	GO:0072574 hepatocyte proliferation;GO:1990705 cholangiocyte proliferation;GO:0072575 epithelial cell proliferation involved in liver morphogenesis	GO:0000775 chromosome, centromeric region;GO:0000793 condensed chromosome;GO:0098687 chromosomal region	GO:0008022 protein C-terminus binding;GO:0005524 ATP binding;GO:0032559 adenyl ribonucleotide binding	[IPR000253] Forkhead-associated (FHA) domain;[IPR008984] SMAD/FHA domain;[IPR012568] K167R;[IPR029334] Protein phosphatase 1 binding domain
Mlh1	17350	Mlh1	1110035C23Rik|AI317206|AI325952|AI561766	mutL homolog 1	GO:0048298 positive regulation of isotype switching to IgA isotypes;GO:0048304 positive regulation of isotype switching to IgG isotypes;GO:0048296 regulation of isotype switching to IgA isotypes	GO:0005715 late recombination nodule;GO:0005713 recombination nodule;GO:0005712 chiasma	GO:0032407 MutSalpha complex binding;GO:0032137 guanine/thymine mispair binding;GO:0032404 mismatch repair complex binding	[IPR002099] DNA mismatch repair protein family;[IPR003594] Histidine kinase-like ATPase, C-terminal domain;[IPR013507] DNA mismatch repair protein, C-terminal;[IPR014762] DNA mismatch repair, conserved site;[IPR020568] Ribosomal protein S5 domain 2-type fold
Mlh3	217716	Mlh3	AV125803|BB126472	mutL homolog 3	GO:0007130 synaptonemal complex assembly;GO:0007144 female meiosis I;GO:0007129 synapsis	GO:0005712 chiasma;GO:0032389 MutLalpha complex;GO:0000795 synaptonemal complex	GO:0019237 centromeric DNA binding;GO:0016887 ATPase activity;GO:0003682 chromatin binding	[IPR003594] Histidine kinase-like ATPase, C-terminal domain;[IPR013507] DNA mismatch repair protein, C-terminal;[IPR014762] DNA mismatch repair, conserved site;[IPR014790] MutL, C-terminal, dimerisation;[IPR020568] Ribosomal protein S5 domain 2-type fold
Mllt1	64144	Mllt1	AA407901|BAM11|ENL|LTG19	myeloid/lymphoid or mixed-lineage leukemia; translocated to, 1	GO:0006469 negative regulation of protein kinase activity;GO:0033673 negative regulation of kinase activity;GO:0001933 negative regulation of protein phosphorylation	GO:0001650 fibrillar center;GO:0008023 transcription elongation factor complex;GO:0044452 nucleolar part	GO:0005515 protein binding;GO:0005488 binding;GO:0003674 molecular_function	[IPR005033] YEATS
Mllt10	17354	Mllt10	Af10|B130021D15Rik|D630001B22Rik|mKIAA4140	myeloid/lymphoid or mixed-lineage leukemia; translocated to, 10	GO:0045944 positive regulation of transcription by RNA polymerase II;GO:0045893 positive regulation of transcription, DNA-templated;GO:1903508 positive regulation of nucleic acid-templated transcription	GO:0005654 nucleoplasm;GO:0031981 nuclear lumen;GO:0070013 intracellular organelle lumen	GO:0031491 nucleosome binding;GO:0042393 histone binding;GO:0003682 chromatin binding	[IPR001965] Zinc finger, PHD-type;[IPR019787] Zinc finger, PHD-finger;[IPR011011] Zinc finger, FYVE/PHD-type;[IPR019786] Zinc finger, PHD-type, conserved site
Mllt6	246198	Mllt6	AI315037|Af17	myeloid/lymphoid or mixed-lineage leukemia; translocated to, 6	GO:2001161 negative regulation of histone H3-K79 methylation;GO:2001160 regulation of histone H3-K79 methylation;GO:0034729 histone H3-K79 methylation	GO:0005575 cellular_component	GO:0031491 nucleosome binding;GO:0042393 histone binding;GO:0003682 chromatin binding	[IPR001965] Zinc finger, PHD-type;[IPR011011] Zinc finger, FYVE/PHD-type;[IPR019786] Zinc finger, PHD-type, conserved site;[IPR019787] Zinc finger, PHD-finger
Mlx	21428	Mlx	Tcfl4|Tf4|bHLHd13	MAX-like protein X	GO:0000122 negative regulation of transcription by RNA polymerase II;GO:0006913 nucleocytoplasmic transport;GO:0051169 nuclear transport	GO:0031965 nuclear membrane;GO:0005635 nuclear envelope;GO:0031967 organelle envelope	GO:0001227 DNA-binding transcription repressor activity, RNA polymerase II-specific;GO:0000977 RNA polymerase II regulatory region sequence-specific DNA binding;GO:0000976 transcription regulatory region sequence-specific DNA binding	[IPR011598] Myc-type, basic helix-loop-helix (bHLH) domain
Mlxipl	58805	Mlxipl	ChREBP|Mlx|WS-bHLH|Wbscr14|bHLHd14	MLX interacting protein-like	GO:0045821 positive regulation of glycolytic process;GO:0090324 negative regulation of oxidative phosphorylation;GO:0010255 glucose mediated signaling pathway	GO:0005667 transcription factor complex;GO:0005829 cytosol;GO:0032991 protein-containing complex	GO:0035538 carbohydrate response element binding;GO:0001227 DNA-binding transcription repressor activity, RNA polymerase II-specific;GO:0000978 RNA polymerase II proximal promoter sequence-specific DNA binding	[IPR011598] Myc-type, basic helix-loop-helix (bHLH) domain
Mms22l	212377	Mms22l	F730047E07Rik|Gm134	MMS22-like, DNA repair protein	GO:0031297 replication fork processing;GO:0045005 DNA-dependent DNA replication maintenance of fidelity;GO:0000724 double-strand break repair via homologous recombination	GO:0035101 FACT complex;GO:0042555 MCM complex;GO:0043596 nuclear replication fork	GO:0003674 molecular_function	[IPR029424] MMS22-like, C-terminal;[IPR029425] Protein MMS22-like, N-terminal
Mndal	100040462	Mndal	Gm2785|Ifi212	myeloid nuclear differentiation antigen like	GO:0035458 cellular response to interferon-beta;GO:0035456 response to interferon-beta;GO:0002218 activation of innate immune response	GO:0005730 nucleolus;GO:0031981 nuclear lumen;GO:0070013 intracellular organelle lumen	GO:0001227 DNA-binding transcription repressor activity, RNA polymerase II-specific;GO:0000978 RNA polymerase II proximal promoter sequence-specific DNA binding;GO:0000987 proximal promoter sequence-specific DNA binding	[IPR004020] DAPIN domain;[IPR004021] HIN-200/IF120x;[IPR011029] Death-like domain
Mnt	17428	Mnt	Rox|bHLHd3	max binding protein	GO:2001234 negative regulation of apoptotic signaling pathway;GO:0007569 cell aging;GO:2001233 regulation of apoptotic signaling pathway	GO:0005654 nucleoplasm;GO:0031981 nuclear lumen;GO:0070013 intracellular organelle lumen	GO:0001227 DNA-binding transcription repressor activity, RNA polymerase II-specific;GO:0000977 RNA polymerase II regulatory region sequence-specific DNA binding;GO:0000976 transcription regulatory region sequence-specific DNA binding	[IPR011598] Myc-type, basic helix-loop-helix (bHLH) domain
Morc1	17450	Morc1	Morc	microrchidia 1	GO:0044026 DNA hypermethylation;GO:2000143 negative regulation of DNA-templated transcription, initiation;GO:0043046 DNA methylation involved in gamete generation	GO:0001673 male germ cell nucleus;GO:0043073 germ cell nucleus;GO:0005634 nucleus	GO:0008270 zinc ion binding;GO:0046914 transition metal ion binding;GO:0046872 metal ion binding	[IPR003594] Histidine kinase-like ATPase, C-terminal domain;[IPR011124] Zinc finger, CW-type
Morc2a	74522	Morc2a	8430403M08Rik|Zcwcc1	microrchidia 2A	GO:0045869 negative regulation of single stranded viral RNA replication via double stranded DNA intermediate;GO:0090309 positive regulation of methylation-dependent chromatin silencing;GO:0045091 regulation of single stranded viral RNA replication via double stranded DNA intermediate	GO:0016363 nuclear matrix;GO:0000792 heterochromatin;GO:0034399 nuclear periphery	GO:0000287 magnesium ion binding;GO:0042393 histone binding;GO:0016887 ATPase activity	[IPR003594] Histidine kinase-like ATPase, C-terminal domain;[IPR011124] Zinc finger, CW-type
Morc2b	240069	Morc2b	4932411A10Rik|Tce6	microrchidia 2B	GO:1990918 double-strand break repair involved in meiotic recombination;GO:0007129 synapsis;GO:0045143 homologous chromosome segregation	GO:0005634 nucleus;GO:0043231 intracellular membrane-bounded organelle;GO:0043227 membrane-bounded organelle	GO:0008270 zinc ion binding;GO:0046914 transition metal ion binding;GO:0046872 metal ion binding	[IPR003594] Histidine kinase-like ATPase, C-terminal domain;[IPR011124] Zinc finger, CW-type
Morc3	338467	Morc3	1110051N18Rik|AI452146|BF318192|D16Jhu32e|NXP2|Zcwcc3	microrchidia 3	GO:0051457 maintenance of protein location in nucleus;GO:0048147 negative regulation of fibroblast proliferation;GO:0072595 maintenance of protein localization in organelle	GO:0016605 PML body;GO:0016604 nuclear body;GO:0044451 nucleoplasm part	GO:0008270 zinc ion binding;GO:0046914 transition metal ion binding;GO:0003723 RNA binding	[IPR003594] Histidine kinase-like ATPase, C-terminal domain;[IPR011124] Zinc finger, CW-type
Morc4	75746	Morc4	1600017G11Rik|5630401M14Rik|AA117449|Zcwcc2	microrchidia 4	GO:0008150 biological_process	GO:0005654 nucleoplasm;GO:0031981 nuclear lumen;GO:0070013 intracellular organelle lumen	GO:0008270 zinc ion binding;GO:0046914 transition metal ion binding;GO:0046872 metal ion binding	[IPR003594] Histidine kinase-like ATPase, C-terminal domain;[IPR011124] Zinc finger, CW-type
Morf4l1	21761	Morf4l1	MORFRG15|MRG15|TEG-189|Tex189|mKIAA4002	mortality factor 4 like 1	GO:0043968 histone H2A acetylation;GO:0043967 histone H4 acetylation;GO:0016575 histone deacetylation	GO:0035267 NuA4 histone acetyltransferase complex;GO:0016580 Sin3 complex;GO:0043189 H4/H2A histone acetyltransferase complex	GO:0047485 protein N-terminus binding;GO:0003682 chromatin binding;GO:0005515 protein binding	[IPR008676] MRG;[IPR016197] Chromo domain-like;[IPR025995] RNA binding activity-knot of a chromodomain;[IPR026541] MRG domain;[IPR000953] Chromo/chromo shadow domain
Mov10	17454	Mov10	C77703|Mov-10	Moloney leukemia virus 10	GO:0150011 regulation of neuron projection arborization;GO:0061158 3'-UTR-mediated mRNA destabilization;GO:0010526 negative regulation of transposition, RNA-mediated	GO:0043186 P granule;GO:0060293 germ plasm;GO:0000932 P-body	GO:0032575 ATP-dependent 5'-3' RNA helicase activity;GO:0032574 5'-3' RNA helicase activity;GO:0004004 ATP-dependent RNA helicase activity	[IPR027417] P-loop containing nucleoside triphosphate hydrolase
Mphosph8	75339	Mphosph8	1500035L22Rik|4930548G07Rik|AU040635	M-phase phosphoprotein 8	GO:0045869 negative regulation of single stranded viral RNA replication via double stranded DNA intermediate;GO:0090309 positive regulation of methylation-dependent chromatin silencing;GO:0045091 regulation of single stranded viral RNA replication via double stranded DNA intermediate	GO:0000788 nuclear nucleosome;GO:0005720 nuclear heterochromatin;GO:0000792 heterochromatin	GO:0035064 methylated histone binding;GO:0140034 methylation-dependent protein binding;GO:0140030 modification-dependent protein binding	[IPR000953] Chromo/chromo shadow domain;[IPR002110] Ankyrin repeat;[IPR016197] Chromo domain-like;[IPR020683] Ankyrin repeat-containing domain;[IPR023779] Chromo domain, conserved site;[IPR023780] Chromo domain
Mre11a	17535	Mre11a	Mre11|Mre11b	MRE11A homolog A, double strand break repair nuclease	GO:0046597 negative regulation of viral entry into host cell;GO:0110025 DNA strand resection involved in replication fork processing;GO:0032876 negative regulation of DNA endoreduplication	GO:0030870 Mre11 complex;GO:0016605 PML body;GO:0035861 site of double-strand break	GO:0008296 3'-5'-exodeoxyribonuclease activity;GO:0000014 single-stranded DNA endodeoxyribonuclease activity;GO:0004003 ATP-dependent DNA helicase activity	[IPR003701] DNA double-strand break repair protein Mre11;[IPR004843] Calcineurin-like phosphoesterase domain, apaH type;[IPR007281] Mre11, DNA-binding;[IPR029052] Metallo-dependent phosphatase-like
Mrgbp	73247	Mrgbp	1600027N09Rik|AW060503|C80444	MRG/MORF4L binding protein	GO:0016573 histone acetylation;GO:0018393 internal peptidyl-lysine acetylation;GO:0006475 internal protein amino acid acetylation	GO:0035267 NuA4 histone acetyltransferase complex;GO:0043189 H4/H2A histone acetyltransferase complex;GO:1902562 H4 histone acetyltransferase complex	GO:0003674 molecular_function	[IPR012423] Chromatin modification-related protein Eaf7/MRGBP
Msh4	55993	Msh4	4930485C04Rik|AV144863|mMsh4	mutS homolog 4	GO:0051026 chiasma assembly;GO:0000712 resolution of meiotic recombination intermediates;GO:0001541 ovarian follicle development	GO:0005713 recombination nodule;GO:0000795 synaptonemal complex;GO:0032300 mismatch repair complex	GO:0032143 single thymine insertion binding;GO:0032138 single base insertion or deletion binding;GO:0032137 guanine/thymine mispair binding	[IPR000432] DNA mismatch repair protein MutS, C-terminal;[IPR007696] DNA mismatch repair protein MutS, core;[IPR007860] DNA mismatch repair protein MutS, connector domain;[IPR007861] DNA mismatch repair protein MutS, clamp;[IPR027417] P-loop containing nucleoside triphosphate hydrolase
Msh5	17687	Msh5	Mut5	mutS homolog 5	GO:0051026 chiasma assembly;GO:0007129 synapsis;GO:0045143 homologous chromosome segregation	GO:0000795 synaptonemal complex;GO:0032300 mismatch repair complex;GO:0099086 synaptonemal structure	GO:0032143 single thymine insertion binding;GO:0032138 single base insertion or deletion binding;GO:0032137 guanine/thymine mispair binding	[IPR000432] DNA mismatch repair protein MutS, C-terminal;[IPR007696] DNA mismatch repair protein MutS, core;[IPR007861] DNA mismatch repair protein MutS, clamp;[IPR027417] P-loop containing nucleoside triphosphate hydrolase
Msh6	17688	Msh6	AU044881|AW550279|GTBP|Gtmbp	mutS homolog 6	GO:0045830 positive regulation of isotype switching;GO:0045191 regulation of isotype switching;GO:0045190 isotype switching	GO:0032301 MutSalpha complex;GO:0032300 mismatch repair complex;GO:1990391 DNA repair complex	GO:0032142 single guanine insertion binding;GO:0032143 single thymine insertion binding;GO:0032138 single base insertion or deletion binding	[IPR000313] PWWP domain;[IPR000432] DNA mismatch repair protein MutS, C-terminal;[IPR007695] DNA mismatch repair protein MutS-like, N-terminal;[IPR007696] DNA mismatch repair protein MutS, core;[IPR007860] DNA mismatch repair protein MutS, connector domain;[IPR007861] DNA mismatch repair protein MutS, clamp;[IPR016151] DNA mismatch repair protein MutS, N-terminal;[IPR027417] P-loop containing nuc…
Msl1	74026	Msl1	2810017F12Rik|4121402D02Rik|4930463F05Rik|AA682082|Msl-1	male specific lethal 1	GO:0043984 histone H4-K16 acetylation;GO:0043967 histone H4 acetylation;GO:0016573 histone acetylation	GO:0072487 MSL complex;GO:1902562 H4 histone acetyltransferase complex;GO:0000123 histone acetyltransferase complex	GO:0003682 chromatin binding;GO:0005488 binding;GO:0003674 molecular_function	[IPR029332] PEHE domain
Msl2	77853	Msl2	E130103E02Rik|Msl2l1|Rnf184	MSL complex subunit 2	GO:0043984 histone H4-K16 acetylation;GO:0043967 histone H4 acetylation;GO:0016573 histone acetylation	GO:0072487 MSL complex;GO:1902562 H4 histone acetyltransferase complex;GO:0000123 histone acetyltransferase complex	GO:0061630 ubiquitin protein ligase activity;GO:0061659 ubiquitin-like protein ligase activity;GO:0004842 ubiquitin-protein transferase activity	[IPR001841] Zinc finger, RING-type
Msl3	17692	Msl3	AU018931|Msl31|Msl3l1	MSL complex subunit 3	GO:0043984 histone H4-K16 acetylation;GO:0043968 histone H2A acetylation;GO:0043967 histone H4 acetylation	GO:0072487 MSL complex;GO:0035267 NuA4 histone acetyltransferase complex;GO:0043189 H4/H2A histone acetyltransferase complex	GO:0035064 methylated histone binding;GO:0140034 methylation-dependent protein binding;GO:0140030 modification-dependent protein binding	[IPR000953] Chromo/chromo shadow domain;[IPR016197] Chromo domain-like;[IPR025995] RNA binding activity-knot of a chromodomain;[IPR026541] MRG domain
Mst1	15235	Mst1	D3F15S2h|D9H3F15S2|DNF15S2h|Hgfl	macrophage stimulating 1 (hepatocyte growth factor-like)	GO:0033601 positive regulation of mammary gland epithelial cell proliferation;GO:0060763 mammary duct terminal end bud growth;GO:0045721 negative regulation of gluconeogenesis	GO:0005773 vacuole;GO:0005615 extracellular space;GO:0044421 extracellular region part	GO:0030971 receptor tyrosine kinase binding;GO:1990782 protein tyrosine kinase binding;GO:0004252 serine-type endopeptidase activity	[IPR000001] Kringle;[IPR001254] Serine proteases, trypsin domain;[IPR001314] Peptidase S1A, chymotrypsin-type;[IPR003609] PAN/Apple domain;[IPR009003] Peptidase S1, PA clan;[IPR013806] Kringle-like fold;[IPR018056] Kringle, conserved site;[IPR024174] Hepatocyte growth factor-like
Msx2	17702	Msx2	BB122635|Hox-8|Hox8|Hox8.1	msh homeobox 2	GO:0051795 positive regulation of timing of catagen;GO:0051794 regulation of timing of catagen;GO:0048818 positive regulation of hair follicle maturation	GO:0016607 nuclear speck;GO:0016604 nuclear body;GO:0005667 transcription factor complex	GO:0001227 DNA-binding transcription repressor activity, RNA polymerase II-specific;GO:0000978 RNA polymerase II proximal promoter sequence-specific DNA binding;GO:0000987 proximal promoter sequence-specific DNA binding	[IPR001356] Homeobox domain;[IPR009057] Homeodomain-like;[IPR017970] Homeobox, conserved site;[IPR020479] Homeodomain, metazoa
Mta1	116870	Mta1		metastasis associated 1	GO:1902499 positive regulation of protein autoubiquitination;GO:1902498 regulation of protein autoubiquitination;GO:0043153 entrainment of circadian clock by photoperiod	GO:0016581 NuRD complex;GO:0090545 CHD-type complex;GO:0090568 nuclear transcriptional repressor complex	GO:0000980 RNA polymerase II distal enhancer sequence-specific DNA binding;GO:0001103 RNA polymerase II repressing transcription factor binding;GO:0001158 enhancer sequence-specific DNA binding	[IPR000679] Zinc finger, GATA-type;[IPR000949] ELM2 domain;[IPR001005] SANT/Myb domain;[IPR001025] Bromo adjacent homology (BAH) domain;[IPR009057] Homeodomain-like;[IPR017884] SANT domain
Mta2	23942	Mta2	AW550797|Mata1l1|Mta1l1|mmta2	metastasis-associated gene family, member 2	GO:0010762 regulation of fibroblast migration;GO:0010761 fibroblast migration;GO:0006306 DNA methylation	GO:0016581 NuRD complex;GO:0090545 CHD-type complex;GO:0090568 nuclear transcriptional repressor complex	GO:0004407 histone deacetylase activity;GO:0001103 RNA polymerase II repressing transcription factor binding;GO:0033558 protein deacetylase activity	[IPR000679] Zinc finger, GATA-type;[IPR000949] ELM2 domain;[IPR001005] SANT/Myb domain;[IPR001025] Bromo adjacent homology (BAH) domain;[IPR009057] Homeodomain-like;[IPR017884] SANT domain
Mta3	116871	Mta3	1110002J22Rik|mKIAA1266	metastasis associated 3	GO:0010971 positive regulation of G2/M transition of mitotic cell cycle;GO:1902751 positive regulation of cell cycle G2/M phase transition;GO:1901992 positive regulation of mitotic cell cycle phase transition	GO:0016581 NuRD complex;GO:0090545 CHD-type complex;GO:0090568 nuclear transcriptional repressor complex	GO:0001103 RNA polymerase II repressing transcription factor binding;GO:0070491 repressing transcription factor binding;GO:0042826 histone deacetylase binding	[IPR000679] Zinc finger, GATA-type;[IPR000949] ELM2 domain;[IPR001005] SANT/Myb domain;[IPR001025] Bromo adjacent homology (BAH) domain;[IPR009057] Homeodomain-like;[IPR017884] SANT domain
Mtbp	105837	Mtbp	AI429604|MDM2BP	Mdm2, transformed 3T3 cell double minute p53 binding protein	GO:0007089 traversing start control point of mitotic cell cycle;GO:0034501 protein localization to kinetochore;GO:1900087 positive regulation of G1/S transition of mitotic cell cycle	GO:0000776 kinetochore;GO:0000775 chromosome, centromeric region;GO:0098687 chromosomal region	GO:0005515 protein binding;GO:0005488 binding;GO:0003674 molecular_function	[IPR029418] MDN2-binding protein, C-terminal domain;[IPR029420] MDM2-binding protein, central domain;[IPR029421] MDM2-binding protein, N-terminal domain
Mtf2	17765	Mtf2	9230112N11Rik|AA537621|C76717|M96|Pcl2	metal response element binding transcription factor 2	GO:0061086 negative regulation of histone H3-K27 methylation;GO:0061087 positive regulation of histone H3-K27 methylation;GO:0061085 regulation of histone H3-K27 methylation	GO:0035098 ESC/E(Z) complex;GO:0005925 focal adhesion;GO:0035097 histone methyltransferase complex	GO:0035064 methylated histone binding;GO:0140034 methylation-dependent protein binding;GO:0031491 nucleosome binding	[IPR001965] Zinc finger, PHD-type;[IPR011011] Zinc finger, FYVE/PHD-type;[IPR019787] Zinc finger, PHD-finger;[IPR002999] Tudor domain;[IPR019786] Zinc finger, PHD-type, conserved site;[IPR025894] Polycomb-like MTF2 factor 2, C-terminal domain
Mtor	56717	Mtor	2610315D21Rik|AI327068|FRAP|FRAP2|Frap1|RAFT1|RAPT1|flat	mechanistic target of rapamycin kinase	GO:0002296 T-helper 1 cell lineage commitment;GO:1903691 positive regulation of wound healing, spreading of epidermal cells;GO:1904213 negative regulation of iodide transmembrane transport	GO:0099524 postsynaptic cytosol;GO:0031931 TORC1 complex;GO:0031932 TORC2 complex	GO:0001030 RNA polymerase III type 1 promoter DNA binding;GO:0001156 TFIIIC-class transcription factor complex binding;GO:0080084 5S rDNA binding	[IPR000403] Phosphatidylinositol 3-/4-kinase, catalytic domain;[IPR003151] PIK-related kinase, FAT;[IPR003152] FATC domain;[IPR009076] Rapamycin-binding domain;[IPR011009] Protein kinase-like domain;[IPR014009] PIK-related kinase;[IPR016024] Armadillo-type fold;[IPR018936] Phosphatidylinositol 3/4-kinase, conserved site;[IPR024585] Domain of unknown function DUF3385, target of rapamycin protein
Mum1l1	245631	Pwwp3b	9430086K21Rik|Mum1l1	PWWP domain containing 3B	GO:0008150 biological_process	(Human)GO:0070062 extracellular exosome;GO:1903561 extracellular vesicle;GO:0043230 extracellular organelle	GO:0003674 molecular_function	(Human)[IPR000313] PWWP domain
Mus81	71711	Mus81	1200008A18Rik|AI182501|AW045863	MUS81 structure-specific endonuclease subunit	GO:0072429 response to intra-S DNA damage checkpoint signaling;GO:0072423 response to DNA damage checkpoint signaling;GO:0031573 intra-S DNA damage checkpoint	GO:0048476 Holliday junction resolvase complex;GO:0032991 protein-containing complex;GO:0005634 nucleus	GO:0048257 3'-flap endonuclease activity;GO:0008821 crossover junction endodeoxyribonuclease activity;GO:0048256 flap endonuclease activity	[IPR006166] ERCC4 domain;[IPR010996] DNA polymerase beta-like, N-terminal domain;[IPR011335] Restriction endonuclease type II-like
Mybbp1a	18432	Mybbp1a	AL024407|AU019902|P160|p160MBP|p67MBP	MYB binding protein (P160) 1a	GO:2000210 positive regulation of anoikis;GO:2000209 regulation of anoikis;GO:0071158 positive regulation of cell cycle arrest	GO:0042564 NLS-dependent protein nuclear import complex;GO:0031074 nucleocytoplasmic transport complex;GO:0005730 nucleolus	GO:0070888 E-box binding;GO:0000978 RNA polymerase II proximal promoter sequence-specific DNA binding;GO:0003714 transcription corepressor activity	[IPR007015] DNA polymerase V;[IPR016024] Armadillo-type fold
Mysm1	320713	Mysm1	C130067A03Rik|C530050H10Rik	myb-like, SWIRM and MPN domains 1	GO:0035522 monoubiquitinated histone H2A deubiquitination;GO:0035521 monoubiquitinated histone deubiquitination;GO:0051797 regulation of hair follicle development	GO:0005654 nucleoplasm;GO:0031981 nuclear lumen;GO:0070013 intracellular organelle lumen	GO:0004843 thiol-dependent ubiquitin-specific protease activity;GO:0036459 thiol-dependent ubiquitinyl hydrolase activity;GO:0019783 ubiquitin-like protein-specific protease activity	[IPR000555] JAB1/MPN/MOV34 metalloenzyme domain;[IPR001005] SANT/Myb domain;[IPR007526] SWIRM domain;[IPR009057] Homeodomain-like;[IPR017930] Myb domain
Naa60	74763	Naa60	1200013P24Rik|AI315146|HAT4|Nat15|NatF	N(alpha)-acetyltransferase 60, NatF catalytic subunit	GO:0017196 N-terminal peptidyl-methionine acetylation;GO:0043967 histone H4 acetylation;GO:0043966 histone H3 acetylation	GO:0000139 Golgi membrane;GO:0098791 Golgi subcompartment;GO:0044431 Golgi apparatus part	GO:0010485 H4 histone acetyltransferase activity;GO:0004596 peptide alpha-N-acetyltransferase activity;GO:0004402 histone acetyltransferase activity	[IPR000182] GNAT domain;[IPR016181] Acyl-CoA N-acyltransferase
Nasp	50927	Nasp	5033430J04Rik|AI131596|AI317140|D4Ertd767e|Epcs32|Nasp-T	nuclear autoantigenic sperm protein (histone-binding)	GO:0034080 CENP-A containing nucleosome assembly;GO:0006335 DNA replication-dependent nucleosome assembly;GO:0006336 DNA replication-independent nucleosome assembly	GO:0000790 nuclear chromatin;GO:0044454 nuclear chromosome part;GO:0000785 chromatin	GO:0042393 histone binding;GO:0044877 protein-containing complex binding;GO:0005515 protein binding	[IPR001440] Tetratricopeptide repeat 1;[IPR011990] Tetratricopeptide-like helical domain;[IPR013026] Tetratricopeptide repeat-containing domain;[IPR019544] Tetratricopeptide, SHNi-TPR domain;[IPR019734] Tetratricopeptide repeat
Nat10	98956	Nat10	AI429152	N-acetyltransferase 10	GO:1904812 rRNA acetylation involved in maturation of SSU-rRNA;GO:1990882 rRNA acetylation;GO:0032211 negative regulation of telomere maintenance via telomerase	GO:0005697 telomerase holoenzyme complex;GO:0030496 midbody;GO:0005730 nucleolus	GO:1990883 rRNA cytidine N-acetyltransferase activity;GO:0070182 DNA polymerase binding;GO:0008080 N-acetyltransferase activity	[IPR000182] GNAT domain;[IPR007807] Helicase domain;[IPR013562] tRNA(Met) cytidine acetyltransferase TmcA, N-terminal;[IPR016181] Acyl-CoA N-acyltransferase;[IPR027992] Possible tRNA binding domain
Nbn	27354	Nbn	Nbs1	nibrin	GO:0046597 negative regulation of viral entry into host cell;GO:0045190 isotype switching;GO:0046596 regulation of viral entry into host cell	GO:0042405 nuclear inclusion body;GO:0030870 Mre11 complex;GO:0016605 PML body	GO:0004003 ATP-dependent DNA helicase activity;GO:0008026 ATP-dependent helicase activity;GO:0003678 DNA helicase activity	[IPR000253] Forkhead-associated (FHA) domain;[IPR001357] BRCT domain;[IPR008984] SMAD/FHA domain;[IPR013908] DNA repair Nbs1, C-terminal;[IPR016592] Nibrin
Ncl	17975	Ncl	B530004O11Rik|C23|D0Nds28|D1Nds28|Nucl	nucleolin	GO:1901838 positive regulation of transcription of nucleolar large rRNA by RNA polymerase I;GO:2000778 positive regulation of interleukin-6 secretion;GO:1901836 regulation of transcription of nucleolar large rRNA by RNA polymerase I	GO:0001651 dense fibrillar component;GO:0001650 fibrillar center;GO:0044452 nucleolar part	GO:1990631 ErbB-4 class receptor binding;GO:0042134 rRNA primary transcript binding;GO:0035368 selenocysteine insertion sequence binding	[IPR000504] RNA recognition motif domain;[IPR012677] Nucleotide-binding alpha-beta plait domain
Ncoa1	17977	Ncoa1	KAT13A|NCoA-1|NRC-1|SRC-1|SRC-a|SRC1|bHLHe74|mNRC-1	nuclear receptor coactivator 1	GO:0000435 positive regulation of transcription from RNA polymerase II promoter by galactose;GO:0000431 regulation of transcription from RNA polymerase II promoter by galactose;GO:0000411 positive regulation of transcription by galactose	GO:0000790 nuclear chromatin;GO:0044454 nuclear chromosome part;GO:0000785 chromatin	GO:0033142 progesterone receptor binding;GO:0046965 retinoid X receptor binding;GO:0004402 histone acetyltransferase activity	[IPR000014] PAS domain;[IPR009110] Nuclear receptor coactivator, interlocking;[IPR010011] Domain of unknown function DUF1518;[IPR011598] Myc-type, basic helix-loop-helix (bHLH) domain;[IPR013767] PAS fold;[IPR014920] Nuclear receptor coactivator, Ncoa-type, interlocking;[IPR014935] Steroid receptor coactivator;[IPR017426] Nuclear receptor coactivator
Ncoa2	17978	Ncoa2	D1Ertd433e|GRIP-1|Grip1|KAT13C|NCoA-2|SRC-2|TIF2|bHLHe75	nuclear receptor coactivator 2	GO:2000324 positive regulation of glucocorticoid receptor signaling pathway;GO:0045925 positive regulation of female receptivity;GO:2000322 regulation of glucocorticoid receptor signaling pathway	GO:0048786 presynaptic active zone;GO:0043197 dendritic spine;GO:0005791 rough endoplasmic reticulum	GO:0033142 progesterone receptor binding;GO:0030375 thyroid hormone receptor coactivator activity;GO:0001162 RNA polymerase II intronic transcription regulatory region sequence-specific DNA binding	[IPR000014] PAS domain;[IPR009110] Nuclear receptor coactivator, interlocking;[IPR010011] Domain of unknown function DUF1518;[IPR011598] Myc-type, basic helix-loop-helix (bHLH) domain;[IPR013767] PAS fold;[IPR014920] Nuclear receptor coactivator, Ncoa-type, interlocking;[IPR014935] Steroid receptor coactivator;[IPR017426] Nuclear receptor coactivator
Ncoa3	17979	Ncoa3	2010305B15Rik|AW321064|Actr|Aib1|KAT13B|Rac3|Src3|Tram-1|Tram1|bHLHe42|p/Cip|pCip	nuclear receptor coactivator 3	GO:0060744 mammary gland branching involved in thelarche;GO:0033148 positive regulation of intracellular estrogen receptor signaling pathway;GO:0042695 thelarche	GO:0090575 RNA polymerase II transcription factor complex;GO:0044798 nuclear transcription factor complex;GO:0000790 nuclear chromatin	GO:0001135 RNA polymerase II transcription regulator recruiting activity;GO:0004402 histone acetyltransferase activity;GO:0050681 androgen receptor binding	[IPR000014] PAS domain;[IPR009110] Nuclear receptor coactivator, interlocking;[IPR010011] Domain of unknown function DUF1518;[IPR011598] Myc-type, basic helix-loop-helix (bHLH) domain;[IPR013767] PAS fold;[IPR014920] Nuclear receptor coactivator, Ncoa-type, interlocking;[IPR014935] Steroid receptor coactivator;[IPR017426] Nuclear receptor coactivator
Ncoa6	56406	Ncoa6	AIB3|ASC-2|ASC2|NRC|Ncoa7|PRIP|RAP250|mKIAA0181	nuclear receptor coactivator 6	GO:0080182 histone H3-K4 trimethylation;GO:0060716 labyrinthine layer blood vessel development;GO:0060711 labyrinthine layer development	GO:0035097 histone methyltransferase complex;GO:0034708 methyltransferase complex;GO:0005667 transcription factor complex	GO:0030374 nuclear receptor transcription coactivator activity;GO:0003713 transcription coactivator activity;GO:0003712 transcription coregulator activity	[IPR032715] Nuclear receptor coactivator 6, putative nucleic acid-binding region
Ncor1	20185	Ncor1	5730405M06Rik|A230020K14Rik|N-CoR|RIP13|Rxrip13|mKIAA1047	nuclear receptor co-repressor 1	GO:0072362 regulation of glycolytic process by negative regulation of transcription from RNA polymerase II promoter;GO:0072361 regulation of glycolytic process by regulation of transcription from RNA polymerase II promoter;GO:0002361 CD4-positive, CD25-positive, alpha-beta regulatory T cell differentiation	GO:0016580 Sin3 complex;GO:0070822 Sin3-type complex;GO:0000118 histone deacetylase complex	GO:0046965 retinoid X receptor binding;GO:0035033 histone deacetylase regulator activity;GO:0030331 estrogen receptor binding	[IPR001005] SANT/Myb domain;[IPR009057] Homeodomain-like;[IPR017884] SANT domain
Ncor2	20602	Ncor2	N-CoR|SMRT|SMRTe	nuclear receptor co-repressor 2	GO:0072365 regulation of cellular ketone metabolic process by negative regulation of transcription from RNA polymerase II promoter;GO:1903799 negative regulation of production of miRNAs involved in gene silencing by miRNA;GO:0060766 negative regulation of androgen receptor signaling pathway	GO:0016363 nuclear matrix;GO:0000118 histone deacetylase complex;GO:0017053 transcriptional repressor complex	GO:0046965 retinoid X receptor binding;GO:0035259 glucocorticoid receptor binding;GO:0016922 nuclear receptor binding	[IPR001005] SANT/Myb domain;[IPR009057] Homeodomain-like;[IPR017884] SANT domain
Ndc1	72787	Ndc1	2810475A17Rik|AI450313|Tmem48|sks	NDC1 transmembrane nucleoporin	GO:0031081 nuclear pore distribution;GO:0051664 nuclear pore localization;GO:0051292 nuclear pore complex assembly	GO:0070762 nuclear pore transmembrane ring;GO:0005643 nuclear pore;GO:0031965 nuclear membrane	GO:0017056 structural constituent of nuclear pore;GO:0005198 structural molecule activity;GO:0003674 molecular_function	[IPR019049] Nucleoporin protein Ndc1-Nup
Ndc80	67052	Ndc80	2610020P18Rik|AV139730|HEC|HEC1|Kntc2	NDC80 kinetochore complex component	GO:0090267 positive regulation of mitotic cell cycle spindle assembly checkpoint;GO:0090266 regulation of mitotic cell cycle spindle assembly checkpoint;GO:1903504 regulation of mitotic spindle checkpoint	GO:0000942 condensed nuclear chromosome outer kinetochore;GO:0031262 Ndc80 complex;GO:0000940 condensed chromosome outer kinetochore	GO:0042802 identical protein binding;GO:0005515 protein binding;GO:0005488 binding	[IPR005550] Kinetochore protein Ndc80
Nedd1	17997	Nedd1	(Human)GCP-WD|TUBGCP7	neural precursor cell expressed, developmentally down-regulated gene 1	GO:0071539 protein localization to centrosome;GO:1905508 protein localization to microtubule organizing center;GO:0007019 microtubule depolymerization	GO:0000924 gamma-tubulin ring complex, centrosomal;GO:0008274 gamma-tubulin ring complex;GO:0000931 gamma-tubulin large complex	(Human)GO:0005515 protein binding;GO:0005488 binding;GO:0003674 molecular_function	[IPR001680] WD40 repeat;[IPR017986] WD40-repeat-containing domain;[IPR019775] WD40 repeat, conserved site
Nedd4	17999	Nedd4	AA959633|AL023035|AU019897|E430025J12Rik|EG639396|Gm7265|KIAA0093|Nedd4-1|Nedd4a	neural precursor cell expressed, developmentally down-regulated 4	GO:0099576 regulation of protein catabolic process at postsynapse, modulating synaptic transmission;GO:2000650 negative regulation of sodium ion transmembrane transporter activity;GO:0099149 regulation of postsynaptic neurotransmitter receptor internalization	GO:0099524 postsynaptic cytosol;GO:0099522 region of cytosol;GO:0005902 microvillus	GO:0050816 phosphothreonine residue binding;GO:0019871 sodium channel inhibitor activity;GO:0050815 phosphoserine residue binding	[IPR000008] C2 domain;[IPR000569] HECT domain;[IPR001202] WW domain;[IPR024928] E3 ubiquitin-protein ligase, SMURF1 type
Nek2	18005	Nek2	AA617254|C77054	NIMA (never in mitosis gene a)-related expressed kinase 2	GO:1903126 negative regulation of centriole-centriole cohesion;GO:0046602 regulation of mitotic centrosome separation;GO:0030997 regulation of centriole-centriole cohesion	GO:0000776 kinetochore;GO:0000922 spindle pole;GO:0000794 condensed nuclear chromosome	GO:0019903 protein phosphatase binding;GO:0019902 phosphatase binding;GO:0004674 protein serine/threonine kinase activity	[IPR000719] Protein kinase domain;[IPR002290] Serine/threonine/dual specificity protein kinase, catalytic domain;[IPR008271] Serine/threonine-protein kinase, active site;[IPR011009] Protein kinase-like domain
Nek6	59126	Nek6	1300007C09Rik	NIMA (never in mitosis gene a)-related expressed kinase 6	GO:0030071 regulation of mitotic metaphase/anaphase transition;GO:0007091 metaphase/anaphase transition of mitotic cell cycle;GO:1902099 regulation of metaphase/anaphase transition of cell cycle	GO:0005813 centrosome;GO:0005815 microtubule organizing center;GO:0015630 microtubule cytoskeleton	GO:0001222 transcription corepressor binding;GO:0001221 transcription cofactor binding;GO:0019894 kinesin binding	[IPR000719] Protein kinase domain;[IPR001245] Serine-threonine/tyrosine-protein kinase catalytic domain;[IPR002290] Serine/threonine/dual specificity protein kinase, catalytic domain;[IPR008271] Serine/threonine-protein kinase, active site;[IPR011009] Protein kinase-like domain;[IPR017441] Protein kinase, ATP binding site
Nek9	217718	Nek9	C130021H08Rik	NIMA (never in mitosis gene a)-related expressed kinase 9	GO:0051301 cell division;GO:0006468 protein phosphorylation;GO:0007049 cell cycle	GO:0005813 centrosome;GO:0005815 microtubule organizing center;GO:0015630 microtubule cytoskeleton	GO:0004674 protein serine/threonine kinase activity;GO:0019901 protein kinase binding;GO:0019900 kinase binding	[IPR000408] Regulator of chromosome condensation, RCC1;[IPR000719] Protein kinase domain;[IPR002290] Serine/threonine/dual specificity protein kinase, catalytic domain;[IPR008271] Serine/threonine-protein kinase, active site;[IPR009091] Regulator of chromosome condensation 1/beta-lactamase-inhibitor protein II;[IPR011009] Protein kinase-like domain
Nfrkb	235134	Nfrkb	A530090G11Rik	nuclear factor related to kappa B binding protein	GO:0006310 DNA recombination;GO:0006281 DNA repair;GO:0006974 cellular response to DNA damage stimulus	GO:0031011 Ino80 complex;GO:0097346 INO80-type complex;GO:0033202 DNA helicase complex	GO:0002020 protease binding;GO:0019899 enzyme binding;GO:0003677 DNA binding	[IPR025220] NFRKB winged helix-like domain
Nifk	67949	Nifk	AI852665|C130020J04Rik|Mki67ip	nucleolar protein interacting with the FHA domain of MKI67	(Human)GO:0009303 rRNA transcription;GO:0098781 ncRNA transcription;GO:0016072 rRNA metabolic process	GO:0000794 condensed nuclear chromosome;GO:0000793 condensed chromosome;GO:0000228 nuclear chromosome	GO:0003723 RNA binding;GO:0003676 nucleic acid binding;GO:1901363 heterocyclic compound binding	[IPR000504] RNA recognition motif domain;[IPR012677] Nucleotide-binding alpha-beta plait domain;[IPR021043] MKI67 FHA domain-interacting nucleolar phosphoprotein, FHA Ki67 binding
Nipbl	71175	Nipbl	Idn3	NIPBL cohesin loading factor	GO:1905406 positive regulation of mitotic cohesin loading;GO:1905309 positive regulation of cohesin loading;GO:1905405 regulation of mitotic cohesin loading	GO:0090694 Scc2-Scc4 cohesin loading complex;GO:0032116 SMC loading complex;GO:0032039 integrator complex	GO:0070087 chromo shadow domain binding;GO:0036033 mediator complex binding;GO:0042826 histone deacetylase binding	[IPR016024] Armadillo-type fold;[IPR024986] Sister chromatid cohesion C-terminal domain;[IPR026003] HEAT repeat associated with sister chromatid cohesion protein
Noc2l	57741	Noc2l	AA410003|AF155546|NIR	NOC2 like nucleolar associated transcriptional repressor	GO:0002903 negative regulation of B cell apoptotic process;GO:0035067 negative regulation of histone acetylation;GO:0002902 regulation of B cell apoptotic process	GO:0030691 Noc2p-Noc3p complex;GO:0030690 Noc1p-Noc2p complex;GO:0030689 Noc complex	GO:0031493 nucleosomal histone binding;GO:0070491 repressing transcription factor binding;GO:0002039 p53 binding	[IPR005343] Nucleolar complex protein 2;[IPR016024] Armadillo-type fold
Nol10	217431	Nol10	Gm67	nucleolar protein 10	GO:0000462 maturation of SSU-rRNA from tricistronic rRNA transcript (SSU-rRNA, 5.8S rRNA, LSU-rRNA);GO:0030490 maturation of SSU-rRNA;GO:0042274 ribosomal small subunit biogenesis	GO:0032040 small-subunit processome;GO:0030684 preribosome;GO:0005730 nucleolus	(Human)GO:0003723 RNA binding;GO:0003676 nucleic acid binding;GO:1901363 heterocyclic compound binding	[IPR001680] WD40 repeat;[IPR012580] NUC153;[IPR017986] WD40-repeat-containing domain
Nol6	230082	Nol6	AA410091|Nrap	nucleolar protein family 6 (RNA-associated)	GO:0006409 tRNA export from nucleus;GO:0071431 tRNA-containing ribonucleoprotein complex export from nucleus;GO:0097064 ncRNA export from nucleus	GO:0034456 UTP-C complex;GO:0032545 CURI complex;GO:0030686 90S preribosome	GO:0003723 RNA binding;GO:0003676 nucleic acid binding;GO:1901363 heterocyclic compound binding	[IPR005554] Nrap protein
Nono	53610	Nono	AA407051|AV149256|NRB54|P54NRB|nonA	non-POU-domain-containing, octamer binding protein	GO:1903377 negative regulation of oxidative stress-induced neuron intrinsic apoptotic signaling pathway;GO:1903376 regulation of oxidative stress-induced neuron intrinsic apoptotic signaling pathway;GO:1902176 negative regulation of oxidative stress-induced intrinsic apoptotic signaling pathway	GO:0042382 paraspeckles;GO:0016363 nuclear matrix;GO:0034399 nuclear periphery	GO:0070888 E-box binding;GO:0000980 RNA polymerase II distal enhancer sequence-specific DNA binding;GO:0001158 enhancer sequence-specific DNA binding	[IPR000504] RNA recognition motif domain;[IPR012677] Nucleotide-binding alpha-beta plait domain;[IPR012975] NOPS
Npcd	504193	Npcd	Cbx6-Nptxr	neuronal pentraxin chromo domain	GO:0031175 neuron projection development;GO:0048666 neuron development;GO:0030182 neuron differentiation	GO:0030426 growth cone;GO:0030175 filopodium;GO:0150034 distal axon	GO:0019904 protein domain specific binding;GO:0005515 protein binding;GO:0005488 binding	[IPR000953] Chromo/chromo shadow domain;[IPR001759] Pentaxin-related;[IPR013320] Concanavalin A-like lectin/glucanase domain;[IPR016197] Chromo domain-like;[IPR017984] Chromo domain subgroup;[IPR023779] Chromo domain, conserved site;[IPR023780] Chromo domain;[IPR030476] Pentaxin, conserved site
Npm1	18148	Npm1	B23|NO38|Npm	nucleophosmin 1	GO:0060735 regulation of eIF2 alpha phosphorylation by dsRNA;GO:1902629 regulation of mRNA stability involved in cellular response to UV;GO:0000056 ribosomal small subunit export from nucleus	GO:0001652 granular component;GO:0031616 spindle pole centrosome;GO:0016363 nuclear matrix	GO:0043422 protein kinase B binding;GO:0030957 Tat protein binding;GO:0005547 phosphatidylinositol-3,4,5-trisphosphate binding	[IPR024057] Nucleoplasmin core domain
Npm2	328440	Npm2		nucleophosmin/nucleoplasmin 2	GO:0045836 positive regulation of meiotic nuclear division;GO:0007096 regulation of exit from mitosis;GO:0051446 positive regulation of meiotic cell cycle	GO:0000789 cytoplasmic chromatin;GO:0000229 cytoplasmic chromosome;GO:0000790 nuclear chromatin	GO:0042393 histone binding;GO:0003682 chromatin binding;GO:0019899 enzyme binding	[IPR024057] Nucleoplasmin core domain
Nsd1	18193	Nsd1	AI528500|KMT3B	nuclear receptor-binding SET-domain protein 1	GO:0000414 regulation of histone H3-K36 methylation;GO:0010452 histone H3-K36 methylation;GO:1903025 regulation of RNA polymerase II regulatory region sequence-specific DNA binding	GO:0035097 histone methyltransferase complex;GO:0034708 methyltransferase complex;GO:0000785 chromatin	GO:0042799 histone methyltransferase activity (H4-K20 specific);GO:0046975 histone methyltransferase activity (H3-K36 specific);GO:0046965 retinoid X receptor binding	[IPR000313] PWWP domain;[IPR001214] SET domain;[IPR001841] Zinc finger, RING-type;[IPR001965] Zinc finger, PHD-type;[IPR003616] Post-SET domain;[IPR006560] AWS domain;[IPR011011] Zinc finger, FYVE/PHD-type;[IPR019786] Zinc finger, PHD-type, conserved site;[IPR019787] Zinc finger, PHD-finger
Nsl1	381318	Nsl1	4833432M17Rik|AI451597|Gm105|Gm984	NSL1, MIS12 kinetochore complex component	GO:0000070 mitotic sister chromatid segregation;GO:0000819 sister chromatid segregation;GO:0140014 mitotic nuclear division	GO:0000444 MIS12/MIND type complex;GO:0000777 condensed chromosome kinetochore;GO:0000779 condensed chromosome, centromeric region	GO:0003674 molecular_function	[IPR013950] Kinetochore Mis14
Nsmaf	18201	Nsmaf	AA959567|C630007J05|Fan	neutral sphingomyelinase (N-SMase) activation associated factor	GO:0043065 positive regulation of apoptotic process;GO:0043068 positive regulation of programmed cell death;GO:0010942 positive regulation of cell death	(Human)GO:0005829 cytosol;GO:0044444 cytoplasmic part;GO:0005737 cytoplasm	GO:0016230 sphingomyelin phosphodiesterase activator activity;GO:0016004 phospholipase activator activity;GO:0005123 death receptor binding	[IPR000409] BEACH domain;[IPR001680] WD40 repeat;[IPR004182] GRAM domain;[IPR011993] PH domain-like;[IPR017986] WD40-repeat-containing domain
Nsmce1	67711	Nsmce1	2510027N19Rik	NSE1 homolog, SMC5-SMC6 complex component	GO:0006301 postreplication repair;GO:2001022 positive regulation of response to DNA damage stimulus;GO:0000724 double-strand break repair via homologous recombination	GO:0030915 Smc5-Smc6 complex;GO:0106068 SUMO ligase complex;GO:0000781 chromosome, telomeric region	GO:0004842 ubiquitin-protein transferase activity;GO:0019787 ubiquitin-like protein transferase activity;GO:0046983 protein dimerization activity	[IPR002219] Protein kinase C-like, phorbol ester/diacylglycerol-binding domain;[IPR011513] Non-structural maintenance of chromosomes element 1;[IPR014857] Zinc finger, RING-like
Nsmce2	68501	Nsmce2	1110014D18Rik|AI661537	NSE2/MMS21 homolog, SMC5-SMC6 complex SUMO ligase	GO:0034184 positive regulation of maintenance of mitotic sister chromatid cohesion;GO:0034093 positive regulation of maintenance of sister chromatid cohesion;GO:0034182 regulation of maintenance of mitotic sister chromatid cohesion	GO:0030915 Smc5-Smc6 complex;GO:0106068 SUMO ligase complex;GO:0016605 PML body	GO:0019789 SUMO transferase activity;GO:0004842 ubiquitin-protein transferase activity;GO:0019787 ubiquitin-like protein transferase activity	[IPR003613] U box domain;[IPR004181] Zinc finger, MIZ-type
Ndnl2	66647	Nsmce3	5730494G16Rik|AI642138|BB044375|HCA4|Mageg1|Ndnl2|mage-g1	NSE3 homolog, SMC5-SMC6 complex component	GO:0072711 cellular response to hydroxyurea;GO:0072710 response to hydroxyurea;GO:0097329 response to antimetabolite	GO:0030915 Smc5-Smc6 complex;GO:0106068 SUMO ligase complex;GO:0000781 chromosome, telomeric region	GO:0046983 protein dimerization activity;GO:0005515 protein binding;GO:0005488 binding	[IPR002190] MAGE homology domain
Nsmce4a	67872	Nsmce4a	2410003A14Rik	NSE4 homolog A, SMC5-SMC6 complex component	GO:2001022 positive regulation of response to DNA damage stimulus;GO:2001020 regulation of response to DNA damage stimulus;GO:0006281 DNA repair	GO:0030915 Smc5-Smc6 complex;GO:0106068 SUMO ligase complex;GO:0000793 condensed chromosome	GO:0003674 molecular_function	[IPR014854] Non-structural maintenance of chromosome element 4, C-terminal;[IPR029225] Nse4/EID protein, Nse3/MAGE-binding domain
Nudcd1	67429	Nudcd1	4921532K09Rik|AA407246|AW260430|AW556235|CML66-L|Cml66	NudC domain containing 1	GO:0008150 biological_process	GO:0005654 nucleoplasm;GO:0031981 nuclear lumen;GO:0070013 intracellular organelle lumen	GO:0003674 molecular_function	[IPR007052] CS domain;[IPR008978] HSP20-like chaperone
Nuf2	66977	Nuf2	2410003C07Rik|AU044112|C85691|Cdca1|NUF2R	NUF2, NDC80 kinetochore complex component	GO:0051315 attachment of mitotic spindle microtubules to kinetochore;GO:0007080 mitotic metaphase plate congression;GO:0051310 metaphase plate congression	GO:0031262 Ndc80 complex;GO:0000778 condensed nuclear chromosome kinetochore;GO:0000780 condensed nuclear chromosome, centromeric region	GO:0044877 protein-containing complex binding;GO:0005488 binding;GO:0003674 molecular_function	[IPR005549] Kinetochore protein Nuf2
Nufip1	27275	Nufip1	Nufip	nuclear fragile X mental retardation protein interacting protein 1	GO:0000492 box C/D snoRNP assembly;GO:0000491 small nucleolar ribonucleoprotein complex assembly;GO:0022618 ribonucleoprotein complex assembly	GO:0005726 perichromatin fibrils;GO:0070761 pre-snoRNP complex;GO:0001650 fibrillar center	GO:0030515 snoRNA binding;GO:0051117 ATPase binding;GO:0030674 protein binding, bridging	[IPR007087] Zinc finger, C2H2;[IPR015880] Zinc finger, C2H2-like;[IPR019496] Nuclear fragile X mental retardation-interacting protein 1, conserved domain;[IPR022755] Zinc finger, double-stranded RNA binding
Nup107	103468	Nup107	AW541137|C76801	nucleoporin 107	GO:0006406 mRNA export from nucleus;GO:0051292 nuclear pore complex assembly;GO:0000973 posttranscriptional tethering of RNA polymerase II gene DNA at nuclear periphery	GO:0031080 nuclear pore outer ring;GO:0000776 kinetochore;GO:0005643 nuclear pore	GO:0017056 structural constituent of nuclear pore;GO:0005198 structural molecule activity;GO:0003674 molecular_function	[IPR007252] Nuclear pore protein 84/107
Nup133	234865	Nup133	mermaid	nucleoporin 133	GO:0031081 nuclear pore distribution;GO:0051664 nuclear pore localization;GO:0006406 mRNA export from nucleus	GO:0000940 condensed chromosome outer kinetochore;GO:0031080 nuclear pore outer ring;GO:0000777 condensed chromosome kinetochore	GO:0017056 structural constituent of nuclear pore;GO:0005198 structural molecule activity;GO:0003674 molecular_function	[IPR007187] Nucleoporin, Nup133/Nup155-like, C-terminal;[IPR014908] Nucleoporin, Nup133/Nup155-like, N-terminal
Nup153	218210	Nup153	B130015D15Rik|C88147	nucleoporin 153	GO:0046832 negative regulation of RNA export from nucleus;GO:0032240 negative regulation of nucleobase-containing compound transport;GO:0046831 regulation of RNA export from nucleus	GO:1990875 nucleoplasmic side of nuclear pore;GO:0005642 annulate lamellae;GO:0044615 nuclear pore nuclear basket	GO:0008139 nuclear localization sequence binding;GO:0008536 Ran GTPase binding;GO:0043495 protein membrane anchor	[IPR001876] Zinc finger, RanBP2-type;[IPR013913] Nucleoporin Nup153, N-terminal;[IPR018892] Retro-transposon transporting motif
Nup160	59015	Nup160	160kDa|2810011M03Rik|AA414952|AU020188|Gtl-13|Gtl1-13|Gtl13|mKIAA0197	nucleoporin 160	GO:0006406 mRNA export from nucleus;GO:0071427 mRNA-containing ribonucleoprotein complex export from nucleus;GO:0071426 ribonucleoprotein complex export from nucleus	GO:0031080 nuclear pore outer ring;GO:0000776 kinetochore;GO:0005643 nuclear pore	GO:0017056 structural constituent of nuclear pore;GO:0005198 structural molecule activity;GO:0003674 molecular_function
Nup214	227720	Nup214	BC039282|CAN|D2H9S46E	nucleoporin 214	GO:0006406 mRNA export from nucleus;GO:0071427 mRNA-containing ribonucleoprotein complex export from nucleus;GO:0071426 ribonucleoprotein complex export from nucleus	GO:1990876 cytoplasmic side of nuclear pore;GO:0005925 focal adhesion;GO:0005643 nuclear pore	GO:0005049 nuclear export signal receptor activity;GO:0008139 nuclear localization sequence binding;GO:0140142 nucleocytoplasmic carrier activity	[IPR001680] WD40 repeat
Nup37	69736	Nup37	2410003L22Rik|2810039M17Rik	nucleoporin 37	GO:0051028 mRNA transport;GO:0050658 RNA transport;GO:0050657 nucleic acid transport	GO:0031080 nuclear pore outer ring;GO:0000776 kinetochore;GO:0005643 nuclear pore	GO:0003674 molecular_function	[IPR001680] WD40 repeat;[IPR017986] WD40-repeat-containing domain;[IPR019775] WD40 repeat, conserved site
Nup43	69912	Nup43	2610016K01Rik|2610529I12Rik|AA409950|p42	nucleoporin 43	GO:0051028 mRNA transport;GO:0050658 RNA transport;GO:0050657 nucleic acid transport	GO:0031080 nuclear pore outer ring;GO:0000776 kinetochore;GO:0005643 nuclear pore	GO:0003674 molecular_function	[IPR001680] WD40 repeat;[IPR017986] WD40-repeat-containing domain;[IPR019775] WD40 repeat, conserved site
Nup85	445007	Nup85	Pcnt1|frount	nucleoporin 85	GO:0006406 mRNA export from nucleus;GO:0048246 macrophage chemotaxis;GO:0071427 mRNA-containing ribonucleoprotein complex export from nucleus	GO:0031080 nuclear pore outer ring;GO:0000776 kinetochore;GO:0005643 nuclear pore	GO:0031727 CCR2 chemokine receptor binding;GO:0048020 CCR chemokine receptor binding;GO:0042379 chemokine receptor binding	[IPR011502] Nucleoporin Nup85-like
Nup98	269966	Nup98	4732457F17|AI849286|Nup96	nucleoporin 98	GO:0048026 positive regulation of mRNA splicing, via spliceosome;GO:0034398 telomere tethering at nuclear periphery;GO:0051292 nuclear pore complex assembly	GO:0044614 nuclear pore cytoplasmic filaments;GO:0044615 nuclear pore nuclear basket;GO:0031080 nuclear pore outer ring	GO:0008139 nuclear localization sequence binding;GO:1990841 promoter-specific chromatin binding;GO:0005048 signal sequence binding	[IPR007230] Peptidase S59, nucleoporin
Ogt	108155	Ogt	1110038P24Rik|4831420N21Rik|AI115525|Ogtl	O-linked N-acetylglucosamine (GlcNAc) transferase (UDP-N-acetylglucosamine:polypeptide-N-acetylglucosaminyl transferase)	GO:0061087 positive regulation of histone H3-K27 methylation;GO:0090315 negative regulation of protein targeting to membrane;GO:0061085 regulation of histone H3-K27 methylation	GO:0042588 zymogen granule;GO:0000791 euchromatin;GO:0000123 histone acetyltransferase complex	GO:0043996 histone acetyltransferase activity (H4-K8 specific);GO:0043995 histone acetyltransferase activity (H4-K5 specific);GO:0046972 histone acetyltransferase activity (H4-K16 specific)	[IPR001440] Tetratricopeptide repeat 1;[IPR011990] Tetratricopeptide-like helical domain;[IPR013026] Tetratricopeptide repeat-containing domain;[IPR019734] Tetratricopeptide repeat;[IPR029489] O-GlcNAc transferase, C-terminal
Orc1	18392	Orc1	AA545195|MmORC1|Orc1l	origin recognition complex, subunit 1	GO:0033314 mitotic DNA replication checkpoint;GO:0070318 positive regulation of G0 to G1 transition;GO:0044818 mitotic G2/M transition checkpoint	GO:0005664 nuclear origin of replication recognition complex;GO:0000808 origin recognition complex;GO:0000784 nuclear chromosome, telomeric region	GO:0003688 DNA replication origin binding;GO:0003682 chromatin binding;GO:1990837 sequence-specific double-stranded DNA binding	[IPR001025] Bromo adjacent homology (BAH) domain;[IPR003593] AAA+ ATPase domain;[IPR003959] ATPase, AAA-type, core;[IPR015163] Cdc6, C-terminal domain;[IPR027417] P-loop containing nucleoside triphosphate hydrolase
Orc2	18393	Orc2	AU041563|Orc2l	origin recognition complex, subunit 2	GO:0006260 DNA replication;GO:0006259 DNA metabolic process;GO:0034645 cellular macromolecule biosynthetic process	GO:0000939 condensed chromosome inner kinetochore;GO:0005664 nuclear origin of replication recognition complex;GO:0000808 origin recognition complex	GO:0003688 DNA replication origin binding;GO:1990837 sequence-specific double-stranded DNA binding;GO:0003690 double-stranded DNA binding	[IPR007220] Origin recognition complex, subunit 2
Orc3	50793	Orc3	Orc3l	origin recognition complex, subunit 3	GO:0006267 pre-replicative complex assembly involved in nuclear cell cycle DNA replication;GO:1902299 pre-replicative complex assembly involved in cell cycle DNA replication;GO:0036388 pre-replicative complex assembly	GO:0005664 nuclear origin of replication recognition complex;GO:0005656 nuclear pre-replicative complex;GO:0000808 origin recognition complex	GO:0003688 DNA replication origin binding;GO:1990837 sequence-specific double-stranded DNA binding;GO:0003690 double-stranded DNA binding	[IPR016024] Armadillo-type fold;[IPR020795] Origin recognition complex, subunit 3
Orc4	26428	Orc4	Orc4P|Orc4l|mMmORC4	origin recognition complex, subunit 4	GO:0006270 DNA replication initiation;GO:0006261 DNA-dependent DNA replication;GO:0006260 DNA replication	GO:0005664 nuclear origin of replication recognition complex;GO:0000808 origin recognition complex;GO:0000784 nuclear chromosome, telomeric region	GO:0003688 DNA replication origin binding;GO:1990837 sequence-specific double-stranded DNA binding;GO:0003690 double-stranded DNA binding	[IPR003593] AAA+ ATPase domain;[IPR016527] Origin recognition complex subunit 4;[IPR027417] P-loop containing nucleoside triphosphate hydrolase;[IPR032705] Origin recognition complex subunit 4, C-terminal
Orc5	26429	Orc5	AL033327|MmORC5|Orc5l	origin recognition complex, subunit 5	GO:0006270 DNA replication initiation;GO:0006261 DNA-dependent DNA replication;GO:0006260 DNA replication	GO:0005664 nuclear origin of replication recognition complex;GO:0000808 origin recognition complex;GO:0044454 nuclear chromosome part	GO:0003688 DNA replication origin binding;GO:1990837 sequence-specific double-stranded DNA binding;GO:0003690 double-stranded DNA binding	[IPR020796] Origin recognition complex, subunit 5;[IPR027417] P-loop containing nucleoside triphosphate hydrolase;[IPR003593] AAA+ ATPase domain
Orc6	56452	Orc6	6720420I10Rik|Orc6l	origin recognition complex, subunit 6	GO:0051782 negative regulation of cell division;GO:0006270 DNA replication initiation;GO:0006261 DNA-dependent DNA replication	GO:0005664 nuclear origin of replication recognition complex;GO:0000808 origin recognition complex;GO:0001650 fibrillar center	GO:0003688 DNA replication origin binding;GO:1990837 sequence-specific double-stranded DNA binding;GO:0003690 double-stranded DNA binding	[IPR008721] Origin recognition complex, subunit 6
Padi1	18599	Padi1	AV236283|Pdi1	peptidyl arginine deiminase, type I	GO:0036414 histone citrullination;GO:0018101 protein citrullination;GO:0018195 peptidyl-arginine modification	GO:0005654 nucleoplasm;GO:0031981 nuclear lumen;GO:0070013 intracellular organelle lumen	GO:0004668 protein-arginine deiminase activity;GO:0016813 hydrolase activity, acting on carbon-nitrogen (but not peptide) bonds, in linear amidines;GO:0016810 hydrolase activity, acting on carbon-nitrogen (but not peptide) bonds	[IPR004303] Protein-arginine deiminase;[IPR008972] Cupredoxin;[IPR013530] Protein-arginine deiminase, C-terminal;[IPR013732] Protein-arginine deiminase (PAD) N-terminal;[IPR013733] Protein-arginine deiminase (PAD), central domain
Padi3	18601	Padi3	AI507004|Pad3|Pdi3|mKIAA4171	peptidyl arginine deiminase, type III	GO:0036414 histone citrullination;GO:0018101 protein citrullination;GO:0018195 peptidyl-arginine modification	GO:0005634 nucleus;GO:0005737 cytoplasm;GO:0043231 intracellular membrane-bounded organelle	GO:0004668 protein-arginine deiminase activity;GO:0016813 hydrolase activity, acting on carbon-nitrogen (but not peptide) bonds, in linear amidines;GO:0016810 hydrolase activity, acting on carbon-nitrogen (but not peptide) bonds	[IPR004303] Protein-arginine deiminase;[IPR008972] Cupredoxin;[IPR013530] Protein-arginine deiminase, C-terminal;[IPR013732] Protein-arginine deiminase (PAD) N-terminal;[IPR013733] Protein-arginine deiminase (PAD), central domain
Padi4	18602	Padi4	Pad4|Pdi4	peptidyl arginine deiminase, type IV	GO:0019546 arginine deiminase pathway;GO:0036413 histone H3-R26 citrullination;GO:0036414 histone citrullination	GO:0032991 protein-containing complex;GO:0005634 nucleus;GO:0005737 cytoplasm	GO:0016990 arginine deiminase activity;GO:0004668 protein-arginine deiminase activity;GO:0034618 arginine binding	[IPR004303] Protein-arginine deiminase;[IPR008972] Cupredoxin;[IPR013530] Protein-arginine deiminase, C-terminal;[IPR013732] Protein-arginine deiminase (PAD) N-terminal;[IPR013733] Protein-arginine deiminase (PAD), central domain
Paf1	54624	Paf1	5730511K23Rik|AA675045	Paf1, RNA polymerase II complex component	GO:0001711 endodermal cell fate commitment;GO:0031442 positive regulation of mRNA 3'-end processing;GO:0033523 histone H2B ubiquitination	GO:0016593 Cdc73/Paf1 complex;GO:0035327 transcriptionally active chromatin;GO:0016591 RNA polymerase II, holoenzyme	GO:0000993 RNA polymerase II complex binding;GO:0043175 RNA polymerase core enzyme binding;GO:0001099 basal RNA polymerase II transcription machinery binding	[IPR007133] RNA polymerase II associated factor Paf1
Pak2	224105	Pak2	5330420P17Rik|A130002K10Rik|AI836325|D16Ertd269e|PAK-2|mKIAA4182	p21 (RAC1) activated kinase 2	GO:2001271 negative regulation of cysteine-type endopeptidase activity involved in execution phase of apoptosis;GO:2001270 regulation of cysteine-type endopeptidase activity involved in execution phase of apoptosis;GO:1900118 negative regulation of execution phase of apoptosis	GO:0014069 postsynaptic density;GO:0099572 postsynaptic specialization;GO:0032279 asymmetric synapse	GO:0030296 protein tyrosine kinase activator activity;GO:0048365 Rac GTPase binding;GO:0030295 protein kinase activator activity	[IPR000095] CRIB domain;[IPR000719] Protein kinase domain;[IPR002290] Serine/threonine/dual specificity protein kinase, catalytic domain;[IPR008271] Serine/threonine-protein kinase, active site;[IPR011009] Protein kinase-like domain;[IPR017441] Protein kinase, ATP binding site
Paox	212503	Paox	2410012F02Rik|AI118225|Pao	polyamine oxidase (exo-N4-amino)	GO:1901307 positive regulation of spermidine biosynthetic process;GO:1901304 regulation of spermidine biosynthetic process;GO:0010967 regulation of polyamine biosynthetic process	GO:0005782 peroxisomal matrix;GO:0031907 microbody lumen;GO:0044439 peroxisomal part	GO:0052899 N(1),N(12)-diacetylspermine:oxygen oxidoreductase (3-acetamidopropanal-forming) activity;GO:0052902 spermidine:oxygen oxidoreductase (3-aminopropanal-forming) activity;GO:0052903 N1-acetylspermine:oxygen oxidoreductase (3-acetamidopropanal-forming) activity	[IPR002937] Amine oxidase;[IPR023753] FAD/NAD(P)-binding domain
Parg	26430	Parg	AI413217	poly (ADP-ribose) glycohydrolase	GO:1990966 ATP generation from poly-ADP-D-ribose;GO:0016045 detection of bacterium;GO:0098543 detection of other organism	GO:0000785 chromatin;GO:0044427 chromosomal part;GO:0005694 chromosome	GO:0004649 poly(ADP-ribose) glycohydrolase activity;GO:0004553 hydrolase activity, hydrolyzing O-glycosyl compounds;GO:0016798 hydrolase activity, acting on glycosyl bonds	[IPR007724] Poly(ADP-ribose) glycohydrolase
Park7	57320	Park7	DJ-1|Dj1	Parkinson disease (autosomal recessive, early onset) 7	GO:1903384 negative regulation of hydrogen peroxide-induced neuron intrinsic apoptotic signaling pathway;GO:1902958 positive regulation of mitochondrial electron transport, NADH to ubiquinone;GO:1903383 regulation of hydrogen peroxide-induced neuron intrinsic apoptotic signaling pathway	GO:0061827 sperm head;GO:0005747 mitochondrial respiratory chain complex I;GO:0016605 PML body	GO:0036470 tyrosine 3-monooxygenase activator activity;GO:0036478 L-dopa decarboxylase activator activity;GO:0016532 superoxide dismutase copper chaperone activity	[IPR002818] DJ-1/PfpI;[IPR006287] DJ-1;[IPR029062] Class I glutamine amidotransferase-like
Parp1	11545	Parp1	5830444G22Rik|AI893648|ARTD1|Adprp|Adprt1|C80510|PARP|PPOL|msPARP|parp-1|sPARP-1	poly (ADP-ribose) polymerase family, member 1	GO:1905077 negative regulation of interleukin-17 secretion;GO:1903518 positive regulation of single strand break repair;GO:0033148 positive regulation of intracellular estrogen receptor signaling pathway	GO:0035861 site of double-strand break;GO:0090734 site of DNA damage;GO:0032993 protein-DNA complex	GO:1990404 protein ADP-ribosylase activity;GO:0030331 estrogen receptor binding;GO:0070412 R-SMAD binding	[IPR001510] Zinc finger, PARP-type;[IPR001357] BRCT domain;[IPR004102] Poly(ADP-ribose) polymerase, regulatory domain;[IPR008288] Poly [ADP-ribose] polymerase;[IPR008893] WGR domain;[IPR012317] Poly(ADP-ribose) polymerase, catalytic domain;[IPR012982] PADR1 domain
Parp2	11546	Parp2	ADPRT-2|ARTD2|Adprt2|Adprtl2|Aspartl2|C78626|PARP-2|mPARP-2|pADPRT-2	poly (ADP-ribose) polymerase family, member 2	GO:0061051 positive regulation of cell growth involved in cardiac muscle cell development;GO:0061050 regulation of cell growth involved in cardiac muscle cell development;GO:2000727 positive regulation of cardiac muscle cell differentiation	GO:0005730 nucleolus;GO:0005654 nucleoplasm;GO:0031981 nuclear lumen	GO:1990404 protein ADP-ribosylase activity;GO:0003950 NAD+ ADP-ribosyltransferase activity;GO:0016763 transferase activity, transferring pentosyl groups	[IPR004102] Poly(ADP-ribose) polymerase, regulatory domain;[IPR008893] WGR domain;[IPR012317] Poly(ADP-ribose) polymerase, catalytic domain
Paxip1	55982	Paxip1	D5Ertd149e|PTIP	PAX interacting (with transcription-activation domain) protein 1	GO:0048304 positive regulation of isotype switching to IgG isotypes;GO:0048302 regulation of isotype switching to IgG isotypes;GO:0045830 positive regulation of isotype switching	GO:0035097 histone methyltransferase complex;GO:0034708 methyltransferase complex;GO:0044451 nucleoplasm part	GO:0005515 protein binding;GO:0005488 binding;GO:0003674 molecular_function	[IPR001357] BRCT domain
Pbk	52033	Pbk	2810434B10Rik|AW538537|D14Ertd732e|TOPK	PDZ binding kinase	GO:0032435 negative regulation of proteasomal ubiquitin-dependent protein catabolic process;GO:2000059 negative regulation of ubiquitin-dependent protein catabolic process;GO:1901799 negative regulation of proteasomal protein catabolic process	GO:0005634 nucleus;GO:0043231 intracellular membrane-bounded organelle;GO:0043227 membrane-bounded organelle	GO:0004674 protein serine/threonine kinase activity;GO:0004672 protein kinase activity;GO:0016773 phosphotransferase activity, alcohol group as acceptor	[IPR000719] Protein kinase domain;[IPR002290] Serine/threonine/dual specificity protein kinase, catalytic domain;[IPR008271] Serine/threonine-protein kinase, active site;[IPR011009] Protein kinase-like domain
Pbrm1	66923	Pbrm1	2610016F04Rik|AI507524|BAF180|Pb1	polybromo 1	GO:0003349 epicardium-derived cardiac endothelial cell differentiation;GO:0060948 cardiac vascular smooth muscle cell development;GO:0060979 vasculogenesis involved in coronary vascular morphogenesis	GO:0016586 RSC-type complex;GO:0070603 SWI/SNF superfamily-type complex;GO:0000776 kinetochore	GO:0015616 DNA translocase activity;GO:0008094 DNA-dependent ATPase activity;GO:0042623 ATPase activity, coupled	[IPR001025] Bromo adjacent homology (BAH) domain;[IPR001487] Bromodomain;[IPR009071] High mobility group box domain;[IPR018359] Bromodomain, conserved site
Pbx4	80720	Pbx4	2410015M21Rik|AI429113|AW045266	pre B cell leukemia homeobox 4	GO:0045893 positive regulation of transcription, DNA-templated;GO:1903508 positive regulation of nucleic acid-templated transcription;GO:1902680 positive regulation of RNA biosynthetic process	GO:0001741 XY body;GO:0000803 sex chromosome;GO:0005694 chromosome	GO:0043565 sequence-specific DNA binding;GO:0003700 DNA-binding transcription factor activity;GO:0140110 transcription regulator activity	[IPR001356] Homeobox domain;[IPR005542] PBX;[IPR009057] Homeodomain-like
Pcbp3	59093	Pcbp3	AlphaCP-3	poly(rC) binding protein 3	GO:0000122 negative regulation of transcription by RNA polymerase II;GO:0045892 negative regulation of transcription, DNA-templated;GO:1903507 negative regulation of nucleic acid-templated transcription	GO:0005737 cytoplasm;GO:0005622 intracellular;GO:0044424 intracellular part	GO:1990829 C-rich single-stranded DNA binding;GO:0001227 DNA-binding transcription repressor activity, RNA polymerase II-specific;GO:0003697 single-stranded DNA binding	[IPR004087] K Homology domain;[IPR004088] K Homology domain, type 1
Pcgf1	69837	Pcgf1	2010002K04Rik|AU024121|Nspc1	polycomb group ring finger 1	GO:0036353 histone H2A-K119 monoubiquitination;GO:0035518 histone H2A monoubiquitination;GO:0033522 histone H2A ubiquitination	GO:0035102 PRC1 complex;GO:0000152 nuclear ubiquitin ligase complex;GO:0031519 PcG protein complex	GO:1990841 promoter-specific chromatin binding;GO:0008022 protein C-terminus binding;GO:0003682 chromatin binding	[IPR001841] Zinc finger, RING-type;[IPR017907] Zinc finger, RING-type, conserved site;[IPR018957] Zinc finger, C3HC4 RING-type;[IPR029071] Ubiquitin-related domain
Pcgf2	22658	Pcgf2	Mel18|Rnf110|Zfp144|mel-18	polycomb group ring finger 2	GO:0036353 histone H2A-K119 monoubiquitination;GO:0035518 histone H2A monoubiquitination;GO:0033522 histone H2A ubiquitination	GO:0001739 sex chromatin;GO:0035102 PRC1 complex;GO:0005720 nuclear heterochromatin	GO:0097027 ubiquitin-protein transferase activator activity;GO:0055106 ubiquitin-protein transferase regulator activity;GO:1990841 promoter-specific chromatin binding	[IPR001841] Zinc finger, RING-type;[IPR017907] Zinc finger, RING-type, conserved site;[IPR018957] Zinc finger, C3HC4 RING-type
Pcgf5	76073	Pcgf5	0610009F02Rik|1110054A01Rik|5830406C17Rik|5830443C21Rik|9530023M17Rik|AI324127	polycomb group ring finger 5	GO:0036353 histone H2A-K119 monoubiquitination;GO:0060819 inactivation of X chromosome by genetic imprinting;GO:0035518 histone H2A monoubiquitination	GO:0000805 X chromosome;GO:0035102 PRC1 complex;GO:0000803 sex chromosome	GO:0000977 RNA polymerase II regulatory region sequence-specific DNA binding;GO:0000976 transcription regulatory region sequence-specific DNA binding;GO:0001012 RNA polymerase II regulatory region DNA binding	[IPR001841] Zinc finger, RING-type;[IPR017907] Zinc finger, RING-type, conserved site;[IPR018957] Zinc finger, C3HC4 RING-type
Pcgf6	71041	Pcgf6	4933407A11Rik|AI604840|MBLR|Rnf134	polycomb group ring finger 6	GO:0036353 histone H2A-K119 monoubiquitination;GO:0060819 inactivation of X chromosome by genetic imprinting;GO:0035518 histone H2A monoubiquitination	GO:0035102 PRC1 complex;GO:0000152 nuclear ubiquitin ligase complex;GO:0031519 PcG protein complex	GO:0001227 DNA-binding transcription repressor activity, RNA polymerase II-specific;GO:0000977 RNA polymerase II regulatory region sequence-specific DNA binding;GO:0000976 transcription regulatory region sequence-specific DNA binding	[IPR001841] Zinc finger, RING-type;[IPR017907] Zinc finger, RING-type, conserved site;[IPR018957] Zinc finger, C3HC4 RING-type;[IPR029071] Ubiquitin-related domain
Pcna	18538	Pcna	(Human)ATLD2	proliferating cell nuclear antigen	GO:1902990 mitotic telomere maintenance via semi-conservative replication;GO:0032077 positive regulation of deoxyribonuclease activity;GO:0032201 telomere maintenance via semi-conservative replication	GO:0043626 PCNA complex;GO:0070557 PCNA-p21 complex;GO:0044796 DNA polymerase processivity factor complex	GO:0000701 purine-specific mismatch base pair DNA N-glycosylase activity;GO:0032139 dinucleotide insertion or deletion binding;GO:0000700 mismatch base pair DNA N-glycosylase activity	[IPR000730] Proliferating cell nuclear antigen, PCNA;[IPR022648] Proliferating cell nuclear antigen, PCNA, N-terminal;[IPR022649] Proliferating cell nuclear antigen, PCNA, C-terminal;[IPR022659] Proliferating cell nuclear antigen, PCNA, conserved site
Pdcd6	18570	Pdcd6	AV299538|Alg2|MA-3|PS2|alg-2	programmed cell death 6	GO:1902527 positive regulation of protein monoubiquitination;GO:0036324 vascular endothelial growth factor receptor-2 signaling pathway;GO:1902525 regulation of protein monoubiquitination	GO:0030127 COPII vesicle coat;GO:0012507 ER to Golgi transport vesicle membrane;GO:0031463 Cul3-RING ubiquitin ligase complex	GO:0043495 protein membrane anchor;GO:0048306 calcium-dependent protein binding;GO:0000287 magnesium ion binding	[IPR002048] EF-hand domain;[IPR011992] EF-hand domain pair;[IPR018247] EF-Hand 1, calcium-binding site
Pdp1	381511	Pdp1	Gm1024|Ppm2c	pyruvate dehyrogenase phosphatase catalytic subunit 1	GO:1904184 positive regulation of pyruvate dehydrogenase activity;GO:1904182 regulation of pyruvate dehydrogenase activity;GO:0035970 peptidyl-threonine dephosphorylation	GO:0005739 mitochondrion;GO:0044444 cytoplasmic part;GO:0005737 cytoplasm	GO:0004741 [pyruvate dehydrogenase (lipoamide)] phosphatase activity;GO:0004724 magnesium-dependent protein serine/threonine phosphatase activity;GO:0004722 protein serine/threonine phosphatase activity	[IPR000222] PPM-type phosphatase, divalent cation binding;[IPR001932] PPM-type phosphatase domain
Pds5a	71521	Pds5a	9030416H16Rik|B230308N11Rik|E230024D05Rik	PDS5 cohesin associated factor A	GO:0097402 neuroblast migration;GO:0007064 mitotic sister chromatid cohesion;GO:0002088 lens development in camera-type eye	GO:0000785 chromatin;GO:0044427 chromosomal part;GO:0005694 chromosome	(Human)GO:0005515 protein binding;GO:0005488 binding;GO:0003674 molecular_function	[IPR016024] Armadillo-type fold
Pds5b	100710	Pds5b	AI646570|AS3|AW212954|Aprin|Tg(Wap-ERBB2)229Wzw|WAP-Her-2|mKIAA0979	PDS5 cohesin associated factor B	GO:0097402 neuroblast migration;GO:0048484 enteric nervous system development;GO:0007064 mitotic sister chromatid cohesion	GO:0000785 chromatin;GO:0044427 chromosomal part;GO:0005694 chromosome	GO:0003677 DNA binding;GO:0003676 nucleic acid binding;GO:1901363 heterocyclic compound binding	[IPR016024] Armadillo-type fold
Pes1	64934	Pes1	(Human)NOP7|PES	pescadillo ribosomal biogenesis factor 1	GO:0000463 maturation of LSU-rRNA from tricistronic rRNA transcript (SSU-rRNA, 5.8S rRNA, LSU-rRNA);GO:0007000 nucleolus organization;GO:0000466 maturation of 5.8S rRNA from tricistronic rRNA transcript (SSU-rRNA, 5.8S rRNA, LSU-rRNA)	GO:0070545 PeBoW complex;GO:0030687 preribosome, large subunit precursor;GO:0030686 90S preribosome	GO:0005515 protein binding;GO:0005488 binding;GO:0003674 molecular_function	[IPR001357] BRCT domain;[IPR010613] Pescadillo
Phc1	13619	Phc1	AW557034|Edr|Edr1|Mph1|Rae-28|rae28	polyhomeotic 1	GO:0016574 histone ubiquitination;GO:0071300 cellular response to retinoic acid;GO:1990830 cellular response to leukemia inhibitory factor	GO:0001739 sex chromatin;GO:0035102 PRC1 complex;GO:0005720 nuclear heterochromatin	GO:0003682 chromatin binding;GO:0008270 zinc ion binding;GO:0046914 transition metal ion binding	[IPR001660] Sterile alpha motif domain;[IPR010507] Zinc finger, MYM-type;[IPR012313] Zinc finger, FCS-type;[IPR013761] Sterile alpha motif/pointed domain
Phc2	54383	Phc2	A3galt2|AA415044|D130050K19Rik|D4Ertd810e|Edr2|Mph2|p36	polyhomeotic 2	GO:0007283 spermatogenesis;GO:0048232 male gamete generation;GO:0007276 gamete generation	GO:0035102 PRC1 complex;GO:0000152 nuclear ubiquitin ligase complex;GO:0000792 heterochromatin	GO:0008270 zinc ion binding;GO:0046914 transition metal ion binding;GO:0042802 identical protein binding	[IPR001660] Sterile alpha motif domain;[IPR012313] Zinc finger, FCS-type;[IPR013761] Sterile alpha motif/pointed domain
Phc3	241915	Phc3	E030046K01Rik|Edr3|Hph3	polyhomeotic 3	GO:0007275 multicellular organism development;GO:0048856 anatomical structure development;GO:0032502 developmental process	GO:0035102 PRC1 complex;GO:0000152 nuclear ubiquitin ligase complex;GO:0031519 PcG protein complex	GO:0008270 zinc ion binding;GO:0046914 transition metal ion binding;GO:0003677 DNA binding	[IPR001660] Sterile alpha motif domain;[IPR012313] Zinc finger, FCS-type;[IPR013761] Sterile alpha motif/pointed domain
Phf1	21652	Phf1	AW557215|D17Ertd455e|Pcl1|Phf2|Tctex3	PHD finger protein 1	GO:0061086 negative regulation of histone H3-K27 methylation;GO:0061087 positive regulation of histone H3-K27 methylation;GO:0061085 regulation of histone H3-K27 methylation	GO:0035098 ESC/E(Z) complex;GO:0035861 site of double-strand break;GO:0090734 site of DNA damage	GO:0035064 methylated histone binding;GO:0140034 methylation-dependent protein binding;GO:0031491 nucleosome binding	[IPR001965] Zinc finger, PHD-type;[IPR002999] Tudor domain;[IPR011011] Zinc finger, FYVE/PHD-type;[IPR019786] Zinc finger, PHD-type, conserved site;[IPR019787] Zinc finger, PHD-finger;[IPR025894] Polycomb-like MTF2 factor 2, C-terminal domain
Phf10	72057	Phf10	1810055P05Rik|AV024533	PHD finger protein 10	GO:0045944 positive regulation of transcription by RNA polymerase II;GO:0045892 negative regulation of transcription, DNA-templated;GO:1903507 negative regulation of nucleic acid-templated transcription	GO:0071564 npBAF complex;GO:0070603 SWI/SNF superfamily-type complex;GO:0000123 histone acetyltransferase complex	GO:0004402 histone acetyltransferase activity;GO:0061733 peptide-lysine-N-acetyltransferase activity;GO:0034212 peptide N-acetyltransferase activity	[IPR001965] Zinc finger, PHD-type;[IPR011011] Zinc finger, FYVE/PHD-type;[IPR019787] Zinc finger, PHD-finger
Phf11c	628705	Phf11c	EG628705|Gm6907|Phf11	PHD finger protein 11C	GO:0008150 biological_process	GO:0031965 nuclear membrane;GO:0005635 nuclear envelope;GO:0031967 organelle envelope	GO:0003674 molecular_function	[IPR001965] Zinc finger, PHD-type;[IPR011011] Zinc finger, FYVE/PHD-type;[IPR001214] SET domain;[IPR001739] Methyl-CpG DNA binding;[IPR003606] Pre-SET zinc-binding sub-group;[IPR007728] Pre-SET domain;[IPR016177] DNA-binding domain
Phf11a	219131	Phf11a	4933417L10Rik|Phf11|Phf11l	PHD finger protein 11A	GO:0050776 regulation of immune response;GO:0002682 regulation of immune system process;GO:0006955 immune response	GO:0031965 nuclear membrane;GO:0005635 nuclear envelope;GO:0031967 organelle envelope	GO:0046872 metal ion binding;GO:0043169 cation binding;GO:0043167 ion binding	(Human)[IPR001965] Zinc finger, PHD-type;[IPR011011] Zinc finger, FYVE/PHD-type
Phf11b	236451	Phf11b	EG236451|Gm4902	PHD finger protein 11B	GO:0008150 biological_process	GO:0031965 nuclear membrane;GO:0005635 nuclear envelope;GO:0031967 organelle envelope	GO:0003674 molecular_function	(Human)[IPR001965] Zinc finger, PHD-type;[IPR011011] Zinc finger, FYVE/PHD-type
Phf12	268448	Phf12	2410142K10Rik|F630045O13|PF1|mKIAA1523	PHD finger protein 12	GO:0000122 negative regulation of transcription by RNA polymerase II;GO:0045892 negative regulation of transcription, DNA-templated;GO:1903507 negative regulation of nucleic acid-templated transcription	GO:0016580 Sin3 complex;GO:0070822 Sin3-type complex;GO:0000118 histone deacetylase complex	GO:0001222 transcription corepressor binding;GO:0001221 transcription cofactor binding;GO:0003714 transcription corepressor activity	[IPR001965] Zinc finger, PHD-type;[IPR011011] Zinc finger, FYVE/PHD-type;[IPR019786] Zinc finger, PHD-type, conserved site;[IPR019787] Zinc finger, PHD-finger;[IPR000253] Forkhead-associated (FHA) domain;[IPR008984] SMAD/FHA domain
Phf13	230936	Phf13	BC029632|Phf5|SPOC1	PHD finger protein 13	GO:0007076 mitotic chromosome condensation;GO:0030261 chromosome condensation;GO:0000070 mitotic sister chromatid segregation	GO:0005634 nucleus;GO:0043231 intracellular membrane-bounded organelle;GO:0043227 membrane-bounded organelle	GO:0003682 chromatin binding;GO:0046872 metal ion binding;GO:0043169 cation binding	[IPR001965] Zinc finger, PHD-type;[IPR011011] Zinc finger, FYVE/PHD-type;[IPR019787] Zinc finger, PHD-finger
Phf14	75725	Phf14	1110001C23Rik|4932409F11Rik|5730446A07Rik|AA623952|AV297001|mKIAA0783	PHD finger protein 14	GO:2000584 negative regulation of platelet-derived growth factor receptor-alpha signaling pathway;GO:2000791 negative regulation of mesenchymal cell proliferation involved in lung development;GO:2000790 regulation of mesenchymal cell proliferation involved in lung development	GO:0005634 nucleus;GO:0043231 intracellular membrane-bounded organelle;GO:0043227 membrane-bounded organelle	GO:0046872 metal ion binding;GO:0043169 cation binding;GO:0043167 ion binding	[IPR001965] Zinc finger, PHD-type;[IPR011011] Zinc finger, FYVE/PHD-type;[IPR019786] Zinc finger, PHD-type, conserved site;[IPR019787] Zinc finger, PHD-finger
Jade2	76901	Jade2	1200017K05Rik|AI480685|Phf15|mKIAA0239	jade family PHD finger 2	GO:0043983 histone H4-K12 acetylation;GO:0043982 histone H4-K8 acetylation;GO:0043981 histone H4-K5 acetylation	GO:0000123 histone acetyltransferase complex;GO:0031248 protein acetyltransferase complex;GO:1902493 acetyltransferase complex	GO:0061630 ubiquitin protein ligase activity;GO:0061659 ubiquitin-like protein ligase activity;GO:0004842 ubiquitin-protein transferase activity	[IPR001965] Zinc finger, PHD-type;[IPR011011] Zinc finger, FYVE/PHD-type;[IPR019542] Enhancer of polycomb-like, N-terminal;[IPR019786] Zinc finger, PHD-type, conserved site;[IPR019787] Zinc finger, PHD-finger
Jade3	382207	Jade3	5730598B06|AI851988|AW544806|Phf16|mKIAA0215	jade family PHD finger 3	GO:0043983 histone H4-K12 acetylation;GO:0043982 histone H4-K8 acetylation;GO:0043981 histone H4-K5 acetylation	GO:0000123 histone acetyltransferase complex;GO:0031248 protein acetyltransferase complex;GO:1902493 acetyltransferase complex	GO:0046872 metal ion binding;GO:0043169 cation binding;GO:0043167 ion binding	[IPR001965] Zinc finger, PHD-type;[IPR011011] Zinc finger, FYVE/PHD-type;[IPR019542] Enhancer of polycomb-like, N-terminal;[IPR019786] Zinc finger, PHD-type, conserved site;[IPR019787] Zinc finger, PHD-finger
Jade1	269424	Jade1	AU041499|D530048A03Rik|Phf17|mKIAA1807	jade family PHD finger 1	GO:0043983 histone H4-K12 acetylation;GO:0043982 histone H4-K8 acetylation;GO:0043981 histone H4-K5 acetylation	GO:0000123 histone acetyltransferase complex;GO:0036064 ciliary basal body;GO:0031248 protein acetyltransferase complex	GO:0003713 transcription coactivator activity;GO:0003712 transcription coregulator activity;GO:0140110 transcription regulator activity	[IPR001965] Zinc finger, PHD-type;[IPR011011] Zinc finger, FYVE/PHD-type;[IPR019542] Enhancer of polycomb-like, N-terminal;[IPR019786] Zinc finger, PHD-type, conserved site;[IPR019787] Zinc finger, PHD-finger
Phf19	74016	Phf19	3110009G19Rik|3321402G02Rik	PHD finger protein 19	GO:0061087 positive regulation of histone H3-K27 methylation;GO:0061085 regulation of histone H3-K27 methylation;GO:0070734 histone H3-K27 methylation	GO:0035098 ESC/E(Z) complex;GO:0035097 histone methyltransferase complex;GO:0031519 PcG protein complex	GO:0035064 methylated histone binding;GO:0140034 methylation-dependent protein binding;GO:0031491 nucleosome binding	[IPR001965] Zinc finger, PHD-type;[IPR002999] Tudor domain;[IPR011011] Zinc finger, FYVE/PHD-type;[IPR019786] Zinc finger, PHD-type, conserved site;[IPR019787] Zinc finger, PHD-finger;[IPR025894] Polycomb-like MTF2 factor 2, C-terminal domain
Phf2	18676	Phf2	GRC5	PHD finger protein 2	GO:0061188 negative regulation of chromatin silencing at rDNA;GO:0061187 regulation of chromatin silencing at rDNA;GO:0033169 histone H3-K9 demethylation	GO:0000776 kinetochore;GO:0000775 chromosome, centromeric region;GO:0098687 chromosomal region	GO:0032454 histone demethylase activity (H3-K9 specific);GO:0032452 histone demethylase activity;GO:0035064 methylated histone binding	[IPR001965] Zinc finger, PHD-type;[IPR003347] JmjC domain;[IPR011011] Zinc finger, FYVE/PHD-type;[IPR019786] Zinc finger, PHD-type, conserved site;[IPR019787] Zinc finger, PHD-finger
Phf20	228829	Phf20	6820402O20Rik	PHD finger protein 20	GO:0043982 histone H4-K8 acetylation;GO:0043981 histone H4-K5 acetylation;GO:0043984 histone H4-K16 acetylation	GO:0071339 MLL1 complex;GO:0044665 MLL1/2 complex;GO:0000123 histone acetyltransferase complex	GO:0043996 histone acetyltransferase activity (H4-K8 specific);GO:0043995 histone acetyltransferase activity (H4-K5 specific);GO:0046972 histone acetyltransferase activity (H4-K16 specific)	[IPR001965] Zinc finger, PHD-type;[IPR002999] Tudor domain;[IPR007087] Zinc finger, C2H2;[IPR011011] Zinc finger, FYVE/PHD-type;[IPR019786] Zinc finger, PHD-type, conserved site;[IPR019787] Zinc finger, PHD-finger;[IPR022255] Protein of unknown function DUF3776
Phf21a	192285	Phf21a	80kDa|BHC80a|Bhc|Bhc80|D030065N23Rik|PFTF1|mBHC80	PHD finger protein 21A	GO:0001967 suckling behavior;GO:0051705 multi-organism behavior;GO:0007631 feeding behavior	GO:0000118 histone deacetylase complex;GO:1990391 DNA repair complex;GO:0044451 nucleoplasm part	GO:0003682 chromatin binding;GO:0003677 DNA binding;GO:0046872 metal ion binding	[IPR001965] Zinc finger, PHD-type;[IPR011011] Zinc finger, FYVE/PHD-type;[IPR017956] AT hook, DNA-binding motif;[IPR019786] Zinc finger, PHD-type, conserved site;[IPR019787] Zinc finger, PHD-finger
Phf21b	271305	Phf21b	A730032D07Rik	PHD finger protein 21B			GO:0046872 metal ion binding;GO:0043169 cation binding;GO:0043167 ion binding	[IPR001965] Zinc finger, PHD-type;[IPR011011] Zinc finger, FYVE/PHD-type;[IPR019787] Zinc finger, PHD-finger
Phf23	78246	Phf23	JUNE-1	PHD finger protein 23	GO:1901097 negative regulation of autophagosome maturation;GO:1902902 negative regulation of autophagosome assembly;GO:1901096 regulation of autophagosome maturation	GO:0005654 nucleoplasm;GO:0031981 nuclear lumen;GO:0070013 intracellular organelle lumen	GO:0003682 chromatin binding;GO:0046872 metal ion binding;GO:0043169 cation binding	[IPR001965] Zinc finger, PHD-type;[IPR011011] Zinc finger, FYVE/PHD-type;[IPR019787] Zinc finger, PHD-finger
Phf24	230085	Phf24	GINIP|N28178	PHD finger protein 24	GO:0050966 detection of mechanical stimulus involved in sensory perception of pain;GO:0032228 regulation of synaptic transmission, GABAergic;GO:0051932 synaptic transmission, GABAergic	GO:0005575 cellular_component	GO:0046872 metal ion binding;GO:0043169 cation binding;GO:0043167 ion binding	[IPR011011] Zinc finger, FYVE/PHD-type;[IPR011992] EF-hand domain pair;[IPR019786] Zinc finger, PHD-type, conserved site
Phf3	213109	Phf3	2310061N19Rik	PHD finger protein 3	GO:0008150 biological_process	GO:0005575 cellular_component	GO:0003674 molecular_function	[IPR001965] Zinc finger, PHD-type;[IPR003618] Transcription elongation factor S-II, central domain;[IPR011011] Zinc finger, FYVE/PHD-type;[IPR012921] Spen paralogue and orthologue SPOC, C-terminal;[IPR017890] Transcription elongation factor S-IIM;[IPR019786] Zinc finger, PHD-type, conserved site;[IPR019787] Zinc finger, PHD-finger
Phf5a	68479	Phf5a	1110007B08Rik	PHD finger protein 5A	GO:0000398 mRNA splicing, via spliceosome;GO:0000377 RNA splicing, via transesterification reactions with bulged adenosine as nucleophile;GO:0000375 RNA splicing, via transesterification reactions	GO:0071005 U2-type precatalytic spliceosome;GO:0005686 U2 snRNP;GO:0005689 U12-type spliceosomal complex	GO:0003700 DNA-binding transcription factor activity;GO:0003723 RNA binding;GO:0140110 transcription regulator activity	[IPR005345] PHF5-like
Phf6	70998	Phf6	2700007B13Rik|4931428F02Rik|mKIAA1823	PHD finger protein 6	GO:0001835 blastocyst hatching;GO:0035188 hatching;GO:0001824 blastocyst development	GO:0000776 kinetochore;GO:0000775 chromosome, centromeric region;GO:0098687 chromosomal region	GO:0097110 scaffold protein binding;GO:0051219 phosphoprotein binding;GO:0042826 histone deacetylase binding	[IPR001965] Zinc finger, PHD-type
Phf7	71838	Phf7	1700006H01Rik|1700010P14Rik|AI427892|AW555949	PHD finger protein 7	GO:0008150 biological_process	GO:0016607 nuclear speck;GO:0016604 nuclear body;GO:0044451 nucleoplasm part	GO:0046872 metal ion binding;GO:0043169 cation binding;GO:0043167 ion binding	[IPR001841] Zinc finger, RING-type;[IPR001965] Zinc finger, PHD-type;[IPR011011] Zinc finger, FYVE/PHD-type
Phf8	320595	Phf8	9830141C09Rik|mKIAA1111	PHD finger protein 8	GO:0061188 negative regulation of chromatin silencing at rDNA;GO:0035574 histone H4-K20 demethylation;GO:0061187 regulation of chromatin silencing at rDNA	GO:0031965 nuclear membrane;GO:0005635 nuclear envelope;GO:0005730 nucleolus	GO:0035575 histone demethylase activity (H4-K20 specific);GO:0071558 histone demethylase activity (H3-K27 specific);GO:0051864 histone demethylase activity (H3-K36 specific)	[IPR001965] Zinc finger, PHD-type;[IPR003347] JmjC domain;[IPR011011] Zinc finger, FYVE/PHD-type;[IPR019786] Zinc finger, PHD-type, conserved site;[IPR019787] Zinc finger, PHD-finger
Phip	83946	Phip	2810004D21Rik|4632404O06Rik|Ndrp|Wdr11	pleckstrin homology domain interacting protein	GO:0043568 positive regulation of insulin-like growth factor receptor signaling pathway;GO:0010800 positive regulation of peptidyl-threonine phosphorylation;GO:0043567 regulation of insulin-like growth factor receptor signaling pathway	GO:0005634 nucleus;GO:0043231 intracellular membrane-bounded organelle;GO:0043227 membrane-bounded organelle	GO:0070577 lysine-acetylated histone binding;GO:0140033 acetylation-dependent protein binding;GO:0005158 insulin receptor binding	[IPR001487] Bromodomain;[IPR001680] WD40 repeat;[IPR017986] WD40-repeat-containing domain;[IPR018359] Bromodomain, conserved site;[IPR019775] WD40 repeat, conserved site;[IPR020472] G-protein beta WD-40 repeat
Phrf1	101471	Phrf1	AA673488	PHD and ring finger domains 1	GO:0006397 mRNA processing;GO:0016071 mRNA metabolic process;GO:0006396 RNA processing	GO:0005634 nucleus;GO:0043231 intracellular membrane-bounded organelle;GO:0043227 membrane-bounded organelle	GO:0070063 RNA polymerase binding;GO:0019904 protein domain specific binding;GO:0019899 enzyme binding	[IPR001841] Zinc finger, RING-type;[IPR017907] Zinc finger, RING-type, conserved site;[IPR001965] Zinc finger, PHD-type;[IPR011011] Zinc finger, FYVE/PHD-type;[IPR019787] Zinc finger, PHD-finger;[IPR019786] Zinc finger, PHD-type, conserved site
Pif1	208084	Pif1	4631410M14|AI449441	PIF1 5'-to-3' DNA helicase	GO:0032211 negative regulation of telomere maintenance via telomerase;GO:1904357 negative regulation of telomere maintenance via telomere lengthening;GO:0051974 negative regulation of telomerase activity	GO:0000784 nuclear chromosome, telomeric region;GO:0000781 chromosome, telomeric region;GO:0005657 replication fork	GO:0033682 ATP-dependent 5'-3' DNA/RNA helicase activity;GO:0033678 5'-3' DNA/RNA helicase activity;GO:0017116 single-stranded DNA-dependent ATP-dependent DNA helicase activity	[IPR010285] DNA helicase Pif1-like;[IPR027417] P-loop containing nucleoside triphosphate hydrolase
Pinx1	72400	Pinx1	2210403I16Rik|2610028A01Rik|67-11-3|AU024023|LPTS|LPTS1	PIN2/TERF1 interacting, telomerase inhibitor 1	GO:1904751 positive regulation of protein localization to nucleolus;GO:1904744 positive regulation of telomeric DNA binding;GO:0032211 negative regulation of telomere maintenance via telomerase	GO:0000784 nuclear chromosome, telomeric region;GO:0000776 kinetochore;GO:0000781 chromosome, telomeric region	GO:0010521 telomerase inhibitor activity;GO:0070034 telomerase RNA binding;GO:0004857 enzyme inhibitor activity	[IPR000467] G-patch domain
Piwil1	57749	Piwil1	MIWI	piwi-like RNA-mediated gene silencing 1	GO:0035093 spermatogenesis, exchange of chromosomal proteins;GO:0035092 sperm chromatin condensation;GO:0007289 spermatid nucleus differentiation	GO:0033391 chromatoid body;GO:0097433 dense body;GO:0036464 cytoplasmic ribonucleoprotein granule	GO:0140262 mRNA cap binding complex binding;GO:1905538 polysome binding;GO:0034584 piRNA binding	[IPR003100] PAZ domain;[IPR003165] Piwi domain;[IPR012337] Ribonuclease H-like domain
Piwil2	57746	Piwil2	Piwil1l|mili	piwi-like RNA-mediated gene silencing 2	GO:0071442 positive regulation of histone H3-K14 acetylation;GO:2000617 positive regulation of histone H3-K9 acetylation;GO:0071440 regulation of histone H3-K14 acetylation	GO:0010370 perinucleolar chromocenter;GO:0071546 pi-body;GO:1990923 PET complex	GO:1905538 polysome binding;GO:0034584 piRNA binding;GO:0004521 endoribonuclease activity	[IPR003100] PAZ domain;[IPR003165] Piwi domain;[IPR012337] Ribonuclease H-like domain
Piwil4	330890	Piwil4	9230101H05Rik|Miwi2|mAgo5	piwi-like RNA-mediated gene silencing 4	GO:0061178 regulation of insulin secretion involved in cellular response to glucose stimulus;GO:0043046 DNA methylation involved in gamete generation;GO:0035773 insulin secretion involved in cellular response to glucose stimulus	GO:0071547 piP-body;GO:0043186 P granule;GO:0060293 germ plasm	GO:0034584 piRNA binding;GO:0004521 endoribonuclease activity;GO:0004540 ribonuclease activity	[IPR003165] Piwi domain;[IPR012337] Ribonuclease H-like domain;[IPR003100] PAZ domain
Pja1	18744	Pja1	praja-1	praja ring finger ubiquitin ligase 1	GO:0016567 protein ubiquitination;GO:0032446 protein modification by small protein conjugation;GO:0030163 protein catabolic process	GO:0005737 cytoplasm;GO:0005622 intracellular;GO:0044424 intracellular part	GO:0061630 ubiquitin protein ligase activity;GO:0061659 ubiquitin-like protein ligase activity;GO:0004842 ubiquitin-protein transferase activity	[IPR001841] Zinc finger, RING-type
Pja2	224938	Pja2	AI447901|AL022700|Neurodap1|mKIAA0438	praja ring finger ubiquitin ligase 2	GO:0034137 positive regulation of toll-like receptor 2 signaling pathway;GO:0034135 regulation of toll-like receptor 2 signaling pathway;GO:0034123 positive regulation of toll-like receptor signaling pathway	GO:0045111 intermediate filament cytoskeleton;GO:0045211 postsynaptic membrane;GO:0097060 synaptic membrane	GO:0034236 protein kinase A catalytic subunit binding;GO:0034237 protein kinase A regulatory subunit binding;GO:0051018 protein kinase A binding	[IPR001841] Zinc finger, RING-type
Pkm	18746	Pkm	AA414905|AL024370|AL024424|Pk-2|Pk-3|Pk3|Pkm2	pyruvate kinase, muscle	GO:1903672 positive regulation of sprouting angiogenesis;GO:0006096 glycolytic process;GO:1903670 regulation of sprouting angiogenesis	GO:1902912 pyruvate kinase complex;GO:0001917 photoreceptor inner segment;GO:0043209 myelin sheath	GO:0070324 thyroid hormone binding;GO:0004743 pyruvate kinase activity;GO:0030955 potassium ion binding	[IPR001697] Pyruvate kinase;[IPR011037] Pyruvate kinase-like, insert domain;[IPR015793] Pyruvate kinase, barrel;[IPR015795] Pyruvate kinase, C-terminal;[IPR015813] Pyruvate/Phosphoenolpyruvate kinase-like domain;[IPR018209] Pyruvate kinase, active site
Pkn1	320795	Pkn1	DBK|F730027O18Rik|PAK1|PRK1|Pkn|Prkcl1|Stk3	protein kinase N1	GO:0035407 histone H3-T11 phosphorylation;GO:0030889 negative regulation of B cell proliferation;GO:0035405 histone-threonine phosphorylation	GO:0032154 cleavage furrow;GO:0032155 cell division site part;GO:0030496 midbody	GO:0035402 histone kinase activity (H3-T11 specific);GO:0035184 histone threonine kinase activity;GO:0017049 GTP-Rho binding	[IPR000008] C2 domain;[IPR000719] Protein kinase domain;[IPR000961] AGC-kinase, C-terminal;[IPR002290] Serine/threonine/dual specificity protein kinase, catalytic domain;[IPR008271] Serine/threonine-protein kinase, active site;[IPR011009] Protein kinase-like domain;[IPR011072] HR1 rho-binding repeat;[IPR017441] Protein kinase, ATP binding site;[IPR017892] Protein kinase, C-terminal
[truncated: 500 more rows]
