# Supplementary material for: Requirements for establishment and epigenetic stability of mammalian heterochromatin
Source: Mol Cell. Author manuscript; Available in PMC 2025 Sep 29. (PMC12478525; doi:10.1016/j.molcel.2025.08.025)
Supplement: 2 — Table S2. Guide RNAs, Related to STAR Methods [file NIHMS2110126-supplement-2.xlsx]

## Sheet: sgRNA_Sequence
sgRNA_name	Gene_Targeted	sgRNA_Sequence
gRNA_1	Set	ACATTTGTCAACCATCCACA
gRNA_2	Set	GAATTTCATCTGAACGAGAG
gRNA_3	Set	TGGAGGAACTTACCTCCCTT
gRNA_4	Set	AAGTACAAAATGAAATAGAC
gRNA_5	Set	CTCAAGTCAAACGCAAAATA
gRNA_6	Setbp1	AGTTGGAGGACCATTCCATG
gRNA_7	Setbp1	GCCTCTCGAAGCATAGCCGG
gRNA_8	Setbp1	ACCCAGAAGGGAATCCACGG
gRNA_9	Setbp1	AAGTTAATCCTAAAGATGCT
gRNA_10	Setbp1	ATCTACATAGGCAAGAAGAG
gRNA_11	Setd1a	CTGTGTCCGAGGAAGACCGT
gRNA_12	Setd1a	AAGTCGATCCATAAGTTCCA
gRNA_13	Setd1a	CTTGAATGAAGGCAACCGCA
gRNA_14	Setd1a	GATCCACTGACCAAGACTAC
gRNA_15	Setd1a	AGCACATCAGACTCCGAGAG
gRNA_16	Setd1b	TCATTATGTCCACAACTCAG
gRNA_17	Setd1b	TCACAGGAAACAGTCCCGGT
gRNA_18	Setd1b	GCTGCGAGTTAGTGCCAAAG
gRNA_19	Setd1b	AGGCTACATACCACGTCAGG
gRNA_20	Setd1b	AGATCCAGAACTTTCACTGG
gRNA_21	Setd2	GCATTCGCTTAATATCCCGG
gRNA_22	Setd2	TGGAATATGATGACCCCCGT
gRNA_23	Setd2	TTGCTTATGATCGAATCCAA
gRNA_24	Setd2	GGTATGTATCTTCCCGATGT
gRNA_25	Setd2	ATAATAGGGAGCCGACAGAC
gRNA_26	Setd3	TTTCAGGCTGGAGATCAGGT
gRNA_27	Setd3	GGAATGCAACGCAAAAACAC
gRNA_28	Setd3	ATTCGGTCTTGAGAATACAG
gRNA_29	Setd3	GCAGTCCTGCACCCAGCCCA
gRNA_30	Setd3	ACCCGGGAACCATCCTCTGT
gRNA_31	Setd4	CTGTGATTCGAAGCTCCCTA
gRNA_32	Setd4	CAGCCCTTTAAAGGCGAAGG
gRNA_33	Setd4	ACCGGGCAGGTGTATGACTT
gRNA_34	Setd4	CTGGTGCACGGTGAACACCA
gRNA_35	Setd4	ACGGCCCCCATGATAACCAG
gRNA_36	Setd5	AAAGCGAATGTAGTGTTTGG
gRNA_37	Setd5	TGAGACACATGATTGCAGAT
gRNA_38	Setd5	AGGATGATTGCAGTTAAGCA
gRNA_39	Setd5	CCAGACTCGAGAAGACCGAA
gRNA_40	Setd5	GCACTGGTGTGAATACTCGG
gRNA_41	Setd6	TGACCTATAAGCCATCACGA
gRNA_42	Setd6	CCAGGATTATCTCCGGATGG
gRNA_43	Setd6	GGGGACAGAAGCGCGGACCG
gRNA_44	Setd6	CTCGGCTCTCACCAAAACAT
gRNA_45	Setd6	ATCCGAGTGAGCCTCCATGA
gRNA_46	Setd7	AGGAGTACGACTCTGACGGG
gRNA_47	Setd7	GACGATGACGGATTACCACA
gRNA_48	Setd7	CGATTTATCAAAGTGGTACA
gRNA_49	Setd7	CACCCTGGAGGGATATTACG
gRNA_50	Setd7	TTGACGGAGAGATGCTCGAA
gRNA_51	Kmt5a	GCACTTGTTCGGACTCATGT
gRNA_52	Kmt5a	TCCGGGAACTCCTCCGCACA
gRNA_53	Kmt5a	GAACTCGGTTGCCCATCATG
gRNA_54	Kmt5a	AGCCCTGAAAAAGTCCCTCA
gRNA_55	Kmt5a	TGAGCTGATTGAGAGCGGGA
gRNA_56	Setdb1	GTAATCTATAAGACACCCTG
gRNA_57	Setdb1	AGGACTAAGACATGGCACAA
gRNA_58	Setdb1	AGATGTGAGTGGATATATCG
gRNA_59	Setdb1	TGGCCTGGATAGTTAGCTGG
gRNA_60	Setdb1	TGGCAATATCATCCAAGCAG
gRNA_61	Setdb2	CATTCTCCATCCGATGACAA
gRNA_62	Setdb2	ACGGAATCTACGAAACATGG
gRNA_63	Setdb2	GTATTTCTATACTTAAACCG
gRNA_64	Setdb2	TGTTTGCGTGTTACTCAGAG
gRNA_65	Setdb2	ATGGAAAGATATATGCAGTG
gRNA_66	Setmar	GAACAACAAGATGTAGCGTG
gRNA_67	Setmar	TTTCGATGCAAGCACATCCA
gRNA_68	Setmar	ACTTTGGAATTTATACCCAA
gRNA_69	Setmar	TGCAATGTTCTGTGCCAGTG
gRNA_70	Setmar	CTTCGGATCCCACATCCCTA
gRNA_71	Setx	ATAGTCCAATTACGTGACCA
gRNA_72	Setx	AAAGGCTTGCTACTGTCATG
gRNA_73	Setx	GTGTCAAAGATAGACTGCGA
gRNA_74	Setx	CTGCACCGAATGCAACGCCA
gRNA_75	Setx	TCTGTATCACTACTAGACGC
gRNA_76	0610010K14Rik	CGAAAAGTGTATGAAGACTC
gRNA_77	0610010K14Rik	CCCCTTCCGACAGTGCCAAG
gRNA_78	0610010K14Rik	TCAGCTGTGTCATCAAGGAA
gRNA_79	0610010K14Rik	CAACTCCCCGAGCTTCGTGA
gRNA_80	0610010K14Rik	CCAGCTGAGTCACCCAAGAA
gRNA_81	1700024P04Rik	AAGGAAGTTGTCCCTAACAG
gRNA_82	1700024P04Rik	CATCTTCGAACGCATTGCTA
gRNA_83	1700024P04Rik	GGGTATATCATCCTATTCTG
gRNA_84	1700024P04Rik	CGTGAGTGCTTTCTATACAA
gRNA_85	1700024P04Rik	TTACATAAACAGAGTCCTGA
gRNA_86	Emsy	ATGGTAGGTTTGATACCAGG
gRNA_87	Emsy	GGTATCTTCCACACCGTCCG
gRNA_88	Emsy	CTGAATACATCACCACGGGT
gRNA_89	Emsy	TCTTCAGAGTGGTCCATCGA
gRNA_90	Emsy	GTTCTGACCAATCCTGACGC
gRNA_91	Pagr1a	TGAAGAGGAGAGATCAGACG
gRNA_92	Pagr1a	TGTCTCGGCTAGTAAGGCCG
gRNA_93	Pagr1a	AAGCAGAGATCCTACCCCGC
gRNA_94	Pagr1a	TCAAATTCTGTAGGCATGTG
gRNA_95	Pagr1a	AGGCCTGGATCCCTCACGCC
gRNA_96	A1cf	AGTTATGTTAGGTACACCCG
gRNA_97	A1cf	ACACACAGGAAAATGGACAA
gRNA_98	A1cf	CAATCGGCAATTGTCCACAC
gRNA_99	A1cf	GAATTCAACAGTATTAAACC
gRNA_100	A1cf	GCTGATAAAACCAAAAACCG
gRNA_101	Nol9	TCAGGACCCCAAACCGACGG
gRNA_102	Nol9	GAGTTAGTCAGCGTGTCCTG
gRNA_103	Nol9	TCGGGGACACCTTCCGCACG
gRNA_104	Nol9	CCACTTATCATCAACACGAT
gRNA_105	Nol9	CCATAGTACACCATCCTCTG
gRNA_106	Actb	AATGCCTGTGGTACGACCAG
gRNA_107	Actb	ATTCCCACCATCACACCCTG
gRNA_108	Actb	CATGTGCAAAGCCGGCTTCG
gRNA_109	Actb	CAGCACAGGGTGCTCCTCAG
gRNA_110	Actb	GCTCGGTCAGGATCTTCATG
gRNA_111	Actl6a	AGCCGTGGGGAAATCAACCT
gRNA_112	Actl6a	GAAAACGTACTGTTCGTCGT
gRNA_113	Actl6a	ACTGCGATTCCAGTCCACGA
gRNA_114	Actl6a	CCTTCTCTAGTGGAACACCA
gRNA_115	Actl6a	GTGCCAAGACCTTGTAACCT
gRNA_116	Actl6b	ATAACTACATGTGTAACGTG
gRNA_117	Actl6b	AGCACTCCCAGTCCTCAACT
gRNA_118	Actl6b	CTTCTCACAGTGGAACACTC
gRNA_119	Actl6b	AGTCCGAGCTGGGTACGCTG
gRNA_120	Actl6b	AGATGAAGTCCCCTGCCAGG
gRNA_121	Actr3b	TTGGTGAACGCACACTAACG
gRNA_122	Actr3b	AGGTAGTTGATCAAGCCCAA
gRNA_123	Actr3b	CTCCAGTGGCCTATACGACA
gRNA_124	Actr3b	CTAAGTATGACGTAGATCCT
gRNA_125	Actr3b	TTTCATTCAACAGCTGCTAA
gRNA_126	Actr5	GGTAGCCGGATGAAATGATG
gRNA_127	Actr5	CTACTCCCGTCAAATGATGT
gRNA_128	Actr5	ACCGGGACGTTGCGATCGAA
gRNA_129	Actr5	CCTGGGCAGCACACTGACGG
gRNA_130	Actr5	CATCACACTCAGCCGCATGG
gRNA_131	Actr6	GGATATAAAAGAGTCCTGAA
gRNA_132	Actr6	TGCTGCATCATTGTCGACAG
gRNA_133	Actr6	TAAAAGAGATCATATCCTAC
gRNA_134	Actr6	GATAATCCCAAACTTGTCGC
gRNA_135	Actr6	GGAACTGATATTCTTCGAAT
gRNA_136	Actr8	TGAATGTTGTAACAGTCCAG
gRNA_137	Actr8	AGATGTCAAACGGTACAAGG
gRNA_138	Actr8	GCGGCCCATCGTACCCGCGT
gRNA_139	Actr8	ACTGACCGGAAGTGTATCTG
gRNA_140	Actr8	TAATCGAAACTGGTAAAGCA
gRNA_141	Adnp	TTTGATTTGACATTGCAACA
gRNA_142	Adnp	ATTGAGGACCATGAACGGAT
gRNA_143	Adnp	TGTTGCTAGTATACACACCA
gRNA_144	Adnp	CTATAGCGTTCACTTCGAAA
gRNA_145	Adnp	CGATCTCGTAGAGAGGGTCT
gRNA_146	Aebp2	GCCGCGCTGCTGTTGAACGG
gRNA_147	Aebp2	ATTCGCTCCATACATGTCGA
gRNA_148	Aebp2	AGTAGCGTGGTGTCGAGCGG
gRNA_149	Aebp2	CCGGCCATGATGAATGGACA
gRNA_150	Aebp2	CCTGGAGATGTCGTCCGACG
gRNA_151	Ahdc1	GAAGCCCAAAGAGCCGACAG
gRNA_152	Ahdc1	GGGGCTCTAGACGTCGACCG
gRNA_153	Ahdc1	ACCCTCACACCAAGTCAGAG
gRNA_154	Ahdc1	TCCTCCGCCCCAGTGACACG
gRNA_155	Ahdc1	TCCACGCAAAAGGGGCCGAG
gRNA_156	Aicda	GTAGGAACAACAATTCCACG
gRNA_157	Aicda	TTCACAGAAGTAGAGGCGCG
gRNA_158	Aicda	ACCAGGTGACGCGGTAACAC
gRNA_159	Aicda	AAAAATGTCCGCTGGGCCAA
gRNA_160	Aicda	GCCGGGCACAGTCATAGCAC
gRNA_161	Aire	AGATGAGCTCACCTCCGTCG
gRNA_162	Aire	AACAAGTTCGAAGACCCCAG
gRNA_163	Aire	CTGGATAAGGATCCCTTCCA
gRNA_164	Aire	GTTGCCATCTGGCTTCTTAG
gRNA_165	Aire	GGTAGAGATGAGCAGAAAGT
gRNA_166	Aldoa	CCACGAGACACTGTACCAGA
gRNA_167	Aldoa	AATGGCGAGACAACTACCCA
gRNA_168	Aldoa	CCTTGCCCGGAGCCACAATG
gRNA_169	Aldoa	CAGTATGTTACTGAGAAGGT
gRNA_170	Aldoa	ATGGGTACAATGCCATTCTG
gRNA_171	Alkbh1	AGTCTCTCTAGTAAACTTCG
gRNA_172	Alkbh1	CTATCGCCTAGACTCCACAC
gRNA_173	Alkbh1	CACTGAGCGTGATGCCGAGA
gRNA_174	Alkbh1	ATGACTAAAGAAGAGACCCA
gRNA_175	Alkbh1	AAAGCCAGGTCAGAAGGGAA
gRNA_176	Anp32a	TTCCTAAGTACAATCAACGT
gRNA_177	Anp32a	CTCCACGTAGCCCTCAACAT
gRNA_178	Anp32a	GCCATCGAGGTACATGACCT
gRNA_179	Anp32a	CCTAGACCTGTTTAACTGTG
gRNA_180	Anp32a	AAAGTTAAACAAACTCAAGA
gRNA_181	Anp32b	CAATGGATGGAAAAATTGAG
gRNA_182	Anp32b	GGAAGCACCTGACTCAGATG
gRNA_183	Anp32b	AAATCCCCACCACTCACCAA
gRNA_184	Anp32b	AAGACAAGTTCTCGAACCTG
gRNA_185	Anp32b	CCCCGACTCAGATGGAGAGG
gRNA_186	Anp32e	TGACACACAAGCAATTATCG
gRNA_187	Anp32e	CAAGGAACTCAACTCCACGT
gRNA_188	Anp32e	CCTGGACGGATTCGACCAGG
gRNA_189	Anp32e	AGTGACAATATAATTTCTGG
gRNA_190	Anp32e	TAACTGTGAGATCACAAACC
gRNA_191	Apbb1	AGGCTGGGTAGAGATGACCG
gRNA_192	Apbb1	TGAGGGTACAGGACACCTCA
gRNA_193	Apbb1	AGCTGGGCCACCTTATCACA
gRNA_194	Apbb1	AGGACAATGTCGCCTCCTCG
gRNA_195	Apbb1	CCTCTCCCATAGCACTTCGA
gRNA_196	Apex1	CCAGGAGCATATCTTGAGTG
gRNA_197	Apex1	AGGCTTCATCCCAACGCTGT
gRNA_198	Apex1	CGGAGCTGACCAGTACTGAT
gRNA_199	Apex1	AGAGGGCCCTGTCCTGTACG
gRNA_200	Apex1	AGATCCCCACATAGCACAAG
gRNA_201	Apobec1	AGCACGGCTTTATCACCACA
gRNA_202	Apobec1	AAGAAGACTTCAAACTCGTG
gRNA_203	Apobec1	AAATAAACAGAGTTACATAG
gRNA_204	Apobec1	CTAAGAAGTTGACTTCAACG
gRNA_205	Apobec1	CTGCTGTATGAGATCAACTG
gRNA_206	Apobec2	CCAGTGACAATCTCGAAGGG
gRNA_207	Apobec2	TAAAGAAAGCCTCCTCGGCG
gRNA_208	Apobec2	ACGTGGAATACAGTTCCGGG
gRNA_209	Apobec2	GTGGTCGAAGTACAGAGTAA
gRNA_210	Apobec2	CAAATCATCTCCATTCTGAG
gRNA_211	Apobec3	AAGAACCTAGGCTATGCCAA
gRNA_212	Apobec3	TGCCATGGACCTATACGGTG
gRNA_213	Apobec3	AGCATAGATAGGGCTTCATG
gRNA_214	Apobec3	AATGGACCCGCTAAGTGAAG
gRNA_215	Apobec3	ATAAAAAGCAGATTTCAGCG
gRNA_216	Arid1a	GCAGCTGCGAAGATATCGGG
gRNA_217	Arid1a	CAGCAGAACTCGCACGACCA
gRNA_218	Arid1a	CCTGCTGGCCATACGCACTG
gRNA_219	Arid1a	TACCCAAATATGAATCAAGG
gRNA_220	Arid1a	AGGCATGAGATTTGGCTGAG
gRNA_221	Arid1b	CAGAACCCCAACATATAGCG
gRNA_222	Arid1b	CAGATGACTCCCATGCAAAG
gRNA_223	Arid1b	ATCTGAGGTGGGATTCCGTG
gRNA_224	Arid1b	CCAGAACCAGCACCCGTCGG
gRNA_225	Arid1b	ACAGCTTGCTGTCCGTACTG
gRNA_226	Arid2	ACTTGCAGTAAATTAGCTCG
gRNA_227	Arid2	GTTGCCTTAACGACTTCACA
gRNA_228	Arid2	GCTATGATAACAGTGTCTTG
gRNA_229	Arid2	GAGGATAAGCTTGCCCCCTG
gRNA_230	Arid2	CTTTAAAACAGTATTACTTG
gRNA_231	Arid3a	TCTGGGATGCCATATGACTG
gRNA_232	Arid3a	ATAGACAGCAATCGCAGGGA
gRNA_233	Arid3a	GGACATCCGTCCTCTCCCGG
gRNA_234	Arid3a	GATAGGCATTTGATGGACGT
gRNA_235	Arid3a	GGACCTGCTTCGCCATGATG
gRNA_236	Arid3b	AGCCATCGATGGCAACCGTA
gRNA_237	Arid3b	GATGGGAATCCGGTTGATTG
gRNA_238	Arid3b	AGACATTCGAGCCACCGGTG
gRNA_239	Arid3b	GTACCCGGACTTTCACCACA
gRNA_240	Arid3b	AACTGTGATTCTCTCGTCTG
gRNA_241	Arid3c	CCGCCGCCAGGCTTACACCG
gRNA_242	Arid3c	ACCACATGAGTGGACCTACG
gRNA_243	Arid3c	AAGTCATCAACCGAAAAGTG
gRNA_244	Arid3c	ACCCATACGAGTGCGAGACA
gRNA_245	Arid3c	CGGGGCGGGCCCATGACTCG
gRNA_246	Arid5b	CTAATGCGAACTGGTCCGTG
gRNA_247	Arid5b	GTACTCGCAGACACTACGAA
gRNA_248	Arid5b	TGTCAAATGATTGGACCACA
gRNA_249	Arid5b	CAAACCCCAAGATACATCTG
gRNA_250	Arid5b	TGACGGTAAAGTTATCAGCA
gRNA_251	Arrb1	GTCTGCATACTGGCGCACTG
gRNA_252	Arrb1	TGTGCGGCTAGTCATCCGGA
gRNA_253	Arrb1	GAGTATCTCAAAGAAAGGCG
gRNA_254	Arrb1	CTGGGTGCCACATTGTCACT
gRNA_255	Arrb1	AGTGATGCCTCAAGGTGTAG
gRNA_256	Asf1a	AAGGTGATCTCGAACTGGAA
gRNA_257	Asf1a	TCTGGGATGAGTCCTGCATT
gRNA_258	Asf1a	CTCTAATAAATTCTTGACCT
gRNA_259	Asf1a	GGAGTGGAAAATAATCTATG
gRNA_260	Asf1a	TGGGTCCCGTTCCTGCAGGA
gRNA_261	Asf1b	GATCAGCTTCGAATGCAGTG
gRNA_262	Asf1b	TCAGATCCTAGATTCAGTGC
gRNA_263	Asf1b	GAGTGGAAGATCATTTATGT
gRNA_264	Asf1b	GAGAACCACAGTCACACCCA
gRNA_265	Asf1b	CACGGATGAACTCTTGTCCA
gRNA_266	Ash1l	GACAGAGCATTACTTAATGG
gRNA_267	Ash1l	CAACCATAAGCCATCTCTGG
gRNA_268	Ash1l	TAATAATAGCACATCAGACA
gRNA_269	Ash1l	TCAGGAGAAGTGCAATACAC
gRNA_270	Ash1l	GCCACCACTTTAGTCCACCG
gRNA_271	Ash2l	TCACGACGTGTCTATTCCAA
gRNA_272	Ash2l	GCTCCGGAGAGGCCGAAAGT
gRNA_273	Ash2l	GGATCGCAGCCGGAAGCAGT
gRNA_274	Ash2l	GACGTGGCAGTCTCGAACAC
gRNA_275	Ash2l	AGTTAAAGATCTCTGATGAC
gRNA_276	Asxl1	GCAAATGAAGCGCAACAGAG
gRNA_277	Asxl1	GCCCACTTGTAAGCACACCT
gRNA_278	Asxl1	TACTAAAACCGACTTAGCAG
gRNA_279	Asxl1	CCACTTACCAGATATGCCCC
gRNA_280	Asxl1	TGAGTGTGAAAAGACTAATG
gRNA_281	Asxl2	TGGCGATTCTCAGTGATACG
gRNA_282	Asxl2	TCTTCTTTACACTCGGACTG
gRNA_283	Asxl2	AACTCCTAGGGTCTTGCAAG
gRNA_284	Asxl2	GTATACACGCCCATTCTACC
gRNA_285	Asxl2	AATGGTCCCTCCAACTGAGG
gRNA_286	Atad2	TTGGTCCCGTAGAAGACAAG
gRNA_287	Atad2	GACCGGGCCTCCGTAAAGCA
gRNA_288	Atad2	CTGCGGGTACCGTCGACGCA
gRNA_289	Atad2	TTCCAGTTATTCGCTCATTG
gRNA_290	Atad2	ACAGAAAGTATTTCCACATG
gRNA_291	Atf2	GGACGAACGATAGCTGATGT
gRNA_292	Atf2	CAACACCCTCCAGTTACCAA
gRNA_293	Atf2	ACATACCGGAGTTTCTGTAG
gRNA_294	Atf2	CTGGGTGATTACAGTACTTG
gRNA_295	Atf2	GCAAGAGGGGACAAATCTAG
gRNA_296	Atf7ip	CAGACTGTGAATCACCGGAG
gRNA_297	Atf7ip	GTCCGGGATCAGCTAACCTG
gRNA_298	Atf7ip	AAGATCACAAGTTATACTGG
gRNA_299	Atf7ip	GTCCAAAAGAAATGTTAGCG
gRNA_300	Atf7ip	GAGATGGGCTCACTACAGGT
gRNA_301	Atf7ip2	TAATAGCATGATTAAAGTTG
gRNA_302	Atf7ip2	AATTAATGAAAATGCTTGTG
gRNA_303	Atf7ip2	TTAACAGGTTACAGATTCAG
gRNA_304	Atf7ip2	TGAGTTTGCTTCTGAAAGGT
gRNA_305	Atf7ip2	TTTAAACTCTGATTACCATT
gRNA_306	Atm	TGCAAGATACACATGAATCG
gRNA_307	Atm	ATAATTCATGCTGTCACCAG
gRNA_308	Atm	GAGAGCACACGGATTGCTCA
gRNA_309	Atm	GAGTATAAATAACATCGCGA
gRNA_310	Atm	AAGACTTGAACACCGGACAA
gRNA_311	Atn1	CCCCGCCTGGATACAAACCG
gRNA_312	Atn1	CGACCCTAGAGATATAGACC
gRNA_313	Atn1	GGGGTGTGAACATGAATAGG
gRNA_314	Atn1	GAGGCTGAGGCATTGTTGAG
gRNA_315	Atn1	ATCGGAGCATGATATCCAGT
gRNA_316	Atr	TCAGGTGATGTAATATCTCG
gRNA_317	Atr	CTTCAGATCTCTCTCGAATG
gRNA_318	Atr	AACCCAACAAGACATATACT
gRNA_319	Atr	TGAAGATGGATTCGTAAAAG
gRNA_320	Atr	CTTGTGACGGTAATTCTGAA
gRNA_321	Atrx	GCTGACAATCTCAAAAAACG
gRNA_322	Atrx	AGAAGCCAAGATACAGACAT
gRNA_323	Atrx	TGATAACCCTAAACCTCACA
gRNA_324	Atrx	CAAGAATACATCCTGAACCT
gRNA_325	Atrx	TGAACCCACTAACACTCCTG
gRNA_326	Atxn7	AGCTTCTCGGTTATCCAGTG
gRNA_327	Atxn7	AAAGAGAAACTTCCGCTCAG
gRNA_328	Atxn7	GGAAAAACCGCGAAGTCATG
gRNA_329	Atxn7	GGACAGATTCTGAACGGCAA
gRNA_330	Atxn7	GGCACAGAATTTGTCCGGTG
gRNA_331	Atxn7l3	GCAGCCGAATCGCCAACCGT
gRNA_332	Atxn7l3	TGTCCAAAGATGTCCAACCC
gRNA_333	Atxn7l3	TCTACTCACCTTAAAAGGAT
gRNA_334	Atxn7l3	AGTAGCCACACTTAACAGCC
gRNA_335	Atxn7l3	AGCATATATCTCCTGAGCGA
gRNA_336	Aurka	TAGAATCAGATAAACTCGGG
gRNA_337	Aurka	AAGACGCGTTTCGGACCGAA
gRNA_338	Aurka	AGAAGGACACAGGACCCGCT
gRNA_339	Aurka	ACAGCTGGAGAAGGCGAACG
gRNA_340	Aurka	CCAACAGTACATCACTGAGT
gRNA_341	Aurkb	CCTGGAATACGCCCCTCGCG
gRNA_342	Aurkb	AATTCACAGAGACATAAAGC
gRNA_343	Aurkb	GAAGAAGAGCCGTTTCATCG
gRNA_344	Aurkb	CGGTTCAACAGCCAGTCCAC
gRNA_345	Aurkb	TGGACCCTCACAGATCATGG
gRNA_346	Aurkc	TCACCCACCCAGGGACACAC
gRNA_347	Aurkc	ACTACTTCTATGATGACACT
gRNA_348	Aurkc	GGACCAGCAGCGTACAGCCA
gRNA_349	Aurkc	TCCAACCTACCTGAGAGAGG
gRNA_350	Aurkc	ATGAGAAGAAGGTGATTCAC
gRNA_351	Babam1	ACACTCGATCCAATCCAGAG
gRNA_352	Babam1	AGTGAATGACGACTCCGCCT
gRNA_353	Babam1	AGGTCCAGATTCGAACACCA
gRNA_354	Babam1	ATGGTGCGCACAACATAGGG
gRNA_355	Babam1	GACAGTGACAAGGATACTGA
gRNA_356	Banp	TGATGTGCAACATGTCGGAA
gRNA_357	Banp	AGACCTGCAACAAAGTGCGA
gRNA_358	Banp	GCGTCGGCAGAACACCATCG
gRNA_359	Banp	CTCATCACCCTGAACTCCGA
gRNA_360	Banp	GGACTACCTGTTCCACCGTG
gRNA_361	Bap1	ACCTGTCTGAGTGCACTCAG
gRNA_362	Bap1	CCACCAACGTAGAAACCTTG
gRNA_363	Bap1	TGGTCTCATACTTAATCCTG
gRNA_364	Bap1	GCTATGTGCCTATCACAGGG
gRNA_365	Bap1	GGGGCGCTCGGACGGGAACG
gRNA_366	Bard1	CTCTTAGGAACAGCTACAGG
gRNA_367	Bard1	ATACAAAGGAAAACTACCAA
gRNA_368	Bard1	GGGAGTAATGGAAATCGTAA
gRNA_369	Bard1	TCACATCCTCCTAAGCACAC
gRNA_370	Bard1	TGGCCACATCGATATAGTCA
gRNA_371	Baz1a	AGTCCTGCTAACAGGCGACG
gRNA_372	Baz1a	CGGTGCATAAGCCAAATCGG
gRNA_373	Baz1a	AAAATATCGGTCCTTGACAT
gRNA_374	Baz1a	ACGAGGAGGATTCGACGCTA
gRNA_375	Baz1a	GAAGATGTTAGTACAGGCGA
gRNA_376	Baz1b	AAGCTGAAGAGGAACGAATG
gRNA_377	Baz1b	GACTAGATGACAGAGCGCGT
gRNA_378	Baz1b	CATCCCCAAAAAGAGTGTTG
gRNA_379	Baz1b	TCATGACCAAATATGCCGTG
gRNA_380	Baz1b	CTTGCACAGAGTATGTCATG
gRNA_381	Baz2a	GCGCAGTTCTCGGATCATGG
gRNA_382	Baz2a	ATGAGGCAGAAGGTCCAACG
gRNA_383	Baz2a	TACTGGACAGTGTCAAACCA
gRNA_384	Baz2a	TTGGTGTAAAGACTCCACAG
gRNA_385	Baz2a	GGATGTAGTTGAGTACTAGG
gRNA_386	Baz2b	GTTGCATATTATGCCCCGTG
gRNA_387	Baz2b	GGAGGCCGAGAAACGAACCA
gRNA_388	Baz2b	TGCATGCCAGCTCGTTAACG
gRNA_389	Baz2b	GCTGCTAATGCCTTCACTCG
gRNA_390	Baz2b	CCCTCTAAACTGTTCCACCA
gRNA_391	Bcas2	TTCAAAGGCAGAATAATCCG
gRNA_392	Bcas2	AAAAAAATGACATTACTGCA
gRNA_393	Bcas2	CTGTTCTCGTTCTTAGGCGG
gRNA_394	Bcas2	AAACAATTCTATGGCTCAGT
gRNA_395	Bcas2	GCATGGATGCAATGCCTGGA
gRNA_396	Bcl6	GTTGACAGGCCACTGTACAG
gRNA_397	Bcl6	AATGCACCCTTGAACCGGAA
gRNA_398	Bcl6	CACATGCAGGAAGTTCATCA
gRNA_399	Bcl6	CAATCAGAATGCCAAACCCG
gRNA_400	Bcl6	CAGCAACATCTACTCGCCCA
gRNA_401	Bcor	GATGAGGCCGAATCCAACGA
gRNA_402	Bcor	ACTGGGCAATACCGCAACAG
gRNA_403	Bcor	GTGCTTGTGGAACTCGGAGT
gRNA_404	Bcor	CAGACACTAAAACTGATGCA
gRNA_405	Bcor	CTATATACAAAACACCGCCT
gRNA_406	Bcorl1	GGAGGTGGGATGTATACCAG
gRNA_407	Bcorl1	GGAATGGATCGGGAACCGAG
gRNA_408	Bcorl1	AGGTATCTGCCAAAGGTCCA
gRNA_409	Bcorl1	TTGAGACCTAGACAGGACTG
gRNA_410	Bcorl1	GGGAGTAAATCAGGGATCCG
gRNA_411	Bend3	GAGTCATAGCAGTCGTCCCG
gRNA_412	Bend3	GCTCATCCGCAACTACGTAG
gRNA_413	Bend3	GAAGCGGGAATGTGGTGTCG
gRNA_414	Bend3	CACCATTGCCTCAGACCACG
gRNA_415	Bend3	GAGCTGCAAAAGGAGTCGAC
gRNA_416	Blm	GGATTTAACGAAGGAATCGG
gRNA_417	Blm	TCTACTATTAGTGATCTCAA
gRNA_418	Blm	TTACCTGGAACATTTCAACG
gRNA_419	Blm	ACGAAAGCACTGACTTCCCA
gRNA_420	Blm	CCTTCACCGACTTACACCTG
gRNA_421	Bmi1	ACCACTCCTGAACATAAGGT
gRNA_422	Bmi1	ACTGTCTTTATAGCTGCCAA
gRNA_423	Bmi1	AAAGGATTACTACACGCTAA
gRNA_424	Bmi1	GCATCACAGTCATTGCTGCT
gRNA_425	Bmi1	CACTTAATGTGTGTCCTGTG
gRNA_426	Bptf	CGATGACTCCGATTATCCGG
gRNA_427	Bptf	GTGAGGAGTACCGAGTGACA
gRNA_428	Bptf	GACTCCTTAAGAATCAAACG
gRNA_429	Bptf	GAGGGCTCTAACCTTAGCAA
gRNA_430	Bptf	AATTGGTCGAGTATTGATTG
gRNA_431	Brca1	TGTTATCCAAGGAACATCGG
gRNA_432	Brca1	CTAATTTCCTAGACGCTCTG
gRNA_433	Brca1	GGCTGCATACTATCTAATGG
gRNA_434	Brca1	AAGTACATCCCTTCAACCTG
gRNA_435	Brca1	GCTGATACAATGTGTGATAG
gRNA_436	Brca2	TGCTTTGGCATATTATACGG
gRNA_437	Brca2	ATGTACCCAATATGCGAGAG
gRNA_438	Brca2	TTGGGAGTGACAATACACCC
gRNA_439	Brca2	ATCTGATTTCATATTCAAGG
gRNA_440	Brca2	GTACCCAAAGTCTCGTCAAG
gRNA_441	Brcc3	GAAGGCCAAACAGTTATATG
gRNA_442	Brcc3	ACCTTGACAAACATACAGGT
gRNA_443	Brcc3	CAAATTTACATACACTGGAA
gRNA_444	Brcc3	GGAAGCAAGTATAGAGTACC
gRNA_445	Brcc3	TCCATTCTGTCATCATCTTG
gRNA_446	Brd1	ATGAACTTGTAGTACACAGG
gRNA_447	Brd1	TTAGTTCTTAAGCAAACAGG
gRNA_448	Brd1	GCAGCAGTCCTTGATAGATG
gRNA_449	Brd1	GGGGATATACGGAGCGCACA
gRNA_450	Brd1	TCCACAGGGCACATACCACG
gRNA_451	Brd2	CTGGTACAGAAGCCATTGTG
gRNA_452	Brd2	AAAAGGCGTTAAACGGAAAG
gRNA_453	Brd2	GTGCCATAGCCACAACATCG
gRNA_454	Brd2	ACAGTGGTAGGTATTTCAGG
gRNA_455	Brd2	TGGACATGGGTACTATCAAG
gRNA_456	Brd3	GTGGTGGGGGAGACTCACTC
gRNA_457	Brd3	ATTAGCACTATATCATCTGT
gRNA_458	Brd3	CGAGAGTACCCAGATGCACA
gRNA_459	Brd3	TAAAAAACCCAATGGACATG
gRNA_460	Brd3	GAAAACTGTCCGAGCACCTG
gRNA_461	Brd4	ACTGAATTATGTGTACTACA
gRNA_462	Brd4	TATGGAAACACCAGTTTGCG
gRNA_463	Brd4	GTGAGGGTGGCTCATGAATG
gRNA_464	Brd4	TTTGGTACCGTGGATACACC
gRNA_465	Brd4	GTCAGTGGAACTGTCGCTGT
gRNA_466	Brd7	AGCTCGTTAGCCAAACAAGA
gRNA_467	Brd7	CAGGAGGCAAGCTAACACGG
gRNA_468	Brd7	GGTCGCTTCTGTCTTCGAAG
gRNA_469	Brd7	TTGTCATCCCCAATCTCACA
gRNA_470	Brd7	CAAATGTAGAGTCATAATGT
gRNA_471	Brd8	GGTGGCACAAGCTTAACTGG
gRNA_472	Brd8	TTGGAGTCAAGTCTCCAAGT
gRNA_473	Brd8	TTCCACCTTAATCTCAACAC
gRNA_474	Brd8	GAAGTCTCCATACCAGTCTG
gRNA_475	Brd8	ATGCAGAACTAATCCAAGCC
gRNA_476	Brd9	TGGAAGTCTGCTCTACAGCG
gRNA_477	Brd9	ACGATCGCTCAGACCACGAA
gRNA_478	Brd9	ACGAGAGCACACCTATCCAG
gRNA_479	Brd9	GCCAAGAAGATCCTGCACGC
gRNA_480	Brd9	GGAACACTGCGACTCAGAGG
gRNA_481	Brdt	GACTGCGAGTCACAGATCGG
gRNA_482	Brdt	CTGATGAACAGCATTAAGCT
gRNA_483	Brdt	ATGGCCCTTCTATAATCCTG
gRNA_484	Brdt	GCCACAACTTCATGATCGGG
gRNA_485	Brdt	GAAGGTTGTCAGGTCTAAGG
gRNA_486	Bre	ACTGCACATCCCGTACGCTG
gRNA_487	Bre	TACTCACGTGCAGCGCAGAG
gRNA_488	Bre	GTACAACTTGGGGTACACCT
gRNA_489	Bre	TGAGGCGCGAGCTCTCACGG
gRNA_490	Bre	CTCCCCATTCATATCAAGCG
gRNA_491	Brms1	AAGAGGTTCCGTATATTCTG
gRNA_492	Brms1	GCTGTATGACACACTGCTTG
gRNA_493	Brms1	TTCAGCAGCTGAGATGAACG
gRNA_494	Brms1	CCTGAAGATCCGCATTCAGG
gRNA_495	Brms1	TGGATGATGAAGACTATGAG
gRNA_496	Brms1l	AGGATATCTGAGACAACGAC
gRNA_497	Brms1l	TGGACTACGCGGAGAACGAG
gRNA_498	Brms1l	GGAACGACGAGCTTCAGTCA
gRNA_499	Brms1l	AAACATGCAGATTCGCACAA
gRNA_500	Brms1l	GAAGATAAGAAGGCTTGAGG
gRNA_501	Brpf1	CCTGCTACATTTGTAAACAG
gRNA_502	Brpf1	CTTCATCCACTAGTGCATTG
gRNA_503	Brpf1	TCTTACCGGTAGTAGGAAGT
gRNA_504	Brpf1	GAAACGACAATCACGGAATG
gRNA_505	Brpf1	TGGTGACTGTGAGACTTCAG
gRNA_506	Brpf3	TACCGAATGCAATAGCAACA
gRNA_507	Brpf3	CCAGATGGCGCAGACTACGT
gRNA_508	Brpf3	TCGCAAGACTGCGTATTGTG
gRNA_509	Brpf3	ACCTGTAAGAGGGTATCTGT
gRNA_510	Brpf3	CCGATACATTGAGAAGCCTC
gRNA_511	Brwd1	TTCCTAGTGGAGATACACCG
gRNA_512	Brwd1	CTGATTGGACAGCTGACACG
gRNA_513	Brwd1	GCTGTATTGAGAGTGACTGG
gRNA_514	Brwd1	TTATGAACTAAATCCTCACA
gRNA_515	Brwd1	AGCCTGCATACCAACGACAG
gRNA_516	Brwd3	GCTGTGGAAGGTCTTTACGA
gRNA_517	Brwd3	TAGCCTTTGATCGAAGCGGG
gRNA_518	Brwd3	ATGGTATCCAAGATCCACTG
gRNA_519	Brwd3	AGACATTACTAGGTGTCGGT
gRNA_520	Brwd3	ACGCCGAAGGCCAATATTTG
gRNA_521	Btaf1	CAACACATATTAATTACCAA
gRNA_522	Btaf1	GTCTTAACTCGAATAATCGA
gRNA_523	Btaf1	AAGAGAGGATAGCACGCCAA
gRNA_524	Btaf1	TCATTCTGCATACGTGTGAA
gRNA_525	Btaf1	ATTATTATCAACACAGGACG
gRNA_526	Btf3	TCCCATAGGGAACTGCTCGT
gRNA_527	Btf3	TCAGCTGCTTTGTCTCAGCG
gRNA_528	Btf3	CAGTTTCTTATCGTCTGCTG
gRNA_529	Btf3	TTAGGGGTGAACAACATCTC
gRNA_530	Btf3	CCAAGCTGGTTGAGGATGCT
gRNA_531	Bub1	GCAGTATCTTCGGGAGATTG
gRNA_532	Bub1	TCAGACAGGAATTCACAATG
gRNA_533	Bub1	CTGGGTGAACAAACCACCTG
gRNA_534	Bub1	AGTGGTGGAATTGTCACACA
gRNA_535	Bub1	TCCATAAACTCATCAGTGTG
gRNA_536	Bub1b	AGATAACTCCGTTCTAGACG
gRNA_537	Bub1b	GAACAGAACTACCCTCAAGG
gRNA_538	Bub1b	GGAACTCCCGACATTTCCTG
gRNA_539	Bub1b	AATTATTGAAGAGAGCCGTG
gRNA_540	Bub1b	AGAAGTGGGCACCACAAATG
gRNA_541	Bub3	ATGTGCCCGCCAATTCCATG
gRNA_542	Bub3	GTTGGGGCTGAACTTAACCG
gRNA_543	Bub3	GGGATCAGACAGTTAAACTG
gRNA_544	Bub3	AGTCCCACACCAGCACTCGG
gRNA_545	Bub3	CCAAGTATTCCACAGCCACT
gRNA_546	Calcoco1	TGAATTACAAACGGTCCGAG
gRNA_547	Calcoco1	ACTACACCGCAGCCGACTGG
gRNA_548	Calcoco1	GAGATTATCACACGTTCGTG
gRNA_549	Calcoco1	TAAGATCCTGAAGCTGAGTG
gRNA_550	Calcoco1	TTCCGGTATGTGAACCGCCA
gRNA_551	Camta2	GGATGGGAAGACTACCCGAG
gRNA_552	Camta2	AGAGGAGAAGCCTTGTTCGG
gRNA_553	Camta2	GGCTGTTGAGAAAACGATCA
gRNA_554	Camta2	TCTTTGAGTATCGAGCCCGC
gRNA_555	Camta2	ACCACTTCAGCCATTCTCGA
gRNA_556	Carm1	GAAAGCAACATCGAACCAGA
gRNA_557	Carm1	GGAGCCAAAACACATACCGT
gRNA_558	Carm1	TGAGTACTTCCGGCAACCTG
gRNA_559	Carm1	GGTTCTGCAGGATCGCACGC
gRNA_560	Carm1	CAATCTGACAGACCGCATCG
gRNA_561	Cbx1	TTACAGTCAGAAAAGCCACG
gRNA_562	Cbx1	GTTTCAGTGAGGACAACACT
gRNA_563	Cbx1	GCAAAACAAGAAGAAAGTGG
gRNA_564	Cbx1	GTAGCTCCAATAATCCGCTC
gRNA_565	Cbx1	TCTTGATCGGCGAGTTGTCA
gRNA_566	Cbx2	GATCCCATTAGAAAGAAACG
gRNA_567	Cbx2	AGCAGAGAGGGAACCATTCG
gRNA_568	Cbx2	CCTGGGCCTTGAGTGCCAGT
gRNA_569	Cbx2	CCTGCCACCGGAGCGCTGAG
gRNA_570	Cbx2	AGCGACCTAGACTCCAAGAG
gRNA_571	Cbx3	ATACAGGCTGACAAACCAAG
gRNA_572	Cbx3	GTATACAGGCTGACAAACCA
gRNA_573	Cbx3	TATACAGGCTGACAAACCAA
gRNA_574	Cbx3	CCTTCCCATTCACTACACGA
gRNA_575	Cbx3	ACACAGTGCTGATAATACTT
gRNA_576	Cbx4	ACTTGCAAGATATAACACGT
gRNA_577	Cbx4	TGCAGCCAAAGGCTACCTCG
gRNA_578	Cbx4	CTGATGGGATATCGCAAGAG
gRNA_579	Cbx4	GTGACCGGTAATGGTATTGG
gRNA_580	Cbx4	AAAGCTCTCCCCGACCAAGG
gRNA_581	Cbx5	CAAAGCAATGATATCGCTCG
gRNA_582	Cbx5	AAGTATAAGAAGATGAAGGA
gRNA_583	Cbx5	AGAAATCAGAAGGAAACAAG
gRNA_584	Cbx5	GCGCATGGTTAAGGGGCAAG
gRNA_585	Cbx5	GGATGAGGAGGAATATGTGG
gRNA_586	Cbx6	GTGATTGACAAGGGTCCGGG
gRNA_587	Cbx6	TGGAGCTGTGTGCGTCAAAG
gRNA_588	Cbx6	ATGTGCCAAACTTCATGTGG
gRNA_589	Cbx6	TGCCACGACCAGACCCACAA
gRNA_590	Cbx6	ACTCGGCAGGTACAGCACTT
gRNA_591	Cbx7	CGCAAGAAGTTCCCGCCACG
gRNA_592	Cbx7	CGTAGGCCATGACAAGGCGA
gRNA_593	Cbx7	ACCTCTCTTCCTATACCCCG
gRNA_594	Cbx7	GGCTGTACAGCATGGACCTG
gRNA_595	Cbx7	GCATCCGGAAGAAGCGCGTG
gRNA_596	Cbx8	GGGGACAGCTCCAAGAAACG
gRNA_597	Cbx8	CTCTATGGCCCCAAAAAGCG
gRNA_598	Cbx8	GTGTGATCCAGCTTGCTCGA
gRNA_599	Cbx8	ACACGGGGCTACCCCCACCA
gRNA_600	Cbx8	TTCCTTTAGGTACAGCACGT
gRNA_601	Ccnb1	AAGAAGATGCTACAGCTGGT
gRNA_602	Ccnb1	TGACGTAGACGCAGATGATG
gRNA_603	Ccnb1	GTACGTGTTGTTAGTCACAA
gRNA_604	Ccnb1	TGTTTCCATCGGGCTTGGAG
gRNA_605	Ccnb1	CCACAGGAAGCAAAAACGCT
gRNA_606	Ccnb1ip1	CTGCGATCAGCACGGCAGCG
gRNA_607	Ccnb1ip1	TTTGCAATTATCGGAAGTGT
gRNA_608	Ccnb1ip1	TAATGTCCAAAACAACCTCT
gRNA_609	Ccnb1ip1	AACAGAACTCAGTCCATCAG
gRNA_610	Ccnb1ip1	ATAGAATTGACCTCTATGAA
gRNA_611	Cdc45	CCGTCATAACCACCGAAACG
gRNA_612	Cdc45	TGACCACGTCCAGTATACGC
gRNA_613	Cdc45	CATAAACTGTGGAGCCAACG
gRNA_614	Cdc45	TGTTGGACTGACAGACCAGT
gRNA_615	Cdc45	ATCTCTAAAGATGTCGTCGT
gRNA_616	Cdc73	TCTACTTGGATATCTCAATG
gRNA_617	Cdc73	ACCCAGAGAGTACTACACAT
gRNA_618	Cdc73	AGTTCTATTACCTCAATCCG
gRNA_619	Cdc73	ATATAACTGCCCTTAAACAG
gRNA_620	Cdc73	AAGGTCGTGCCCCTGAACAA
gRNA_621	Cdca5	TAGGACTTCTTCGAACCGTG
gRNA_622	Cdca5	GGACACTACAAGTCTTGAAG
gRNA_623	Cdca5	TGGAGGTTGAGGCACAACCA
gRNA_624	Cdca5	TTCCGCTTGGACGACTTCGA
gRNA_625	Cdca5	GGGGACCAGGAACTCACCCT
gRNA_626	Cdca8	TATAGAGCGAAAGGTAATCG
gRNA_627	Cdca8	CTGAAGGACTTCGACCGCGA
gRNA_628	Cdca8	TAGCTGGCGTCACAAAGTCA
gRNA_629	Cdca8	CGACAGACAGACCCTCCTCA
gRNA_630	Cdca8	ATCTTCGATCTGCAAAAGTA
gRNA_631	Cdk2	CATGAGTGTAAGTTCGGACA
gRNA_632	Cdk2	ACCTGCTTATCAATGCAGAG
gRNA_633	Cdk2	TGAACAGGGTTACCTTGATG
gRNA_634	Cdk2	GGTACACCTTCAGTCTCACT
gRNA_635	Cdk2	TGGAGAGGGCACGTACGGAG
gRNA_636	Cdk9	CAACCGATACACCAACCGTG
gRNA_637	Cdk9	ACTCGTAGCCCTATCATGCA
gRNA_638	Cdk9	GCACCCCAAAGGTCAATGGG
gRNA_639	Cdk9	TCACCGTATAACCGCTGCAA
gRNA_640	Cdk9	CTACTACATCCACAGGAACA
gRNA_641	Cdkn2a	GCGCTGCGTCGTGCACCGGG
gRNA_642	Cdkn2a	GCAGCTCTTCTGCTCAACTA
gRNA_643	Cdkn2a	GGGCCGCCCACTCCAAGAGA
gRNA_644	Cdkn2a	CTTTCGTGAACATGTTGTTG
gRNA_645	Cdkn2a	TGGTGAAGTTCGTGCGATCC
gRNA_646	Cdt1	TGGCGGAAGCGATACGACGT
gRNA_647	Cdt1	GATACTTGTAGGGTAGGACA
gRNA_648	Cdt1	ACTCTTTGTTCGCTTGACGG
gRNA_649	Cdt1	CTGGCATCCGCGCTTCAATG
gRNA_650	Cdt1	GGGTGAACGCAGGAGCCACG
gRNA_651	Cdx2	GGACTACGGTGGTTACCACG
gRNA_652	Cdx2	TGGAATGGCTACGCACCCGG
gRNA_653	Cdx2	GACAAAAGACAAATACCGGG
gRNA_654	Cdx2	GGTGCGCGTGGTATTCGGCG
gRNA_655	Cdx2	AGCTCCGTGCGCCACTCCGG
gRNA_656	Cdyl	GTGGAAAGGCTATGACAGTG
gRNA_657	Cdyl	CCGAGGTCCTGCCCTTAACG
gRNA_658	Cdyl	AACTCCAAAGCACTTGTGGT
gRNA_659	Cdyl	GGCACTAGTGGATGTATTCG
gRNA_660	Cdyl	ATGGATGCGCTAGCAGCCAA
gRNA_661	Cdyl2	CTGTCGGTTTCGTGACATCG
gRNA_662	Cdyl2	TCCTATAGGACTACCCCCAG
gRNA_663	Cdyl2	GCAAACCATCTTCCCACAAG
gRNA_664	Cdyl2	CTAGACTATTCCTACCTGAT
gRNA_665	Cdyl2	ATGGAAAGGCTACGGCAGCA
gRNA_666	Cecr2	GTTGGAATTAGTAACCATCG
gRNA_667	Cecr2	GGGTGGCTGCATATACCCCG
gRNA_668	Cecr2	AGCGGACCTCTCTCCGAGAG
gRNA_669	Cecr2	CCATGCTTGAAATATCCATG
gRNA_670	Cecr2	TCATTATAGATCGAGCTAAG
gRNA_671	Cenpa	GCCACCAAAAATCCACACCA
gRNA_672	Cenpa	TACACTGGAGCTCTGTCGCG
gRNA_673	Cenpa	GTCGCAAACCGCAGACCCCA
gRNA_674	Cenpa	GAACTTACAACCATGCTGAA
gRNA_675	Cenpa	ACAGAAATTCATGTGGCTTA
gRNA_676	Cenpb	TAGCCCTCAGCTACCGACGG
gRNA_677	Cenpb	CGCTGCAGGCCACTACACCG
gRNA_678	Cenpb	AAGCAAGTTGCTATGTCCGA
gRNA_679	Cenpb	AATGGCAGCAGAATCTCGTC
gRNA_680	Cenpb	GCAGATTTGCCTGCGACCAG
gRNA_681	Cenpc1	GAAGCCATTGAAAATCATTG
gRNA_682	Cenpc1	TGATAAGGCTCACCCAATAG
gRNA_683	Cenpc1	CCAATTCATCAGACGCACCA
gRNA_684	Cenpc1	GCGTCCATCTGAGTGGTGGA
gRNA_685	Cenpc1	AATAGCAATGTGTCAAACAC
gRNA_686	Cenpe	GGCAACAACGCTCCTAAGCG
gRNA_687	Cenpe	TAGGATTCAAGGTTTACTTG
gRNA_688	Cenpe	TCTTAGAAAACAATTAGAGG
gRNA_689	Cenpe	AAGGAAAATATCGAAATGGT
gRNA_690	Cenpe	GCTCAGTTTCCCTCTGCGAG
gRNA_691	Cenpf	ATCCGATGAAAGGCGACTTG
gRNA_692	Cenpf	GAGTCAAGAACACAGAACTG
gRNA_693	Cenpf	AGAGTTAACCCAAGCAAACG
gRNA_694	Cenpf	AAGTATGTTAGACAGCAAGA
gRNA_695	Cenpf	ATCCCTTCCATGTAACCAGG
gRNA_696	Cenph	GGCCGCGGAGGAGCGTATCG
gRNA_697	Cenph	GTTAATAATGAAGTCCCAGG
gRNA_698	Cenph	TGACTTACTTGTGTCGATCA
gRNA_699	Cenph	TGAAACTTTCAGTTGCACTT
gRNA_700	Cenph	TTATAGTAAAATTGAAGAGC
gRNA_701	Cenpi	AAGGTACTGTGACCGACAAG
gRNA_702	Cenpi	AAGATGAGTCAATCTTACTG
gRNA_703	Cenpi	GCTGTGAGGCTAAGGAACCA
gRNA_704	Cenpi	CAGGGAATGCTGTAAACTCA
gRNA_705	Cenpi	TATAACAAATGGCAAACGTA
gRNA_706	Cenpk	AACTGACAACTAAGATCCGT
gRNA_707	Cenpk	TAACGTATTAAACAGTGATG
gRNA_708	Cenpk	ATGCTTAAAGGGAGCAACAG
gRNA_709	Cenpk	TCCAGATACTATTACAGATG
gRNA_710	Cenpk	AAATGTTTGACTGCTGAACT
gRNA_711	Cenpl	TTAAACGCACTGATTGCTAA
gRNA_712	Cenpl	CCTGGACAAGAAACGCTTCA
gRNA_713	Cenpl	ATATAGTCCACTGTTTGTGG
gRNA_714	Cenpl	CTTATTCCTTGCAAATGGAG
gRNA_715	Cenpl	AGAAACGACTGGAATTGGTC
gRNA_716	Cenpm	AACACAATCAGGTCAATTCG
gRNA_717	Cenpm	AACAGGGCTACCGTCTTGGT
gRNA_718	Cenpm	AGCAACTTACACCCTCAGCT
gRNA_719	Cenpm	GTGTGCTTCCTTGTCACAGG
gRNA_720	Cenpm	TCACATTGGAGGGCAGAGGG
gRNA_721	Cenpn	GGATAATACACCACGAACGT
gRNA_722	Cenpn	TCTATGAGAAGGATTCGGTG
gRNA_723	Cenpn	GCGTGCAAGTCTTGATGACG
gRNA_724	Cenpn	CAGGCACCTGGACTCACTCA
gRNA_725	Cenpn	TTTCAGATGAGTAAGGAACC
gRNA_726	Cenpo	GGAATACCTAAATGCCTACG
gRNA_727	Cenpo	AAAGCGATATGCCTCCAGAA
gRNA_728	Cenpo	GAACCAAGATTCGAGAACTG
gRNA_729	Cenpo	GGAGTGGTTTCTCTATGACG
gRNA_730	Cenpo	AGCGCTGAACATCAGTCTGT
gRNA_731	Cenpp	ATTATCAGGAAATTGCAACA
gRNA_732	Cenpp	TATAAGAAACTATTCCAAGA
gRNA_733	Cenpp	CAGAATGCTGCAAAACGCTG
gRNA_734	Cenpp	TGGGCTCCATTATTATGCTG
gRNA_735	Cenpp	CCAATCAGATTCTGAGGAGT
gRNA_736	Cenpq	TGTTGAATAAAATTCCACTG
gRNA_737	Cenpq	AACGTATGTTCATCTAAAAC
gRNA_738	Cenpq	AATAGTTCAACTTTCTTGGA
gRNA_739	Cenpq	ACAAAGAGCCAATAAGGAAG
gRNA_740	Cenpq	GGCATACCTGCAGTGAAGCC
gRNA_741	Cenpt	AGAAGCAGTAGGATCCAACG
gRNA_742	Cenpt	GGAACCTGATAGAGCCACGT
gRNA_743	Cenpt	ACGCCATACTCTAACAGGCA
gRNA_744	Cenpt	CGACTCGTGTTCAAGGTCGT
gRNA_745	Cenpt	TCTGCCGATGGATGTAGGCT
gRNA_746	Cenpu	GCTCTGCAGATGATGTAAGG
gRNA_747	Cenpu	TAGATAGCCGTACTGTGCAG
gRNA_748	Cenpu	TCAAACACATCCTTGGGCCG
gRNA_749	Cenpu	CCTGGCCACCCACAGAGGGA
gRNA_750	Cenpu	ACAGAGTGACATAACGGAGT
gRNA_751	Cenpv	CAGGTCGAGCGCCGACACCG
gRNA_752	Cenpv	ATTTCATTTAGTGAGTACCA
gRNA_753	Cenpv	CGGCAACGGCTCAGCTTCGA
gRNA_754	Cenpv	GCGCTCCCGGAGCAGGACTA
gRNA_755	Cenpv	CGCAGCCGTCGGCAAAGCCG
gRNA_756	Cenpw	AGAGAGCAGGACTTACCAGG
gRNA_757	Cenpw	CTTTACCCGCCTAGTGACTG
gRNA_758	Cenpw	CCAATCGCTGAATAAAAAGT
gRNA_759	Cenpw	AAGCAGAAGAAGCCTCACCT
gRNA_760	Cenpw	GTGCGCTTGAGGAAGGCGCG
gRNA_761	Cfdp1	GCCAGCGAAGTCAAACACCT
gRNA_762	Cfdp1	GATTAGTTCGAATAAACCGT
gRNA_763	Cfdp1	AGGCCGAATCGCTCACCGGA
gRNA_764	Cfdp1	CTTCCTCTTCTTCTAACAAG
gRNA_765	Cfdp1	GCCAGCTTCCTTAATGATGT
gRNA_766	Chaf1a	AATCAAGCCAGTACCGAGTG
gRNA_767	Chaf1a	GGAAGAGAAGCGGTTACGGG
gRNA_768	Chaf1a	TTCTAGGACATGCCCCACCA
gRNA_769	Chaf1a	AGAGATACGACGAGCCAAGG
gRNA_770	Chaf1a	ACACCCCCAGAACATCGGGG
gRNA_771	Chaf1b	CAGCAAGAGTCGCTTTCCCA
gRNA_772	Chaf1b	AGATGTGTATGATATTTGCT
gRNA_773	Chaf1b	CTGTCCATTTACCCTGACGG
gRNA_774	Chaf1b	TAATACCCAGAAAAAGCGTG
gRNA_775	Chaf1b	ACCGCGAACACCATACGGTA
gRNA_776	Champ1	TGCTGGACTTCGGATCTCTG
gRNA_777	Champ1	TCAGCATCGATAGACAAGAC
gRNA_778	Champ1	CGTGATGTGATAGTACACAT
gRNA_779	Champ1	CTTCAGCAACATCAGGACCG
gRNA_780	Champ1	AAAGTTCAGGAGACTCTGCT
gRNA_781	Chd1	GGAAACGGCCGAAGAAACGT
gRNA_782	Chd1	GTCTCACATCCACAACACAT
gRNA_783	Chd1	CTTGTAGCTCACATTGACGG
gRNA_784	Chd1	TAGCACTTAATCCGTAGTAG
gRNA_785	Chd1	TTCAAAGAATGGATACCACT
gRNA_786	Chd1l	AGTGGGCATGAACTTAACAG
gRNA_787	Chd1l	CACCATCGAACAGATACGGG
gRNA_788	Chd1l	AGAAATCGTGTATAGGAAGG
gRNA_789	Chd1l	CGTGCTGCTGACGACATACG
gRNA_790	Chd1l	CAGGACTATATGGACTACAG
gRNA_791	Chd2	GTCTTATATTCACAGCACAT
gRNA_792	Chd2	GCAGTTCCACTAAAAAGGTG
gRNA_793	Chd2	TTATCTGATCAAAGCTCCCG
gRNA_794	Chd2	TATTATGAATCAGCTCCCCC
gRNA_795	Chd2	GCAAGGACCAAAGTTCCTTG
gRNA_796	Chd3	GCCTTACGACCAGTCCACGT
gRNA_797	Chd3	GGGCGCTTATTAAGTCATCA
gRNA_798	Chd3	GGTCACATATACGGGCGACA
gRNA_799	Chd3	GATGATGCTGACACACCTAG
gRNA_800	Chd3	AATGCAAGATCTTCTGAACA
gRNA_801	Chd4	ACTACAAGTATATTCTCACG
gRNA_802	Chd4	AGAACAACCAGTCTAAGGTG
gRNA_803	Chd4	CACACCATATGGTAGGCTCG
gRNA_804	Chd4	CTGTCGCTCATACTTCACGG
gRNA_805	Chd4	GAGTCACTTACAGTACAGCG
gRNA_806	Chd5	CCTGACATACAATCTACCAA
gRNA_807	Chd5	GCCACCCGATACGCCCATCG
gRNA_808	Chd5	TTGAGGCGCTCAATTCCAAG
gRNA_809	Chd5	AAGTATGAGCGGATCGACGG
gRNA_810	Chd5	AGTTGCGATACATCACGGTG
gRNA_811	Chd6	GCTGCGAGAGTACCAACTCG
gRNA_812	Chd6	AAAAGCTCTAGGTCGAATGG
gRNA_813	Chd6	TCACTCGAAACTCCTATGAG
gRNA_814	Chd6	CCGACCCAGACAAATCACCC
gRNA_815	Chd6	CCACTCGGAAGCACTCAGCG
gRNA_816	Chd7	GACATGCCCATAAACGAACG
gRNA_817	Chd7	GCACGTAGCACAGATGACCG
gRNA_818	Chd7	CCTACCGGAATGATTTAGCA
gRNA_819	Chd7	TCGATGACCACACAGCGCCA
gRNA_820	Chd7	AGACTCAATGGTGATAGTGT
gRNA_821	Chd8	TTGTCCTCCAGTATTACTGG
gRNA_822	Chd8	GCCCTATGAGGACAGTACGT
gRNA_823	Chd8	ACCGTTACAAAATACCGTAG
gRNA_824	Chd8	GGAGGTTCCTACAACTTGGT
gRNA_825	Chd8	GCTGTGCCCCTCATACTGCA
gRNA_826	Chd9	AGAAACCATTAGTTTCCGCG
gRNA_827	Chd9	CAATTGAATCAGAAGGACGT
gRNA_828	Chd9	TATTGCCTCATTCACTATCG
gRNA_829	Chd9	GAAGAAAATAGAGCAATCCA
gRNA_830	Chd9	GCAGAAGTAACCTTAACCCA
gRNA_831	Chek1	TACAACAAACCACTTAACAG
gRNA_832	Chek1	TCTTCCACCAACTCATGGCA
gRNA_833	Chek1	CAACCCAGTTAGTTACCCAG
gRNA_834	Chek1	AATAGTACTTACTGCAATGT
gRNA_835	Chek1	CGCTTACTGAACAAGATGTG
gRNA_836	Chmp1a	ACGGAATCCTCCATTACCTG
gRNA_837	Chmp1a	GCTCCGAATGGCCTCCCGTG
gRNA_838	Chmp1a	GCCATCCGCAAGAAGAATGA
gRNA_839	Chmp1a	GGCCATATTCTTGGTCACCT
gRNA_840	Chmp1a	TCACTGCAGACACCTTCTGA
gRNA_841	Chmp2a	AACTACTTCGGCAAAACCAG
gRNA_842	Chmp2a	CATGGGCACTATGAACAGAC
gRNA_843	Chmp2a	TCAATGGCACAAGCCATGAA
gRNA_844	Chmp2a	AGCCATGAGAGAACTGGACA
gRNA_845	Chmp2a	GATGGCAAAGCAAGGCCAGA
gRNA_846	Chmp5	CCAATGCAGTCCGTCAAGCT
gRNA_847	Chmp5	TGAGCAACAGCGAGACAACC
gRNA_848	Chmp5	AGTAAAAATTGACCAGATTG
gRNA_849	Chmp5	TTACACCATCCAGTCACTAA
gRNA_850	Chmp5	CAAATCAAGAAGATGAGAGA
gRNA_851	Chmp6	TCATCAGGTGATGTCCATAG
gRNA_852	Chmp6	CCGAGTCACCGAACAGGACA
gRNA_853	Chmp6	ACCGGGAGCAACTGCTCGAT
gRNA_854	Chmp6	AGCAGCCTGGAAGCCATGGT
gRNA_855	Chmp6	GATCCTGGACGAGACCCAGG
gRNA_856	Chmp7	GGTATCTCCTGTGAACGACG
gRNA_857	Chmp7	GTATAGGCGATACACCTCCT
gRNA_858	Chmp7	CTCGCGACTCCTCTTAAAGG
gRNA_859	Chmp7	TTAGAAAGAGTCCACTTGAG
gRNA_860	Chmp7	TTAACTCCACAGGTGCAAAG
gRNA_861	Chrac1	GCCACCTGTTCCTACAGACA
gRNA_862	Chrac1	GAGAGCTCTTCATGATGACT
gRNA_863	Chrac1	CGTGGGGAAGGAAAAGTGCG
gRNA_864	Chrac1	GGTGTCGAGCATCAACCAGG
gRNA_865	Chrac1	CGACTTAGCCAGCACTGCAG
gRNA_866	Chtf18	AGCCTCCTTCCCAACCCGGG
gRNA_867	Chtf18	GCTGTGCAGACCACTCATGT
gRNA_868	Chtf18	TAGCTGCTTCAATGCGTGTA
gRNA_869	Chtf18	CCTGGTTAGGAGACCCCCCT
gRNA_870	Chtf18	ATATAATCTTCTAAGATAGG
gRNA_871	Chtop	ATGTCTCTAAATGAGCGGTG
gRNA_872	Chtop	GTAAGAGTAATATCCAGGCA
gRNA_873	Chtop	TGCCCCGAGGAGGACTACGT
gRNA_874	Chtop	CGAATGGGCTTAAGAAGAGG
gRNA_875	Chtop	GGAGAATAGACCCTCTGTCC
gRNA_876	Cir1	GGCGCTCCGAGAGAAAAGTG
gRNA_877	Cir1	TGCCTACCTGAGCCATCAGT
gRNA_878	Cir1	GTACCTTTCTTAACTCCTGG
gRNA_879	Cir1	ACAGTCTCCTCAGCTACCTG
gRNA_880	Cir1	GCTGCTATCTGATGTCTCCG
gRNA_881	Cited1	GCTTAATAGCCAGTACCAAG
gRNA_882	Cited1	CCTGCACTTGATGTCAAGGG
gRNA_883	Cited1	CCTTGGAGTGAAGGATCGCA
gRNA_884	Cited1	TCTGGATCGACATCTCCAAT
gRNA_885	Cited1	GGAGCTAGTGGGAACTCCGT
gRNA_886	Cited2	CGAGCACATACACTACGGCG
gRNA_887	Cited2	GGTGCAAATCCGGCATGTAG
gRNA_888	Cited2	GCGGCATCAGGCACGCCATG
gRNA_889	Cited2	CACCACCCTGCCCACCGCAT
gRNA_890	Cited2	CCAGTTCATGGGTCCCCCGG
gRNA_891	Cited4	CGGGCATGGACAGCGGTCTG
gRNA_892	Cited4	AGACTGCAGGTGCGTGCTAC
gRNA_893	Cited4	CTGTAGCAGGCAGTAGCCCT
gRNA_894	Cited4	GAAAGAGACCGGCGACCCGA
gRNA_895	Cited4	CAGGTGCCGCCGCACACCCA
gRNA_896	Clasp1	CTGTAGGGCCTTCTGATACG
gRNA_897	Clasp1	CAGGTCGGATCCGCACGAGA
gRNA_898	Clasp1	AGATGCTAAAGACTCCGTGA
gRNA_899	Clasp1	GTGGCATTCCCCATTATCTG
gRNA_900	Clasp1	GGATGACATGAGCCTACGGG
gRNA_901	Clasp2	GCGCTCCATCCAACAAACGT
gRNA_902	Clasp2	CCTAAACACAGGCTCCGATG
gRNA_903	Clasp2	TTCAAATGTAAGCCTACCAT
gRNA_904	Clasp2	TCAGGAGCAGTACATACGCT
gRNA_905	Clasp2	TTCCTGCACCTAAAACACCT
gRNA_906	Clock	AGATGCTAGTGAGATTCGAC
gRNA_907	Clock	TAATGATGGACCAACTGACT
gRNA_908	Clock	AAATCTCACATATTCATAGG
gRNA_909	Clock	AGCTACACCTCAGTTCATCA
gRNA_910	Clock	GCAGCGGACACGGATGATAG
gRNA_911	Clspn	CAGCTGTCTAAGTCGGTCCA
gRNA_912	Clspn	GTCGTTAGAGTCAATAAGGG
gRNA_913	Clspn	CCGAGCTGATCAAACTCCCT
gRNA_914	Clspn	GGGAAGGATCCGGTAAGACG
gRNA_915	Clspn	GTTGAAAGCTAAGTTGCAGG
gRNA_916	Coq3	CCCGACCGTGAAGTTAGGCG
gRNA_917	Coq3	GGAATCTACAGATTAAGCCG
gRNA_918	Coq3	GAAGCTCCCAGTCTCCCTAG
gRNA_919	Coq3	ACCTAATGAATGGCACCCGT
gRNA_920	Coq3	TTTCATCCCTTAGGACCCCT
gRNA_921	Cpsf1	GAAGTGCAATTGATTCACTG
gRNA_922	Cpsf1	TGAGGGTCAGCACATAACTG
gRNA_923	Cpsf1	AACAACACCTCCTTAACCAA
gRNA_924	Cpsf1	GGGTGGCCGAAGTGGCTCCG
gRNA_925	Cpsf1	CAATGCTCATCTATGGCACG
gRNA_926	Crb2	GACTGCCCGAGACCTTACCG
gRNA_927	Crb2	TCTGACCCGACCTTGTACGG
gRNA_928	Crb2	AAGGCCCATAGGTCCCCGGT
gRNA_929	Crb2	CCAACTTGAGTTCTCCATCG
gRNA_930	Crb2	ACTCTCGAGACATGGCACTG
gRNA_931	Crebbp	CATACTCGAGATATCCGATG
gRNA_932	Crebbp	TAATGAATCAGGCTCAACAA
gRNA_933	Crebbp	AGGTCACGTTTACATAAGCA
gRNA_934	Crebbp	TCAAACGAAAGCTGGACACA
gRNA_935	Crebbp	TGAACCTACTGAATCCAAGG
gRNA_936	Csnk1a1	AAAGGTGCTTACCGTATGTG
gRNA_937	Csnk1a1	TTGCTCTCGTACAGCAACTG
gRNA_938	Csnk1a1	CACATCTTGGTATTGAGCAG
gRNA_939	Csnk1a1	GATCGGATCTGGCTCTTTCG
gRNA_940	Csnk1a1	AGTGACGCCCAATACCCATT
gRNA_941	Csnk2a1	AGACATTGTAAAAGACCCTG
gRNA_942	Csnk2a1	GGCCAGTATGATCTTCCGGA
gRNA_943	Csnk2a1	GGATTATGAATCACATGTGG
gRNA_944	Csnk2a1	TGAAATATCGAGAAGCAACT
gRNA_945	Csnk2a1	AGTTGTTGTTAAAATTCTCA
gRNA_946	Csrp2bp	TCGGCTTATGAACTTGACGG
gRNA_947	Csrp2bp	GCGAGTCTTACCATGAAACA
gRNA_948	Csrp2bp	GACTTATCTCACGACCAGAG
gRNA_949	Csrp2bp	TTAGGAAAAAGACGTCGACG
gRNA_950	Csrp2bp	ACGGCAAGGAGCAGTACGAG
gRNA_951	Cstf3	TGCTACAGTAATATTCCATG
gRNA_952	Cstf3	GTCCGAAGAGTTTATCAACG
gRNA_953	Cstf3	GTGGAAGAAGTACATCCAGT
gRNA_954	Cstf3	AGTTAGGTTACTCACTAAGG
gRNA_955	Cstf3	GAATGCTAGACGTGTAGCAA
gRNA_956	Ctbp1	TGTGATGGTATGGTACATCA
gRNA_957	Ctbp1	GGTGTAGCCAGGTGGTTCGT
gRNA_958	Ctbp1	GACTGCGTTACCCTGCATTG
gRNA_959	Ctbp1	ACCTATCTGATGGAATCGAG
gRNA_960	Ctbp1	CTGAAGGAAGGGCGGATCCG
gRNA_961	Ctbp2	ACATTCTCAATCTGTATCGG
gRNA_962	Ctbp2	CGGTAGTGGCTACGACAACG
gRNA_963	Ctbp2	AGGAGCTGCTCGGATCCGAG
gRNA_964	Ctbp2	TCCCTGACAGGTGTTGAATG
gRNA_965	Ctbp2	GGATGAGAAAGCCTTAGCTC
gRNA_966	Ctc1	CTGGTCGAATAACCCGCCTG
gRNA_967	Ctc1	CCTTGTATGAGCAACTCGTG
gRNA_968	Ctc1	CTGTATGTGAGGGATAACAC
gRNA_969	Ctc1	TGCACATAACCTGGTCTCAG
gRNA_970	Ctc1	GATGGTTCTGAACCAAAGGT
gRNA_971	Ctcf	CGATCCAAATTTGAACGCCG
gRNA_972	Ctcf	TTTGCCTGAAGGATTTCAGG
gRNA_973	Ctcf	ATATGAGAACCCATTCAGGT
gRNA_974	Ctcf	CAGCATTCCTATATTGAACA
gRNA_975	Ctcf	GAGGAACAGCCCATTAACAT
gRNA_976	Ctr9	GGAGAAACGAGACATAGCCA
gRNA_977	Ctr9	CATCTGGCAAAACAAGAATG
gRNA_978	Ctr9	GTTGCTAGGATCAATAGTAT
gRNA_979	Ctr9	GTTTCCGAGTCTAAAATGGA
gRNA_980	Ctr9	GCCCGCGCCCTCTTCAAGTG
gRNA_981	Cul1	TCGCTTCATAAACAACAATG
gRNA_982	Cul1	GCACACAAGATGAACTAGCA
gRNA_983	Cul1	GAAGTTCTACACTCAGCAGT
gRNA_984	Cul1	ATCAATACAAGACTGATTAG
gRNA_985	Cul1	GAGACACATATTCATAATCA
gRNA_986	Cul2	GCAGAAACATATCCATGACG
gRNA_987	Cul2	GCTGGTAAACTCATAACCAC
gRNA_988	Cul2	AGATATCTATGCTTTATGTG
gRNA_989	Cul2	CAAAGGAGTTAATAACCCCA
gRNA_990	Cul2	ATATAAGCAGTCCATATAGT
gRNA_991	Cul3	GCAACATCTACAGGCAACGG
gRNA_992	Cul3	ACAACTCATACATTCACACA
gRNA_993	Cul3	TGAAGGAAGATCAGTCTATG
gRNA_994	Cul3	GAATGATCATCAAACAGCCA
gRNA_995	Cul3	AAGAATCCTTCAATAATGAC
gRNA_996	Cul4a	GCACTGGAGCGAGTACATCA
gRNA_997	Cul4a	CTGATTGGGCGTGAACGAAG
gRNA_998	Cul4a	GTGGCGGAAGCTTCACGAAG
gRNA_999	Cul4a	ATGCTGTCGAAGCTCAAGCA
gRNA_1000	Cul4a	AAGGATATTCTCTGAATGGG
gRNA_1001	Cul4b	AATCGGCTTTACGCAGCCGA
gRNA_1002	Cul4b	CTCTTCAGTAGAGTTCGGGG
gRNA_1003	Cul4b	CCGCGGTAGAAGATTTAGCC
gRNA_1004	Cul4b	CTCAAGTCCGGCGGACCCGG
gRNA_1005	Cul4b	ATCAATCCCTACAAACTCCA
gRNA_1006	Cul5	GGAGGAGCATATTATAAGTG
gRNA_1007	Cul5	AAGCAAAAAACTAACATCTG
gRNA_1008	Cul5	CCCAGCTCATGCTTGATACG
gRNA_1009	Cul5	AGGCATATATTGTTGAATGG
gRNA_1010	Cul5	CTCGTCGTGTTTCTAAGTAT
gRNA_1011	Cxxc1	AGCAAATCAAACGATCAGCT
gRNA_1012	Cxxc1	GATGTGACAACTGCAACGAG
gRNA_1013	Cxxc1	AAGTATTGTTCAGATGACTG
gRNA_1014	Cxxc1	GCTAGGTCCTCATCTGAAAG
gRNA_1015	Cxxc1	CAGTGCAGGATCCAGGAACG
gRNA_1016	Dad1	CCTTTATATACTGCTGACCG
gRNA_1017	Dad1	TGTGGGCAGCTTCATCCTAG
gRNA_1018	Dad1	ACTTGAGCTCCACTCCGCAG
gRNA_1019	Dad1	GTTCGGCTACTGTCTCCTCG
gRNA_1020	Dad1	TGGAGCTCAAGTACTCCTCC
gRNA_1021	Dapk3	AAGTCGATGAGCTTAATGCG
gRNA_1022	Dapk3	CTCATAGTTCACGATCTCGG
gRNA_1023	Dapk3	GCTGGTCAAAGACCCCAAGT
gRNA_1024	Dapk3	GCAGTGTTATGATGTTGGGG
gRNA_1025	Dapk3	GCAGGTAGTGGACACCGTCT
gRNA_1026	Daxx	GAGCAGCGAATTCCGTACCG
gRNA_1027	Daxx	TGACGACGACGAAGATAACG
gRNA_1028	Daxx	GGAGGAACGGAACCACCTCA
gRNA_1029	Daxx	TGTACGTAGCCGAGATTCGG
gRNA_1030	Daxx	TGCAGCCTCAACGACCAGTG
gRNA_1031	Ddb1	AATGTCGACAGCAACGAACA
gRNA_1032	Ddb1	GGCCTTTAACATCCGCCTAG
gRNA_1033	Ddb1	GTGGTCATCAGGATGGATCG
gRNA_1034	Ddb1	GGGTGGATCCTAATGGCTCG
gRNA_1035	Ddb1	TTGCTGCTATAGATGACAGT
gRNA_1036	Ddb2	CCCGACTCATCCCAGTACCC
gRNA_1037	Ddb2	CAAGAAGAAAGTAGCCCACG
gRNA_1038	Ddb2	TGAGGAGGCAAAAAACTGGT
gRNA_1039	Ddb2	CAATGCTGCTACTCCGTGAA
gRNA_1040	Ddb2	CTCAGGAGCAAAAGTCGCAG
gRNA_1041	Ddost	GAACTCCCCGTACTTAATGA
gRNA_1042	Ddost	CCCAGATAAACCAATCACCC
gRNA_1043	Ddost	GATGACTTGCCAACAATGGT
gRNA_1044	Ddost	AGGCAACTATGAACTAGCTG
gRNA_1045	Ddost	ATCAGTGCCTTCATTGATGG
gRNA_1046	Ddx11	AAGAACCTACGGACACCCCG
gRNA_1047	Ddx11	TCAGACTCTCAGGAAAACCG
gRNA_1048	Ddx11	GGAGGAAGAACATATAACCA
gRNA_1049	Ddx11	ACTTATGAATGACCGCTGTG
gRNA_1050	Ddx11	GTCCTTAAGTCTGATTTGTG
gRNA_1051	Ddx17	AAGAGTACGTGCATTTACGG
gRNA_1052	Ddx17	GACTACACCCAGATCAATGT
gRNA_1053	Ddx17	GCGGTTACGAAAAAAGAAGT
gRNA_1054	Ddx17	TACGTGGAAAGTTAGCATGA
gRNA_1055	Ddx17	CTCTGCGCATTCTTCGTGTG
gRNA_1056	Ddx18	CACAGGGATGAGGAAAGCGA
gRNA_1057	Ddx18	CCATCACCTGTCAGTCCTAG
gRNA_1058	Ddx18	GGGTGTTGATGACGACAAAG
gRNA_1059	Ddx18	AAACTCACAACTTTAGCCAA
gRNA_1060	Ddx18	AAAAGAGCATGGTTTGCCTA
gRNA_1061	Ddx21	TATGGTGGAACACCCTACGG
gRNA_1062	Ddx21	GCAACATTAAACACCCAATG
gRNA_1063	Ddx21	AAGACTTAATTGCCCAGGCA
gRNA_1064	Ddx21	GCTTTGATAGGAAATACCTG
gRNA_1065	Ddx21	AACCAAAGAGATAATAACAG
gRNA_1066	Ddx4	TCAGTTCGACAGATAGTACA
gRNA_1067	Ddx4	GTGAATCTGACCAAGATCAG
gRNA_1068	Ddx4	ATAATCAGACTCGAAGCAGA
gRNA_1069	Ddx4	ACACTGACCAAAATTGCCGG
gRNA_1070	Ddx4	GGTGCTACAATAATACACTC
gRNA_1071	Ddx5	GCATCCTATCAGCTTCATCA
gRNA_1072	Ddx5	TATTCTGATTGCTACCGATG
gRNA_1073	Ddx5	ATGTCATGGATGTGATTGCA
gRNA_1074	Ddx5	CTGGTGGTTTATGTGTACAA
gRNA_1075	Ddx5	AAGAACACCCTGATTTGGCA
gRNA_1076	Ddx50	AAAGCTACTTACTTCCACAG
gRNA_1077	Ddx50	GTAGCTTTGAAAGATCCAAA
gRNA_1078	Ddx50	GCAGAAAAAAGTAAGGTCTG
gRNA_1079	Ddx50	CAAGTCAAGCGATAAAGCAG
gRNA_1080	Ddx50	TATAACTAGAAAACTCAGTG
gRNA_1081	Ddx6	CATGTGGTGATCGCTACCCC
gRNA_1082	Ddx6	TTCCACTTACTTAATAGTGG
gRNA_1083	Ddx6	CTACGAGATAAACCTGATGG
gRNA_1084	Ddx6	GAACATACCTGGATAGGAGA
gRNA_1085	Ddx6	GGCCAGCACTGGCCTTCACA
gRNA_1086	Deb1	CCAGCTGATCCGCTGTATCG
gRNA_1087	Deb1	ACTGGACGCACTCGTTCGCT
gRNA_1088	Deb1	TCAATCAAGAGACAATCCAG
gRNA_1089	Deb1	TTCGCTCCTGACTGGCTACG
gRNA_1090	Deb1	GATTGTCTCTTGATTGACCT
gRNA_1091	Dek	TCTAGAAAAGAGTCTTATCG
gRNA_1092	Dek	TCCTCGTTGAAGAAGAACGT
gRNA_1093	Dek	TGAACAGCGAACTCGTGAAG
gRNA_1094	Dek	GAGAAGGAACCCGAGATGCC
gRNA_1095	Dek	GAGCCATTTACAGTGACACA
gRNA_1096	Dhx9	ATAAAACTTCTGCGTCTAGG
gRNA_1097	Dhx9	TTCAGTTGTGATTATCCGAG
gRNA_1098	Dhx9	GCTGTATATATGCTTACTGG
gRNA_1099	Dhx9	AGTACCAGATGGAGTAACCA
gRNA_1100	Dhx9	GAAATATTCACAGAACATGG
gRNA_1101	Dicer1	AGAACCCGAGAATTGCCTGA
gRNA_1102	Dicer1	AGGTACGTATTACTCAGTAG
gRNA_1103	Dicer1	GGGTGTCAGATCACTTCCCG
gRNA_1104	Dicer1	TACATACTTCAGGTCAAGTG
gRNA_1105	Dicer1	TGTGTATACACGCTCTGGAG
gRNA_1106	Dmap1	CGAAGCGCAGATCAAATCGG
gRNA_1107	Dmap1	GGATATTATCAACCCGGACA
gRNA_1108	Dmap1	TCAGGGGTATCGGACAGTGA
gRNA_1109	Dmap1	GCCTGGCACAGCCCTCACGT
gRNA_1110	Dmap1	TTTCCACTGGCGACGAGCGG
gRNA_1111	Dna2	GCCCTTCAGTCCAAACCTAG
gRNA_1112	Dna2	AATTTAGACAGATTTCCTAG
gRNA_1113	Dna2	TGCCTTGCCACAGATAATCG
gRNA_1114	Dna2	GTGGTGTCTCATGTTAACGC
gRNA_1115	Dna2	CAGGAGAATATTGTCAACGG
gRNA_1116	Dnajc1	TACTTCTTGTCAGTTGACTG
gRNA_1117	Dnajc1	GGAAGCAAATCATGCCATTG
gRNA_1118	Dnajc1	TATATTCAGTCTTATGATCA
gRNA_1119	Dnajc1	ACTCGCCTGTAGTAGAATAC
gRNA_1120	Dnajc1	TGGGTCACTATGCTGTGGTT
gRNA_1121	Dnajc2	GAATCACTTCTCGGACAATG
gRNA_1122	Dnajc2	CGCATCTACATCTTCAAACG
gRNA_1123	Dnajc2	GTGTAGCTGTGTATCTGACG
gRNA_1124	Dnajc2	ACAGAGCCACGAGGGCACAA
gRNA_1125	Dnajc2	CTTCTCTCGTAGATGAAGCC
gRNA_1126	Dnajc9	TCGGACGGCGAGGTCCGACG
gRNA_1127	Dnajc9	TACAGTACACAGATGAACCC
gRNA_1128	Dnajc9	GCACCCCGACCGAGTAGAGG
gRNA_1129	Dnajc9	AAAGCAGTGTACGATGAACA
gRNA_1130	Dnajc9	TTGTTATTAGATATCGCTAG
gRNA_1131	Dnd1	GTATATCGGACGACTTCCGC
gRNA_1132	Dnd1	GGGCGAGCAGTAACGCTCGG
gRNA_1133	Dnd1	GCGCGCTACAGCTCGCGGCG
gRNA_1134	Dnd1	CTTGAGCAGCGCAATCTGAG
gRNA_1135	Dnd1	CACTGAAGGTCATCATTAGG
gRNA_1136	Dnmt1	TAATGTGAACCGGTTCACAG
gRNA_1137	Dnmt1	ACAGGCCTGAGAATACCCAC
gRNA_1138	Dnmt1	CACCTGTGTCCTGTCGACAC
gRNA_1139	Dnmt1	CATCACGGCTCACTTCACGA
gRNA_1140	Dnmt1	TCTGTCAGCAGCCTGAGTGT
gRNA_1141	Dnmt3a	GATCATTGATGAGCGCACAA
gRNA_1142	Dnmt3a	CTTACCAGTATGACGACGAT
gRNA_1143	Dnmt3a	AGTTTACACCGACATGTGGG
gRNA_1144	Dnmt3a	CATCAAAGAGAGACAGCACG
gRNA_1145	Dnmt3a	CCCTGGAACTGCTACATGTG
gRNA_1146	Dnmt3b	TGGTAGCCGGAAACTCCACA
gRNA_1147	Dnmt3b	CAGCCTTCTGAATTACACGC
gRNA_1148	Dnmt3b	GGAATAGGTGACCTCGTGTG
gRNA_1149	Dnmt3b	CAGTAGGCTTGAAGCCACCG
gRNA_1150	Dnmt3b	TCTTTCCACAGGACAAACAG
gRNA_1151	Dnmt3l	AAGATGTCACAAATGTCGTG
gRNA_1152	Dnmt3l	ACTCACCTTCAATGCTCCGT
gRNA_1153	Dnmt3l	CTCAGAGAGGATCAATGCCA
gRNA_1154	Dnmt3l	CTCCCTACTTACCTTACATG
gRNA_1155	Dnmt3l	ACAGATGAACAGGGTACCCC
gRNA_1156	Dnttip2	TCACTGATACCTGCACCCGT
gRNA_1157	Dnttip2	TGAAAACAATGGCCAAAAGG
gRNA_1158	Dnttip2	TTCTGTAAGAGACACAACAT
gRNA_1159	Dnttip2	AACGATACTAAGATTACACC
gRNA_1160	Dnttip2	ACAAAGGAATCGGGATCCGA
gRNA_1161	Donson	CTGGCCTCGTCCGAGACTCG
gRNA_1162	Donson	CTCATATCCCCTACGACAAG
gRNA_1163	Donson	AGAAAATAACTTGCTGTGGG
gRNA_1164	Donson	GCGGTCGGGAAGGGGCGCAA
gRNA_1165	Donson	GAAAGTTCGAGACCCAAGCC
gRNA_1166	Dot1l	GATGACCTGTTTGTCGACCT
gRNA_1167	Dot1l	AAGGAGCCTATCTCACCGCG
gRNA_1168	Dot1l	GCTGTGTGACAAATACAACC
gRNA_1169	Dot1l	TAGGTTAGCCTTGTACTGCG
gRNA_1170	Dot1l	GAGACCCCATGGTGGCAAAG
gRNA_1171	Dpf1	CCAGGACACCGCATCCCTGG
gRNA_1172	Dpf1	TGGATGGAGAAGACCCACCG
gRNA_1173	Dpf1	CCTGCGAGTACAAGATCGGT
gRNA_1174	Dpf1	TCTTCTACCTCGAGATCATG
gRNA_1175	Dpf1	GTAGCTGCGACAGTGCTCGA
gRNA_1176	Dpf2	AGTGGGCATAGTGGTAACTG
gRNA_1177	Dpf2	TGGATGGAAAAGCGACACCG
gRNA_1178	Dpf2	AAGATACGCCAAAGCGTCGG
gRNA_1179	Dpf2	AGGCTGTCATCGTCAACTCG
gRNA_1180	Dpf2	AGAGGCGGGCGTTATAATTG
gRNA_1181	Dpf3	CGCAGACGTAGGGTTTGTCG
gRNA_1182	Dpf3	GCGACGATTGCACCCACCAG
gRNA_1183	Dpf3	AAGCGCAAGAACAGGACCAG
gRNA_1184	Dpf3	ACACTGGAAGCCTTGCTTCG
gRNA_1185	Dpf3	TGGATGGAGAAGAGGCACCG
gRNA_1186	Dph7	TCATTAGCAGTGATTCTAAG
gRNA_1187	Dph7	CACGGCTAAACCTCTGCTTG
gRNA_1188	Dph7	AAACATAAGACAGCCATTGG
gRNA_1189	Dph7	CCAGTATATGCTCCTGATGG
gRNA_1190	Dph7	CTGGCGGCCTGCATGCACAA
gRNA_1191	Dppa3	ACGCTTTGGATGATACAGGT
gRNA_1192	Dppa3	CCGTAGACTGCGCCGGCGTG
gRNA_1193	Dppa3	TCAGCACCGACAACAAAGTG
gRNA_1194	Dppa3	CCACAGGTACGGCTGCAATG
gRNA_1195	Dppa3	AGAGAAAGTCGACCCAATGA
gRNA_1196	Dpy30	AAAGTCATCGAAACAGAAGG
gRNA_1197	Dpy30	CGGGCTCACAGACAGCGTTG
gRNA_1198	Dpy30	GCAAGTCCCTGTAATAAGAT
gRNA_1199	Dpy30	AAAACCCTCACTCTGAGTAC
gRNA_1200	Dpy30	CACAACTGTCTGGTCCAGGT
gRNA_1201	Dr1	TCACCAGAGCATGTTATACA
gRNA_1202	Dr1	TGACTTGTTACAAATCTCGT
gRNA_1203	Dr1	TCTTATTTATAGCAGCTCTG
gRNA_1204	Dr1	AGAGACTCTTCCTAATGTCC
gRNA_1205	Dr1	GCTGGTAGTGAACTGCTGCA
gRNA_1206	Dscc1	ATGCTACGGAAAGAGATACG
gRNA_1207	Dscc1	AATCCACAAGCTGAGTCACA
gRNA_1208	Dscc1	CGGTACCTCCGTGTGAACGA
gRNA_1209	Dscc1	CTAATGGAAAATACCTACGA
gRNA_1210	Dscc1	TACACTACCTCCAATCTCAC
gRNA_1211	Dsn1	GCATGAAAGAAGTAAACCGG
gRNA_1212	Dsn1	ACGGATAGACTGTTCTTGAG
gRNA_1213	Dsn1	TACCAGGAAATGATGACGCA
gRNA_1214	Dsn1	ACTGGAAGCATCAGTAGCTG
gRNA_1215	Dsn1	GCTTCCAAAGGCTTGAGACT
gRNA_1216	Dtx3l	GAGCAGAAGTTTAACACCCG
gRNA_1217	Dtx3l	GAAACACACACCTCCCGATG
gRNA_1218	Dtx3l	TTCATCCAGAGACCCCGTCA
gRNA_1219	Dtx3l	AAATGTCAGCAGGAGAGCCG
gRNA_1220	Dtx3l	AAAGAGCGAACACGAGATGT
gRNA_1221	Dzip3	CAGTACCAGAAATCATCCAG
gRNA_1222	Dzip3	TGAAGATTCACTAGGTATCG
gRNA_1223	Dzip3	TCTGCTTTACCCCCCAAACA
gRNA_1224	Dzip3	CCAATCAGTGCTCTTCCCAA
gRNA_1225	Dzip3	TAGGCACAACAAATTAATGT
gRNA_1226	E2f6	ACCAGTGACACATCAAACCG
gRNA_1227	E2f6	CAACTCACATCCACCGAATG
gRNA_1228	E2f6	TTGCCGAGACCCCATCAACG
gRNA_1229	E2f6	TTAAGTCAAGAATGCCCCCA
gRNA_1230	E2f6	GGCAGAACTCTCCGACCTGT
gRNA_1231	Eed	TTATACGAATGCCATTCACA
gRNA_1232	Eed	GGTGAAAAAATAATGTCCTG
gRNA_1233	Eed	CAGCAACTGCTAATAGAGGG
gRNA_1234	Eed	ACTCTTGTGGCAATATTCGG
gRNA_1235	Eed	ACAAATACGCCAAATGCACC
gRNA_1236	Ehmt1	ACAGGAGTCTCCCGACACAG
gRNA_1237	Ehmt1	GCTGGCATTGTTGACTCGAG
gRNA_1238	Ehmt1	GGCAGCCAAATGCAAACATG
gRNA_1239	Ehmt1	TGCAGCATGACCAGGAAGCG
gRNA_1240	Ehmt1	GCTCTCGCCATTTACATGCA
gRNA_1241	Ehmt2	GGTGAGCTACACGAAAGTCG
gRNA_1242	Ehmt2	ATGGCGGAAAGACAGCCCGT
gRNA_1243	Ehmt2	GATGCATGTCATCACTCATG
gRNA_1244	Ehmt2	ACAACGCACGCCACTAATGG
gRNA_1245	Ehmt2	TCACTGACTCTGCCTAATGG
gRNA_1246	Eid1	CCAGCGCGGTCTGTTCCCCG
gRNA_1247	Eid1	GCCCGGCGAGGGCTATATGG
gRNA_1248	Eid1	CGACTACGAGTTCCCTGAAG
gRNA_1249	Eid1	AAGGCGACGAGTTTGATGAC
gRNA_1250	Eid1	CTGGAGCGGCGCGATGCACA
gRNA_1251	Eid2	TTGATGCCCAAGACGCTGAG
gRNA_1252	Eid2	GCTGCTGGGCGATCCGCTGG
gRNA_1253	Eid2	GGAGACCCGGGGACGCCCAA
gRNA_1254	Eid2	CGGCTCCCGCAGGCCGAGGT
gRNA_1255	Eid2	CGGCTCGCTGCTCCCGTCTG
gRNA_1256	Eid2b	CGTCGCCGACGCCGTTCATG
gRNA_1257	Eid2b	GCTGCTCGTACAGCTCTAGG
gRNA_1258	Eid2b	GGTTGGTGTGCAGATAGTGT
gRNA_1259	Eid2b	AGGAGCGGCGCGTGGACGTG
gRNA_1260	Eid2b	TCCCGGGCAGTTCCCCGGCG
gRNA_1261	Elavl1	TGTACCACTCGCCTGCTAGG
gRNA_1262	Elavl1	GTCCTTGTGGATCAGACCAC
gRNA_1263	Elavl1	TATACATCAGTGGGCTCCCA
gRNA_1264	Elavl1	CCCTCAGAACATGACCCAAG
gRNA_1265	Elavl1	CTCTCTTATAGGACACAGCT
gRNA_1266	Elp3	GATGCCTGACCTGCCGAACG
gRNA_1267	Elp3	TACCCAACCCTGGTTATCCG
gRNA_1268	Elp3	TATTCAACCCAGTCTTACAC
gRNA_1269	Elp3	AAGGTGGAGTTCATCGTGAT
gRNA_1270	Elp3	GCGATGATATCCACCAGGCG
gRNA_1271	Elp4	ACGCGACCGTCGGTGCGGAA
gRNA_1272	Elp4	GAACTCTGTAGTAGCTCCCA
gRNA_1273	Elp4	CCAGTTACAACCCAAGATGG
gRNA_1274	Elp4	ATTTGATGGAGCTAATCCCC
gRNA_1275	Elp4	TTACTATTATCATCAAGTAG
gRNA_1276	Elp5	GCTTGACAGAGTGTAACACA
gRNA_1277	Elp5	GGAAGGGCGTAGTCTCCTGA
gRNA_1278	Elp5	GTTGTTGGGGCCTTCGACAG
gRNA_1279	Elp5	AAGGTCCTCTAAAAGCCTTG
gRNA_1280	Elp5	GGCCATGAAGCTCTTCATGT
gRNA_1281	Elp6	CAGCACTGGGTACTTCCATG
gRNA_1282	Elp6	CATCTGTCTTAGCGTCACAG
gRNA_1283	Elp6	GTGGAAGAGGACCTCCACAG
gRNA_1284	Elp6	CTTCAGTTCGCAGCACACCG
gRNA_1285	Elp6	TAAACGTATACAGTGACTGC
gRNA_1286	Eme1	GCCTACAACTTAAAGCAGGT
gRNA_1287	Eme1	GTGACTGGAAAAGGCAACCA
gRNA_1288	Eme1	CATATTCAGACGGTCCAGAG
gRNA_1289	Eme1	TACATGTGATCCTCTCAGCT
gRNA_1290	Eme1	ACTATGTTCTTCGCCCTCTG
gRNA_1291	Eny2	AGAGCTAAATTAATTGAGTG
gRNA_1292	Eny2	ACACGTTACTGTTGATGACT
gRNA_1293	Eny2	CAGCTAAAGGCACACTGTAA
gRNA_1294	Eny2	TAGAAACTGGAGAAAGAGAA
gRNA_1295	Eny2	CTCCAGTTTCTATTAACTTT
gRNA_1296	Ep400	AATGGTCATAAGGTTACACA
gRNA_1297	Ep400	AGAAGACTGTCCTAGTGACA
gRNA_1298	Ep400	CCTTGTCACATAGCCAGCTG
gRNA_1299	Ep400	CTGCTGCTATACAATGAGGG
gRNA_1300	Ep400	ACTGGCAGAACAAATAACAC
gRNA_1301	Epc1	CTATGAGTCCATATACCCTG
gRNA_1302	Epc1	TATCGACTAGTATCTGACTG
gRNA_1303	Epc1	GGATTTGCACGAAGACGGGT
gRNA_1304	Epc1	CGTCTTCTAAAAGCCACGTA
gRNA_1305	Epc1	TTGCCAGTTTGGTCTAAATG
gRNA_1306	Epc2	TTATTAGCTTGGTCCAAACG
gRNA_1307	Epc2	TATCATTTGGGAGACTATGG
gRNA_1308	Epc2	GGCAACGTAAGGATCATTGT
gRNA_1309	Epc2	GAAGTACCCAAAGAAGCCTA
gRNA_1310	Epc2	TTACAATCGCTTGTACAAAG
gRNA_1311	Erbb4	ATGGCAGCAGTCACTAACGT
gRNA_1312	Erbb4	GTAGAGCCCTTAACTCCCAG
gRNA_1313	Erbb4	CCAATAGGCGAACTAGGTGT
gRNA_1314	Erbb4	GTAGTTTAAGAATATCGCTA
gRNA_1315	Erbb4	AACAACCATCATTTGAACAC
gRNA_1316	Ercc1	GTACTCAGCATACGTCTGAG
gRNA_1317	Ercc1	AGCCCTTATTCAGATCGTCA
gRNA_1318	Ercc1	ATTGCGCACAAACTTCAACA
gRNA_1319	Ercc1	GTGATTCCCGATTATGTGCT
gRNA_1320	Ercc1	CTTGAACCAGCAGCACACGA
gRNA_1321	Ercc2	TGAAGCTCACAACATCGGTG
gRNA_1322	Ercc2	AAGTTAGCAAGGAGTGTGAG
gRNA_1323	Ercc2	TCTTCACCGAGTATCGAGCC
gRNA_1324	Ercc2	CCCACAGGCTTATCCGCTGG
gRNA_1325	Ercc2	TGAAGGTTGCCATTGTGACA
gRNA_1326	Ercc4	TTCTGTGTGCCCTGTACACG
gRNA_1327	Ercc4	TCGCCAACTGGAGATCTACA
gRNA_1328	Ercc4	AAGGAGAGCGAAGCCCTTGG
gRNA_1329	Ercc4	TCTTGGGAAGCCATTCGACA
gRNA_1330	Ercc4	AGAATGAGTTGACTGCTACA
gRNA_1331	Ercc5	ACTTCAAACAGAGTCATCCG
gRNA_1332	Ercc5	GTAAAGGAGTGTGTAACCAG
gRNA_1333	Ercc5	CATCAAATACAAAAATAGGG
gRNA_1334	Ercc5	AAGGCGAGAGGAATTACACT
gRNA_1335	Ercc5	AGGGAAGGCAGTCTAAGGAG
gRNA_1336	Ercc6	AGCGATGCCGAATTTGACGA
gRNA_1337	Ercc6	AGAACTGCCACTCTGAATGG
gRNA_1338	Ercc6	CCAGACAAGATAATCCGATG
gRNA_1339	Ercc6	GAAGCGACAGAAGTATAACA
gRNA_1340	Ercc6	GAATCCAAGCACCGACACAC
gRNA_1341	Ercc8	ATAGAGTACAACCACGCCAT
gRNA_1342	Ercc8	TGCGTAGAGCGCAGTCCACA
gRNA_1343	Ercc8	CTGTTGCCAAGATATAGTCA
gRNA_1344	Ercc8	GTGAACATGCCAGTGTCATG
gRNA_1345	Ercc8	GCAGCAAACACTGCTCACAA
gRNA_1346	Erh	ATACTTACACCAGACAGCTG
gRNA_1347	Erh	TGTATGAAGAACATCTGAAG
gRNA_1348	Erh	CTGGCTGATATCGTATGTGA
gRNA_1349	Erh	TCAGCATAAGTCCTGCCCTC
gRNA_1350	Erh	TCTGTGAATGAGTGCATGGA
gRNA_1351	Esco1	AGTTAACAGAGTGTACAACC
gRNA_1352	Esco1	TTGGAATGCGAATGAGTACA
gRNA_1353	Esco1	GTAGTTCTCAGTGCAACCAA
gRNA_1354	Esco1	ATGGTAATGTAACTTGCCAA
gRNA_1355	Esco1	CTGCAGAGGTAAAACTGCAA
gRNA_1356	Esco2	ACTACCTCAATCCACTCGAG
gRNA_1357	Esco2	CAAGAAGTTAGTACATGCAG
gRNA_1358	Esco2	AATACCAAAGTCCTTGCTAG
gRNA_1359	Esco2	CCTCAAGTTACACTCCAAGG
gRNA_1360	Esco2	TTTCTTCAATTGTAGGACGC
gRNA_1361	Esrrb	AATGTGAGATCACCAAACGG
gRNA_1362	Esrrb	GGGCCTTGATATCTCCCTCG
gRNA_1363	Esrrb	GGTCCCCAAGTGTCAGACTG
gRNA_1364	Esrrb	CCCGTGCCGCAAGAGCTACG
gRNA_1365	Esrrb	TGGCGTCCGACGAGCCGCTG
gRNA_1366	Etaa1	AGAACAAATATGAATCTAGG
gRNA_1367	Etaa1	AGGCAGATTAACACCAAGCT
gRNA_1368	Etaa1	CCAGTGACAAATTCCATGCT
gRNA_1369	Etaa1	GGGCGGGAACGCGGTCTGCG
gRNA_1370	Etaa1	TCAGGAACTACATCACCTGA
gRNA_1371	Exosc1	TTGGCCAAAACTATGTCACC
gRNA_1372	Exosc1	GAAGACCAGCGAGAATGGCG
gRNA_1373	Exosc1	AGGTCTCTAGCATCAACTCA
gRNA_1374	Exosc1	AGCGGCACCTACACCCGGCA
gRNA_1375	Exosc1	CGAACGTCTGTGTAACTTGG
gRNA_1376	Exosc10	TCTGATGACACGGTACCTTG
gRNA_1377	Exosc10	TCATACTCGTCACCGAACTG
gRNA_1378	Exosc10	CATGATGCTAAAGATAGCTG
gRNA_1379	Exosc10	ACATGTCACTGCGAAGCTCG
gRNA_1380	Exosc10	TCCCACAGCTCGGTACAACT
gRNA_1381	Exosc2	GCCGGGGGACACGATCACCA
gRNA_1382	Exosc2	AGAATCACTGAGGCACCACA
gRNA_1383	Exosc2	TTCATCACATGAGTAGGCGG
gRNA_1384	Exosc2	GAGGAGCCTGAAATATGGGA
gRNA_1385	Exosc2	AGGTCGGAGACATTGTAGTG
gRNA_1386	Exosc3	CGATCACTATGCCAATCACG
gRNA_1387	Exosc3	CTTTATTAGCGACCACACAC
gRNA_1388	Exosc3	GCACCCGCATTCAGGCGTAA
gRNA_1389	Exosc3	CGGCGGCGGCGTTTACTGGG
gRNA_1390	Exosc3	GCCAGGTAAGACAAAGACGC
gRNA_1391	Exosc4	CGCCGCTTACTCGCCTCGTG
gRNA_1392	Exosc4	AGCTGCGCAAGATCCAGGCG
gRNA_1393	Exosc4	GGATGCTGGGATACCTATGC
gRNA_1394	Exosc4	TAGATGTCGATCTGAGAGCG
gRNA_1395	Exosc4	ACTGACAGTTCACTAGAGCC
gRNA_1396	Exosc5	CCCCCGGACCTCAATCACCG
gRNA_1397	Exosc5	CAGGAATACCTGTGAAGCTG
gRNA_1398	Exosc5	CCACAGAAGAGGGCTCGCAT
gRNA_1399	Exosc5	CCAGGACAGAGGTATCACCT
gRNA_1400	Exosc5	GCCAATTTACTCACTGACAC
gRNA_1401	Exosc6	GTACATCTCCACTCCCGCGT
gRNA_1402	Exosc6	TCTTCGGCCGCGTACAGCTG
gRNA_1403	Exosc6	CCGCTGCTCGCGACCCGACG
gRNA_1404	Exosc6	GACACCTCGAGCTGAGCACG
gRNA_1405	Exosc6	AAGGTGCTGTGCGCCGTGTC
gRNA_1406	Exosc7	GGGTCACACAGACATCTTGG
gRNA_1407	Exosc7	AATGCTACCCCAGAATTCGA
gRNA_1408	Exosc7	ACCAAGGGTTCGTGTTCTGG
gRNA_1409	Exosc7	GCACTGCTGGGTTCTATATG
gRNA_1410	Exosc7	CAGTCTCTACTTCAACACAT
gRNA_1411	Exosc8	AGAGCCACAACTGTCAACAT
gRNA_1412	Exosc8	CACCGACATATCCTCTATCG
gRNA_1413	Exosc8	CATCGTAGTCTAGACAAATG
gRNA_1414	Exosc8	TTTAACGCCACAAATGACCG
gRNA_1415	Exosc8	GCAGATGTCGTTGACAAGTA
gRNA_1416	Exosc9	AAACTCAATAGGGCAACGGA
gRNA_1417	Exosc9	TGACACAAATGGGCATATGG
gRNA_1418	Exosc9	TTAATAAATGTAGGTCTACA
gRNA_1419	Exosc9	GGATGCTGTATTGTGGAACT
gRNA_1420	Exosc9	GTACTATTCAGTCTAGTGGT
gRNA_1421	Eya1	CCTACGCCAACAGATACGGG
gRNA_1422	Eya1	GATGTTTCATCAGACGACAA
gRNA_1423	Eya1	CTGTGAACTGTTGAATCCGG
gRNA_1424	Eya1	GGGCAAACACAGTTTACCAC
gRNA_1425	Eya1	GGCTGCGTCGAGGTTCAGAT
gRNA_1426	Eya2	CGGATGAGACATCATCCACG
gRNA_1427	Eya2	TCCAGGCATCGCCAAATCAG
gRNA_1428	Eya2	GTTGGGTACGCTGTATAGGG
gRNA_1429	Eya2	TTCCCATCCGAGGCTCGATG
gRNA_1430	Eya2	GTGCACGCTCCCAAATCCAG
gRNA_1431	Eya3	AACATGACTGTCAAGAACCG
gRNA_1432	Eya3	AATTGGCTCAGGTTTAACCA
gRNA_1433	Eya3	TATAATCATTGGATGAGCGA
gRNA_1434	Eya3	CAGGAGAGCTTACCGAAAGG
gRNA_1435	Eya3	GGTCCTCTGCACTTACCGGA
gRNA_1436	Eya4	ACCAGCAGCTCAAACAATGT
gRNA_1437	Eya4	ACTCAGTCCCCGTTACAGAG
gRNA_1438	Eya4	TTGGAGGCAGTGATACACCT
gRNA_1439	Eya4	CTTATAGTAATAACAAGCAG
gRNA_1440	Eya4	ACCTCTAGGTCACTGTCCGG
gRNA_1441	Ezh1	AAGATTGAGCCAGAACCGTG
gRNA_1442	Ezh1	ACAGCCAGGATATGTTGATG
gRNA_1443	Ezh1	CGGAAGCGCCATGCTATCGA
gRNA_1444	Ezh1	CAGTGCACACCCAACATCGA
gRNA_1445	Ezh1	TATTCCATACATGGGTGACG
gRNA_1446	Ezh2	TATCGTAGTAAGTACCAATG
gRNA_1447	Ezh2	AGAGTACATTATAGGCACCG
gRNA_1448	Ezh2	AGACACCACCTAAACGCCCA
gRNA_1449	Ezh2	CAACACCCAACACATATAAG
gRNA_1450	Ezh2	TTATCAGCAGGAAATTTCCG
gRNA_1451	Fam175a	TGATCTGATCCGAGTGACGA
gRNA_1452	Fam175a	CACAGCTCTACTAAAGACAG
gRNA_1453	Fam175a	CCTTATATAAACCTCAAAGG
gRNA_1454	Fam175a	TAGCATTACTGATTCACAGA
gRNA_1455	Fam175a	TAGAAGAACCCAGCAAGCAC
gRNA_1456	Fam175b	AACAGCAACGCCGACCACGT
gRNA_1457	Fam175b	ACAGAATTCTGAAAGATCGG
gRNA_1458	Fam175b	TACCTGAAGAGTTGTGAACA
gRNA_1459	Fam175b	TGGCATCTGTCTGCTTAACA
gRNA_1460	Fam175b	AGACCAGGTCTGGCACGCCG
gRNA_1461	Fam208a	CCATGCTCAATAGAAACCGT
gRNA_1462	Fam208a	ATAGGCTCTATATGCCAAGA
gRNA_1463	Fam208a	GTTAAACCTTTAGGAGACCG
gRNA_1464	Fam208a	CACTCTAAAAGGCACTACCG
gRNA_1465	Fam208a	GCAAATGCACGACACTCAGA
gRNA_1466	Fancc	AGGCTGACCACAGAGGACGT
gRNA_1467	Fancc	AGGGACACAAACTTCTGACA
gRNA_1468	Fancc	CAGAGTCAGGACTTAACTCG
gRNA_1469	Fancc	CCAACAGTTGACCAATTGTG
gRNA_1470	Fancc	AAGAGCAGCTAGTACTTCTG
gRNA_1471	Fancd2	TGAGCGAACACATAAGCGAA
gRNA_1472	Fancd2	CCAGCTCTCGGAAAAAAGCG
gRNA_1473	Fancd2	ATTCCCAGCATGCTAATGTG
gRNA_1474	Fancd2	TGAAAAGTAAAGGACTAGCA
gRNA_1475	Fancd2	CTTGCATTTAGCCAACAGCC
gRNA_1476	Fancl	TGAAATTGATGAGAAGACCT
gRNA_1477	Fancl	AAGTCCACAACACAATCTGG
gRNA_1478	Fancl	GACATACTTATCCCAACCAA
gRNA_1479	Fancl	TGTTTCCATAGCCATCGAGG
gRNA_1480	Fancl	CCTCAGAATAGTGCTGCCTA
gRNA_1481	Fancm	CACCACAAGACACTTTACGT
gRNA_1482	Fancm	CTGGCGAGGATGAGGCAACG
gRNA_1483	Fancm	GTGGTGAGACAGTTCCGAGA
gRNA_1484	Fancm	TCACTTCCCATCTTTACAGG
gRNA_1485	Fancm	CCTGAAGACCAAATCGTCTG
gRNA_1486	Fank1	CTACGGTGTCATTTACACGT
gRNA_1487	Fank1	TGAGTACAGCCCAGTCGTCT
gRNA_1488	Fank1	TAGATGTTGTCAAATACCTC
gRNA_1489	Fank1	TCCAGTCAATCACAGAGCAA
gRNA_1490	Fank1	TCACAGCATCGAATTGTACT
gRNA_1491	Fbl	CACTCACCTTCATGACGATG
gRNA_1492	Fbl	GGTGGAGGTCGAGGTCGAGG
gRNA_1493	Fbl	CAGCTCTCTCTTACAGGTGG
gRNA_1494	Fbl	AGCCAAGGTGCTCTACCTTG
gRNA_1495	Fbl	CTGGCAGCAGCTATCCTGGG
gRNA_1496	Fbrs	GCCTCCCCACCAGACCCATG
gRNA_1497	Fbrs	AAGGTGGCCGGAAATGATCA
gRNA_1498	Fbrs	CTTGGCTGCTCTCTCCAACG
gRNA_1499	Fbrs	ACCAGCCAAAGAGTCTGTGC
gRNA_1500	Fbrs	GTTCCGAAAGTCAAGCTTGT
gRNA_1501	Fbrsl1	TTGGGTAGAATACCTACCGG
gRNA_1502	Fbrsl1	CGGTACGGATCGGACACCTG
gRNA_1503	Fbrsl1	TCTGAAGCCACATGAACGGA
gRNA_1504	Fbrsl1	TTTGCCCCGGCACCTGACAA
gRNA_1505	Fbrsl1	AGCTGAGGGTCCGAATGGGT
gRNA_1506	Fbxo11	ATGTTACAATGCTTGATAGT
gRNA_1507	Fbxo11	ATTCACCACGGGCAGACTGG
gRNA_1508	Fbxo11	AAAGGTGCGCATGTAAAGCC
gRNA_1509	Fbxo11	AGAGCCTTCCATGAACACGA
gRNA_1510	Fbxo11	GGAGTTTACATCTTTGGTGA
gRNA_1511	Fen1	GAGCTACTTTGGTCGCAAAG
gRNA_1512	Fen1	TTAAGTGTCGCATTAGCACG
gRNA_1513	Fen1	CTACCGTACCATCCGCATGA
gRNA_1514	Fen1	TTACCTTGATGCACCCAGCG
gRNA_1515	Fen1	TCCGTGGCATTGGGCCCAAG
gRNA_1516	Fkbp6	CCTATGCTTACGGCACCCTG
gRNA_1517	Fkbp6	GCGACTAAGTCAACGCATGT
gRNA_1518	Fkbp6	ATGCCAAAGTGAGATACAAG
gRNA_1519	Fkbp6	GTATCCAGAATATTTCACTA
gRNA_1520	Fkbp6	CCTTCTGAGCATGCGCAAAG
gRNA_1521	Foxc1	GCTTATTGTCCCGATAGAAG
gRNA_1522	Foxc1	GAGCTACTATCGCGCTGCCG
gRNA_1523	Foxc1	ATGTCCTGGATGCGCACGGG
gRNA_1524	Foxc1	AACATCATGACGTCGCTGCG
gRNA_1525	Foxc1	CTGCGGCGTATAAGGCCCGT
gRNA_1526	Fscn1	GTAGACCGCGACGTGCCTTG
gRNA_1527	Fscn1	TGGACACTGACGGCGACCGG
gRNA_1528	Fscn1	GCTGGAGCAACCTCCCGATG
gRNA_1529	Fscn1	AGGAACGTGTCCACGCGCCA
gRNA_1530	Fscn1	GTGCCACAAGGCGCCCGTCG
gRNA_1531	Fubp1	GGGTCACCCGTAATCCTAAG
gRNA_1532	Fubp1	AGATAACAGGACCTCCAGAC
gRNA_1533	Fubp1	GGACTAGTTATTGGAAAGGG
gRNA_1534	Fubp1	GCATACAAGACCTTTCTGGT
gRNA_1535	Fubp1	AAAAGACCCTTAGAAGATGG
gRNA_1536	Fus	CAAATTTATTGAAGCCACCG
gRNA_1537	Fus	AGCTATGGGCAACCCCAGAG
gRNA_1538	Fus	TATGGCCAACAGAGTTACAG
gRNA_1539	Fus	GCCACCGCCACCACTCATAG
gRNA_1540	Fus	GGGGAGGCCAACAGGATCGT
gRNA_1541	Gadd45a	GCTGCTACTGGAGAACGACG
gRNA_1542	Gadd45a	GGCACAGTACCACGTTATCG
gRNA_1543	Gadd45a	AGTCAGCGCACCATTACGGT
gRNA_1544	Gadd45a	TGCTGACGAAGACGACGACC
gRNA_1545	Gadd45a	GAACGACATCAACATCCTGC
gRNA_1546	Gadd45b	GCTGGTGGCGAGCGACAACG
gRNA_1547	Gadd45b	GGCACAAGACCACGCTGTCG
gRNA_1548	Gadd45b	GCAGCAGAACGACTGGATCA
gRNA_1549	Gadd45b	CCTCGTACACCCCCACGGTG
gRNA_1550	Gadd45b	TCCGGGTATCAGGCATGCAG
gRNA_1551	Gadd45g	GGCGGACTCGTAGACGCCAG
gRNA_1552	Gadd45g	GACATTGATATCGTGCGCGT
gRNA_1553	Gadd45g	CGCAAAAGGTCACATTGTCA
gRNA_1554	Gadd45g	ACTGCACGAACTTCTGCTGT
gRNA_1555	Gadd45g	TTCCGGAAAGCACAGCCAGG
gRNA_1556	Gatad1	CCGTACTATGCTCAGATCAG
gRNA_1557	Gatad1	GGTCCTTCGCAGAGCAACGG
gRNA_1558	Gatad1	AATTTGGTAATATACTCCCT
gRNA_1559	Gatad1	AGACTACGTCGTCCTCCATG
gRNA_1560	Gatad1	GAAAAGAAAGTTTCCACGAA
gRNA_1561	Gcfc2	AGCAACTGAACTCGTATCAG
gRNA_1562	Gcfc2	ATAATTTCCAAATTTACCGG
gRNA_1563	Gcfc2	CAAAACTACAGATTCTACAG
gRNA_1564	Gcfc2	AACAGGCAAAGATGAGACAT
gRNA_1565	Gcfc2	CCTGCTCCGCCGTCCCCGCG
gRNA_1566	Gfi1	CCCCGACTCTCAGCTTACCG
gRNA_1567	Gfi1	CTGCACGCGGACAAGAGCGT
gRNA_1568	Gfi1	CAAATGCATCAAATGCAGCA
gRNA_1569	Gfi1	CTACGGCGACTTCGCGCCTG
gRNA_1570	Gfi1	CCTCCAAAAGTCCTCGAACT
gRNA_1571	Gins1	TGCTTCGGATTAGAGCACTC
gRNA_1572	Gins1	AGTTACACCGCGCGCCGGAA
gRNA_1573	Gins1	GTTGTTGTTCACAGACGGAG
gRNA_1574	Gins1	AGTCTCTTGCTACTTACATG
gRNA_1575	Gins1	CAGTGCCGAAATTTGACGGT
gRNA_1576	Gins2	TCCATTCCGGAGGTAACAGG
gRNA_1577	Gins2	AGGTTAATGGCCAGCCACAG
gRNA_1578	Gins2	GGACAAGATCTACCTGATCG
gRNA_1579	Gins2	GGACACTGATCAAAGACCTG
gRNA_1580	Gins2	TCCGGATGGTGTCTGCTTTG
gRNA_1581	Gins3	CTTCCCAAAATGTACCAAGA
gRNA_1582	Gins3	AACCGTCCAATAAAAGTCTG
gRNA_1583	Gins3	TCGTGGACCTCCACAAAATG
gRNA_1584	Gins3	AAGGACTCTTTGACCACAAG
gRNA_1585	Gins3	AAAGACAGGAAGTTCTCCTC
gRNA_1586	Gins4	TGAGATTGTCGAATGCGTCA
gRNA_1587	Gins4	AGGAGAAAGTGCGCAGTGAG
gRNA_1588	Gins4	TTTGCGGTGTCGACTCATGA
gRNA_1589	Gins4	GAAGGTCAGCATCCATCGCA
gRNA_1590	Gins4	CTTGCTTTCCAGGAGCTCAG
gRNA_1591	Glyr1	GAATCGGCGTAATTCCAGTG
gRNA_1592	Glyr1	AAGTTGAAACGACTTCAGCG
gRNA_1593	Glyr1	AAGGACTTAAAGAAACCACG
gRNA_1594	Glyr1	TGCCACTTCCCATTAAGCCA
gRNA_1595	Glyr1	ATGGCAGCCAACAGCGACCG
gRNA_1596	Gm10093	CCCTCCTAAATGTTTAACAG
gRNA_1597	Gm10093	ACTTGCGACAGAGCCTCCTG
gRNA_1598	Gm10093	ACTGCTAAAGTACCACCAGA
gRNA_1599	Gm10093	GGACATGACTGGCTTAAAGG
gRNA_1600	Gm10093	GATGCCATCCCAGAAGAGAG
gRNA_1601	Gse1	TGGCGGCGCTACACTCGGAG
gRNA_1602	Gse1	GCTGATCCAGCGCACCAACG
gRNA_1603	Gse1	ACTCCGAGGTCACAGCACGG
gRNA_1604	Gse1	CTCGTACGACGAGAGTGACG
gRNA_1605	Gse1	AGTCCTGTACAACTGAGCCG
gRNA_1606	Gsg2	ACACACTGTGGTCCGACCCG
gRNA_1607	Gsg2	CACAGACGGTTCACTTAGGG
gRNA_1608	Gsg2	AAGGCGCGCTTCAGGTTCGG
gRNA_1609	Gsg2	TGATTTCCCCTGGTACACGA
gRNA_1610	Gsg2	GAGGGGTCGAACATTCAGAC
gRNA_1611	Gtf2i	CTTGGGATTCCATACCACGA
gRNA_1612	Gtf2i	AGCTTTAGGCAAATCCACAG
gRNA_1613	Gtf2i	ACGCTCGCATCACCAAACTG
gRNA_1614	Gtf2i	CCTTGCAAAGCCTTCGAAAG
gRNA_1615	Gtf2i	CGAGGAATGCCGTACGTCGA
gRNA_1616	Gtf3c4	AGTCACCATGAGGCGAAACG
gRNA_1617	Gtf3c4	AAGAAGACACCAAAACACAT
gRNA_1618	Gtf3c4	CAGATGTCTTTGGCTCAGTG
gRNA_1619	Gtf3c4	ATCTGCGATGTGCACAACCC
gRNA_1620	Gtf3c4	CCACCAAAACAAAACACTGG
gRNA_1621	Gzf1	ACTGTTAGCATAGAGAACCA
gRNA_1622	Gzf1	AAACATATCAAGTACCACCA
gRNA_1623	Gzf1	TCTTGGCACACATTTCACAC
gRNA_1624	Gzf1	CTCCAAAGCAAGTGTACCAG
gRNA_1625	Gzf1	CCTCCAGTTCTACACTAGCA
gRNA_1626	H2afx	CGCCCACGCGCTCGGCGTAG
gRNA_1627	H2afx	GGTACTCGAGCACCGCTGCC
gRNA_1628	H2afx	GCCTACAGGGAACTGAAGGC
gRNA_1629	H2afx	TCCCTGTAGGCCGCGTACAC
gRNA_1630	H2afx	ACGCGGCAAGACCGGCGGCA
gRNA_1631	H2afz	ATAAAAATCAAGTTCCCTGT
gRNA_1632	H2afz	CATAAAAATCAAGTTCCCTG
gRNA_1633	H2afz	CGTACTCCCGCTTACCTCTG
gRNA_1634	H2afz	CCTGGAGTACCTCACCGCAG
gRNA_1635	H2afz	CTCCGGAAAGGCCAAGACAA
gRNA_1636	H3f3a	GATAGCGTCTGATTTCACGG
gRNA_1637	H3f3a	ATAGCGTCTGATTTCACGGA
gRNA_1638	H3f3a	ATTGTTGCAGGAGGCAAGTG
gRNA_1639	H3f3a	TAGAAATACCTGTAACGATG
gRNA_1640	H3f3a	TCACGGAGGGCCACAGTACC
gRNA_1641	H3f3b	TCTGCCTACCTGTAGCGGTG
gRNA_1642	H3f3b	TGCACTTTGAAACCTCAAGT
gRNA_1643	H3f3b	CAGTCGATTTCTGGTAACGA
gRNA_1644	H3f3b	CCGCTAGGAAGTCCACCGGT
gRNA_1645	H3f3b	TTCTTCACCCCGCCGGTAGA
gRNA_1646	H3f3c	TCGTTACAGGCCTGGCACTG
gRNA_1647	H3f3c	ACTGCCCGCAAATCCACCGG
gRNA_1648	H3f3c	GTGCCAGGCCTGTAACGATG
gRNA_1649	H3f3c	AGTCTGCTTTGTAAGAGCCA
gRNA_1650	H3f3c	TCACGGAGTGCCACAGTGCC
gRNA_1651	Hace1	CAGACAAACTCAATGAAACG
gRNA_1652	Hace1	AGGACAGCCGGACTCAGACA
gRNA_1653	Hace1	CATCTGTGACGTGTTGCACG
gRNA_1654	Hace1	GAGTGCCAAAGCAATTCCAA
gRNA_1655	Hace1	ATTTCTAGCAGCGAGATGAA
gRNA_1656	Hat1	ACTGCCAATTACCTTACACG
gRNA_1657	Hat1	ACAGTTCCTAGTCAGACAGG
gRNA_1658	Hat1	CTTTAGATGAATATTCAACA
gRNA_1659	Hat1	TCAGACAAATCATTCCACCT
gRNA_1660	Hat1	CCTGTAATATCAAGAACTGT
gRNA_1661	Hbp1	ACAGGAGTTGTATCCTGGAG
gRNA_1662	Hbp1	CTTCCCTCATGACCACTGGA
gRNA_1663	Hbp1	ATAAAATGAGCACTGCATCA
gRNA_1664	Hbp1	CAGAAAGCAGTGCCAAATGG
gRNA_1665	Hbp1	GAGATACATCTGAACTTAGC
gRNA_1666	Hcfc1	GGTACCCTTCACAACCAATG
gRNA_1667	Hcfc1	ACAGCAGTATGTGACTCCCG
gRNA_1668	Hcfc1	CATGACTATGACAGCCCTAG
gRNA_1669	Hcfc1	CCCAAGGTTAGCCACAACAG
gRNA_1670	Hcfc1	GGGTACAACCATTCGAACAC
gRNA_1671	Hcfc2	TGCACGTCTACAATACCGGT
gRNA_1672	Hcfc2	CAAGTGGGATGAAGTGCCGA
gRNA_1673	Hcfc2	TCTACAAGAGAGCGTACCTG
gRNA_1674	Hcfc2	CAGTACAAAAACTGAACACA
gRNA_1675	Hcfc2	TATTTCTAGAAACTATGTCA
gRNA_1676	Hdac1	CTTACCGACAGAGCCTCCCG
gRNA_1677	Hdac1	CTGATCCTAGGTACCACCAG
gRNA_1678	Hdac1	TAAAGGGAGTTCTCACCCGT
gRNA_1679	Hdac1	TTGGCTTTGTGAGGACGCTA
gRNA_1680	Hdac1	ACCTAACCGGTCCCCAGACA
gRNA_1681	Hdac10	TGGATTTGACTCTGCTATCG
gRNA_1682	Hdac10	TGTACTGCTTAGACAGTGCG
gRNA_1683	Hdac10	GACTCTGAACCGTTTAGATG
gRNA_1684	Hdac10	AGAAGCTTCCATGCTCATAG
gRNA_1685	Hdac10	GTTGAACACACAGAATCCAT
gRNA_1686	Hdac11	ATGAAGGTGATGTTGTAACG
gRNA_1687	Hdac11	TGACAAGCGAGTATACATCA
gRNA_1688	Hdac11	GCCACCACAAAGGACCACTG
gRNA_1689	Hdac11	CGGAAGGTGGAATTGGAGTG
gRNA_1690	Hdac11	ACTGGAGGCACCATCATGGT
gRNA_1691	Hdac2	ATCTTCTCCGACGTTAACTG
gRNA_1692	Hdac2	ACTTGATATACTCATCGCTG
gRNA_1693	Hdac2	GATGTACCAGCCTAGCGCGG
gRNA_1694	Hdac2	TGAGTCATCCGGATTCTATG
gRNA_1695	Hdac2	TTACTTAAGTAATTCGAGGA
gRNA_1696	Hdac3	GAGCCTTAATGCCTTCAACG
gRNA_1697	Hdac3	CAATGTAGAGCACCCGAGGG
gRNA_1698	Hdac3	GCACATTGAGACAATAGTAG
gRNA_1699	Hdac3	GCGGCACATGTCATGCTGGG
gRNA_1700	Hdac3	CTTGGCATGATGTAGACCAC
gRNA_1701	Hdac4	ACTTACCCATACCAGTAGCG
gRNA_1702	Hdac4	CTTCTGTCTACAGACGAGCT
gRNA_1703	Hdac4	TGTGGCTGCCAAATGACACA
gRNA_1704	Hdac4	CCCATACCTCACACTTGCCA
gRNA_1705	Hdac4	CCCCATCCATTCACAAGCTG
gRNA_1706	Hdac5	CTTTCTGTAGAGCCTTCCCG
gRNA_1707	Hdac5	AGCAGCACGACCACTTGACG
gRNA_1708	Hdac5	CAGTTGAGATCACCGGCACG
gRNA_1709	Hdac5	CGTGCCCTGTACTTACGGTG
gRNA_1710	Hdac5	AACTCTGGTCCAAAGAAGCG
gRNA_1711	Hdac6	ATGATGCGTAAGATGCGCTG
gRNA_1712	Hdac6	TCCCTGCACCGGTATGACCG
gRNA_1713	Hdac6	AGCACTGACTCCCTTAGCCA
gRNA_1714	Hdac6	TCCATCCACCGATATGAACA
gRNA_1715	Hdac6	CCTGAGACAAGAGTGCCAGT
gRNA_1716	Hdac7	ATGGTGTCAGTATCGACCTG
gRNA_1717	Hdac7	AGGCCGAAAGGCTTCCCTAG
gRNA_1718	Hdac7	GGGTCCGGTTAAGTGGTCGA
gRNA_1719	Hdac7	CCGACTGCGACAGATACCCT
gRNA_1720	Hdac7	GCTACCTGTAGGGAATACTG
gRNA_1721	Hdac8	ATTTGACCGTATTCTCTACG
gRNA_1722	Hdac8	GGCTGGGCAGTCATAACCTG
gRNA_1723	Hdac8	ATGCCCTGCATAAACAAATG
gRNA_1724	Hdac8	AGTACTATCACATCTGTGAA
gRNA_1725	Hdac8	TCCTGGGGAGAACTTGTGCA
gRNA_1726	Hdac9	AGCAGCACGAGAATTTGACA
gRNA_1727	Hdac9	GGGGCTGCTAAGTAAATGTG
gRNA_1728	Hdac9	ATTGAACAACTGAAGCAACC
gRNA_1729	Hdac9	TGGGAATGTGACCGAAAATG
gRNA_1730	Hdac9	CAATGGAAAGAATCATTCCG
gRNA_1731	Hdgf	AGATGAAAGGATACCCACAC
gRNA_1732	Hdgf	CGAGAACAACCCTACAGTCA
gRNA_1733	Hdgf	GGTGATCGATGAACCAGCCA
gRNA_1734	Hdgf	GGGTCCCAAAAAAAAAGACT
gRNA_1735	Hdgf	GAGGGTGACGGTGATAAGAA
gRNA_1736	Helb	CATATGCTCCGACAAGCCCG
gRNA_1737	Helb	GAGTGGGAAACGTCCGTACA
gRNA_1738	Helb	CACAACCAGAACTCGAACCG
gRNA_1739	Helb	TCGAACTAAAGACGAACCAC
gRNA_1740	Helb	AGTCGCATTTATAAGTGCAA
gRNA_1741	Hells	TCTGCGGTACCGAATTTCAG
gRNA_1742	Hells	GCTGTATCATGGAACCCGGG
gRNA_1743	Hells	ACGGTCATTAAAACTTACAG
gRNA_1744	Hells	ACAACTACTTCTCGCTTAGG
gRNA_1745	Hells	AAATACTTAATAGTAGATGA
gRNA_1746	Hif1an	AGGATACACAAGGTTTGTGT
gRNA_1747	Hif1an	CTTTAAGCCAAGGTCCAACA
gRNA_1748	Hif1an	AGACACTCAATGACACCGTG
gRNA_1749	Hif1an	AACTGGATCAATAAACAGCA
gRNA_1750	Hif1an	AGGCACTCGAACTGATCCGG
gRNA_1751	Hinfp	CAACTTCTTACGATCCAATG
gRNA_1752	Hinfp	CATGCGCTTTCGACACAGTG
gRNA_1753	Hinfp	TGAGTGGTTCTATCGGCATG
gRNA_1754	Hinfp	GGTGTTCTCGAAGCTTACAC
gRNA_1755	Hinfp	ACCACACCAAGCTAAAACAG
gRNA_1756	Hira	ATGACAAACTGATTATGGTG
gRNA_1757	Hira	AGTGTTATCCACGCTGCATG
gRNA_1758	Hira	CATCAGGTGACCAACTAAGC
gRNA_1759	Hira	AACAGCTGTTGGAATCACAC
gRNA_1760	Hira	TAGCTGCTGACCACTAGGAG
gRNA_1761	Hirip3	TAGATCAGGTAAGGTCACCG
gRNA_1762	Hirip3	GGATGACAGTAACAGCACAC
gRNA_1763	Hirip3	TGGAGGCTTGCGAGACAGCG
gRNA_1764	Hirip3	CACAGGTGCTAACTGCCAGG
gRNA_1765	Hirip3	AACCTGACTCTGAATTAAAG
gRNA_1766	Hjurp	GCTAATTTCACCCGTCAAGG
gRNA_1767	Hjurp	CCACAATGGCCATATCAGCT
gRNA_1768	Hjurp	TTGAGGCAATATATCCACCT
gRNA_1769	Hjurp	TAAGGGTTGAGAGTTTGGGG
gRNA_1770	Hjurp	CGGTGCGGATACGAGCTTAG
gRNA_1771	Hlcs	CAAACAGAATCACTTTCCCA
gRNA_1772	Hlcs	CGGCGGCCTTGCAATCACCT
gRNA_1773	Hlcs	ACAGTACCATTGACTCGGTG
gRNA_1774	Hlcs	TGCTGGAAGACAGCGCTCTG
gRNA_1775	Hlcs	CAGCAATGTGAGAAGACACG
gRNA_1776	Hltf	GAAATAGAGTCATCCACGTG
gRNA_1777	Hltf	GTTGGACTACGCTATTACAC
gRNA_1778	Hltf	TTGCGCTGTTCCCAGAATGG
gRNA_1779	Hltf	TCGAGTTTGGAGAACGCATG
gRNA_1780	Hltf	ACAAATTGGCACAAGTGGAA
gRNA_1781	Hmbox1	TCTTCTCAAGTTGATACCAT
gRNA_1782	Hmbox1	CTGTTTGCATGGTAGCGAGA
gRNA_1783	Hmbox1	GGAACCTTCCGGCTTCGACG
gRNA_1784	Hmbox1	ATTGGTAGTGCAAGGCAGTG
gRNA_1785	Hmbox1	TGCTTGGGAAATCCTCCGAT
gRNA_1786	Hmg20b	GAAGCGAACATAGCCAGTGA
gRNA_1787	Hmg20b	GCCATCGCAGTCCACACCCT
gRNA_1788	Hmg20b	GAGTTTCTGGACCAAAACAA
gRNA_1789	Hmg20b	CTGCTTGACAGCCACTACAA
gRNA_1790	Hmg20b	CTGCAGCCAGTGAAGAAGCG
gRNA_1791	Hmga1	AAGGATGGGACTGAGAAGCG
gRNA_1792	Hmga1	CCAACTCCGAAGAGACCTCG
gRNA_1793	Hmga1	GGCGCTGGTCGGGAGTCAGG
gRNA_1794	Hmga1	GCCGTCCCAGGACTCACCGG
gRNA_1795	Hmga1	CCTGGCCTCCAAGCAGGAAA
gRNA_1796	Hmga2	TCCTCGCTTCTGTGGCACCG
gRNA_1797	Hmga2	TTGCAGAAAGCAGAGACCAT
gRNA_1798	Hmga2	CAGCCGTCCACATCAGCCCA
gRNA_1799	Hmga2	CCCTCTCCTAAGAGACCCAG
gRNA_1800	Hmga2	CCTTCTGGGCTGCTTTAGAG
gRNA_1801	Hmgb1	GGAGATCCTAAAAAGCCGAG
gRNA_1802	Hmgb1	GAAGTGCTCAGAGAGGTGGA
gRNA_1803	Hmgb1	AGGAGAAGTATGAGAAGGTA
gRNA_1804	Hmgb1	TCATACTCACGGAGGCCTCT
gRNA_1805	Hmgb1	CATACTCACGGAGGCCTCTT
gRNA_1806	Hmgb2	GAAATGCTCCGAGAGATGGA
gRNA_1807	Hmgb2	CTGCACGAAGAAGGCGTACG
gRNA_1808	Hmgb2	CCCATAGACCATGTCTGCAA
gRNA_1809	Hmgb2	GCTCCGAGAGATGGAAGGTG
gRNA_1810	Hmgb2	TCAACTTACGGTGGTCTCTT
gRNA_1811	Hmgb3	GAAGTGCTCGGAGAGGTGGA
gRNA_1812	Hmgb3	TGAGTTCTCCAAGAAGTGCT
gRNA_1813	Hmgb3	GAGAACTCAGCAAAATTGAC
gRNA_1814	Hmgb3	CAGATAAAGTCCGATATGAT
gRNA_1815	Hmgb3	ATAAGAAAAATCCAGACCTT
gRNA_1816	Hmgb4	CCTGCACCACGGTCCAGTCG
gRNA_1817	Hmgb4	TAGCAGAGCTCGATAAAGCC
gRNA_1818	Hmgb4	ATCCATCTCAAAGCACGAAA
gRNA_1819	Hmgb4	GTAAGAAGACACATTCACCT
gRNA_1820	Hmgb4	AGAGGGACCCAAAGGCACCG
gRNA_1821	Hmgn1	ACTTACGGCCGACAGCCTCG
gRNA_1822	Hmgn1	TTCGAAACCTACCTTTCCCG
gRNA_1823	Hmgn1	TAGCGCGGATGGAGCCGCCA
gRNA_1824	Hmgn1	CTTTCTCCTGCAGGTTAGCG
gRNA_1825	Hmgn1	CCAGAAGCCCGCCCCTGCCA
gRNA_1826	Hmgn2	AGGCTGGCTTACCTTCGCAG
gRNA_1827	Hmgn2	ACCTAAAAAGGCCCCTGCGA
gRNA_1828	Hmgn2	CAAAACCAAGGTGAAGGACG
gRNA_1829	Hmgn2	ACTCACCTCGTCCTTCACCT
gRNA_1830	Hmgn2	CAGGCTGGCTTACCTTCGCA
gRNA_1831	Hmgn3	AGATTAGCAGAGGTGCTAAG
gRNA_1832	Hmgn3	TTTGTAGCCCACAAGACGGT
gRNA_1833	Hmgn3	TGGAACCAAGCTAACTAAGC
gRNA_1834	Hmgn3	ACGGTCGGCCAGGTTGTCCG
gRNA_1835	Hmgn3	TAGTCTCCCGAGAACACAGA
gRNA_1836	Hmgn2-ps1	CAGTCAATTTGAGCAGTGTG
gRNA_1837	Hmgn2-ps1	GGACGTCGGTGCTGAGCACG
gRNA_1838	Hmgn2-ps1	CACGGGGATACAGAGGCGCG
gRNA_1839	Hmgn2-ps1	GAGTGTTCTCAAAAGAGCAC
gRNA_1840	Hmgn2-ps1	AGCTGGTTACAGTTAGGCTT
gRNA_1841	Hmgn5	CATCACTTACAGCAGACAGT
gRNA_1842	Hmgn5	TCTGCATGAGGAAGTTGGAA
gRNA_1843	Hmgn5	AGAAGTAAAAGAACAAAACA
gRNA_1844	Hmgn5	AGCCAAAAGTGAAGATGCAG
gRNA_1845	Hmgn5	TGTTAAAGACGAATGCAACA
gRNA_1846	Hmgxb4	GTGCCAATCTCGACATCACA
gRNA_1847	Hmgxb4	TCCATAGTAGTAATCGTCAG
gRNA_1848	Hmgxb4	AAACTAGCTCGGGACGAGCA
gRNA_1849	Hmgxb4	TCTACACACAGATGGACACG
gRNA_1850	Hmgxb4	GAAACTCATTCTCTCACCAA
gRNA_1851	Hnrnpa0	TGTCGCGGGAGGATTCGGCG
gRNA_1852	Hnrnpa0	CTTCGTGACCTACTCGAACG
gRNA_1853	Hnrnpa0	GCACTTCTCGCAGTTCGGCG
gRNA_1854	Hnrnpa0	CCTTCTTCACCTCCACGCGG
gRNA_1855	Hnrnpa0	CTACTTCCAGAGCCACGACG
gRNA_1856	Hnrnpa1	AGTGCTTCATCCAGTCAGAG
gRNA_1857	Hnrnpa1	GGGAACACTAACAGACTGTG
gRNA_1858	Hnrnpa1	TACCGTCATGTCTAAGTCCG
gRNA_1859	Hnrnpa1	AAACAACCGACGAGAGTCTG
gRNA_1860	Hnrnpa1	AATTAACGCACCTCTCTGAC
gRNA_1861	Hnrnpa3	CTAATACCTCCTCCCCCCGG
gRNA_1862	Hnrnpa3	ATTCTTGTTACAGGTCGTGG
gRNA_1863	Hnrnpa3	TCCACCACCATAGCCACCTA
gRNA_1864	Hnrnpa3	TTGTAGGATTCTGTAAAGCC
gRNA_1865	Hnrnpa3	GACACAGTTGATAAAATTGT
gRNA_1866	Hnrnpab	GTTCTGGTTCCCGCTCGGTG
gRNA_1867	Hnrnpab	ATAAAAATGGATCCCAACAC
gRNA_1868	Hnrnpab	CGCCACCGAGAACGGACACG
gRNA_1869	Hnrnpab	TCTAAACCCTGAAGCCACAG
gRNA_1870	Hnrnpab	ACTTGCAGAAAAATGTTCGT
gRNA_1871	Hnrnpc	GGATGTACAGTTACCCAGCG
gRNA_1872	Hnrnpc	AATTCGAAGAGTGGACAAAG
gRNA_1873	Hnrnpc	GGTGGTCAAGAAGTCTGATG
gRNA_1874	Hnrnpc	AGGTGTGAAACGATCTGCAG
gRNA_1875	Hnrnpc	AAACAAACTCACCTAAAACC
gRNA_1876	Hnrnpd	TGAATCCATAGAGCTCCCTA
gRNA_1877	Hnrnpd	GATCGACGCCAGTAAGAACG
gRNA_1878	Hnrnpd	CCTATCACAGGGCGATCAAG
gRNA_1879	Hnrnpd	CTGAAGCAGCGGCGGCACAG
gRNA_1880	Hnrnpd	GCTGCCTCCTTCGGTGCCTC
gRNA_1881	Hnrnpf	CGACTGCACAATTCATGATG
gRNA_1882	Hnrnpf	CATGAATTGTGCAGTCGGAG
gRNA_1883	Hnrnpf	ACAGGGAAAGCATGGGACAC
gRNA_1884	Hnrnpf	AGAAGGCAGGCAGAGTGGTG
gRNA_1885	Hnrnpf	TCATTTATACTAGAGAAGGC
gRNA_1886	Hnrnph1	TTCCTGAAAAACAATAATTG
gRNA_1887	Hnrnph1	AAATGGGATAACATTGCCGG
gRNA_1888	Hnrnph1	AAAGCGCTGCACTTCATCCG
gRNA_1889	Hnrnph1	TCAACAAAAGCCTCGCCACT
gRNA_1890	Hnrnph1	ATAGGGACCTGGCCGCTGCA
gRNA_1891	Hnrnph3	CATTGACGATGGACTACCAG
gRNA_1892	Hnrnph3	AGATAGCAGAAAATGCTCTG
gRNA_1893	Hnrnph3	TGGCAGTCCACGAAGTCGCA
gRNA_1894	Hnrnph3	ATGTATGACAGAATGCGACG
gRNA_1895	Hnrnph3	CCATATGATAGACCAATAGG
gRNA_1896	Hnrnpk	GATGATATGAGCCCTCGTCG
gRNA_1897	Hnrnpk	CTGTTGGGACATACCGCTCG
gRNA_1898	Hnrnpk	ATGATGTTTGATGACCGCCG
gRNA_1899	Hnrnpk	CATCCTTGACCTTATATCTG
gRNA_1900	Hnrnpk	ATCCCTACCTTGGAAGAGGT
gRNA_1901	Hnrnpl	CCCCATCTACTCCATAACCA
gRNA_1902	Hnrnpl	GATGTCAGCCCCATTGAGTG
gRNA_1903	Hnrnpl	CCCCCCCACCTCACTACGAA
gRNA_1904	Hnrnpl	TAGAATAATTGACAAATGCA
gRNA_1905	Hnrnpl	GCCCCTGATGTGAACAACTG
gRNA_1906	Hnrnpm	AGTTGGTGAGGTAACATACG
gRNA_1907	Hnrnpm	TAGACCGATGCACGTCAAGA
gRNA_1908	Hnrnpm	GGCCATGGCATGGATCGAGT
gRNA_1909	Hnrnpm	GCCCATGCGCTCAATACTGG
gRNA_1910	Hnrnpm	AGGTGATGGCTACGACTGGT
gRNA_1911	Hnrnpr	ATTCGCCCTGGTAAACACCT
gRNA_1912	Hnrnpr	TATACTTTGGATGTGACCAC
gRNA_1913	Hnrnpr	ACACTACAAGACACTGATAG
gRNA_1914	Hnrnpr	AAGAGCAATCGATGCTCTCA
gRNA_1915	Hnrnpr	CTGGATCCGGCTCCTCCACG
gRNA_1916	Hnrnpu	AACGGCAGTCTCGACCTAGG
gRNA_1917	Hnrnpu	AGTTATGGCAGAGAACATGT
gRNA_1918	Hnrnpu	CGATGTACTCAAAATACCCT
gRNA_1919	Hnrnpu	GGGCGACGAGAACGGTCACG
gRNA_1920	Hnrnpu	AGCTGCATGTTTAGTAACCC
gRNA_1921	Hnrnpul2	CGAAGCTTCCGACACACCGG
gRNA_1922	Hnrnpul2	AGCTTACTATGAATTCCGAG
gRNA_1923	Hnrnpul2	TGTGGCATTCCGAATTAGCA
gRNA_1924	Hnrnpul2	ACCGGGTGACAAGGCCGTAG
gRNA_1925	Hnrnpul2	TCCTCTTCCGTCAAAACCGT
gRNA_1926	Hp1bp3	CTTTCGAATCGCAACCACCG
gRNA_1927	Hp1bp3	CCACGCGGACAAGTTAGGTG
gRNA_1928	Hp1bp3	AGAGCATTCTTCAACAACTG
gRNA_1929	Hp1bp3	AGAGCCGAGTAAAAGCCAAC
gRNA_1930	Hp1bp3	CTGAAGAGAGAGTTAAACAG
gRNA_1931	Hr	GGCACTCAAACTGTTCCGAG
gRNA_1932	Hr	GCCACTCCCAGAAATCACGT
gRNA_1933	Hr	TGAGGATGTTCGGATCCTTG
gRNA_1934	Hr	GGGCCAAGTTTGACATTCGG
gRNA_1935	Hr	GAGACACCGGAGACAATCAT
gRNA_1936	Hsf1	GGACAAAGGGGTATCCATGG
gRNA_1937	Hsf1	GCAGCAAAAAGTTGTCAACA
gRNA_1938	Hsf1	CATGTGTCTCCTGACAGAGT
gRNA_1939	Hsf1	AAAGTAGTCCACATTGAGCA
gRNA_1940	Hsf1	TACTCCCTGGAGCATGTCCA
gRNA_1941	Hspbap1	GTGAGATGTCTCCTCAACCT
gRNA_1942	Hspbap1	AGGAAGAGGACCACCTAGCG
gRNA_1943	Hspbap1	TTATGTGGATGCGACGCTCG
gRNA_1944	Hspbap1	GACTGCGAAACACCTTTCGA
gRNA_1945	Hspbap1	ATGGACAAGAAAGTACACTG
gRNA_1946	Hus1	GATTTATTTAGAATTAACGT
gRNA_1947	Hus1	ACTTACGTCACAGTCTGGGA
gRNA_1948	Hus1	ACTTACCAGCTCTACAGACA
gRNA_1949	Hus1	GGTGCATGATATCCCCATAA
gRNA_1950	Hus1	CCAGTGGAGGCGTGAGCATG
gRNA_1951	Hus1b	GTGGAAAGGATGGCAAACGT
gRNA_1952	Hus1b	TCACATCAGAGCCCCGAACA
gRNA_1953	Hus1b	GCACCCTCACAGGCAAATCG
gRNA_1954	Hus1b	ACAGCCTGTCAGGGCACACA
gRNA_1955	Hus1b	TCCACCACCAAAGTAAGGCA
gRNA_1956	Huwe1	GCAAACTACAGCTATACCGT
gRNA_1957	Huwe1	ACTGTTGAATACCAGTACGA
gRNA_1958	Huwe1	CATGACGTACCATCAATGGG
gRNA_1959	Huwe1	TTAAGGATGTAATCCATGAG
gRNA_1960	Huwe1	ATAGTATGACGAAGAGTACA
gRNA_1961	Hypm	TTATGTGTACCGTATACTGC
gRNA_1962	Hypm	AAGAAGGAAATCTGAAGTTG
gRNA_1963	Hypm	ATACGGTACACATAATTCAC
gRNA_1964	Hypm	GTCGGTGAGGTAATCAAGCA
gRNA_1965	Hypm	CCTCACCGACTACATCCTGG
gRNA_1966	Id2	CTCCCGGAGCAAAACCCCGG
gRNA_1967	Id2	GTGATGCAGGCTGACGATAG
gRNA_1968	Id2	GCACGTCATCGATTACATCT
gRNA_1969	Id2	TCAGTCCGGTGAGGTCCGTT
gRNA_1970	Id2	AGCCTGTCGGACCACAGCTT
gRNA_1971	Id3	TGGCTAAGCTGAGTGCCTCG
gRNA_1972	Id3	CGGTCGACGGGCTCTTACCG
gRNA_1973	Id3	AGTGGTTCATGTCGTCCAAG
gRNA_1974	Id3	GGTGCGCGGCTGCTACGAGG
gRNA_1975	Id3	ACCACTGCTACTCGCGCCTG
gRNA_1976	Ikzf1	ACCACCTCGGAGCTACCGGG
gRNA_1977	Ikzf1	AGGTAGTGGACAGGTCCTCA
gRNA_1978	Ikzf1	GAAAATGAATGGCTCCCACA
gRNA_1979	Ikzf1	AGAAACTAACCACAACGAGA
gRNA_1980	Ikzf1	GTTGGTAAGCCTCACAAATG
gRNA_1981	Ilf2	AAGCGTTCTCTTCAAACCAG
gRNA_1982	Ilf2	TCAGGTGCTGGCTTGACCCG
gRNA_1983	Ilf2	TGTGATTGACAACTTGATTG
gRNA_1984	Ilf2	AATGACTACAGGACACAATG
gRNA_1985	Ilf2	ACAAGTAGGTCAAGGATCCA
gRNA_1986	Incenp	TTGGGAATATTCGGTCAGTG
gRNA_1987	Incenp	ATGAAAACAGAGATCCCGTG
gRNA_1988	Incenp	ACGCAACACTCCGCTTCGTG
gRNA_1989	Incenp	CTCACAAATGATTCGAGCAG
gRNA_1990	Incenp	GCAAACCTGACACTCTGGGG
gRNA_1991	Ing1	CATCACCTCAGGAACGCCCA
gRNA_1992	Ing1	CCAGGACAAGTCGAAGAGTG
gRNA_1993	Ing1	CGAATAACAAGCGGTCCAGG
gRNA_1994	Ing1	GAGATCGACGCCAAATACCA
gRNA_1995	Ing1	AAGTTCAAACGGGAGACAGA
gRNA_1996	Ing2	TTGTCATGTGACATAAGTCA
gRNA_1997	Ing2	CCGCGCTCCTGACCGGAGAG
gRNA_1998	Ing2	CGCTGCCCCACGACATGCAG
gRNA_1999	Ing2	GAAGATGGATTCCAGTCAAC
[truncated: 3,951 more rows]

## Sheet: Detailed Info_sgRNAs
sgRNA_name	Target Gene ID	Target Gene Symbol	Target Transcript	Target Domain	Strand of Target	Strand of sgRNA	Orientation	sgRNA Cut Position (1-based)	sgRNA Sequence	sgRNA Context Sequence	PAM Sequence	Exon Number	Target Cut Length	Target Total Length
gRNA_1	56086	Set	NM_023871.4	CDS	+	+	sense	30069098	ACATTTGTCAACCATCCACA	AACAACATTTGTCAACCATCCACAAGGTAT	AGG	3	305	870
gRNA_2	56086	Set	NM_023871.4	CDS	+	+	sense	30069580	GAATTTCATCTGAACGAGAG	CAAAGAATTTCATCTGAACGAGAGTGGTGA	TGG	5	476	870
gRNA_3	56086	Set	NM_023871.4	CDS	+	-	antisense	30062277	TGGAGGAACTTACCTCCCTT	GCAATGGAGGAACTTACCTCCCTTCGGCAG	CGG	1	105	870
gRNA_4	56086	Set	NM_023871.4	CDS	+	+	sense	30068322	AAGTACAAAATGAAATAGAC	GATGAAGTACAAAATGAAATAGACAGGTAA	AGG	2	162	870
gRNA_5	56086	Set	NM_023871.4	CDS	+	+	sense	30070216	CTCAAGTCAAACGCAAAATA	AACGCTCAAGTCAAACGCAAAATAAGGCCA	AGG	6	559	870
gRNA_6	240427	Setbp1	NM_053099.2	CDS	-	+	antisense	78859813	AGTTGGAGGACCATTCCATG	TCAGAGTTGGAGGACCATTCCATGTGGCTC	TGG	4	638	4749
gRNA_7	240427	Setbp1	NM_053099.2	CDS	-	+	antisense	78858858	GCCTCTCGAAGCATAGCCGG	GACTGCCTCTCGAAGCATAGCCGGAGGTTT	AGG	4	1593	4749
gRNA_8	240427	Setbp1	NM_053099.2	CDS	-	-	sense	78858010	ACCCAGAAGGGAATCCACGG	CAAAACCCAGAAGGGAATCCACGGTGGGAC	TGG	4	2441	4749
gRNA_9	240427	Setbp1	NM_053099.2	CDS	-	+	antisense	78857526	AAGTTAATCCTAAAGATGCT	ATCAAAGTTAATCCTAAAGATGCTGGGATA	GGG	4	2925	4749
gRNA_10	240427	Setbp1	NM_053099.2	CDS	-	-	sense	78858301	ATCTACATAGGCAAGAAGAG	AACCATCTACATAGGCAAGAAGAGGGGCAG	GGG	4	2150	4749
gRNA_11	233904	Setd1a	NM_178029.3	CDS	+	-	antisense	127783990	CTGTGTCCGAGGAAGACCGT	GCAGCTGTGTCCGAGGAAGACCGTCGGCGG	CGG	6	656	5151
gRNA_12	233904	Setd1a	NM_178029.3	CDS	+	-	antisense	127786158	AAGTCGATCCATAAGTTCCA	CCCCAAGTCGATCCATAAGTTCCAGGGAGT	GGG	8	2035	5151
gRNA_13	233904	Setd1a	NM_178029.3	CDS	+	-	antisense	127787286	CTTGAATGAAGGCAACCGCA	ATACCTTGAATGAAGGCAACCGCAGGGCCC	GGG	9	2710	5151
gRNA_14	233904	Setd1a	NM_178029.3	CDS	+	+	sense	127785251	GATCCACTGACCAAGACTAC	AACCGATCCACTGACCAAGACTACCGGCCT	CGG	7	1272	5151
gRNA_15	233904	Setd1a	NM_178029.3	CDS	+	+	sense	127791300	AGCACATCAGACTCCGAGAG	TGGCAGCACATCAGACTCCGAGAGTGGCAG	TGG	13	3146	5151
gRNA_16	208043	Setd1b	NM_001040398.2	CDS	+	+	sense	123147887	TCATTATGTCCACAACTCAG	AACATCATTATGTCCACAACTCAGCGGTGG	CGG	6	994	5958
gRNA_17	208043	Setd1b	NM_001040398.2	CDS	+	-	antisense	123152194	TCACAGGAAACAGTCCCGGT	TGCATCACAGGAAACAGTCCCGGTGGGAAG	GGG	7	2222	5958
gRNA_18	208043	Setd1b	NM_001040398.2	CDS	+	-	antisense	123148503	GCTGCGAGTTAGTGCCAAAG	CCGGGCTGCGAGTTAGTGCCAAAGTGGCTG	TGG	6	1610	5958
gRNA_19	208043	Setd1b	NM_001040398.2	CDS	+	+	sense	123152502	AGGCTACATACCACGTCAGG	CACCAGGCTACATACCACGTCAGGAGGACC	AGG	7	2530	5958
gRNA_20	208043	Setd1b	NM_001040398.2	CDS	+	-	antisense	123158450	AGATCCAGAACTTTCACTGG	CAGAAGATCCAGAACTTTCACTGGAGGATG	AGG	11	3472	5958
gRNA_21	235626	Setd2	NM_001081340.2	CDS	+	-	antisense	110553124	GCATTCGCTTAATATCCCGG	CACTGCATTCGCTTAATATCCCGGTGGGAT	TGG	4	4397	7614
gRNA_22	235626	Setd2	NM_001081340.2	CDS	+	-	antisense	110548741	TGGAATATGATGACCCCCGT	TGCTTGGAATATGATGACCCCCGTCGGAAT	CGG	3	1622	7614
gRNA_23	235626	Setd2	NM_001081340.2	CDS	+	+	sense	110551013	TTGCTTATGATCGAATCCAA	GGGCTTGCTTATGATCGAATCCAAGGGCAA	GGG	3	3894	7614
gRNA_24	235626	Setd2	NM_001081340.2	CDS	+	+	sense	110548301	GGTATGTATCTTCCCGATGT	ACTCGGTATGTATCTTCCCGATGTCGGTCC	CGG	3	1182	7614
gRNA_25	235626	Setd2	NM_001081340.2	CDS	+	+	sense	110549624	ATAATAGGGAGCCGACAGAC	TGTGATAATAGGGAGCCGACAGACCGGCAC	CGG	3	2505	7614
gRNA_26	52690	Setd3	NM_028262.3	CDS	-	-	sense	108113320	TTTCAGGCTGGAGATCAGGT	GGACTTTCAGGCTGGAGATCAGGTAGGTTT	AGG	9	923	1785
gRNA_27	52690	Setd3	NM_028262.3	CDS	-	+	antisense	108111300	GGAATGCAACGCAAAAACAC	CAGTGGAATGCAACGCAAAAACACTGGATC	TGG	11	1099	1785
gRNA_28	52690	Setd3	NM_028262.3	CDS	-	+	antisense	108158003	ATTCGGTCTTGAGAATACAG	GAGAATTCGGTCTTGAGAATACAGGGGCCC	GGG	6	426	1785
gRNA_29	52690	Setd3	NM_028262.3	CDS	-	-	sense	108163043	GCAGTCCTGCACCCAGCCCA	TGTAGCAGTCCTGCACCCAGCCCAGGGAAA	GGG	3	126	1785
gRNA_30	52690	Setd3	NM_028262.3	CDS	-	+	antisense	108118311	ACCCGGGAACCATCCTCTGT	GGTCACCCGGGAACCATCCTCTGTAGGAAT	AGG	8	780	1785
gRNA_31	224440	Setd4	NM_145482.3	CDS	-	-	sense	93593267	CTGTGATTCGAAGCTCCCTA	GACACTGTGATTCGAAGCTCCCTAGGGCCC	GGG	6	273	1320
gRNA_32	224440	Setd4	NM_145482.3	CDS	-	-	sense	93591128	CAGCCCTTTAAAGGCGAAGG	TTCCCAGCCCTTTAAAGGCGAAGGCGGAAG	CGG	7	469	1320
gRNA_33	224440	Setd4	NM_145482.3	CDS	-	+	antisense	93591195	ACCGGGCAGGTGTATGACTT	ACACACCGGGCAGGTGTATGACTTGGGTAA	GGG	7	402	1320
gRNA_34	224440	Setd4	NM_145482.3	CDS	-	-	sense	93590984	CTGGTGCACGGTGAACACCA	GGGCCTGGTGCACGGTGAACACCAGGGCTG	GGG	7	613	1320
gRNA_35	224440	Setd4	NM_145482.3	CDS	-	-	sense	93589981	ACGGCCCCCATGATAACCAG	TGCTACGGCCCCCATGATAACCAGAGGCTG	AGG	8	828	1320
gRNA_36	72895	Setd5	NM_028385.1	CDS	+	-	antisense	113121722	AAAGCGAATGTAGTGTTTGG	AGCCAAAGCGAATGTAGTGTTTGGGGGTGG	GGG	15	2257	4326
gRNA_37	72895	Setd5	NM_028385.1	CDS	+	+	sense	113116798	TGAGACACATGATTGCAGAT	TAGGTGAGACACATGATTGCAGATGGGATG	GGG	10	1095	4326
gRNA_38	72895	Setd5	NM_028385.1	CDS	+	-	antisense	113143698	AGGATGATTGCAGTTAAGCA	GGTCAGGATGATTGCAGTTAAGCAGGGAGG	GGG	18	2809	4326
gRNA_39	72895	Setd5	NM_028385.1	CDS	+	+	sense	113119429	CCAGACTCGAGAAGACCGAA	ACCCCCAGACTCGAGAAGACCGAAAGGTTG	AGG	13	1537	4326
gRNA_40	72895	Setd5	NM_028385.1	CDS	+	+	sense	113119653	GCACTGGTGTGAATACTCGG	CAGAGCACTGGTGTGAATACTCGGAGGTCC	AGG	13	1761	4326
gRNA_41	66083	Setd6	NM_001035123.3	CDS	+	-	antisense	95716789	TGACCTATAAGCCATCACGA	TCACTGACCTATAAGCCATCACGAGGGCCA	GGG	3	658	1422
gRNA_42	66083	Setd6	NM_001035123.3	CDS	+	+	sense	95717934	CCAGGATTATCTCCGGATGG	TAACCCAGGATTATCTCCGGATGGTGGCTA	TGG	5	805	1422
gRNA_43	66083	Setd6	NM_001035123.3	CDS	+	-	antisense	95716219	GGGGACAGAAGCGCGGACCG	GTGGGGGGACAGAAGCGCGGACCGCGGCAC	CGG	1	282	1422
gRNA_44	66083	Setd6	NM_001035123.3	CDS	+	-	antisense	95716490	CTCGGCTCTCACCAAAACAT	TTCCCTCGGCTCTCACCAAAACATGGGATG	GGG	2	471	1422
gRNA_45	66083	Setd6	NM_001035123.3	CDS	+	-	antisense	95716717	ATCCGAGTGAGCCTCCATGA	AGAGATCCGAGTGAGCCTCCATGAAGGGCA	AGG	3	586	1422
gRNA_46	73251	Setd7	NM_080793.5	CDS	-	-	sense	51542701	AGGAGTACGACTCTGACGGG	GCCCAGGAGTACGACTCTGACGGGAGGCTG	AGG	3	303	1101
gRNA_47	73251	Setd7	NM_080793.5	CDS	-	-	sense	51550340	GACGATGACGGATTACCACA	CCTGGACGATGACGGATTACCACACGGGTT	CGG	2	65	1101
gRNA_48	73251	Setd7	NM_080793.5	CDS	-	+	antisense	51533048	CGATTTATCAAAGTGGTACA	AAGTCGATTTATCAAAGTGGTACACGGAAC	CGG	5	571	1101
gRNA_49	73251	Setd7	NM_080793.5	CDS	-	-	sense	51542817	CACCCTGGAGGGATATTACG	GCAGCACCCTGGAGGGATATTACGTGGACG	TGG	3	187	1101
gRNA_50	73251	Setd7	NM_080793.5	CDS	-	-	sense	51536533	TTGACGGAGAGATGCTCGAA	TTCATTGACGGAGAGATGCTCGAAGGGAAA	GGG	4	495	1101
gRNA_51	67956	Kmt5a	NM_030241.3	CDS	+	-	antisense	124447254	GCACTTGTTCGGACTCATGT	CAGAGCACTTGTTCGGACTCATGTAGGCAT	AGG	3	166	1053
gRNA_52	67956	Kmt5a	NM_030241.3	CDS	+	-	antisense	124451337	TCCGGGAACTCCTCCGCACA	CTCTTCCGGGAACTCCTCCGCACAGGGTAG	GGG	5	554	1053
gRNA_53	67956	Kmt5a	NM_030241.3	CDS	+	+	sense	124447317	GAACTCGGTTGCCCATCATG	AAGAGAACTCGGTTGCCCATCATGAGGTCA	AGG	3	229	1053
gRNA_54	67956	Kmt5a	NM_030241.3	CDS	+	+	sense	124450853	AGCCCTGAAAAAGTCCCTCA	AGCAAGCCCTGAAAAAGTCCCTCAAGGGCA	AGG	4	475	1053
gRNA_55	67956	Kmt5a	NM_030241.3	CDS	+	+	sense	124457099	TGAGCTGATTGAGAGCGGGA	TAGATGAGCTGATTGAGAGCGGGAAGGAAG	AGG	6	631	1053
gRNA_56	84505	Setdb1	NM_001163641.1	CDS	-	-	sense	95338670	GTAATCTATAAGACACCCTG	TCATGTAATCTATAAGACACCCTGTGGTCT	TGG	13	1943	3927
gRNA_57	84505	Setdb1	NM_001163641.1	CDS	-	-	sense	95347028	AGGACTAAGACATGGCACAA	GAAGAGGACTAAGACATGGCACAAAGGCAC	AGG	6	641	3927
gRNA_58	84505	Setdb1	NM_001163641.1	CDS	-	-	sense	95341438	AGATGTGAGTGGATATATCG	CAAAAGATGTGAGTGGATATATCGAGGCTC	AGG	10	1166	3927
gRNA_59	84505	Setdb1	NM_001163641.1	CDS	-	+	antisense	95337245	TGGCCTGGATAGTTAGCTGG	GCTGTGGCCTGGATAGTTAGCTGGTGGCAG	TGG	14	2288	3927
gRNA_60	84505	Setdb1	NM_001163641.1	CDS	-	+	antisense	95328592	TGGCAATATCATCCAAGCAG	CCTTTGGCAATATCATCCAAGCAGCGGATA	CGG	15	2510	3927
gRNA_61	239122	Setdb2	NM_001320720.1	CDS	-	+	antisense	59417471	CATTCTCCATCCGATGACAA	AGCACATTCTCCATCCGATGACAAGGGACA	GGG	7	921	2094
gRNA_62	239122	Setdb2	NM_001320720.1	CDS	-	-	sense	59419299	ACGGAATCTACGAAACATGG	GTGGACGGAATCTACGAAACATGGAGGAAG	AGG	6	568	2094
gRNA_63	239122	Setdb2	NM_001320720.1	CDS	-	+	antisense	59419099	GTATTTCTATACTTAAACCG	TACTGTATTTCTATACTTAAACCGTGGAAG	TGG	6	768	2094
gRNA_64	239122	Setdb2	NM_001320720.1	CDS	-	+	antisense	59426516	TGTTTGCGTGTTACTCAGAG	CCAGTGTTTGCGTGTTACTCAGAGTGGCTT	TGG	4	181	2094
gRNA_65	239122	Setdb2	NM_001320720.1	CDS	-	+	antisense	59419491	ATGGAAAGATATATGCAGTG	GGCGATGGAAAGATATATGCAGTGGGGCTT	GGG	6	376	2094
gRNA_66	74729	Setmar	NM_178391.4	CDS	+	+	sense	108065170	GAACAACAAGATGTAGCGTG	GACAGAACAACAAGATGTAGCGTGCGGCCT	CGG	1	89	930
gRNA_67	74729	Setmar	NM_178391.4	CDS	+	-	antisense	108075771	TTTCGATGCAAGCACATCCA	GGAGTTTCGATGCAAGCACATCCAGGGAAG	GGG	2	224	930
gRNA_68	74729	Setmar	NM_178391.4	CDS	+	+	sense	108076029	ACTTTGGAATTTATACCCAA	TCGGACTTTGGAATTTATACCCAAGGGAAG	GGG	2	482	930
gRNA_69	74729	Setmar	NM_178391.4	CDS	+	+	sense	108075918	TGCAATGTTCTGTGCCAGTG	TGAATGCAATGTTCTGTGCCAGTGTGGCAT	TGG	2	371	930
gRNA_70	74729	Setmar	NM_178391.4	CDS	+	-	antisense	108075858	CTTCGGATCCCACATCCCTA	TTTCCTTCGGATCCCACATCCCTAAGGCAT	AGG	2	311	930
gRNA_71	269254	Setx	NM_198033.2	CDS	+	+	sense	29147404	ATAGTCCAATTACGTGACCA	GTGTATAGTCCAATTACGTGACCACGGGAA	CGG	10	3899	7941
gRNA_72	269254	Setx	NM_198033.2	CDS	+	-	antisense	29146313	AAAGGCTTGCTACTGTCATG	AACCAAAGGCTTGCTACTGTCATGAGGCAC	AGG	10	2808	7941
gRNA_73	269254	Setx	NM_198033.2	CDS	+	-	antisense	29148530	GTGTCAAAGATAGACTGCGA	GAAGGTGTCAAAGATAGACTGCGATGGCAA	TGG	10	5025	7941
gRNA_74	269254	Setx	NM_198033.2	CDS	+	-	antisense	29145069	CTGCACCGAATGCAACGCCA	TAGACTGCACCGAATGCAACGCCAAGGACG	AGG	10	1564	7941
gRNA_75	269254	Setx	NM_198033.2	CDS	+	-	antisense	29147912	TCTGTATCACTACTAGACGC	ATCATCTGTATCACTACTAGACGCTGGCTC	TGG	10	4407	7941
gRNA_76	104457	0610010K14Rik	NM_145758.1	CDS	-	-	sense	70236170	CGAAAAGTGTATGAAGACTC	GAAGCGAAAAGTGTATGAAGACTCCGGCAT	CGG	4	260	516
gRNA_77	104457	0610010K14Rik	NM_145758.1	CDS	-	-	sense	70236975	CCCCTTCCGACAGTGCCAAG	TTCTCCCCTTCCGACAGTGCCAAGTGGACG	TGG	3	120	516
gRNA_78	104457	0610010K14Rik	NM_145758.1	CDS	-	-	sense	70236888	TCAGCTGTGTCATCAAGGAA	CACATCAGCTGTGTCATCAAGGAACGGACA	CGG	3	207	516
gRNA_79	104457	0610010K14Rik	NM_145758.1	CDS	-	+	antisense	70237589	CAACTCCCCGAGCTTCGTGA	TCGTCAACTCCCCGAGCTTCGTGAAGGCGG	AGG	2	58	516
gRNA_80	104457	0610010K14Rik	NM_145758.1	CDS	-	-	sense	70236137	CCAGCTGAGTCACCCAAGAA	CCTTCCAGCTGAGTCACCCAAGAAAGGACC	AGG	4	293	516
gRNA_81	69382	1700024P04Rik	NM_027064.1	CDS	-	-	sense	98984368	AAGGAAGTTGTCCCTAACAG	CCTGAAGGAAGTTGTCCCTAACAGGGGTAT	GGG	1	149	372
gRNA_82	69382	1700024P04Rik	NM_027064.1	CDS	-	-	sense	98984300	CATCTTCGAACGCATTGCTA	ATGACATCTTCGAACGCATTGCTACGGAAG	CGG	1	217	372
gRNA_83	69382	1700024P04Rik	NM_027064.1	CDS	-	-	sense	98984348	GGGTATATCATCCTATTCTG	ACAGGGGTATATCATCCTATTCTGTGGACA	TGG	1	169	372
gRNA_84	69382	1700024P04Rik	NM_027064.1	CDS	-	+	antisense	98984460	CGTGAGTGCTTTCTATACAA	GCAACGTGAGTGCTTTCTATACAATGGTCT	TGG	1	57	372
gRNA_85	69382	1700024P04Rik	NM_027064.1	CDS	-	-	sense	98984387	TTACATAAACAGAGTCCTGA	CCCTTTACATAAACAGAGTCCTGAAGGAAG	AGG	1	130	372
gRNA_86	233545	Emsy	NM_172280.2	CDS	-	+	antisense	98626503	ATGGTAGGTTTGATACCAGG	CTGGATGGTAGGTTTGATACCAGGCGGCAA	CGG	9	1218	3795
gRNA_87	233545	Emsy	NM_172280.2	CDS	-	-	sense	98630158	GGTATCTTCCACACCGTCCG	CGGTGGTATCTTCCACACCGTCCGTGGTCA	TGG	8	973	3795
gRNA_88	233545	Emsy	NM_172280.2	CDS	-	-	sense	98600673	CTGAATACATCACCACGGGT	GTTGCTGAATACATCACCACGGGTAGGTGT	AGG	16	2406	3795
gRNA_89	233545	Emsy	NM_172280.2	CDS	-	-	sense	98641633	TCTTCAGAGTGGTCCATCGA	TAGTTCTTCAGAGTGGTCCATCGAAGGACG	AGG	6	323	3795
gRNA_90	233545	Emsy	NM_172280.2	CDS	-	+	antisense	98602711	GTTCTGACCAATCCTGACGC	TCATGTTCTGACCAATCCTGACGCCGGGAA	CGG	15	2123	3795
gRNA_91	67278	Pagr1a	NM_030240.1	CDS	-	-	sense	127016480	TGAAGAGGAGAGATCAGACG	AGAGTGAAGAGGAGAGATCAGACGAGGAGC	AGG	1	442	762
gRNA_92	67278	Pagr1a	NM_030240.1	CDS	-	-	sense	127016786	TGTCTCGGCTAGTAAGGCCG	CCTCTGTCTCGGCTAGTAAGGCCGAGGAAG	AGG	1	136	762
gRNA_93	67278	Pagr1a	NM_030240.1	CDS	-	-	sense	127016526	AAGCAGAGATCCTACCCCGC	CTTCAAGCAGAGATCCTACCCCGCCGGCCG	CGG	1	396	762
gRNA_94	67278	Pagr1a	NM_030240.1	CDS	-	+	antisense	127016276	TCAAATTCTGTAGGCATGTG	AAAGTCAAATTCTGTAGGCATGTGCGGCCT	CGG	2	486	762
gRNA_95	67278	Pagr1a	NM_030240.1	CDS	-	+	antisense	127016747	AGGCCTGGATCCCTCACGCC	CCTCAGGCCTGGATCCCTCACGCCCGGCCT	CGG	1	175	762
gRNA_96	69865	A1cf	NM_001081074.1	CDS	+	+	sense	31932496	AGTTATGTTAGGTACACCCG	GGACAGTTATGTTAGGTACACCCGGGGCAC	GGG	8	938	1788
gRNA_97	69865	A1cf	NM_001081074.1	CDS	+	+	sense	31908801	ACACACAGGAAAATGGACAA	CTGAACACACAGGAAAATGGACAAAGGAAG	AGG	3	108	1788
gRNA_98	69865	A1cf	NM_001081074.1	CDS	+	-	antisense	31917916	CAATCGGCAATTGTCCACAC	CAAACAATCGGCAATTGTCCACACTGGCAC	TGG	5	397	1788
gRNA_99	69865	A1cf	NM_001081074.1	CDS	+	+	sense	31920982	GAATTCAACAGTATTAAACC	AAAGGAATTCAACAGTATTAAACCAGGTGA	AGG	6	764	1788
gRNA_100	69865	A1cf	NM_001081074.1	CDS	+	+	sense	31918052	GCTGATAAAACCAAAAACCG	TGCTGCTGATAAAACCAAAAACCGGGGATT	GGG	5	533	1788
gRNA_101	74035	Nol9	XM_017320412.1	CDS	+	-	antisense	152039459	TCAGGACCCCAAACCGACGG	CGGGTCAGGACCCCAAACCGACGGCGGCCC	CGG	1	104	2019
gRNA_102	74035	Nol9	XM_017320412.1	CDS	+	+	sense	152045826	GAGTTAGTCAGCGTGTCCTG	GGAAGAGTTAGTCAGCGTGTCCTGTGGTGA	TGG	4	932	2019
gRNA_103	74035	Nol9	XM_017320412.1	CDS	+	-	antisense	152039726	TCGGGGACACCTTCCGCACG	ACGTTCGGGGACACCTTCCGCACGGGGCGC	GGG	1	371	2019
gRNA_104	74035	Nol9	XM_017320412.1	CDS	+	+	sense	152050680	CCACTTATCATCAACACGAT	GTTTCCACTTATCATCAACACGATGGGCTG	GGG	7	1271	2019
gRNA_105	74035	Nol9	XM_017320412.1	CDS	+	-	antisense	152050567	CCATAGTACACCATCCTCTG	CTTCCCATAGTACACCATCCTCTGTGGTTT	TGG	7	1158	2019
gRNA_106	11461	Actb	NM_007393.5	CDS	-	+	antisense	142904710	AATGCCTGTGGTACGACCAG	TCACAATGCCTGTGGTACGACCAGAGGCAT	AGG	4	436	1128
gRNA_107	11461	Actb	NM_007393.5	CDS	-	+	antisense	142905477	ATTCCCACCATCACACCCTG	ACCCATTCCCACCATCACACCCTGTGGAAG	TGG	3	123	1128
gRNA_108	11461	Actb	NM_007393.5	CDS	-	-	sense	142905626	CATGTGCAAAGCCGGCTTCG	CCGGCATGTGCAAAGCCGGCTTCGCGGGCG	CGG	2	61	1128
gRNA_109	11461	Actb	NM_007393.5	CDS	-	+	antisense	142905305	CAGCACAGGGTGCTCCTCAG	TGAGCAGCACAGGGTGCTCCTCAGGGGCCA	GGG	3	295	1128
gRNA_110	11461	Actb	NM_007393.5	CDS	-	+	antisense	142904577	GCTCGGTCAGGATCTTCATG	CCACGCTCGGTCAGGATCTTCATGAGGTAG	AGG	4	569	1128
gRNA_111	56456	Actl6a	NM_019673.2	CDS	+	-	antisense	32712102	AGCCGTGGGGAAATCAACCT	CGATAGCCGTGGGGAAATCAACCTGGGACG	GGG	3	103	1290
gRNA_112	56456	Actl6a	NM_019673.2	CDS	+	-	antisense	32719956	GAAAACGTACTGTTCGTCGT	GACAGAAAACGTACTGTTCGTCGTAGGTGG	AGG	9	823	1290
gRNA_113	56456	Actl6a	NM_019673.2	CDS	+	+	sense	32718103	ACTGCGATTCCAGTCCACGA	CACCACTGCGATTCCAGTCCACGATGGCTA	TGG	6	548	1290
gRNA_114	56456	Actl6a	NM_019673.2	CDS	+	+	sense	32715423	CCTTCTCTAGTGGAACACCA	CCTCCCTTCTCTAGTGGAACACCAGGGCGA	GGG	5	385	1290
gRNA_115	56456	Actl6a	NM_019673.2	CDS	+	-	antisense	32718625	GTGCCAAGACCTTGTAACCT	AATTGTGCCAAGACCTTGTAACCTGGGGCA	GGG	8	736	1290
gRNA_116	83766	Actl6b	NM_031404.4	CDS	+	+	sense	137565781	ATAACTACATGTGTAACGTG	TGGCATAACTACATGTGTAACGTGAGGCTG	AGG	8	759	1281
gRNA_117	83766	Actl6b	NM_031404.4	CDS	+	-	antisense	137554997	AGCACTCCCAGTCCTCAACT	CGGAAGCACTCCCAGTCCTCAACTAGGGAC	AGG	4	269	1281
gRNA_118	83766	Actl6b	NM_031404.4	CDS	+	+	sense	137563114	CTTCTCACAGTGGAACACTC	TGCTCTTCTCACAGTGGAACACTCGGGCCA	GGG	5	376	1281
gRNA_119	83766	Actl6b	NM_031404.4	CDS	+	+	sense	137554121	AGTCCGAGCTGGGTACGCTG	TCTCAGTCCGAGCTGGGTACGCTGGGGAGG	GGG	2	82	1281
gRNA_120	83766	Actl6b	NM_031404.4	CDS	+	-	antisense	137564672	AGATGAAGTCCCCTGCCAGG	ATGGAGATGAAGTCCCCTGCCAGGGGGGAC	GGG	7	581	1281
gRNA_121	242894	Actr3b	NM_001004365.2	CDS	+	+	sense	25825165	TTGGTGAACGCACACTAACG	CAAGTTGGTGAACGCACACTAACGGGGATA	GGG	6	489	1257
gRNA_122	242894	Actr3b	NM_001004365.2	CDS	+	+	sense	25809826	AGGTAGTTGATCAAGCCCAA	GCAAAGGTAGTTGATCAAGCCCAAAGGAGG	AGG	3	141	1257
gRNA_123	242894	Actr3b	NM_001004365.2	CDS	+	+	sense	25811928	CTCCAGTGGCCTATACGACA	TTTGCTCCAGTGGCCTATACGACATGGCAT	TGG	4	236	1257
gRNA_124	242894	Actr3b	NM_001004365.2	CDS	+	+	sense	25831671	CTAAGTATGACGTAGATCCT	TTTGCTAAGTATGACGTAGATCCTCGGAAG	CGG	8	744	1257
gRNA_125	242894	Actr3b	NM_001004365.2	CDS	+	+	sense	25829608	TTTCATTCAACAGCTGCTAA	CGTATTTCATTCAACAGCTGCTAAGGGAGA	GGG	7	622	1257
gRNA_126	109275	Actr5	NM_175419.4	CDS	+	-	antisense	158626506	GGTAGCCGGATGAAATGATG	CACTGGTAGCCGGATGAAATGATGAGGCCG	AGG	2	554	1827
gRNA_127	109275	Actr5	NM_175419.4	CDS	+	+	sense	158626394	CTACTCCCGTCAAATGATGT	CCCTCTACTCCCGTCAAATGATGTCGGAGC	CGG	2	442	1827
gRNA_128	109275	Actr5	NM_175419.4	CDS	+	-	antisense	158625436	ACCGGGACGTTGCGATCGAA	GTTGACCGGGACGTTGCGATCGAAGGGCGA	GGG	1	294	1827
gRNA_129	109275	Actr5	NM_175419.4	CDS	+	+	sense	158631556	CCTGGGCAGCACACTGACGG	AGCTCCTGGGCAGCACACTGACGGCGGAGG	CGG	4	868	1827
gRNA_130	109275	Actr5	NM_175419.4	CDS	+	+	sense	158628176	CATCACACTCAGCCGCATGG	CAGCCATCACACTCAGCCGCATGGAGGAGA	AGG	3	724	1827
gRNA_131	67019	Actr6	NM_025914.2	CDS	-	+	antisense	89728931	GGATATAAAAGAGTCCTGAA	GGAAGGATATAAAAGAGTCCTGAAGGGTCT	GGG	2	155	1191
gRNA_132	67019	Actr6	NM_025914.2	CDS	-	-	sense	89725837	TGCTGCATCATTGTCGACAG	GCTGTGCTGCATCATTGTCGACAGTGGCTA	TGG	5	446	1191
gRNA_133	67019	Actr6	NM_025914.2	CDS	-	-	sense	89725607	TAAAAGAGATCATATCCTAC	CATCTAAAAGAGATCATATCCTACAGGTAA	AGG	6	567	1191
gRNA_134	67019	Actr6	NM_025914.2	CDS	-	+	antisense	89728194	GATAATCCCAAACTTGTCGC	AAAAGATAATCCCAAACTTGTCGCTGGACA	TGG	3	215	1191
gRNA_135	67019	Actr6	NM_025914.2	CDS	-	+	antisense	89726675	GGAACTGATATTCTTCGAAT	GCTTGGAACTGATATTCTTCGAATAGGATT	AGG	4	341	1191
gRNA_136	56249	Actr8	NM_027493.3	CDS	+	-	antisense	29986298	TGAATGTTGTAACAGTCCAG	CCAGTGAATGTTGTAACAGTCCAGGGGGTT	GGG	5	531	1875
gRNA_137	56249	Actr8	NM_027493.3	CDS	+	+	sense	29984114	AGATGTCAAACGGTACAAGG	AAAAAGATGTCAAACGGTACAAGGCGGATC	CGG	3	378	1875
gRNA_138	56249	Actr8	NM_027493.3	CDS	+	+	sense	29978563	GCGGCCCATCGTACCCGCGT	TGAAGCGGCCCATCGTACCCGCGTTGGTCC	TGG	1	97	1875
gRNA_139	56249	Actr8	NM_027493.3	CDS	+	-	antisense	29982669	ACTGACCGGAAGTGTATCTG	GAACACTGACCGGAAGTGTATCTGTGGCTC	TGG	2	193	1875
gRNA_140	56249	Actr8	NM_027493.3	CDS	+	-	antisense	29989014	TAATCGAAACTGGTAAAGCA	CTCCTAATCGAAACTGGTAAAGCAGGGCAG	GGG	9	1126	1875
gRNA_141	11538	Adnp	NM_001310086.1	CDS	-	-	sense	168183713	TTTGATTTGACATTGCAACA	GAGCTTTGATTTGACATTGCAACAGGGCAG	GGG	5	1661	3327
gRNA_142	11538	Adnp	NM_001310086.1	CDS	-	-	sense	168184637	ATTGAGGACCATGAACGGAT	TGTCATTGAGGACCATGAACGGATAGGCTA	AGG	5	737	3327
gRNA_143	11538	Adnp	NM_001310086.1	CDS	-	+	antisense	168183371	TGTTGCTAGTATACACACCA	GTCATGTTGCTAGTATACACACCAAGGCAA	AGG	5	2003	3327
gRNA_144	11538	Adnp	NM_001310086.1	CDS	-	-	sense	168183981	CTATAGCGTTCACTTCGAAA	ATGTCTATAGCGTTCACTTCGAAAAGGAGC	AGG	5	1393	3327
gRNA_145	11538	Adnp	NM_001310086.1	CDS	-	+	antisense	168184853	CGATCTCGTAGAGAGGGTCT	CTGACGATCTCGTAGAGAGGGTCTCGGTAA	CGG	5	521	3327
gRNA_146	11569	Aebp2	NM_001005605.2	CDS	+	+	sense	140623868	GCCGCGCTGCTGTTGAACGG	GGTGGCCGCGCTGCTGTTGAACGGGGGAGC	GGG	1	173	1491
gRNA_147	11569	Aebp2	NM_001005605.2	CDS	+	+	sense	140633878	ATTCGCTCCATACATGTCGA	CCACATTCGCTCCATACATGTCGATGGTCA	TGG	2	839	1491
gRNA_148	11569	Aebp2	NM_001005605.2	CDS	+	+	sense	140624222	AGTAGCGTGGTGTCGAGCGG	CAGCAGTAGCGTGGTGTCGAGCGGCGGCGA	CGG	1	527	1491
gRNA_149	11569	Aebp2	NM_001005605.2	CDS	+	+	sense	140633761	CCGGCCATGATGAATGGACA	AACCCCGGCCATGATGAATGGACAGGGGAG	GGG	2	722	1491
gRNA_150	11569	Aebp2	NM_001005605.2	CDS	+	+	sense	140624308	CCTGGAGATGTCGTCCGACG	GCAGCCTGGAGATGTCGTCCGACGGGGAGC	GGG	1	613	1491
gRNA_151	230793	Ahdc1	NM_146155.3	CDS	+	+	sense	133063134	GAAGCCCAAAGAGCCGACAG	CCGGGAAGCCCAAAGAGCCGACAGTGGTAG	TGG	6	1684	4785
gRNA_152	230793	Ahdc1	NM_146155.3	CDS	+	-	antisense	133062481	GGGGCTCTAGACGTCGACCG	TGCTGGGGCTCTAGACGTCGACCGGGGACA	GGG	6	1031	4785
gRNA_153	230793	Ahdc1	NM_146155.3	CDS	+	+	sense	133062017	ACCCTCACACCAAGTCAGAG	GCTAACCCTCACACCAAGTCAGAGCGGCCC	CGG	6	567	4785
gRNA_154	230793	Ahdc1	NM_146155.3	CDS	+	-	antisense	133062889	TCCTCCGCCCCAGTGACACG	TTGTTCCTCCGCCCCAGTGACACGGGGATC	GGG	6	1439	4785
gRNA_155	230793	Ahdc1	NM_146155.3	CDS	+	+	sense	133063623	TCCACGCAAAAGGGGCCGAG	GGCATCCACGCAAAAGGGGCCGAGGGGAGG	GGG	6	2173	4785
gRNA_156	11628	Aicda	NM_009645.2	CDS	+	-	antisense	122561055	GTAGGAACAACAATTCCACG	TAGCGTAGGAACAACAATTCCACGTGGCAG	TGG	3	170	597
gRNA_157	11628	Aicda	NM_009645.2	CDS	+	-	antisense	122561219	TTCACAGAAGTAGAGGCGCG	GGTCTTCACAGAAGTAGAGGCGCGCGGTGA	CGG	3	334	597
gRNA_158	11628	Aicda	NM_009645.2	CDS	+	-	antisense	122561109	ACCAGGTGACGCGGTAACAC	GTGAACCAGGTGACGCGGTAACACCGGCCC	CGG	3	224	597
gRNA_159	11628	Aicda	NM_009645.2	CDS	+	+	sense	122559525	AAAAATGTCCGCTGGGCCAA	TTTCAAAAATGTCCGCTGGGCCAAGGGACG	GGG	2	62	597
gRNA_160	11628	Aicda	NM_009645.2	CDS	+	-	antisense	122561145	GCCGGGCACAGTCATAGCAC	ACGTGCCGGGCACAGTCATAGCACGGGCTC	GGG	3	260	597
gRNA_161	11634	Aire	NM_009646.2	CDS	-	+	antisense	78037957	AGATGAGCTCACCTCCGTCG	CAACAGATGAGCTCACCTCCGTCGTGGCAC	TGG	8	917	1659
gRNA_162	11634	Aire	NM_009646.2	CDS	-	-	sense	78040016	AACAAGTTCGAAGACCCCAG	ACCCAACAAGTTCGAAGACCCCAGTGGCAA	TGG	6	719	1659
gRNA_163	11634	Aire	NM_009646.2	CDS	-	+	antisense	78041533	CTGGATAAGGATCCCTTCCA	CCTGCTGGATAAGGATCCCTTCCACGGCCC	CGG	5	622	1659
gRNA_164	11634	Aire	NM_009646.2	CDS	-	+	antisense	78042109	GTTGCCATCTGGCTTCTTAG	CCAAGTTGCCATCTGGCTTCTTAGGGGGCT	GGG	4	493	1659
gRNA_165	11634	Aire	NM_009646.2	CDS	-	-	sense	78039726	GGTAGAGATGAGCAGAAAGT	ATAGGGTAGAGATGAGCAGAAAGTGGGCCA	GGG	7	821	1659
gRNA_166	11674	Aldoa	NM_007438.4	CDS	-	-	sense	126797405	CCACGAGACACTGTACCAGA	TCTTCCACGAGACACTGTACCAGAAGGCAG	AGG	3	256	1095
gRNA_167	11674	Aldoa	NM_007438.4	CDS	-	-	sense	126796859	AATGGCGAGACAACTACCCA	AACCAATGGCGAGACAACTACCCAGGGTAA	GGG	4	374	1095
gRNA_168	11674	Aldoa	NM_007438.4	CDS	-	+	antisense	126797688	CCTTGCCCGGAGCCACAATG	ATGCCCTTGCCCGGAGCCACAATGCGGTGA	CGG	2	68	1095
gRNA_169	11674	Aldoa	NM_007438.4	CDS	-	-	sense	126796218	CAGTATGTTACTGAGAAGGT	CTGCCAGTATGTTACTGAGAAGGTAGGTTG	AGG	6	623	1095
gRNA_170	11674	Aldoa	NM_007438.4	CDS	-	+	antisense	126796301	ATGGGTACAATGCCATTCTG	CACAATGGGTACAATGCCATTCTGTGGGAG	TGG	6	540	1095
gRNA_171	211064	Alkbh1	NM_001102565.1	CDS	-	+	antisense	87434179	AGTCTCTCTAGTAAACTTCG	ACGCAGTCTCTCTAGTAAACTTCGGGGTCT	GGG	4	486	1170
gRNA_172	211064	Alkbh1	NM_001102565.1	CDS	-	-	sense	87431461	CTATCGCCTAGACTCCACAC	ATTACTATCGCCTAGACTCCACACTGGGAA	TGG	5	679	1170
gRNA_173	211064	Alkbh1	NM_001102565.1	CDS	-	-	sense	87440366	CACTGAGCGTGATGCCGAGA	CTGTCACTGAGCGTGATGCCGAGAGGGTGG	GGG	2	232	1170
gRNA_174	211064	Alkbh1	NM_001102565.1	CDS	-	-	sense	87438433	ATGACTAAAGAAGAGACCCA	GCACATGACTAAAGAAGAGACCCAAGGACT	AGG	3	419	1170
gRNA_175	211064	Alkbh1	NM_001102565.1	CDS	-	+	antisense	87431564	AAAGCCAGGTCAGAAGGGAA	GAGGAAAGCCAGGTCAGAAGGGAAAGGTGT	AGG	5	576	1170
gRNA_176	11737	Anp32a	NM_009672.3	CDS	+	+	sense	62371818	TTCCTAAGTACAATCAACGT	GGAATTCCTAAGTACAATCAACGTAGGCCT	AGG	2	152	744
gRNA_177	11737	Anp32a	NM_009672.3	CDS	+	-	antisense	62373636	CTCCACGTAGCCCTCAACAT	CATCCTCCACGTAGCCCTCAACATCGGAGT	CGG	4	478	744
gRNA_178	11737	Anp32a	NM_009672.3	CDS	+	-	antisense	62373582	GCCATCGAGGTACATGACCT	CATAGCCATCGAGGTACATGACCTGGGGCA	GGG	4	424	744
gRNA_179	11737	Anp32a	NM_009672.3	CDS	+	+	sense	62373525	CCTAGACCTGTTTAACTGTG	AGAGCCTAGACCTGTTTAACTGTGAGGTGA	AGG	4	367	744
gRNA_180	11737	Anp32a	NM_009672.3	CDS	+	+	sense	62371865	AAAGTTAAACAAACTCAAGA	TACCAAAGTTAAACAAACTCAAGAAGGTAA	AGG	2	199	744
gRNA_181	67628	Anp32b	NM_130889.2	CDS	+	+	sense	46460138	CAATGGATGGAAAAATTGAG	AAAGCAATGGATGGAAAAATTGAGGGGTTA	GGG	2	102	819
gRNA_182	67628	Anp32b	NM_130889.2	CDS	+	+	sense	46468707	GGAAGCACCTGACTCAGATG	ACCAGGAAGCACCTGACTCAGATGTGGAGG	TGG	4	475	819
gRNA_183	67628	Anp32b	NM_130889.2	CDS	+	-	antisense	46463930	AAATCCCCACCACTCACCAA	CTCTAAATCCCCACCACTCACCAACGGCTC	CGG	3	327	819
gRNA_184	67628	Anp32b	NM_130889.2	CDS	+	-	antisense	46460090	AAGACAAGTTCTCGAACCTG	GTCCAAGACAAGTTCTCGAACCTGTGGGTA	TGG	2	54	819
gRNA_185	67628	Anp32b	NM_130889.2	CDS	+	+	sense	46468752	CCCCGACTCAGATGGAGAGG	AAGCCCCCGACTCAGATGGAGAGGTGGATG	TGG	4	520	819
gRNA_186	66471	Anp32e	NM_023210.4	CDS	+	-	antisense	95933929	TGACACACAAGCAATTATCG	CCATTGACACACAAGCAATTATCGAGGACT	AGG	2	74	783
gRNA_187	66471	Anp32e	NM_023210.4	CDS	+	-	antisense	95934009	CAAGGAACTCAACTCCACGT	GGGCCAAGGAACTCAACTCCACGTTGGCCA	TGG	2	154	783
gRNA_188	66471	Anp32e	NM_023210.4	CDS	+	+	sense	95937145	CCTGGACGGATTCGACCAGG	CCTACCTGGACGGATTCGACCAGGAGGACA	AGG	4	448	783
gRNA_189	66471	Anp32e	NM_023210.4	CDS	+	+	sense	95934802	AGTGACAATATAATTTCTGG	ACTTAGTGACAATATAATTTCTGGAGGCTT	AGG	3	230	783
gRNA_190	66471	Anp32e	NM_023210.4	CDS	+	+	sense	95937076	TAACTGTGAGATCACAAACC	TGTTTAACTGTGAGATCACAAACCTGGAAG	TGG	4	379	783
gRNA_191	11785	Apbb1	NM_001253886.1	CDS	-	-	sense	105566661	AGGCTGGGTAGAGATGACCG	CCCTAGGCTGGGTAGAGATGACCGAGGAGG	AGG	7	1141	2127
gRNA_192	11785	Apbb1	NM_001253886.1	CDS	-	-	sense	105567680	TGAGGGTACAGGACACCTCA	TGGATGAGGGTACAGGACACCTCAGGGACC	GGG	3	795	2127
gRNA_193	11785	Apbb1	NM_001253886.1	CDS	-	-	sense	105573720	AGCTGGGCCACCTTATCACA	CTCAAGCTGGGCCACCTTATCACAGGGCAG	GGG	2	683	2127
gRNA_194	11785	Apbb1	NM_001253886.1	CDS	-	+	antisense	105567290	AGGACAATGTCGCCTCCTCG	GGGAAGGACAATGTCGCCTCCTCGGGGTCC	GGG	5	1004	2127
gRNA_195	11785	Apbb1	NM_001253886.1	CDS	-	+	antisense	105574251	CCTCTCCCATAGCACTTCGA	CTACCCTCTCCCATAGCACTTCGAAGGTCC	AGG	2	152	2127
gRNA_196	11792	Apex1	NM_009687.2	CDS	+	-	antisense	50925643	CCAGGAGCATATCTTGAGTG	CATTCCAGGAGCATATCTTGAGTGTGGCAG	TGG	3	181	954
gRNA_197	11792	Apex1	NM_009687.2	CDS	+	-	antisense	50926574	AGGCTTCATCCCAACGCTGT	CGGAAGGCTTCATCCCAACGCTGTCGGTAT	CGG	5	554	954
gRNA_198	11792	Apex1	NM_009687.2	CDS	+	-	antisense	50926264	CGGAGCTGACCAGTACTGAT	CTGACGGAGCTGACCAGTACTGATGGGTGA	GGG	4	346	954
gRNA_199	11792	Apex1	NM_009687.2	CDS	+	+	sense	50925592	AGAGGGCCCTGTCCTGTACG	CGGGAGAGGGCCCTGTCCTGTACGAGGACC	AGG	3	130	954
gRNA_200	11792	Apex1	NM_009687.2	CDS	+	-	antisense	50926632	AGATCCCCACATAGCACAAG	ATTGAGATCCCCACATAGCACAAGAGGCTT	AGG	5	612	954
gRNA_201	11810	Apobec1	NM_031159.3	CDS	-	-	sense	122581431	AGCACGGCTTTATCACCACA	ACATAGCACGGCTTTATCACCACACGGATC	CGG	6	364	690
gRNA_202	11810	Apobec1	NM_031159.3	CDS	-	+	antisense	122581732	AAGAAGACTTCAAACTCGTG	GTCAAAGAAGACTTCAAACTCGTGGGGCTC	GGG	6	63	690
gRNA_203	11810	Apobec1	NM_031159.3	CDS	-	+	antisense	122581469	AAATAAACAGAGTTACATAG	ATGTAAATAAACAGAGTTACATAGGGGTGT	GGG	6	326	690
gRNA_204	11810	Apobec1	NM_031159.3	CDS	-	+	antisense	122581610	CTAAGAAGTTGACTTCAACG	TTTTCTAAGAAGTTGACTTCAACGTGGTTG	TGG	6	185	690
gRNA_205	11810	Apobec1	NM_031159.3	CDS	-	-	sense	122581667	CTGCTGTATGAGATCAACTG	CTGTCTGCTGTATGAGATCAACTGGGGTGG	GGG	6	128	690
gRNA_206	11811	Apobec2	NM_009694.3	CDS	-	+	antisense	48432496	CCAGTGACAATCTCGAAGGG	TTACCCAGTGACAATCTCGAAGGGCGGAAG	CGG	1	114	675
gRNA_207	11811	Apobec2	NM_009694.3	CDS	-	+	antisense	48423341	TAAAGAAAGCCTCCTCGGCG	GTGTTAAAGAAAGCCTCCTCGGCGTGGGCA	TGG	2	296	675
gRNA_208	11811	Apobec2	NM_009694.3	CDS	-	-	sense	48423448	ACGTGGAATACAGTTCCGGG	CGGAACGTGGAATACAGTTCCGGGCGGAAT	CGG	2	189	675
gRNA_209	11811	Apobec2	NM_009694.3	CDS	-	-	sense	48423404	GTGGTCGAAGTACAGAGTAA	CTATGTGGTCGAAGTACAGAGTAAGGGCGG	GGG	2	233	675
gRNA_210	11811	Apobec2	NM_009694.3	CDS	-	+	antisense	48432564	CAAATCATCTCCATTCTGAG	TCTCCAAATCATCTCCATTCTGAGAGGCTG	AGG	1	46	675
gRNA_211	80287	Apobec3	NM_030255.3	CDS	+	+	sense	79895465	AAGAACCTAGGCTATGCCAA	CTTTAAGAACCTAGGCTATGCCAAAGGCCG	AGG	2	107	1191
gRNA_212	80287	Apobec3	NM_030255.3	CDS	+	+	sense	79897972	TGCCATGGACCTATACGGTG	TGGCTGCCATGGACCTATACGGTGAGGAGT	AGG	3	478	1191
gRNA_213	80287	Apobec3	NM_030255.3	CDS	+	-	antisense	79905528	AGCATAGATAGGGCTTCATG	TGGTAGCATAGATAGGGCTTCATGCGGTGG	CGG	5	677	1191
gRNA_214	80287	Apobec3	NM_030255.3	CDS	+	+	sense	79905464	AATGGACCCGCTAAGTGAAG	GGCGAATGGACCCGCTAAGTGAAGAGGAAT	AGG	5	613	1191
gRNA_215	80287	Apobec3	NM_030255.3	CDS	+	-	antisense	79897709	ATAAAAAGCAGATTTCAGCG	CAGTATAAAAAGCAGATTTCAGCGTGGATG	TGG	3	215	1191
gRNA_216	93760	Arid1a	NM_001080819.1	CDS	-	+	antisense	133689115	GCAGCTGCGAAGATATCGGG	GTCAGCAGCTGCGAAGATATCGGGGGGAGG	GGG	12	3348	6852
gRNA_217	93760	Arid1a	NM_001080819.1	CDS	-	-	sense	133752998	CAGCAGAACTCGCACGACCA	GCCCCAGCAGAACTCGCACGACCACGGCTT	CGG	1	614	6852
gRNA_218	93760	Arid1a	NM_001080819.1	CDS	-	+	antisense	133720971	CCTGCTGGCCATACGCACTG	TGGCCCTGCTGGCCATACGCACTGGGGCCT	GGG	3	1385	6852
gRNA_219	93760	Arid1a	NM_001080819.1	CDS	-	-	sense	133693124	TACCCAAATATGAATCAAGG	AGGCTACCCAAATATGAATCAAGGGGGCAT	GGG	9	2762	6852
gRNA_220	93760	Arid1a	NM_001080819.1	CDS	-	+	antisense	133686507	AGGCATGAGATTTGGCTGAG	TGGAAGGCATGAGATTTGGCTGAGGGGCTC	GGG	16	3919	6852
gRNA_221	239985	Arid1b	NM_001085355.1	CDS	+	+	sense	5290983	CAGAACCCCAACATATAGCG	ACTCCAGAACCCCAACATATAGCGGGGTAC	GGG	8	2404	6735
gRNA_222	239985	Arid1b	NM_001085355.1	CDS	+	+	sense	5327406	CAGATGACTCCCATGCAAAG	TGGACAGATGACTCCCATGCAAAGCGGAAG	CGG	14	3665	6735
gRNA_223	239985	Arid1b	NM_001085355.1	CDS	+	-	antisense	5336738	ATCTGAGGTGGGATTCCGTG	CATCATCTGAGGTGGGATTCCGTGTGGCTG	TGG	18	4308	6735
gRNA_224	239985	Arid1b	NM_001085355.1	CDS	+	+	sense	4996194	CCAGAACCAGCACCCGTCGG	CCGGCCAGAACCAGCACCCGTCGGGGGCTA	GGG	1	1099	6735
gRNA_225	239985	Arid1b	NM_001085355.1	CDS	+	-	antisense	5097586	ACAGCTTGCTGTCCGTACTG	ACTCACAGCTTGCTGTCCGTACTGCGGTGG	CGG	3	1605	6735
gRNA_226	77044	Arid2	NM_175251.4	CDS	+	+	sense	96368743	ACTTGCAGTAAATTAGCTCG	CTCAACTTGCAGTAAATTAGCTCGCGGTGG	CGG	13	1670	5487
gRNA_227	77044	Arid2	NM_175251.4	CDS	+	-	antisense	96370141	GTTGCCTTAACGACTTCACA	TACTGTTGCCTTAACGACTTCACAAGGAAT	AGG	15	2133	5487
gRNA_228	77044	Arid2	NM_175251.4	CDS	+	-	antisense	96370537	GCTATGATAACAGTGTCTTG	GGGTGCTATGATAACAGTGTCTTGTGGCTG	TGG	15	2529	5487
gRNA_229	77044	Arid2	NM_175251.4	CDS	+	-	antisense	96371228	GAGGATAAGCTTGCCCCCTG	CTGGGAGGATAAGCTTGCCCCCTGGGGTTG	GGG	15	3220	5487
gRNA_230	77044	Arid2	NM_175251.4	CDS	+	+	sense	96289148	CTTTAAAACAGTATTACTTG	TTTGCTTTAAAACAGTATTACTTGCGGTGA	CGG	3	279	5487
gRNA_231	13496	Arid3a	NM_007880.4	CDS	+	-	antisense	79932012	TCTGGGATGCCATATGACTG	GGCATCTGGGATGCCATATGACTGGGGTGG	GGG	3	641	1806
gRNA_232	13496	Arid3a	NM_007880.4	CDS	+	+	sense	79949455	ATAGACAGCAATCGCAGGGA	CGCCATAGACAGCAATCGCAGGGAGGGCAG	GGG	6	1055	1806
gRNA_233	13496	Arid3a	NM_007880.4	CDS	+	+	sense	79931130	GGACATCCGTCCTCTCCCGG	CTTGGGACATCCGTCCTCTCCCGGGGGCTC	GGG	2	236	1806
gRNA_234	13496	Arid3a	NM_007880.4	CDS	+	+	sense	79931265	GATAGGCATTTGATGGACGT	GGGAGATAGGCATTTGATGGACGTGGGCTC	GGG	2	371	1806
gRNA_235	13496	Arid3a	NM_007880.4	CDS	+	-	antisense	79948885	GGACCTGCTTCGCCATGATG	TCGAGGACCTGCTTCGCCATGATGGGGATC	GGG	5	806	1806
gRNA_236	56380	Arid3b	NM_019689.2	CDS	-	-	sense	57796703	AGCCATCGATGGCAACCGTA	AGGCAGCCATCGATGGCAACCGTAGGGAAG	GGG	6	961	1707
gRNA_237	56380	Arid3b	NM_019689.2	CDS	-	+	antisense	57798217	GATGGGAATCCGGTTGATTG	CCATGATGGGAATCCGGTTGATTGGGGTGC	GGG	5	700	1707
gRNA_238	56380	Arid3b	NM_019689.2	CDS	-	+	antisense	57833939	AGACATTCGAGCCACCGGTG	GCTCAGACATTCGAGCCACCGGTGTGGCTG	TGG	2	223	1707
gRNA_239	56380	Arid3b	NM_019689.2	CDS	-	-	sense	57833725	GTACCCGGACTTTCACCACA	TCCAGTACCCGGACTTTCACCACAGGGACA	GGG	2	437	1707
gRNA_240	56380	Arid3b	NM_019689.2	CDS	-	+	antisense	57834066	AACTGTGATTCTCTCGTCTG	CAGGAACTGTGATTCTCTCGTCTGTGGTCC	TGG	2	96	1707
gRNA_241	550619	Arid3c	NM_001017362.2	CDS	-	-	sense	41725923	CCGCCGCCAGGCTTACACCG	AGGGCCGCCGCCAGGCTTACACCGCGGTCC	CGG	5	679	1230
gRNA_242	550619	Arid3c	NM_001017362.2	CDS	-	-	sense	41729905	ACCACATGAGTGGACCTACG	TCCAACCACATGAGTGGACCTACGAGGAAC	AGG	2	289	1230
gRNA_243	550619	Arid3c	NM_001017362.2	CDS	-	-	sense	41726223	AAGTCATCAACCGAAAAGTG	GTGGAAGTCATCAACCGAAAAGTGTGGCGA	TGG	4	492	1230
gRNA_244	550619	Arid3c	NM_001017362.2	CDS	-	-	sense	41726002	ACCCATACGAGTGCGAGACA	TTGTACCCATACGAGTGCGAGACACGGGCA	CGG	5	600	1230
gRNA_245	550619	Arid3c	NM_001017362.2	CDS	-	+	antisense	41725860	CGGGGCGGGCCCATGACTCG	CGGTCGGGGCGGGCCCATGACTCGAGGCGG	AGG	5	742	1230
gRNA_246	71371	Arid5b	NM_023598.2	CDS	-	+	antisense	68186151	CTAATGCGAACTGGTCCGTG	AGGGCTAATGCGAACTGGTCCGTGAGGATG	AGG	4	608	3567
gRNA_247	71371	Arid5b	NM_023598.2	CDS	-	-	sense	68118256	GTACTCGCAGACACTACGAA	ACCTGTACTCGCAGACACTACGAAAGGTAA	AGG	8	1197	3567
gRNA_248	71371	Arid5b	NM_023598.2	CDS	-	+	antisense	68098122	TGTCAAATGATTGGACCACA	AACATGTCAAATGATTGGACCACAAGGACC	AGG	10	1949	3567
gRNA_249	71371	Arid5b	NM_023598.2	CDS	-	-	sense	68101900	CAAACCCCAAGATACATCTG	CCCCCAAACCCCAAGATACATCTGAGGTGA	AGG	9	1396	3567
gRNA_250	71371	Arid5b	NM_023598.2	CDS	-	-	sense	68134999	TGACGGTAAAGTTATCAGCA	ACTGTGACGGTAAAGTTATCAGCAAGGTAA	AGG	5	841	3567
gRNA_251	109689	Arrb1	NM_177231.2	CDS	+	-	antisense	99592990	GTCTGCATACTGGCGCACTG	AGATGTCTGCATACTGGCGCACTGGGGAAA	GGG	10	703	1257
gRNA_252	109689	Arrb1	NM_177231.2	CDS	+	+	sense	99591286	TGTGCGGCTAGTCATCCGGA	ACTCTGTGCGGCTAGTCATCCGGAAGGTTC	AGG	8	505	1257
gRNA_253	109689	Arrb1	NM_177231.2	CDS	+	+	sense	99587255	GAGTATCTCAAAGAAAGGCG	TCCTGAGTATCTCAAAGAAAGGCGAGGTAA	AGG	4	152	1257
gRNA_254	109689	Arrb1	NM_177231.2	CDS	+	-	antisense	99594622	CTGGGTGCCACATTGTCACT	TGAGCTGGGTGCCACATTGTCACTGGGAAG	GGG	11	777	1257
gRNA_255	109689	Arrb1	NM_177231.2	CDS	+	-	antisense	99591372	AGTGATGCCTCAAGGTGTAG	ATCCAGTGATGCCTCAAGGTGTAGGGGCTT	GGG	8	591	1257
gRNA_256	66403	Asf1a	NM_025541.3	CDS	+	-	antisense	53597256	AAGGTGATCTCGAACTGGAA	CTCGAAGGTGATCTCGAACTGGAACGGGTT	CGG	1	66	615
gRNA_257	66403	Asf1a	NM_025541.3	CDS	+	-	antisense	53606124	TCTGGGATGAGTCCTGCATT	TGCATCTGGGATGAGTCCTGCATTCGGTGC	CGG	3	240	615
gRNA_258	66403	Asf1a	NM_025541.3	CDS	+	-	antisense	53606192	CTCTAATAAATTCTTGACCT	CCAACTCTAATAAATTCTTGACCTCGGTAG	CGG	3	308	615
gRNA_259	66403	Asf1a	NM_025541.3	CDS	+	+	sense	53602369	GGAGTGGAAAATAATCTATG	ACTTGGAGTGGAAAATAATCTATGTGGGCT	TGG	2	130	615
gRNA_260	66403	Asf1a	NM_025541.3	CDS	+	+	sense	53602440	TGGGTCCCGTTCCTGCAGGA	TTAGTGGGTCCCGTTCCTGCAGGAAGGCAT	AGG	2	201	615
gRNA_261	66929	Asf1b	NM_024184.2	CDS	+	+	sense	83955920	GATCAGCTTCGAATGCAGTG	TCGAGATCAGCTTCGAATGCAGTGAGGCCC	AGG	1	91	609
gRNA_262	66929	Asf1b	NM_024184.2	CDS	+	+	sense	83965100	TCAGATCCTAGATTCAGTGC	TTGATCAGATCCTAGATTCAGTGCTGGTGG	TGG	2	178	609
gRNA_263	66929	Asf1b	NM_024184.2	CDS	+	+	sense	83965053	GAGTGGAAGATCATTTATGT	CCTGGAGTGGAAGATCATTTATGTGGGCTC	GGG	2	131	609
gRNA_264	66929	Asf1b	NM_024184.2	CDS	+	-	antisense	83967880	GAGAACCACAGTCACACCCA	TGATGAGAACCACAGTCACACCCACGGCGT	CGG	3	271	609
gRNA_265	66929	Asf1b	NM_024184.2	CDS	+	-	antisense	83967917	CACGGATGAACTCTTGTCCA	CCCACACGGATGAACTCTTGTCCATGGTAG	TGG	3	308	609
gRNA_266	192195	Ash1l	NM_138679.5	CDS	+	+	sense	88981442	GACAGAGCATTACTTAATGG	AAAGGACAGAGCATTACTTAATGGAGGAAC	AGG	2	626	8877
gRNA_267	192195	Ash1l	NM_138679.5	CDS	+	-	antisense	88985223	CAACCATAAGCCATCTCTGG	CATCCAACCATAAGCCATCTCTGGAGGTAC	AGG	2	4407	8877
gRNA_268	192195	Ash1l	NM_138679.5	CDS	+	+	sense	88984444	TAATAATAGCACATCAGACA	CAGATAATAATAGCACATCAGACAGGGCAG	GGG	2	3628	8877
gRNA_269	192195	Ash1l	NM_138679.5	CDS	+	-	antisense	88982388	TCAGGAGAAGTGCAATACAC	AAAGTCAGGAGAAGTGCAATACACAGGAGG	AGG	2	1572	8877
gRNA_270	192195	Ash1l	NM_138679.5	CDS	+	-	antisense	88982967	GCCACCACTTTAGTCCACCG	TCTTGCCACCACTTTAGTCCACCGAGGTTT	AGG	2	2151	8877
gRNA_271	23808	Ash2l	NM_011791.3	CDS	-	+	antisense	25839756	TCACGACGTGTCTATTCCAA	GTACTCACGACGTGTCTATTCCAAAGGTGT	AGG	3	373	1872
gRNA_272	23808	Ash2l	NM_011791.3	CDS	-	-	sense	25840587	GCTCCGGAGAGGCCGAAAGT	CCCAGCTCCGGAGAGGCCGAAAGTGGGTAA	GGG	1	171	1872
gRNA_273	23808	Ash2l	NM_011791.3	CDS	-	-	sense	25828840	GGATCGCAGCCGGAAGCAGT	GGGGGGATCGCAGCCGGAAGCAGTGGGAAA	GGG	9	858	1872
gRNA_274	23808	Ash2l	NM_011791.3	CDS	-	-	sense	25835001	GACGTGGCAGTCTCGAACAC	ATTTGACGTGGCAGTCTCGAACACAGGATG	AGG	5	529	1872
gRNA_275	23808	Ash2l	NM_011791.3	CDS	-	-	sense	25823284	AGTTAAAGATCTCTGATGAC	CCCCAGTTAAAGATCTCTGATGACCGGCTG	CGG	11	1173	1872
gRNA_276	228790	Asxl1	NM_001039939.1	CDS	+	+	sense	153393642	GCAAATGAAGCGCAACAGAG	CAGGGCAAATGAAGCGCAACAGAGGGGAAG	GGG	9	736	4545
gRNA_277	228790	Asxl1	NM_001039939.1	CDS	+	-	antisense	153399730	GCCCACTTGTAAGCACACCT	TCCAGCCCACTTGTAAGCACACCTGGGACC	GGG	13	2201	4545
gRNA_278	228790	Asxl1	NM_001039939.1	CDS	+	+	sense	153397657	TACTAAAACCGACTTAGCAG	AAGATACTAAAACCGACTTAGCAGGGGTGA	GGG	12	1366	4545
gRNA_279	228790	Asxl1	NM_001039939.1	CDS	+	+	sense	153399302	CCACTTACCAGATATGCCCC	CGGCCCACTTACCAGATATGCCCCCGGATC	CGG	13	1773	4545
gRNA_280	228790	Asxl1	NM_001039939.1	CDS	+	-	antisense	153357160	TGAGTGTGAAAAGACTAATG	ACCTTGAGTGTGAAAAGACTAATGCGGCCA	CGG	4	233	4545
gRNA_281	75302	Asxl2	NM_172421.5	CDS	+	-	antisense	3496835	TGGCGATTCTCAGTGATACG	GTGCTGGCGATTCTCAGTGATACGTGGTCT	TGG	11	1617	4113
gRNA_282	75302	Asxl2	NM_172421.5	CDS	+	-	antisense	3496367	TCTTCTTTACACTCGGACTG	TGCTTCTTCTTTACACTCGGACTGAGGAAC	AGG	11	1149	4113
gRNA_283	75302	Asxl2	NM_172421.5	CDS	+	-	antisense	3500566	AACTCCTAGGGTCTTGCAAG	CTGCAACTCCTAGGGTCTTGCAAGTGGCAA	TGG	12	2306	4113
gRNA_284	75302	Asxl2	NM_172421.5	CDS	+	-	antisense	3451747	GTATACACGCCCATTCTACC	CAAAGTATACACGCCCATTCTACCTGGAAC	TGG	4	228	4113
gRNA_285	75302	Asxl2	NM_172421.5	CDS	+	-	antisense	3500172	AATGGTCCCTCCAACTGAGG	CCGGAATGGTCCCTCCAACTGAGGCGGCTG	CGG	12	1912	4113
gRNA_286	70472	Atad2	NM_027435.2	CDS	-	+	antisense	58120987	TTGGTCCCGTAGAAGACAAG	CTTCTTGGTCCCGTAGAAGACAAGCGGAAT	CGG	8	944	4095
gRNA_287	70472	Atad2	NM_027435.2	CDS	-	+	antisense	58111175	GACCGGGCCTCCGTAAAGCA	AACCGACCGGGCCTCCGTAAAGCAGGGTCT	GGG	14	1685	4095
gRNA_288	70472	Atad2	NM_027435.2	CDS	-	+	antisense	58108561	CTGCGGGTACCGTCGACGCA	AGATCTGCGGGTACCGTCGACGCAGGGCGC	GGG	16	1891	4095
gRNA_289	70472	Atad2	NM_027435.2	CDS	-	-	sense	58126689	TTCCAGTTATTCGCTCATTG	GTTATTCCAGTTATTCGCTCATTGAGGAAT	AGG	4	390	4095
gRNA_290	70472	Atad2	NM_027435.2	CDS	-	-	sense	58108339	ACAGAAAGTATTTCCACATG	CCCTACAGAAAGTATTTCCACATGTGGAAG	TGG	16	2113	4095
gRNA_291	11909	Atf2	NM_001025093.2	CDS	-	+	antisense	73846343	GGACGAACGATAGCTGATGT	TGCTGGACGAACGATAGCTGATGTGGGCTG	GGG	9	426	1464
gRNA_292	11909	Atf2	NM_001025093.2	CDS	-	-	sense	73829901	CAACACCCTCCAGTTACCAA	CCAGCAACACCCTCCAGTTACCAATGGTGA	TGG	12	815	1464
gRNA_293	11909	Atf2	NM_001025093.2	CDS	-	+	antisense	73829803	ACATACCGGAGTTTCTGTAG	ACACACATACCGGAGTTTCTGTAGTGGAGG	TGG	12	913	1464
gRNA_294	11909	Atf2	NM_001025093.2	CDS	-	+	antisense	73846240	CTGGGTGATTACAGTACTTG	GTGCCTGGGTGATTACAGTACTTGAGGTTG	AGG	9	529	1464
gRNA_295	11909	Atf2	NM_001025093.2	CDS	-	+	antisense	73850709	GCAAGAGGGGACAAATCTAG	TGTTGCAAGAGGGGACAAATCTAGAGGCAT	AGG	8	273	1464
gRNA_296	54343	Atf7ip	NM_019426.2	CDS	+	-	antisense	136560625	CAGACTGTGAATCACCGGAG	TCATCAGACTGTGAATCACCGGAGGGGGCA	GGG	2	854	3921
gRNA_297	54343	Atf7ip	NM_019426.2	CDS	+	-	antisense	136561440	GTCCGGGATCAGCTAACCTG	AAAAGTCCGGGATCAGCTAACCTGGGGTGC	GGG	2	1669	3921
gRNA_298	54343	Atf7ip	NM_019426.2	CDS	+	-	antisense	136560111	AAGATCACAAGTTATACTGG	AAGAAAGATCACAAGTTATACTGGGGGACA	GGG	2	340	3921
gRNA_299	54343	Atf7ip	NM_019426.2	CDS	+	+	sense	136582425	GTCCAAAAGAAATGTTAGCG	TGGAGTCCAAAAGAAATGTTAGCGAGGGTC	AGG	8	2218	3921
gRNA_300	54343	Atf7ip	NM_019426.2	CDS	+	-	antisense	136560395	GAGATGGGCTCACTACAGGT	TCCAGAGATGGGCTCACTACAGGTGGGCTC	GGG	2	624	3921
gRNA_301	75329	Atf7ip2	NM_153123.2	CDS	+	+	sense	10236215	TAATAGCATGATTAAAGTTG	CACCTAATAGCATGATTAAAGTTGGGGTGA	GGG	8	790	1359
gRNA_302	75329	Atf7ip2	NM_153123.2	CDS	+	+	sense	10204685	AATTAATGAAAATGCTTGTG	AGCAAATTAATGAAAATGCTTGTGGGGCTC	GGG	3	226	1359
gRNA_303	75329	Atf7ip2	NM_153123.2	CDS	+	+	sense	10212663	TTAACAGGTTACAGATTCAG	CCATTTAACAGGTTACAGATTCAGAGGCTA	AGG	6	508	1359
gRNA_304	75329	Atf7ip2	NM_153123.2	CDS	+	+	sense	10212813	TGAGTTTGCTTCTGAAAGGT	GTGTTGAGTTTGCTTCTGAAAGGTAGGCAT	AGG	6	658	1359
gRNA_305	75329	Atf7ip2	NM_153123.2	CDS	+	-	antisense	10201454	TTTAAACTCTGATTACCATT	AGGATTTAAACTCTGATTACCATTTGGAAT	TGG	2	144	1359
gRNA_306	11920	Atm	NM_007499.2	CDS	-	-	sense	53479687	TGCAAGATACACATGAATCG	TTACTGCAAGATACACATGAATCGTGGAGA	TGG	37	5586	9201
gRNA_307	11920	Atm	NM_007499.2	CDS	-	-	sense	53524425	ATAATTCATGCTGTCACCAG	TAGAATAATTCATGCTGTCACCAGAGGATG	AGG	6	584	9201
gRNA_308	11920	Atm	NM_007499.2	CDS	-	-	sense	53500708	GAGAGCACACGGATTGCTCA	CATGGAGAGCACACGGATTGCTCAAGGACA	AGG	20	3047	9201
gRNA_309	11920	Atm	NM_007499.2	CDS	-	+	antisense	53490150	GAGTATAAATAACATCGCGA	ATCAGAGTATAAATAACATCGCGAAGGACA	AGG	29	4418	9201
gRNA_310	11920	Atm	NM_007499.2	CDS	-	+	antisense	53510267	AAGACTTGAACACCGGACAA	CCAAAAGACTTGAACACCGGACAAGGGTTT	GGG	14	2143	9201
gRNA_311	13498	Atn1	NM_007881.4	CDS	-	-	sense	124746340	CCCCGCCTGGATACAAACCG	GCCACCCCGCCTGGATACAAACCGGGGTCA	GGG	5	1929	3528
gRNA_312	13498	Atn1	NM_007881.4	CDS	-	-	sense	124747896	CGACCCTAGAGATATAGACC	GCAGCGACCCTAGAGATATAGACCAGGACA	AGG	5	373	3528
gRNA_313	13498	Atn1	NM_007881.4	CDS	-	+	antisense	124746567	GGGGTGTGAACATGAATAGG	AAGAGGGGTGTGAACATGAATAGGAGGCTT	AGG	5	1702	3528
gRNA_314	13498	Atn1	NM_007881.4	CDS	-	+	antisense	124747333	GAGGCTGAGGCATTGTTGAG	AGGAGAGGCTGAGGCATTGTTGAGGGGTCT	GGG	5	936	3528
gRNA_315	13498	Atn1	NM_007881.4	CDS	-	+	antisense	124747693	ATCGGAGCATGATATCCAGT	CTCCATCGGAGCATGATATCCAGTAGGCGG	AGG	5	576	3528
gRNA_316	245000	Atr	NM_019864.1	CDS	+	-	antisense	95881388	TCAGGTGATGTAATATCTCG	CAGTTCAGGTGATGTAATATCTCGTGGTCC	TGG	16	3333	7926
gRNA_317	245000	Atr	NM_019864.1	CDS	+	+	sense	95867578	CTTCAGATCTCTCTCGAATG	ATCCCTTCAGATCTCTCTCGAATGTGGTAC	TGG	6	1442	7926
gRNA_318	245000	Atr	NM_019864.1	CDS	+	-	antisense	95907394	AACCCAACAAGACATATACT	TTACAACCCAACAAGACATATACTAGGATA	AGG	26	4601	7926
gRNA_319	245000	Atr	NM_019864.1	CDS	+	+	sense	95874264	TGAAGATGGATTCGTAAAAG	ACTCTGAAGATGGATTCGTAAAAGAGGTTA	AGG	11	2527	7926
gRNA_320	245000	Atr	NM_019864.1	CDS	+	+	sense	95897610	CTTGTGACGGTAATTCTGAA	CCAGCTTGTGACGGTAATTCTGAAAGGCTG	AGG	22	4019	7926
gRNA_321	22589	Atrx	NM_009530.2	CDS	-	-	sense	105884315	GCTGACAATCTCAAAAAACG	GAAAGCTGACAATCTCAAAAAACGCGGAGG	CGG	6	473	7431
gRNA_322	22589	Atrx	NM_009530.2	CDS	-	-	sense	105855967	AGAAGCCAAGATACAGACAT	TCTAAGAAGCCAAGATACAGACATAGGCTT	AGG	12	3972	7431
gRNA_323	22589	Atrx	NM_009530.2	CDS	-	-	sense	105876129	TGATAACCCTAAACCTCACA	CTACTGATAACCCTAAACCTCACAAGGTAC	AGG	9	2104	7431
gRNA_324	22589	Atrx	NM_009530.2	CDS	-	+	antisense	105846735	CAAGAATACATCCTGAACCT	TGGGCAAGAATACATCCTGAACCTGGGGAC	GGG	17	4715	7431
gRNA_325	22589	Atrx	NM_009530.2	CDS	-	-	sense	105876729	TGAACCCACTAACACTCCTG	AGTATGAACCCACTAACACTCCTGAGGATT	AGG	9	1504	7431
gRNA_326	246103	Atxn7	NM_139227.4	CDS	+	+	sense	14095813	AGCTTCTCGGTTATCCAGTG	AGCCAGCTTCTCGGTTATCCAGTGAGGAGG	AGG	9	1411	2604
gRNA_327	246103	Atxn7	NM_139227.4	CDS	+	+	sense	14087473	AAAGAGAAACTTCCGCTCAG	GCCCAAAGAGAAACTTCCGCTCAGGGGAAA	GGG	5	650	2604
gRNA_328	246103	Atxn7	NM_139227.4	CDS	+	+	sense	14013637	GGAAAAACCGCGAAGTCATG	TTTGGGAAAAACCGCGAAGTCATGGGGCTC	GGG	3	336	2604
gRNA_329	246103	Atxn7	NM_139227.4	CDS	+	+	sense	14089370	GGACAGATTCTGAACGGCAA	ACCCGGACAGATTCTGAACGGCAAAGGGCT	AGG	6	884	2604
gRNA_330	246103	Atxn7	NM_139227.4	CDS	+	-	antisense	14099990	GGCACAGAATTTGTCCGGTG	TGTCGGCACAGAATTTGTCCGGTGAGGAAC	AGG	11	1674	2604
gRNA_331	217218	Atxn7l3	NM_001098837.1	CDS	-	-	sense	102294139	GCAGCCGAATCGCCAACCGT	AACAGCAGCCGAATCGCCAACCGTCGGTGA	CGG	4	351	1044
gRNA_332	217218	Atxn7l3	NM_001098837.1	CDS	-	+	antisense	102294286	TGTCCAAAGATGTCCAACCC	AACCTGTCCAAAGATGTCCAACCCAGGCTG	AGG	4	204	1044
gRNA_333	217218	Atxn7l3	NM_001098837.1	CDS	-	+	antisense	102293075	TCTACTCACCTTAAAAGGAT	AGCATCTACTCACCTTAAAAGGATCGGAGT	CGG	8	544	1044
gRNA_334	217218	Atxn7l3	NM_001098837.1	CDS	-	+	antisense	102294569	AGTAGCCACACTTAACAGCC	AAGAAGTAGCCACACTTAACAGCCCGGTGT	CGG	3	125	1044
gRNA_335	217218	Atxn7l3	NM_001098837.1	CDS	-	+	antisense	102294636	AGCATATATCTCCTGAGCGA	GGTCAGCATATATCTCCTGAGCGATGGCCT	TGG	3	58	1044
gRNA_336	20878	Aurka	NM_011497.4	CDS	-	+	antisense	172362867	TAGAATCAGATAAACTCGGG	ATTCTAGAATCAGATAAACTCGGGTGGCGT	TGG	6	652	1254
gRNA_337	20878	Aurka	NM_011497.4	CDS	-	+	antisense	172367157	AAGACGCGTTTCGGACCGAA	CACCAAGACGCGTTTCGGACCGAAGGGAAC	GGG	3	123	1254
gRNA_338	20878	Aurka	NM_011497.4	CDS	-	+	antisense	172367081	AGAAGGACACAGGACCCGCT	AGTTAGAAGGACACAGGACCCGCTGGGCCT	GGG	3	199	1254
gRNA_339	20878	Aurka	NM_011497.4	CDS	-	-	sense	172363647	ACAGCTGGAGAAGGCGAACG	AAACACAGCTGGAGAAGGCGAACGTGGAGC	TGG	5	556	1254
gRNA_340	20878	Aurka	NM_011497.4	CDS	-	-	sense	172359894	CCAACAGTACATCACTGAGT	TCTCCCAACAGTACATCACTGAGTTGGCAA	TGG	7	754	1254
gRNA_341	20877	Aurkb	NM_011496.2	CDS	+	+	sense	69048583	CCTGGAATACGCCCCTCGCG	TAATCCTGGAATACGCCCCTCGCGGGGAAC	GGG	5	490	1038
gRNA_342	20877	Aurkb	NM_011496.2	CDS	+	+	sense	69048798	AATTCACAGAGACATAAAGC	AGGTAATTCACAGAGACATAAAGCCGGAGA	CGG	6	619	1038
gRNA_343	20877	Aurkb	NM_011496.2	CDS	+	+	sense	69048272	GAAGAAGAGCCGTTTCATCG	GGGAGAAGAAGAGCCGTTTCATCGTGGCAC	TGG	4	319	1038
gRNA_344	20877	Aurkb	NM_011496.2	CDS	+	+	sense	69047883	CGGTTCAACAGCCAGTCCAC	GAACCGGTTCAACAGCCAGTCCACAGGTAC	AGG	2	146	1038
gRNA_345	20877	Aurkb	NM_011496.2	CDS	+	+	sense	69048735	TGGACCCTCACAGATCATGG	TGTGTGGACCCTCACAGATCATGGAGGAAC	AGG	6	556	1038
gRNA_346	20871	Aurkc	NM_001080965.1	CDS	+	-	antisense	6995540	TCACCCACCCAGGGACACAC	TGTCTCACCCACCCAGGGACACACGGGACA	GGG	1	97	948
gRNA_347	20871	Aurkc	NM_001080965.1	CDS	+	+	sense	6997557	ACTACTTCTATGATGACACT	TACAACTACTTCTATGATGACACTCGGATA	CGG	4	375	948
gRNA_348	20871	Aurkc	NM_001080965.1	CDS	+	+	sense	6997648	GGACCAGCAGCGTACAGCCA	AGTTGGACCAGCAGCGTACAGCCACGGTGA	CGG	4	466	948
gRNA_349	20871	Aurkc	NM_001080965.1	CDS	+	-	antisense	7000121	TCCAACCTACCTGAGAGAGG	CCCATCCAACCTACCTGAGAGAGGGGGTAT	GGG	5	613	948
gRNA_350	20871	Aurkc	NM_001080965.1	CDS	+	+	sense	7000033	ATGAGAAGAAGGTGATTCAC	TGCCATGAGAAGAAGGTGATTCACAGGGAC	AGG	5	525	948
gRNA_351	68251	Babam1	NM_026636.2	CDS	+	+	sense	71397834	ACACTCGATCCAATCCAGAG	CCTCACACTCGATCCAATCCAGAGGGGGCT	GGG	2	105	1002
gRNA_352	68251	Babam1	NM_026636.2	CDS	+	+	sense	71399642	AGTGAATGACGACTCCGCCT	TTGTAGTGAATGACGACTCCGCCTGGGTAA	GGG	4	472	1002
gRNA_353	68251	Babam1	NM_026636.2	CDS	+	+	sense	71397999	AGGTCCAGATTCGAACACCA	TCTGAGGTCCAGATTCGAACACCAAGGGTC	AGG	2	270	1002
gRNA_354	68251	Babam1	NM_026636.2	CDS	+	-	antisense	71402801	ATGGTGCGCACAACATAGGG	CAGGATGGTGCGCACAACATAGGGGGGTGG	GGG	7	636	1002
gRNA_355	68251	Babam1	NM_026636.2	CDS	+	-	antisense	71399808	GACAGTGACAAGGATACTGA	TGGGGACAGTGACAAGGATACTGAAGGTGG	AGG	5	556	1002
gRNA_356	53325	Banp	XM_011248442.1	CDS	+	-	antisense	121997116	TGATGTGCAACATGTCGGAA	GTGCTGATGTGCAACATGTCGGAAGGGATG	GGG	6	731	1521
gRNA_357	53325	Banp	XM_011248442.1	CDS	+	+	sense	121978750	AGACCTGCAACAAAGTGCGA	ACCCAGACCTGCAACAAAGTGCGATGGTAA	TGG	3	357	1521
gRNA_358	53325	Banp	XM_011248442.1	CDS	+	+	sense	121991557	GCGTCGGCAGAACACCATCG	CTGGGCGTCGGCAGAACACCATCGTGGTGA	TGG	5	508	1521
gRNA_359	53325	Banp	XM_011248442.1	CDS	+	+	sense	121991699	CTCATCACCCTGAACTCCGA	CACACTCATCACCCTGAACTCCGAAGGTGC	AGG	5	650	1521
gRNA_360	53325	Banp	XM_011248442.1	CDS	+	+	sense	121997193	GGACTACCTGTTCCACCGTG	TGCTGGACTACCTGTTCCACCGTGAGGTGC	AGG	6	808	1521
gRNA_361	104416	Bap1	NM_027088.2	CDS	+	-	antisense	31255646	ACCTGTCTGAGTGCACTCAG	TAGTACCTGTCTGAGTGCACTCAGAGGCCA	AGG	10	916	2187
gRNA_362	104416	Bap1	NM_027088.2	CDS	+	-	antisense	31252988	CCACCAACGTAGAAACCTTG	TCATCCACCAACGTAGAAACCTTGCGGCGG	CGG	4	182	2187
gRNA_363	104416	Bap1	NM_027088.2	CDS	+	-	antisense	31255140	TGGTCTCATACTTAATCCTG	AGCCTGGTCTCATACTTAATCCTGCGGTCA	CGG	9	713	2187
gRNA_364	104416	Bap1	NM_027088.2	CDS	+	+	sense	31254261	GCTATGTGCCTATCACAGGG	GTCAGCTATGTGCCTATCACAGGGAGGCTC	AGG	7	531	2187
gRNA_365	104416	Bap1	NM_027088.2	CDS	+	-	antisense	31256702	GGGGCGCTCGGACGGGAACG	TGCTGGGGCGCTCGGACGGGAACGCGGCTG	CGG	12	1157	2187
gRNA_366	12021	Bard1	NM_007525.3	CDS	-	+	antisense	71075278	CTCTTAGGAACAGCTACAGG	AGCACTCTTAGGAACAGCTACAGGGGGAGT	GGG	4	543	2298
gRNA_367	12021	Bard1	NM_007525.3	CDS	-	+	antisense	71067108	ATACAAAGGAAAACTACCAA	AGATATACAAAGGAAAACTACCAACGGTGT	CGG	5	1359	2298
gRNA_368	12021	Bard1	NM_007525.3	CDS	-	-	sense	71074892	GGGAGTAATGGAAATCGTAA	AGGAGGGAGTAATGGAAATCGTAAAGGCTG	AGG	4	929	2298
gRNA_369	12021	Bard1	NM_007525.3	CDS	-	+	antisense	71089503	TCACATCCTCCTAAGCACAC	GTGCTCACATCCTCCTAAGCACACGGGCTC	GGG	2	165	2298
gRNA_370	12021	Bard1	NM_007525.3	CDS	-	-	sense	71065519	TGGCCACATCGATATAGTCA	AGAGTGGCCACATCGATATAGTCAAGGTGT	AGG	6	1492	2298
gRNA_371	217578	Baz1a	NM_013815.2	CDS	-	-	sense	54941539	AGTCCTGCTAACAGGCGACG	CTTCAGTCCTGCTAACAGGCGACGAGGAAG	AGG	7	824	4659
gRNA_372	217578	Baz1a	NM_013815.2	CDS	-	-	sense	54916631	CGGTGCATAAGCCAAATCGG	AAACCGGTGCATAAGCCAAATCGGTGGTGC	TGG	18	2667	4659
gRNA_373	217578	Baz1a	NM_013815.2	CDS	-	+	antisense	54975162	AAAATATCGGTCCTTGACAT	CAACAAAATATCGGTCCTTGACATAGGCAA	AGG	3	334	4659
gRNA_374	217578	Baz1a	NM_013815.2	CDS	-	-	sense	54923130	ACGAGGAGGATTCGACGCTA	AGAAACGAGGAGGATTCGACGCTACGGACG	CGG	14	1741	4659
gRNA_375	217578	Baz1a	NM_013815.2	CDS	-	+	antisense	54916909	GAAGATGTTAGTACAGGCGA	GAGGGAAGATGTTAGTACAGGCGATGGCAC	TGG	18	2389	4659
gRNA_376	22385	Baz1b	NM_011714.2	CDS	+	+	sense	135221990	AAGCTGAAGAGGAACGAATG	CGGGAAGCTGAAGAGGAACGAATGCGGAAA	CGG	8	2628	4440
gRNA_377	22385	Baz1b	NM_011714.2	CDS	+	+	sense	135209054	GACTAGATGACAGAGCGCGT	ATTTGACTAGATGACAGAGCGCGTAGGTCT	AGG	5	582	4440
gRNA_378	22385	Baz1b	NM_011714.2	CDS	+	-	antisense	135217513	CATCCCCAAAAAGAGTGTTG	GCCACATCCCCAAAAAGAGTGTTGGGGAGC	GGG	7	1814	4440
gRNA_379	22385	Baz1b	NM_011714.2	CDS	+	+	sense	135198292	TCATGACCAAATATGCCGTG	GAGATCATGACCAAATATGCCGTGGGGGAA	GGG	3	345	4440
gRNA_380	22385	Baz1b	NM_011714.2	CDS	+	-	antisense	135217975	CTTGCACAGAGTATGTCATG	TGGTCTTGCACAGAGTATGTCATGAGGATA	AGG	7	2276	4440
gRNA_381	116848	Baz2a	NM_054078.2	CDS	+	+	sense	128121895	GCGCAGTTCTCGGATCATGG	GGAGGCGCAGTTCTCGGATCATGGAGGAAA	AGG	18	3106	5664
gRNA_382	116848	Baz2a	NM_054078.2	CDS	+	+	sense	128118622	ATGAGGCAGAAGGTCCAACG	GAAGATGAGGCAGAAGGTCCAACGGGGAGA	GGG	12	2135	5664
gRNA_383	116848	Baz2a	NM_054078.2	CDS	+	-	antisense	128119653	TACTGGACAGTGTCAAACCA	GCCCTACTGGACAGTGTCAAACCAGGGATG	GGG	15	2495	5664
gRNA_384	116848	Baz2a	NM_054078.2	CDS	+	-	antisense	128112621	TTGGTGTAAAGACTCCACAG	CTTCTTGGTGTAAAGACTCCACAGAGGAGA	AGG	5	769	5664
gRNA_385	116848	Baz2a	NM_054078.2	CDS	+	-	antisense	128114444	GGATGTAGTTGAGTACTAGG	TGCTGGATGTAGTTGAGTACTAGGTGGCTG	TGG	7	1245	5664
gRNA_386	407823	Baz2b	NM_001001182.3	CDS	-	-	sense	59957670	GTTGCATATTATGCCCCGTG	AGAAGTTGCATATTATGCCCCGTGTGGGAA	TGG	12	2177	6372
gRNA_387	407823	Baz2b	NM_001001182.3	CDS	-	-	sense	59935220	GGAGGCCGAGAAACGAACCA	TATTGGAGGCCGAGAAACGAACCAAGGTTA	AGG	17	2710	6372
gRNA_388	407823	Baz2b	NM_001001182.3	CDS	-	+	antisense	59923574	TGCATGCCAGCTCGTTAACG	TTGCTGCATGCCAGCTCGTTAACGAGGAAG	AGG	22	3404	6372
gRNA_389	407823	Baz2b	NM_001001182.3	CDS	-	+	antisense	59969346	GCTGCTAATGCCTTCACTCG	CACTGCTGCTAATGCCTTCACTCGAGGTGT	AGG	7	628	6372
gRNA_390	407823	Baz2b	NM_001001182.3	CDS	-	+	antisense	59962159	CCCTCTAAACTGTTCCACCA	CTGTCCCTCTAAACTGTTCCACCAAGGCCG	AGG	9	1624	6372
gRNA_391	68183	Bcas2	NM_026602.3	CDS	+	-	antisense	103172024	TTCAAAGGCAGAATAATCCG	TTACTTCAAAGGCAGAATAATCCGGGGCCG	GGG	2	169	678
gRNA_392	68183	Bcas2	NM_026602.3	CDS	+	+	sense	103174386	AAAAAAATGACATTACTGCA	GGTCAAAAAAATGACATTACTGCATGGCAA	TGG	4	303	678
gRNA_393	68183	Bcas2	NM_026602.3	CDS	+	+	sense	103171949	CTGTTCTCGTTCTTAGGCGG	TGGCCTGTTCTCGTTCTTAGGCGGCGGCCC	CGG	2	94	678
gRNA_394	68183	Bcas2	NM_026602.3	CDS	+	+	sense	103174420	AAACAATTCTATGGCTCAGT	GTGTAAACAATTCTATGGCTCAGTTGGAGC	TGG	4	337	678
gRNA_395	68183	Bcas2	NM_026602.3	CDS	+	+	sense	103174486	GCATGGATGCAATGCCTGGA	CACAGCATGGATGCAATGCCTGGAAGGTGT	AGG	4	403	678
gRNA_396	12053	Bcl6	NM_009744.3	CDS	-	+	antisense	23973051	GTTGACAGGCCACTGTACAG	TGGTGTTGACAGGCCACTGTACAGAGGAGG	AGG	5	552	2124
gRNA_397	12053	Bcl6	NM_009744.3	CDS	-	-	sense	23972626	AATGCACCCTTGAACCGGAA	CCCCAATGCACCCTTGAACCGGAAGGGTCT	GGG	5	977	2124
gRNA_398	12053	Bcl6	NM_009744.3	CDS	-	-	sense	23974823	CACATGCAGGAAGTTCATCA	TCGACACATGCAGGAAGTTCATCAAGGCCA	AGG	4	373	2124
gRNA_399	12053	Bcl6	NM_009744.3	CDS	-	-	sense	23972426	CAATCAGAATGCCAAACCCG	GCCTCAATCAGAATGCCAAACCCGAGGGCT	AGG	5	1177	2124
gRNA_400	12053	Bcl6	NM_009744.3	CDS	-	-	sense	23972819	CAGCAACATCTACTCGCCCA	GTCACAGCAACATCTACTCGCCCAAGGAGG	AGG	5	784	2124
gRNA_401	71458	Bcor	NM_175045.3	CDS	-	-	sense	12056492	GATGAGGCCGAATCCAACGA	AACTGATGAGGCCGAATCCAACGATGGCAA	TGG	4	2864	5178
gRNA_402	71458	Bcor	NM_175045.3	CDS	-	-	sense	12057742	ACTGGGCAATACCGCAACAG	TTGGACTGGGCAATACCGCAACAGCGGAGT	CGG	4	1614	5178
gRNA_403	71458	Bcor	NM_175045.3	CDS	-	+	antisense	12058293	GTGCTTGTGGAACTCGGAGT	GATAGTGCTTGTGGAACTCGGAGTAGGTCT	AGG	4	1063	5178
gRNA_404	71458	Bcor	NM_175045.3	CDS	-	-	sense	12056899	CAGACACTAAAACTGATGCA	GAAGCAGACACTAAAACTGATGCAGGGGCA	GGG	4	2457	5178
gRNA_405	71458	Bcor	NM_175045.3	CDS	-	-	sense	12058900	CTATATACAAAACACCGCCT	AGTGCTATATACAAAACACCGCCTGGGATA	GGG	4	456	5178
gRNA_406	320376	Bcorl1	NM_178782.4	CDS	+	-	antisense	48368921	GGAGGTGGGATGTATACCAG	ACTCGGAGGTGGGATGTATACCAGAGGCTG	AGG	5	1329	5346
gRNA_407	320376	Bcorl1	NM_178782.4	CDS	+	-	antisense	48368239	GGAATGGATCGGGAACCGAG	ACTTGGAATGGATCGGGAACCGAGGGGGTC	GGG	5	647	5346
gRNA_408	320376	Bcorl1	NM_178782.4	CDS	+	-	antisense	48369211	AGGTATCTGCCAAAGGTCCA	AGGGAGGTATCTGCCAAAGGTCCAGGGACC	GGG	5	1619	5346
gRNA_409	320376	Bcorl1	NM_178782.4	CDS	+	-	antisense	48369555	TTGAGACCTAGACAGGACTG	TGCGTTGAGACCTAGACAGGACTGTGGAAA	TGG	5	1963	5346
gRNA_410	320376	Bcorl1	NM_178782.4	CDS	+	+	sense	48370425	GGGAGTAAATCAGGGATCCG	ACATGGGAGTAAATCAGGGATCCGAGGAAT	AGG	5	2833	5346
gRNA_411	331623	Bend3	NM_199028.2	CDS	+	-	antisense	43511089	GAGTCATAGCAGTCGTCCCG	AGAGGAGTCATAGCAGTCGTCCCGCGGTGC	CGG	4	1476	2478
gRNA_412	331623	Bend3	NM_199028.2	CDS	+	+	sense	43510535	GCTCATCCGCAACTACGTAG	TGCAGCTCATCCGCAACTACGTAGAGGTCT	AGG	4	922	2478
gRNA_413	331623	Bend3	NM_199028.2	CDS	+	+	sense	43510148	GAAGCGGGAATGTGGTGTCG	CTCAGAAGCGGGAATGTGGTGTCGGGGTTG	GGG	4	535	2478
gRNA_414	331623	Bend3	NM_199028.2	CDS	+	+	sense	43510772	CACCATTGCCTCAGACCACG	GCAGCACCATTGCCTCAGACCACGTGGTGG	TGG	4	1159	2478
gRNA_415	331623	Bend3	NM_199028.2	CDS	+	-	antisense	43510409	GAGCTGCAAAAGGAGTCGAC	GGAAGAGCTGCAAAAGGAGTCGACAGGCTA	AGG	4	796	2478
gRNA_416	12144	Blm	NM_001042527.2	CDS	-	-	sense	80512935	GGATTTAACGAAGGAATCGG	AAGTGGATTTAACGAAGGAATCGGAGGAGG	AGG	3	658	4251
gRNA_417	12144	Blm	NM_001042527.2	CDS	-	+	antisense	80497450	TCTACTATTAGTGATCTCAA	TTGATCTACTATTAGTGATCTCAAGGGAGA	GGG	9	2172	4251
gRNA_418	12144	Blm	NM_001042527.2	CDS	-	+	antisense	80509417	TTACCTGGAACATTTCAACG	ATTTTTACCTGGAACATTTCAACGAGGAAG	AGG	4	961	4251
gRNA_419	12144	Blm	NM_001042527.2	CDS	-	-	sense	80502614	ACGAAAGCACTGACTTCCCA	AGGAACGAAAGCACTGACTTCCCAGGGAGT	GGG	7	1575	4251
gRNA_420	12144	Blm	NM_001042527.2	CDS	-	+	antisense	80494104	CCTTCACCGACTTACACCTG	ACAACCTTCACCGACTTACACCTGAGGTCT	AGG	12	2577	4251
gRNA_421	12151	Bmi1	NM_007552.4	CDS	+	+	sense	18682319	ACCACTCCTGAACATAAGGT	CCAGACCACTCCTGAACATAAGGTAGGAAG	AGG	3	208	975
gRNA_422	12151	Bmi1	NM_007552.4	CDS	+	+	sense	18683179	ACTGTCTTTATAGCTGCCAA	TCAAACTGTCTTTATAGCTGCCAATGGCTC	TGG	6	320	975
gRNA_423	12151	Bmi1	NM_007552.4	CDS	+	+	sense	18684032	AAAGGATTACTACACGCTAA	CTTTAAAGGATTACTACACGCTAATGGACA	TGG	9	610	975
gRNA_424	12151	Bmi1	NM_007552.4	CDS	+	-	antisense	18683697	GCATCACAGTCATTGCTGCT	AAGTGCATCACAGTCATTGCTGCTGGGCAT	GGG	8	497	975
gRNA_425	12151	Bmi1	NM_007552.4	CDS	+	+	sense	18681871	CACTTAATGTGTGTCCTGTG	TCCCCACTTAATGTGTGTCCTGTGTGGAGG	TGG	2	59	975
gRNA_426	207165	Bptf	XM_006532675.1	CDS	-	-	sense	107131361	CGATGACTCCGATTATCCGG	ACGACGATGACTCCGATTATCCGGAGGAGA	AGG	1	562	9477
gRNA_427	207165	Bptf	XM_006532675.1	CDS	-	-	sense	107077766	GTGAGGAGTACCGAGTGACA	AAAGGTGAGGAGTACCGAGTGACAGGGTAC	GGG	11	3120	9477
gRNA_428	207165	Bptf	XM_006532675.1	CDS	-	-	sense	107095898	GACTCCTTAAGAATCAAACG	TTTGGACTCCTTAAGAATCAAACGAGGGGA	AGG	4	1724	9477
gRNA_429	207165	Bptf	XM_006532675.1	CDS	-	-	sense	107073313	GAGGGCTCTAACCTTAGCAA	TGGAGAGGGCTCTAACCTTAGCAAGGGCTT	GGG	13	5084	9477
gRNA_430	207165	Bptf	XM_006532675.1	CDS	-	+	antisense	107081447	AATTGGTCGAGTATTGATTG	AATGAATTGGTCGAGTATTGATTGTGGTAG	TGG	8	2594	9477
gRNA_431	12189	Brca1	NM_009764.3	CDS	-	+	antisense	101526211	TGTTATCCAAGGAACATCGG	TTAGTGTTATCCAAGGAACATCGGTGGTAG	TGG	10	1096	5439
gRNA_432	12189	Brca1	NM_009764.3	CDS	-	+	antisense	101523807	CTAATTTCCTAGACGCTCTG	GATTCTAATTTCCTAGACGCTCTGTGGAGA	TGG	10	3500	5439
gRNA_433	12189	Brca1	NM_009764.3	CDS	-	+	antisense	101524145	GGCTGCATACTATCTAATGG	ACCAGGCTGCATACTATCTAATGGAGGCAC	AGG	10	3162	5439
gRNA_434	12189	Brca1	NM_009764.3	CDS	-	-	sense	101525788	AAGTACATCCCTTCAACCTG	AGAGAAGTACATCCCTTCAACCTGAGGACT	AGG	10	1519	5439
gRNA_435	12189	Brca1	NM_009764.3	CDS	-	-	sense	101524518	GCTGATACAATGTGTGATAG	AGCTGCTGATACAATGTGTGATAGAGGTTG	AGG	10	2789	5439
gRNA_436	12190	Brca2	NM_001081001.2	CDS	+	+	sense	150541667	TGCTTTGGCATATTATACGG	ATTCTGCTTTGGCATATTATACGGAGGACA	AGG	11	4894	9990
gRNA_437	12190	Brca2	NM_001081001.2	CDS	+	+	sense	150540824	ATGTACCCAATATGCGAGAG	AGTCATGTACCCAATATGCGAGAGAGGAAA	AGG	11	4051	9990
gRNA_438	12190	Brca2	NM_001081001.2	CDS	+	-	antisense	150542745	TTGGGAGTGACAATACACCC	GGTTTTGGGAGTGACAATACACCCTGGGTG	TGG	11	5972	9990
gRNA_439	12190	Brca2	NM_001081001.2	CDS	+	-	antisense	150539645	ATCTGATTTCATATTCAAGG	TCCCATCTGATTTCATATTCAAGGAGGAAT	AGG	11	2872	9990
gRNA_440	12190	Brca2	NM_001081001.2	CDS	+	-	antisense	150536765	GTACCCAAAGTCTCGTCAAG	AACAGTACCCAAAGTCTCGTCAAGTGGCTC	TGG	10	1503	9990
gRNA_441	210766	Brcc3	NM_001166457.1	CDS	+	-	antisense	75435528	GAAGGCCAAACAGTTATATG	ATGTGAAGGCCAAACAGTTATATGAGGGTG	AGG	5	378	876
gRNA_442	210766	Brcc3	NM_001166457.1	CDS	+	+	sense	75435466	ACCTTGACAAACATACAGGT	AAAGACCTTGACAAACATACAGGTTGGCTG	TGG	5	316	876
gRNA_443	210766	Brcc3	NM_001166457.1	CDS	+	+	sense	75418437	CAAATTTACATACACTGGAA	ACTCCAAATTTACATACACTGGAACGGAAA	CGG	3	166	876
gRNA_444	210766	Brcc3	NM_001166457.1	CDS	+	-	antisense	75437947	GGAAGCAAGTATAGAGTACC	GATTGGAAGCAAGTATAGAGTACCCGGCCA	CGG	7	503	876
gRNA_445	210766	Brcc3	NM_001166457.1	CDS	+	+	sense	75422821	TCCATTCTGTCATCATCTTG	CATATCCATTCTGTCATCATCTTGCGGCGT	CGG	4	237	876
gRNA_446	223770	Brd1	XM_006520835.2	CDS	-	+	antisense	88730280	ATGAACTTGTAGTACACAGG	CTCGATGAACTTGTAGTACACAGGGGGCCT	GGG	2	411	3177
gRNA_447	223770	Brd1	XM_006520835.2	CDS	-	+	antisense	88730439	TTAGTTCTTAAGCAAACAGG	ACGCTTAGTTCTTAAGCAAACAGGCGGCCT	CGG	2	252	3177
gRNA_448	223770	Brd1	XM_006520835.2	CDS	-	-	sense	88730057	GCAGCAGTCCTTGATAGATG	GTGAGCAGCAGTCCTTGATAGATGAGGACG	AGG	2	634	3177
gRNA_449	223770	Brd1	XM_006520835.2	CDS	-	+	antisense	88729349	GGGGATATACGGAGCGCACA	GAGGGGGGATATACGGAGCGCACACGGTCG	CGG	2	1342	3177
gRNA_450	223770	Brd1	XM_006520835.2	CDS	-	+	antisense	88729816	TCCACAGGGCACATACCACG	GGGATCCACAGGGCACATACCACGTGGCCC	TGG	2	875	3177
gRNA_451	14312	Brd2	NM_001204973.1	CDS	-	+	antisense	34117101	CTGGTACAGAAGCCATTGTG	AAAGCTGGTACAGAAGCCATTGTGGGGCTC	GGG	3	137	2397
gRNA_452	14312	Brd2	NM_001204973.1	CDS	-	-	sense	34115246	AAAAGGCGTTAAACGGAAAG	AGAAAAAAGGCGTTAAACGGAAAGCGGATA	CGG	7	841	2397
gRNA_453	14312	Brd2	NM_001204973.1	CDS	-	+	antisense	34114378	GTGCCATAGCCACAACATCG	TTTCGTGCCATAGCCACAACATCGTGGTCT	TGG	8	1298	2397
gRNA_454	14312	Brd2	NM_001204973.1	CDS	-	+	antisense	34115494	ACAGTGGTAGGTATTTCAGG	GAGGACAGTGGTAGGTATTTCAGGTGGTGG	TGG	6	690	2397
gRNA_455	14312	Brd2	NM_001204973.1	CDS	-	-	sense	34116291	TGGACATGGGTACTATCAAG	CCTATGGACATGGGTACTATCAAGAGGAGA	AGG	4	375	2397
gRNA_456	67382	Brd3	NM_023336.4	CDS	-	+	antisense	27459761	GTGGTGGGGGAGACTCACTC	GAAAGTGGTGGGGGAGACTCACTCCGGCTG	CGG	6	779	2181
gRNA_457	67382	Brd3	NM_023336.4	CDS	-	+	antisense	27462563	ATTAGCACTATATCATCTGT	GGCCATTAGCACTATATCATCTGTGGGCTG	GGG	4	354	2181
gRNA_458	67382	Brd3	NM_023336.4	CDS	-	-	sense	27457006	CGAGAGTACCCAGATGCACA	TAGCCGAGAGTACCCAGATGCACAGGGCTT	GGG	7	1115	2181
gRNA_459	67382	Brd3	NM_023336.4	CDS	-	-	sense	27463560	TAAAAAACCCAATGGACATG	ATAATAAAAAACCCAATGGACATGGGGACT	GGG	3	243	2181
gRNA_460	67382	Brd3	NM_023336.4	CDS	-	-	sense	27459610	GAAAACTGTCCGAGCACCTG	AAGGGAAAACTGTCCGAGCACCTGCGGCAC	CGG	6	930	2181
gRNA_461	57261	Brd4	NM_020508.4	CDS	-	+	antisense	32212988	ACTGAATTATGTGTACTACA	CTTGACTGAATTATGTGTACTACACGGCCT	CGG	11	1901	4203
gRNA_462	57261	Brd4	NM_020508.4	CDS	-	-	sense	32229465	TATGGAAACACCAGTTTGCG	ACACTATGGAAACACCAGTTTGCGTGGCCT	TGG	3	237	4203
gRNA_463	57261	Brd4	NM_020508.4	CDS	-	+	antisense	32221450	GTGAGGGTGGCTCATGAATG	GCCAGTGAGGGTGGCTCATGAATGGGGTCG	GGG	7	911	4203
gRNA_464	57261	Brd4	NM_020508.4	CDS	-	+	antisense	32222149	TTTGGTACCGTGGATACACC	TGTGTTTGGTACCGTGGATACACCAGGCTT	AGG	6	576	4203
gRNA_465	57261	Brd4	NM_020508.4	CDS	-	+	antisense	32214696	GTCAGTGGAACTGTCGCTGT	AGTCGTCAGTGGAACTGTCGCTGTCGGAAG	CGG	9	1489	4203
gRNA_466	26992	Brd7	NM_012047.2	CDS	-	-	sense	88357905	AGCTCGTTAGCCAAACAAGA	TACAAGCTCGTTAGCCAAACAAGAAGGTTG	AGG	3	383	1956
gRNA_467	26992	Brd7	NM_012047.2	CDS	-	-	sense	88345851	CAGGAGGCAAGCTAACACGG	GAGTCAGGAGGCAAGCTAACACGGCGGCTG	CGG	8	990	1956
gRNA_468	26992	Brd7	NM_012047.2	CDS	-	+	antisense	88361614	GGTCGCTTCTGTCTTCGAAG	TCATGGTCGCTTCTGTCTTCGAAGAGGCTG	AGG	2	146	1956
gRNA_469	26992	Brd7	NM_012047.2	CDS	-	+	antisense	88343671	TTGTCATCCCCAATCTCACA	CCAGTTGTCATCCCCAATCTCACAGGGCAG	GGG	10	1106	1956
gRNA_470	26992	Brd7	NM_012047.2	CDS	-	+	antisense	88342828	CAAATGTAGAGTCATAATGT	TTGGCAAATGTAGAGTCATAATGTGGGGCA	GGG	11	1238	1956
gRNA_471	78656	Brd8	NM_030147.3	CDS	-	+	antisense	34608536	GGTGGCACAAGCTTAACTGG	AGGGGGTGGCACAAGCTTAACTGGCGGCTC	CGG	11	1098	2856
gRNA_472	78656	Brd8	NM_030147.3	CDS	-	+	antisense	34611175	TTGGAGTCAAGTCTCCAAGT	GTGGTTGGAGTCAAGTCTCCAAGTGGGTAA	GGG	8	599	2856
gRNA_473	78656	Brd8	NM_030147.3	CDS	-	+	antisense	34607254	TTCCACCTTAATCTCAACAC	TGGGTTCCACCTTAATCTCAACACCGGAAT	CGG	13	1735	2856
gRNA_474	78656	Brd8	NM_030147.3	CDS	-	+	antisense	34610414	GAAGTCTCCATACCAGTCTG	CACAGAAGTCTCCATACCAGTCTGGGGCTA	GGG	9	857	2856
gRNA_475	78656	Brd8	NM_030147.3	CDS	-	-	sense	34613266	ATGCAGAACTAATCCAAGCC	AGAGATGCAGAACTAATCCAAGCCGGGCAC	GGG	6	390	2856
gRNA_476	105246	Brd9	NM_001024508.3	CDS	+	+	sense	73946127	TGGAAGTCTGCTCTACAGCG	GAGATGGAAGTCTGCTCTACAGCGTGGTGA	TGG	9	1009	1794
gRNA_477	105246	Brd9	NM_001024508.3	CDS	+	+	sense	73938556	ACGATCGCTCAGACCACGAA	TACGACGATCGCTCAGACCACGAACGGGAG	CGG	2	174	1794
gRNA_478	105246	Brd9	NM_001024508.3	CDS	+	+	sense	73940260	ACGAGAGCACACCTATCCAG	GAGAACGAGAGCACACCTATCCAGAGGCTT	AGG	4	423	1794
gRNA_479	105246	Brd9	NM_001024508.3	CDS	+	+	sense	73942030	GCCAAGAAGATCCTGCACGC	ATTAGCCAAGAAGATCCTGCACGCGGGCTT	GGG	6	692	1794
gRNA_480	105246	Brd9	NM_001024508.3	CDS	+	+	sense	73938908	GGAACACTGCGACTCAGAGG	AGAAGGAACACTGCGACTCAGAGGGGGAGG	GGG	3	310	1794
gRNA_481	114642	Brdt	NM_054054.2	CDS	+	-	antisense	107348612	GACTGCGAGTCACAGATCGG	CAGAGACTGCGAGTCACAGATCGGGGGAGC	GGG	6	588	2871
gRNA_482	114642	Brdt	NM_054054.2	CDS	+	-	antisense	107358838	CTGATGAACAGCATTAAGCT	GCTGCTGATGAACAGCATTAAGCTGGGAAA	GGG	10	1285	2871
gRNA_483	114642	Brdt	NM_054054.2	CDS	+	+	sense	107350350	ATGGCCCTTCTATAATCCTG	ATGCATGGCCCTTCTATAATCCTGTGGATG	TGG	7	889	2871
gRNA_484	114642	Brdt	NM_054054.2	CDS	+	-	antisense	107356845	GCCACAACTTCATGATCGGG	CATCGCCACAACTTCATGATCGGGAGGATT	AGG	8	1059	2871
gRNA_485	114642	Brdt	NM_054054.2	CDS	+	+	sense	107359601	GAAGGTTGTCAGGTCTAAGG	CAAAGAAGGTTGTCAGGTCTAAGGAGGAGC	AGG	12	1759	2871
gRNA_486	107976	Bre	NM_144541.1	CDS	+	+	sense	31731026	ACTGCACATCCCGTACGCTG	TCAAACTGCACATCCCGTACGCTGGGGAGA	GGG	3	187	1152
gRNA_487	107976	Bre	NM_144541.1	CDS	+	-	antisense	31785663	TACTCACGTGCAGCGCAGAG	GCAGTACTCACGTGCAGCGCAGAGGGGTCT	GGG	4	290	1152
gRNA_488	107976	Bre	NM_144541.1	CDS	+	-	antisense	31901128	GTACAACTTGGGGTACACCT	ACAAGTACAACTTGGGGTACACCTGGGTAG	GGG	7	643	1152
gRNA_489	107976	Bre	NM_144541.1	CDS	+	-	antisense	31820576	TGAGGCGCGAGCTCTCACGG	AACATGAGGCGCGAGCTCTCACGGAGGCGG	AGG	5	398	1152
gRNA_490	107976	Bre	NM_144541.1	CDS	+	+	sense	31701908	CTCCCCATTCATATCAAGCG	TGCTCTCCCCATTCATATCAAGCGTGGTCC	TGG	2	58	1152
gRNA_491	107392	Brms1	NM_134155.1	CDS	+	-	antisense	5046462	AAGAGGTTCCGTATATTCTG	CGCCAAGAGGTTCCGTATATTCTGGGGCTC	GGG	4	298	741
gRNA_492	107392	Brms1	NM_134155.1	CDS	+	+	sense	5046846	GCTGTATGACACACTGCTTG	TGCTGCTGTATGACACACTGCTTGGGGAGC	GGG	6	469	741
gRNA_493	107392	Brms1	NM_134155.1	CDS	+	+	sense	5045970	TTCAGCAGCTGAGATGAACG	GGGATTCAGCAGCTGAGATGAACGGGGAGG	GGG	2	70	741
gRNA_494	107392	Brms1	NM_134155.1	CDS	+	+	sense	5046513	CCTGAAGATCCGCATTCAGG	AGAGCCTGAAGATCCGCATTCAGGTGGCAG	TGG	4	349	741
gRNA_495	107392	Brms1	NM_134155.1	CDS	+	+	sense	5046156	TGGATGATGAAGACTATGAG	GAGATGGATGATGAAGACTATGAGCGGCGC	CGG	3	159	741
gRNA_496	52592	Brms1l	NM_001037756.2	CDS	+	-	antisense	55861162	AGGATATCTGAGACAACGAC	GGAAAGGATATCTGAGACAACGACCGGCTT	CGG	6	612	972
gRNA_497	52592	Brms1l	NM_001037756.2	CDS	+	+	sense	55836579	TGGACTACGCGGAGAACGAG	GAGGTGGACTACGCGGAGAACGAGGGGAGC	GGG	1	75	972
gRNA_498	52592	Brms1l	NM_001037756.2	CDS	+	+	sense	55861111	GGAACGACGAGCTTCAGTCA	CTGTGGAACGACGAGCTTCAGTCACGGAAA	CGG	6	561	972
gRNA_499	52592	Brms1l	NM_001037756.2	CDS	+	+	sense	55844512	AAACATGCAGATTCGCACAA	AAGAAAACATGCAGATTCGCACAAAGGTAG	AGG	3	349	972
gRNA_500	52592	Brms1l	NM_001037756.2	CDS	+	+	sense	55860155	GAAGATAAGAAGGCTTGAGG	AGGAGAAGATAAGAAGGCTTGAGGAGGACA	AGG	5	505	972
gRNA_501	78783	Brpf1	NM_001282127.1	CDS	+	+	sense	113315162	CCTGCTACATTTGTAAACAG	CTCACCTGCTACATTTGTAAACAGCGGGGC	CGG	3	1167	3639
gRNA_502	78783	Brpf1	NM_001282127.1	CDS	+	-	antisense	113314792	CTTCATCCACTAGTGCATTG	GCATCTTCATCCACTAGTGCATTGGGGTCA	GGG	3	797	3639
gRNA_503	78783	Brpf1	NM_001282127.1	CDS	+	-	antisense	113310398	TCTTACCGGTAGTAGGAAGT	GTGGTCTTACCGGTAGTAGGAAGTGGGCCG	GGG	2	585	3639
gRNA_504	78783	Brpf1	NM_001282127.1	CDS	+	+	sense	113316623	GAAACGACAATCACGGAATG	CTCTGAAACGACAATCACGGAATGGGGTCC	GGG	4	1651	3639
gRNA_505	78783	Brpf1	NM_001282127.1	CDS	+	-	antisense	113310051	TGGTGACTGTGAGACTTCAG	GGCCTGGTGACTGTGAGACTTCAGAGGGGC	AGG	2	238	3639
gRNA_506	268936	Brpf3	NM_001081315.1	CDS	+	+	sense	28806184	TACCGAATGCAATAGCAACA	ATATTACCGAATGCAATAGCAACAAGGAAA	AGG	2	229	3615
gRNA_507	268936	Brpf3	NM_001081315.1	CDS	+	-	antisense	28806823	CCAGATGGCGCAGACTACGT	GGATCCAGATGGCGCAGACTACGTGGGCCC	GGG	2	868	3615
gRNA_508	268936	Brpf3	NM_001081315.1	CDS	+	+	sense	28807102	TCGCAAGACTGCGTATTGTG	CTGTTCGCAAGACTGCGTATTGTGAGGCCC	AGG	2	1147	3615
gRNA_509	268936	Brpf3	NM_001081315.1	CDS	+	-	antisense	28807385	ACCTGTAAGAGGGTATCTGT	GCTCACCTGTAAGAGGGTATCTGTGGGACA	GGG	2	1430	3615
gRNA_510	268936	Brpf3	NM_001081315.1	CDS	+	+	sense	28806385	CCGATACATTGAGAAGCCTC	ACTACCGATACATTGAGAAGCCTCCGGAAG	CGG	2	430	3615
gRNA_511	93871	Brwd1	NM_145125.3	CDS	-	-	sense	96066176	TTCCTAGTGGAGATACACCG	TTATTTCCTAGTGGAGATACACCGAGGAAG	AGG	7	458	6915
gRNA_512	93871	Brwd1	NM_145125.3	CDS	-	-	sense	96036015	CTGATTGGACAGCTGACACG	TATTCTGATTGGACAGCTGACACGGGGATC	GGG	23	2616	6915
gRNA_513	93871	Brwd1	NM_145125.3	CDS	-	-	sense	96017674	GCTGTATTGAGAGTGACTGG	AGTGGCTGTATTGAGAGTGACTGGAGGAGG	AGG	35	3957	6915
gRNA_514	93871	Brwd1	NM_145125.3	CDS	-	-	sense	96033617	TTATGAACTAAATCCTCACA	ACATTTATGAACTAAATCCTCACAAGGAGC	AGG	25	2971	6915
gRNA_515	93871	Brwd1	NM_145125.3	CDS	-	-	sense	96046488	AGCCTGCATACCAACGACAG	TATAAGCCTGCATACCAACGACAGTGGAGA	TGG	18	1931	6915
gRNA_516	382236	Brwd3	NM_001081477.1	CDS	-	-	sense	108771638	GCTGTGGAAGGTCTTTACGA	CCCAGCTGTGGAAGGTCTTTACGAAGGACA	AGG	21	2355	5400
gRNA_517	382236	Brwd3	NM_001081477.1	CDS	-	-	sense	108805455	TAGCCTTTGATCGAAGCGGG	TGTGTAGCCTTTGATCGAAGCGGGAGGCGA	AGG	7	573	5400
gRNA_518	382236	Brwd3	NM_001081477.1	CDS	-	+	antisense	108768006	ATGGTATCCAAGATCCACTG	TGGTATGGTATCCAAGATCCACTGAGGGGC	AGG	24	2772	5400
gRNA_519	382236	Brwd3	NM_001081477.1	CDS	-	-	sense	108825376	AGACATTACTAGGTGTCGGT	GTACAGACATTACTAGGTGTCGGTCGGCAG	CGG	5	300	5400
gRNA_520	382236	Brwd3	NM_001081477.1	CDS	-	+	antisense	108774972	ACGCCGAAGGCCAATATTTG	CACTACGCCGAAGGCCAATATTTGGGGAAG	GGG	19	2083	5400
gRNA_521	107182	Btaf1	NM_001080706.1	CDS	+	-	antisense	36989498	CAACACATATTAATTACCAA	AGCACAACACATATTAATTACCAAGGGATG	GGG	23	3306	5547
gRNA_522	107182	Btaf1	NM_001080706.1	CDS	+	+	sense	36969100	GTCTTAACTCGAATAATCGA	TAAAGTCTTAACTCGAATAATCGAAGGACT	AGG	12	1304	5547
gRNA_523	107182	Btaf1	NM_001080706.1	CDS	+	+	sense	36956403	AAGAGAGGATAGCACGCCAA	CCTAAAGAGAGGATAGCACGCCAACGGAAA	CGG	5	429	5547
gRNA_524	107182	Btaf1	NM_001080706.1	CDS	+	-	antisense	36983539	TCATTCTGCATACGTGTGAA	ACATTCATTCTGCATACGTGTGAACGGAAC	CGG	19	2310	5547
gRNA_525	107182	Btaf1	NM_001080706.1	CDS	+	+	sense	36973014	ATTATTATCAACACAGGACG	TTACATTATTATCAACACAGGACGAGGTAA	AGG	14	1642	5547
gRNA_526	218490	Btf3	NM_001170540.1	CDS	-	-	sense	98313744	TCCCATAGGGAACTGCTCGT	TTGCTCCCATAGGGAACTGCTCGTAGGAAG	AGG	3	78	489
gRNA_527	218490	Btf3	NM_001170540.1	CDS	-	+	antisense	98313196	TCAGCTGCTTTGTCTCAGCG	TCTGTCAGCTGCTTTGTCTCAGCGTGGCCT	TGG	4	281	489
gRNA_528	218490	Btf3	NM_001170540.1	CDS	-	+	antisense	98313707	CAGTTTCTTATCGTCTGCTG	ACTGCAGTTTCTTATCGTCTGCTGTGGCCG	TGG	3	115	489
gRNA_529	218490	Btf3	NM_001170540.1	CDS	-	-	sense	98313655	TTAGGGGTGAACAACATCTC	GAAGTTAGGGGTGAACAACATCTCTGGTAT	TGG	3	167	489
gRNA_530	218490	Btf3	NM_001170540.1	CDS	-	+	antisense	98313162	CCAAGCTGGTTGAGGATGCT	TGCACCAAGCTGGTTGAGGATGCTGGGAAG	GGG	4	315	489
gRNA_531	12235	Bub1	NM_001113179.1	CDS	-	-	sense	127813904	GCAGTATCTTCGGGAGATTG	AAATGCAGTATCTTCGGGAGATTGGGGAGT	GGG	14	1505	3180
gRNA_532	12235	Bub1	NM_001113179.1	CDS	-	-	sense	127827341	TCAGACAGGAATTCACAATG	TTTTTCAGACAGGAATTCACAATGAGGCTG	AGG	4	382	3180
gRNA_533	12235	Bub1	NM_001113179.1	CDS	-	+	antisense	127807956	CTGGGTGAACAAACCACCTG	CTTCCTGGGTGAACAAACCACCTGTGGCAG	TGG	18	1981	3180
gRNA_534	12235	Bub1	NM_001113179.1	CDS	-	-	sense	127819248	AGTGGTGGAATTGTCACACA	ATCAAGTGGTGGAATTGTCACACAAGGACC	AGG	9	922	3180
gRNA_535	12235	Bub1	NM_001113179.1	CDS	-	+	antisense	127810772	TCCATAAACTCATCAGTGTG	ATCATCCATAAACTCATCAGTGTGAGGCAT	AGG	16	1674	3180
gRNA_536	12236	Bub1b	NM_009773.3	CDS	+	-	antisense	118615027	AGATAACTCCGTTCTAGACG	GCTTAGATAACTCCGTTCTAGACGCGGTAT	CGG	7	826	3159
gRNA_537	12236	Bub1b	NM_009773.3	CDS	+	+	sense	118606577	GAACAGAACTACCCTCAAGG	GACAGAACAGAACTACCCTCAAGGGGGGAA	GGG	4	254	3159
gRNA_538	12236	Bub1b	NM_009773.3	CDS	+	-	antisense	118623130	GGAACTCCCGACATTTCCTG	CAGAGGAACTCCCGACATTTCCTGAGGCCC	AGG	11	1440	3159
gRNA_539	12236	Bub1b	NM_009773.3	CDS	+	+	sense	118630965	AATTATTGAAGAGAGCCGTG	GCCCAATTATTGAAGAGAGCCGTGAGGCCA	AGG	16	1996	3159
gRNA_540	12236	Bub1b	NM_009773.3	CDS	+	+	sense	118626936	AGAAGTGGGCACCACAAATG	CTACAGAAGTGGGCACCACAAATGAGGATG	AGG	14	1687	3159
gRNA_541	12237	Bub3	NM_009774.4	CDS	+	+	sense	131560854	ATGTGCCCGCCAATTCCATG	TACGATGTGCCCGCCAATTCCATGAGGCTC	AGG	2	144	981
gRNA_542	12237	Bub3	NM_009774.4	CDS	+	-	antisense	131560768	GTTGGGGCTGAACTTAACCG	ATGTGTTGGGGCTGAACTTAACCGAGGAGA	AGG	2	58	981
gRNA_543	12237	Bub3	NM_009774.4	CDS	+	+	sense	131563432	GGGATCAGACAGTTAAACTG	AGTTGGGATCAGACAGTTAAACTGTGGGAC	TGG	4	363	981
gRNA_544	12237	Bub3	NM_009774.4	CDS	+	-	antisense	131566249	AGTCCCACACCAGCACTCGG	CGCAAGTCCCACACCAGCACTCGGCGGCCC	CGG	5	473	981
gRNA_545	12237	Bub3	NM_009774.4	CDS	+	-	antisense	131568216	CCAAGTATTCCACAGCCACT	GGGTCCAAGTATTCCACAGCCACTCGGCCT	CGG	6	608	981
gRNA_546	67488	Calcoco1	NM_026192.3	CDS	-	-	sense	102711480	TGAATTACAAACGGTCCGAG	AGGCTGAATTACAAACGGTCCGAGAGGAGA	AGG	8	868	2076
gRNA_547	67488	Calcoco1	NM_026192.3	CDS	-	-	sense	102711021	ACTACACCGCAGCCGACTGG	CTGAACTACACCGCAGCCGACTGGAGGTGG	AGG	9	1153	2076
gRNA_548	67488	Calcoco1	NM_026192.3	CDS	-	-	sense	102719041	GAGATTATCACACGTTCGTG	GTTCGAGATTATCACACGTTCGTGTGGTCC	TGG	3	192	2076
gRNA_549	67488	Calcoco1	NM_026192.3	CDS	-	-	sense	102710503	TAAGATCCTGAAGCTGAGTG	AGGATAAGATCCTGAAGCTGAGTGCGGAGA	CGG	10	1288	2076
gRNA_550	67488	Calcoco1	NM_026192.3	CDS	-	-	sense	102717939	TTCCGGTATGTGAACCGCCA	CCAGTTCCGGTATGTGAACCGCCAGGGCCG	GGG	4	314	2076
gRNA_551	216874	Camta2	NM_001190376.1	CDS	-	-	sense	70683928	GGATGGGAAGACTACCCGAG	GGAAGGATGGGAAGACTACCCGAGAGGACC	AGG	5	301	3612
gRNA_552	216874	Camta2	NM_001190376.1	CDS	-	-	sense	70681000	AGAGGAGAAGCCTTGTTCGG	AACGAGAGGAGAAGCCTTGTTCGGAGGCTC	AGG	9	1469	3612
gRNA_553	216874	Camta2	NM_001190376.1	CDS	-	+	antisense	70681333	GGCTGTTGAGAAAACGATCA	TGGGGGCTGTTGAGAAAACGATCAGGGTCA	GGG	9	1136	3612
gRNA_554	216874	Camta2	NM_001190376.1	CDS	-	-	sense	70678336	TCTTTGAGTATCGAGCCCGC	GTGCTCTTTGAGTATCGAGCCCGCCGGTTC	CGG	11	1854	3612
gRNA_555	216874	Camta2	NM_001190376.1	CDS	-	+	antisense	70682947	ACCACTTCAGCCATTCTCGA	CGTGACCACTTCAGCCATTCTCGACGGTCG	CGG	7	512	3612
gRNA_556	59035	Carm1	NM_021531.6	CDS	+	-	antisense	21586507	GAAAGCAACATCGAACCAGA	CAATGAAAGCAACATCGAACCAGAAGGCCA	AGG	10	1171	1827
gRNA_557	59035	Carm1	NM_021531.6	CDS	+	-	antisense	21569581	GGAGCCAAAACACATACCGT	CCATGGAGCCAAAACACATACCGTGGGGTG	GGG	2	349	1827
gRNA_558	59035	Carm1	NM_021531.6	CDS	+	+	sense	21583585	TGAGTACTTCCGGCAACCTG	TGGATGAGTACTTCCGGCAACCTGTGGTGG	TGG	8	1015	1827
gRNA_559	59035	Carm1	NM_021531.6	CDS	+	-	antisense	21575482	GGTTCTGCAGGATCGCACGC	GTGTGGTTCTGCAGGATCGCACGCTGGTAG	TGG	4	524	1827
gRNA_560	59035	Carm1	NM_021531.6	CDS	+	+	sense	21580343	CAATCTGACAGACCGCATCG	GTAACAATCTGACAGACCGCATCGTGGTCA	TGG	6	706	1827
gRNA_561	12412	Cbx1	NM_007622.3	CDS	+	+	sense	96802739	TTACAGTCAGAAAAGCCACG	GTTTTTACAGTCAGAAAAGCCACGAGGCTT	AGG	4	329	558
gRNA_562	12412	Cbx1	NM_007622.3	CDS	+	+	sense	96801439	GTTTCAGTGAGGACAACACT	GCTGGTTTCAGTGAGGACAACACTTGGGAG	TGG	3	150	558
gRNA_563	12412	Cbx1	NM_007622.3	CDS	+	+	sense	96800836	GCAAAACAAGAAGAAAGTGG	AAAAGCAAAACAAGAAGAAAGTGGAGGAGG	AGG	2	28	558
gRNA_564	12412	Cbx1	NM_007622.3	CDS	+	-	antisense	96802770	GTAGCTCCAATAATCCGCTC	GTCAGTAGCTCCAATAATCCGCTCTGGCTC	TGG	4	360	558
gRNA_565	12412	Cbx1	NM_007622.3	CDS	+	+	sense	96800902	TCTTGATCGGCGAGTTGTCA	AAGTTCTTGATCGGCGAGTTGTCAAGGGCA	AGG	2	94	558
gRNA_566	12416	Cbx2	NM_007623.3	CDS	+	+	sense	119028102	GATCCCATTAGAAAGAAACG	GAAGGATCCCATTAGAAAGAAACGGGGACG	GGG	5	491	1560
gRNA_567	12416	Cbx2	NM_007623.3	CDS	+	+	sense	119028586	AGCAGAGAGGGAACCATTCG	GAGCAGCAGAGAGGGAACCATTCGGGGAGC	GGG	5	975	1560
gRNA_568	12416	Cbx2	NM_007623.3	CDS	+	-	antisense	119028432	CCTGGGCCTTGAGTGCCAGT	GTGGCCTGGGCCTTGAGTGCCAGTCGGCTG	CGG	5	821	1560
gRNA_569	12416	Cbx2	NM_007623.3	CDS	+	-	antisense	119028226	CCTGCCACCGGAGCGCTGAG	CAGGCCTGCCACCGGAGCGCTGAGTGGAGG	TGG	5	615	1560
gRNA_570	12416	Cbx2	NM_007623.3	CDS	+	+	sense	119028006	AGCGACCTAGACTCCAAGAG	CGACAGCGACCTAGACTCCAAGAGAGGCCC	AGG	5	395	1560
gRNA_571	12417	Cbx3	NM_007624.3	CDS	+	+	sense	51481735	ATACAGGCTGACAAACCAAG	CTGTATACAGGCTGACAAACCAAGGGGCTT	GGG	5	341	552
gRNA_572	12417	Cbx3	NM_007624.3	CDS	+	+	sense	51481733	GTATACAGGCTGACAAACCA	CCCTGTATACAGGCTGACAAACCAAGGGGC	AGG	5	339	552
gRNA_573	12417	Cbx3	NM_007624.3	CDS	+	+	sense	51481734	TATACAGGCTGACAAACCAA	CCTGTATACAGGCTGACAAACCAAGGGGCT	GGG	5	340	552
gRNA_574	12417	Cbx3	NM_007624.3	CDS	+	-	antisense	51475323	CCTTCCCATTCACTACACGA	TCCACCTTCCCATTCACTACACGACGGTCC	CGG	3	116	552
gRNA_575	12417	Cbx3	NM_007624.3	CDS	+	+	sense	51478449	ACACAGTGCTGATAATACTT	CTGAACACAGTGCTGATAATACTTGGGAAC	GGG	4	178	552
gRNA_576	12418	Cbx4	NM_007625.2	CDS	-	-	sense	119084621	ACTTGCAAGATATAACACGT	TTTCACTTGCAAGATATAACACGTGGGAAC	GGG	3	121	1656
gRNA_577	12418	Cbx4	NM_007625.2	CDS	-	-	sense	119081926	TGCAGCCAAAGGCTACCTCG	GAGCTGCAGCCAAAGGCTACCTCGGGGCCG	GGG	5	622	1656
gRNA_578	12418	Cbx4	NM_007625.2	CDS	-	-	sense	119082551	CTGATGGGATATCGCAAGAG	GCAGCTGATGGGATATCGCAAGAGAGGGCC	AGG	4	212	1656
gRNA_579	12418	Cbx4	NM_007625.2	CDS	-	-	sense	119081811	GTGACCGGTAATGGTATTGG	GGCAGTGACCGGTAATGGTATTGGGGGCAA	GGG	5	737	1656
gRNA_580	12418	Cbx4	NM_007625.2	CDS	-	-	sense	119081491	AAAGCTCTCCCCGACCAAGG	CTCGAAAGCTCTCCCCGACCAAGGAGGCCT	AGG	5	1057	1656
gRNA_581	12419	Cbx5	NM_001110216.1	CDS	-	-	sense	103200885	CAAAGCAATGATATCGCTCG	ATAGCAAAGCAATGATATCGCTCGGGGCTT	GGG	5	341	576
gRNA_582	12419	Cbx5	NM_001110216.1	CDS	-	-	sense	103205595	AAGTATAAGAAGATGAAGGA	GAAAAAGTATAAGAAGATGAAGGAGGGTGA	GGG	4	221	576
gRNA_583	12419	Cbx5	NM_001110216.1	CDS	-	-	sense	103205552	AGAAATCAGAAGGAAACAAG	AGGGAGAAATCAGAAGGAAACAAGAGGAAA	AGG	4	264	576
gRNA_584	12419	Cbx5	NM_001110216.1	CDS	-	-	sense	103213109	GCGCATGGTTAAGGGGCAAG	ACAGGCGCATGGTTAAGGGGCAAGTGGAAT	TGG	3	100	576
gRNA_585	12419	Cbx5	NM_001110216.1	CDS	-	-	sense	103213148	GGATGAGGAGGAATATGTGG	CAGAGGATGAGGAGGAATATGTGGTGGAAA	TGG	3	61	576
gRNA_586	494448	Cbx6	NM_028763.3	CDS	-	-	sense	79828671	GTGATTGACAAGGGTCCGGG	GAAGGTGATTGACAAGGGTCCGGGAGGTGG	AGG	5	554	1245
gRNA_587	494448	Cbx6	NM_028763.3	CDS	-	+	antisense	79828419	TGGAGCTGTGTGCGTCAAAG	GAGCTGGAGCTGTGTGCGTCAAAGGGGGCA	GGG	5	806	1245
gRNA_588	494448	Cbx6	NM_028763.3	CDS	-	+	antisense	79828548	ATGTGCCAAACTTCATGTGG	GCAAATGTGCCAAACTTCATGTGGCGGATC	CGG	5	677	1245
gRNA_589	494448	Cbx6	NM_028763.3	CDS	-	-	sense	79828808	TGCCACGACCAGACCCACAA	CCCCTGCCACGACCAGACCCACAAGGGGGT	GGG	5	417	1245
gRNA_590	494448	Cbx6	NM_028763.3	CDS	-	-	sense	79833760	ACTCGGCAGGTACAGCACTT	CGTGACTCGGCAGGTACAGCACTTGGGAGC	GGG	3	121	1245
gRNA_591	52609	Cbx7	XM_006521144.3	CDS	-	-	sense	79918878	CGCAAGAAGTTCCCGCCACG	CTCACGCAAGAAGTTCCCGCCACGCGGGCC	CGG	5	473	756
gRNA_592	52609	Cbx7	XM_006521144.3	CDS	-	+	antisense	79923496	CGTAGGCCATGACAAGGCGA	TCCTCGTAGGCCATGACAAGGCGAGGGTCC	GGG	3	155	756
gRNA_593	52609	Cbx7	XM_006521144.3	CDS	-	+	antisense	79921416	ACCTCTCTTCCTATACCCCG	TCGGACCTCTCTTCCTATACCCCGAGGCTC	AGG	4	202	756
gRNA_594	52609	Cbx7	XM_006521144.3	CDS	-	-	sense	79919087	GGCTGTACAGCATGGACCTG	CAGCGGCTGTACAGCATGGACCTGCGGAGC	CGG	5	264	756
gRNA_595	52609	Cbx7	XM_006521144.3	CDS	-	-	sense	79932457	GCATCCGGAAGAAGCGCGTG	GAGAGCATCCGGAAGAAGCGCGTGCGGAAG	CGG	1	60	756
gRNA_596	30951	Cbx8	NM_013926.1	CDS	-	-	sense	119039254	GGGGACAGCTCCAAGAAACG	ACCGGGGGACAGCTCCAAGAAACGAGGACC	AGG	5	512	1089
gRNA_597	30951	Cbx8	NM_013926.1	CDS	-	-	sense	119039966	CTCTATGGCCCCAAAAAGCG	GGAGCTCTATGGCCCCAAAAAGCGAGGACC	AGG	4	212	1089
gRNA_598	30951	Cbx8	NM_013926.1	CDS	-	-	sense	119039094	GTGTGATCCAGCTTGCTCGA	CACAGTGTGATCCAGCTTGCTCGAAGGCAG	AGG	5	672	1089
gRNA_599	30951	Cbx8	NM_013926.1	CDS	-	-	sense	119039373	ACACGGGGCTACCCCCACCA	CGGAACACGGGGCTACCCCCACCAGGGAGC	GGG	5	393	1089
gRNA_600	30951	Cbx8	NM_013926.1	CDS	-	-	sense	119040152	TTCCTTTAGGTACAGCACGT	TGGTTTCCTTTAGGTACAGCACGTGGGAGC	GGG	3	121	1089
gRNA_601	268697	Ccnb1	NM_172301.3	CDS	-	-	sense	100781363	AAGAAGATGCTACAGCTGGT	GCCCAAGAAGATGCTACAGCTGGTCGGTGT	CGG	6	728	1293
gRNA_602	268697	Ccnb1	NM_172301.3	CDS	-	-	sense	100783533	TGACGTAGACGCAGATGATG	TGAGTGACGTAGACGCAGATGATGGGGCTG	GGG	4	469	1293
gRNA_603	268697	Ccnb1	NM_172301.3	CDS	-	+	antisense	100781286	GTACGTGTTGTTAGTCACAA	TAGTGTACGTGTTGTTAGTCACAAAGGCGA	AGG	6	805	1293
gRNA_604	268697	Ccnb1	NM_172301.3	CDS	-	+	antisense	100783632	TGTTTCCATCGGGCTTGGAG	CAGATGTTTCCATCGGGCTTGGAGAGGGAT	AGG	4	370	1293
gRNA_605	268697	Ccnb1	NM_172301.3	CDS	-	-	sense	100785608	CCACAGGAAGCAAAAACGCT	TCATCCACAGGAAGCAAAAACGCTAGGTAC	AGG	3	203	1293
gRNA_606	239083	Ccnb1ip1	NM_001111119.1	CDS	-	-	sense	50793743	CTGCGATCAGCACGGCAGCG	TCTTCTGCGATCAGCACGGCAGCGGGGAGT	GGG	2	112	831
gRNA_607	239083	Ccnb1ip1	NM_001111119.1	CDS	-	-	sense	50793813	TTTGCAATTATCGGAAGTGT	CTGCTTTGCAATTATCGGAAGTGTCGGATC	CGG	2	42	831
gRNA_608	239083	Ccnb1ip1	NM_001111119.1	CDS	-	+	antisense	50793607	TAATGTCCAAAACAACCTCT	GAGCTAATGTCCAAAACAACCTCTGGGCGA	GGG	2	248	831
gRNA_609	239083	Ccnb1ip1	NM_001111119.1	CDS	-	-	sense	50793650	AACAGAACTCAGTCCATCAG	TTCGAACAGAACTCAGTCCATCAGAGGAGT	AGG	2	205	831
gRNA_610	239083	Ccnb1ip1	NM_001111119.1	CDS	-	-	sense	50792188	ATAGAATTGACCTCTATGAA	GAATATAGAATTGACCTCTATGAAAGGGGA	AGG	3	416	831
gRNA_611	12544	Cdc45	NM_009862.2	CDS	-	-	sense	18795883	CCGTCATAACCACCGAAACG	TGTCCCGTCATAACCACCGAAACGAGGCGG	AGG	11	766	1701
gRNA_612	12544	Cdc45	NM_009862.2	CDS	-	-	sense	18810451	TGACCACGTCCAGTATACGC	AGTGTGACCACGTCCAGTATACGCTGGTTC	TGG	4	142	1701
gRNA_613	12544	Cdc45	NM_009862.2	CDS	-	-	sense	18808836	CATAAACTGTGGAGCCAACG	TCCTCATAAACTGTGGAGCCAACGTGGACC	TGG	5	238	1701
gRNA_614	12544	Cdc45	NM_009862.2	CDS	-	-	sense	18797374	TGTTGGACTGACAGACCAGT	CCATTGTTGGACTGACAGACCAGTGGGTGC	GGG	10	679	1701
gRNA_615	12544	Cdc45	NM_009862.2	CDS	-	+	antisense	18807375	ATCTCTAAAGATGTCGTCGT	CTTCATCTCTAAAGATGTCGTCGTAGGCAG	AGG	6	391	1701
gRNA_616	214498	Cdc73	NM_145991.2	CDS	-	-	sense	143695405	TCTACTTGGATATCTCAATG	AAGATCTACTTGGATATCTCAATGGGGAAG	GGG	3	295	1596
gRNA_617	214498	Cdc73	NM_145991.2	CDS	-	-	sense	143699288	ACCCAGAGAGTACTACACAT	GCCAACCCAGAGAGTACTACACATTGGATT	TGG	2	166	1596
gRNA_618	214498	Cdc73	NM_145991.2	CDS	-	+	antisense	143691281	AGTTCTATTACCTCAATCCG	ATAGAGTTCTATTACCTCAATCCGTGGTTT	TGG	5	417	1596
gRNA_619	214498	Cdc73	NM_145991.2	CDS	-	-	sense	143677741	ATATAACTGCCCTTAAACAG	GATGATATAACTGCCCTTAAACAGAGGAGT	AGG	7	627	1596
gRNA_620	214498	Cdc73	NM_145991.2	CDS	-	-	sense	143671360	AAGGTCGTGCCCCTGAACAA	GAAGAAGGTCGTGCCCCTGAACAACGGCCA	CGG	8	798	1596
gRNA_621	67849	Cdca5	NM_026410.3	CDS	+	-	antisense	6086569	TAGGACTTCTTCGAACCGTG	ACCCTAGGACTTCTTCGAACCGTGTGGACA	TGG	4	221	795
gRNA_622	67849	Cdca5	NM_026410.3	CDS	+	-	antisense	6090116	GGACACTACAAGTCTTGAAG	CCAGGGACACTACAAGTCTTGAAGAGGTCT	AGG	5	305	795
gRNA_623	67849	Cdca5	NM_026410.3	CDS	+	-	antisense	6090269	TGGAGGTTGAGGCACAACCA	GGGGTGGAGGTTGAGGCACAACCAAGGCTC	AGG	5	458	795
gRNA_624	67849	Cdca5	NM_026410.3	CDS	+	-	antisense	6085427	TTCCGCTTGGACGACTTCGA	AGATTTCCGCTTGGACGACTTCGAAGGCTT	AGG	2	75	795
gRNA_625	67849	Cdca5	NM_026410.3	CDS	+	-	antisense	6085490	GGGGACCAGGAACTCACCCT	CCTGGGGGACCAGGAACTCACCCTCGGCCA	CGG	2	138	795
gRNA_626	52276	Cdca8	NM_026560.4	CDS	-	-	sense	124923821	TATAGAGCGAAAGGTAATCG	TTCTTATAGAGCGAAAGGTAATCGAGGTGG	AGG	5	349	870
gRNA_627	52276	Cdca8	NM_026560.4	CDS	-	-	sense	124936594	CTGAAGGACTTCGACCGCGA	CTTCCTGAAGGACTTCGACCGCGAGGGTAA	GGG	1	89	870
gRNA_628	52276	Cdca8	NM_026560.4	CDS	-	+	antisense	124921293	TAGCTGGCGTCACAAAGTCA	CTCATAGCTGGCGTCACAAAGTCATGGCTT	TGG	7	530	870
gRNA_629	52276	Cdca8	NM_026560.4	CDS	-	-	sense	124936439	CGACAGACAGACCCTCCTCA	AGTCCGACAGACAGACCCTCCTCAAGGAGG	AGG	2	139	870
gRNA_630	52276	Cdca8	NM_026560.4	CDS	-	-	sense	124923717	ATCTTCGATCTGCAAAAGTA	AAGAATCTTCGATCTGCAAAAGTAGGGAGT	GGG	5	453	870
gRNA_631	12566	Cdk2	NM_016756.4	CDS	-	+	antisense	128702432	CATGAGTGTAAGTTCGGACA	ACCTCATGAGTGTAAGTTCGGACAGGGACT	GGG	4	467	897
gRNA_632	12566	Cdk2	NM_016756.4	CDS	-	-	sense	128702488	ACCTGCTTATCAATGCAGAG	CAGAACCTGCTTATCAATGCAGAGGGGTCC	GGG	4	411	897
gRNA_633	12566	Cdk2	NM_016756.4	CDS	-	+	antisense	128703711	TGAACAGGGTTACCTTGATG	TCACTGAACAGGGTTACCTTGATGAGGGGA	AGG	3	311	897
gRNA_634	12566	Cdk2	NM_016756.4	CDS	-	+	antisense	128704003	GGTACACCTTCAGTCTCACT	ACTGGGTACACCTTCAGTCTCACTTGGAGA	TGG	2	117	897
gRNA_635	12566	Cdk2	NM_016756.4	CDS	-	-	sense	128704782	TGGAGAGGGCACGTACGGAG	AGATTGGAGAGGGCACGTACGGAGTGGTGT	TGG	1	46	897
gRNA_636	107951	Cdk9	NM_130860.3	CDS	-	-	sense	32709815	CAACCGATACACCAACCGTG	AGCCCAACCGATACACCAACCGTGTGGTGA	TGG	5	562	1119
gRNA_637	107951	Cdk9	NM_130860.3	CDS	-	-	sense	32709534	ACTCGTAGCCCTATCATGCA	GTGGACTCGTAGCCCTATCATGCAGGGTAA	GGG	6	686	1119
gRNA_638	107951	Cdk9	NM_130860.3	CDS	-	+	antisense	32709593	GCACCCCAAAGGTCAATGGG	CCCAGCACCCCAAAGGTCAATGGGCGGGCC	CGG	6	627	1119
gRNA_639	107951	Cdk9	NM_130860.3	CDS	-	-	sense	32710191	TCACCGTATAACCGCTGCAA	AGCCTCACCGTATAACCGCTGCAAGGGCAG	GGG	4	284	1119
gRNA_640	107951	Cdk9	NM_130860.3	CDS	-	-	sense	32710048	CTACTACATCCACAGGAACA	GCCTCTACTACATCCACAGGAACAAGGTGG	AGG	4	427	1119
gRNA_641	12578	Cdkn2a	NM_009877.2	CDS	-	+	antisense	89276894	GCGCTGCGTCGTGCACCGGG	TCCCGCGCTGCGTCGTGCACCGGGCGGGAG	CGG	2	282	510
gRNA_642	12578	Cdkn2a	NM_009877.2	CDS	-	-	sense	89276942	GCAGCTCTTCTGCTCAACTA	CGTAGCAGCTCTTCTGCTCAACTACGGTGC	CGG	2	234	510
gRNA_643	12578	Cdkn2a	NM_009877.2	CDS	-	-	sense	89294466	GGGCCGCCCACTCCAAGAGA	GCGCGGGCCGCCCACTCCAAGAGAGGGTTT	GGG	1	58	510
gRNA_644	12578	Cdkn2a	NM_009877.2	CDS	-	-	sense	89294386	CTTTCGTGAACATGTTGTTG	CTGGCTTTCGTGAACATGTTGTTGAGGCTA	AGG	1	138	510
gRNA_645	12578	Cdkn2a	NM_009877.2	CDS	-	-	sense	89294437	TGGTGAAGTTCGTGCGATCC	TTCTTGGTGAAGTTCGTGCGATCCCGGAGA	CGG	1	87	510
gRNA_646	67177	Cdt1	NM_026014.3	CDS	+	-	antisense	122570243	TGGCGGAAGCGATACGACGT	CTCCTGGCGGAAGCGATACGACGTGGGATA	GGG	5	774	1674
gRNA_647	67177	Cdt1	NM_026014.3	CDS	+	-	antisense	122569970	GATACTTGTAGGGTAGGACA	ACCTGATACTTGTAGGGTAGGACAAGGCCT	AGG	4	593	1674
gRNA_648	67177	Cdt1	NM_026014.3	CDS	+	-	antisense	122569196	ACTCTTTGTTCGCTTGACGG	TTGTACTCTTTGTTCGCTTGACGGGGGATG	GGG	2	325	1674
gRNA_649	67177	Cdt1	NM_026014.3	CDS	+	+	sense	122571314	CTGGCATCCGCGCTTCAATG	CCCGCTGGCATCCGCGCTTCAATGTGGACG	TGG	7	1042	1674
gRNA_650	67177	Cdt1	NM_026014.3	CDS	+	-	antisense	122568160	GGGTGAACGCAGGAGCCACG	CTCCGGGTGAACGCAGGAGCCACGAGGCCA	AGG	1	104	1674
gRNA_651	12591	Cdx2	NM_007673.3	CDS	-	-	sense	147306853	GGACTACGGTGGTTACCACG	ACCCGGACTACGGTGGTTACCACGTGGCGG	TGG	1	130	936
gRNA_652	12591	Cdx2	NM_007673.3	CDS	-	-	sense	147306738	TGGAATGGCTACGCACCCGG	GGACTGGAATGGCTACGCACCCGGGGGCGC	GGG	1	245	936
gRNA_653	12591	Cdx2	NM_007673.3	CDS	-	-	sense	147303300	GACAAAAGACAAATACCGGG	CCAGGACAAAAGACAAATACCGGGTGGTGT	TGG	2	565	936
gRNA_654	12591	Cdx2	NM_007673.3	CDS	-	+	antisense	147306654	GGTGCGCGTGGTATTCGGCG	TGATGGTGCGCGTGGTATTCGGCGGGGCTG	GGG	1	329	936
gRNA_655	12591	Cdx2	NM_007673.3	CDS	-	-	sense	147306921	AGCTCCGTGCGCCACTCCGG	TCCTAGCTCCGTGCGCCACTCCGGCGGCCT	CGG	1	62	936
gRNA_656	12593	Cdyl	NM_001123386.1	CDS	+	+	sense	35815985	GTGGAAAGGCTATGACAGTG	TGCGGTGGAAAGGCTATGACAGTGAGGATG	AGG	2	100	1635
gRNA_657	12593	Cdyl	NM_001123386.1	CDS	+	-	antisense	35816331	CCGAGGTCCTGCCCTTAACG	TCAACCGAGGTCCTGCCCTTAACGGGGCTC	GGG	2	446	1635
gRNA_658	12593	Cdyl	NM_001123386.1	CDS	+	+	sense	35816184	AACTCCAAAGCACTTGTGGT	GACCAACTCCAAAGCACTTGTGGTAGGCAA	AGG	2	299	1635
gRNA_659	12593	Cdyl	NM_001123386.1	CDS	+	-	antisense	35816500	GGCACTAGTGGATGTATTCG	CTGAGGCACTAGTGGATGTATTCGGGGCCT	GGG	2	615	1635
gRNA_660	12593	Cdyl	NM_001123386.1	CDS	+	+	sense	35856694	ATGGATGCGCTAGCAGCCAA	ATTCATGGATGCGCTAGCAGCCAACGGAAC	CGG	3	722	1635
gRNA_661	75796	Cdyl2	NM_029441.3	CDS	-	-	sense	116595042	CTGTCGGTTTCGTGACATCG	GCAACTGTCGGTTTCGTGACATCGTGGTGA	TGG	3	745	1512
gRNA_662	75796	Cdyl2	NM_029441.3	CDS	-	-	sense	116623978	TCCTATAGGACTACCCCCAG	TGTGTCCTATAGGACTACCCCCAGTGGCTT	TGG	2	413	1512
gRNA_663	75796	Cdyl2	NM_029441.3	CDS	-	-	sense	116624079	GCAAACCATCTTCCCACAAG	AAGAGCAAACCATCTTCCCACAAGCGGAAG	CGG	2	312	1512
gRNA_664	75796	Cdyl2	NM_029441.3	CDS	-	-	sense	116589310	CTAGACTATTCCTACCTGAT	CGGACTAGACTATTCCTACCTGATCGGCCG	CGG	4	938	1512
gRNA_665	75796	Cdyl2	NM_029441.3	CDS	-	-	sense	116624291	ATGGAAAGGCTACGGCAGCA	TCCGATGGAAAGGCTACGGCAGCACGGAGG	CGG	2	100	1512
gRNA_666	330409	Cecr2	NM_001128151.1	CDS	+	+	sense	120757838	GTTGGAATTAGTAACCATCG	TCCAGTTGGAATTAGTAACCATCGGGGATC	GGG	16	1949	4278
gRNA_667	330409	Cecr2	NM_001128151.1	CDS	+	-	antisense	120758284	GGGTGGCTGCATATACCCCG	TACAGGGTGGCTGCATATACCCCGAGGAAG	AGG	16	2395	4278
gRNA_668	330409	Cecr2	NM_001128151.1	CDS	+	+	sense	120738257	AGCGGACCTCTCTCCGAGAG	CGAGAGCGGACCTCTCTCCGAGAGCGGCAA	CGG	7	801	4278
gRNA_669	330409	Cecr2	NM_001128151.1	CDS	+	-	antisense	120755525	CCATGCTTGAAATATCCATG	TTCTCCATGCTTGAAATATCCATGGGGATC	GGG	13	1376	4278
gRNA_670	330409	Cecr2	NM_001128151.1	CDS	+	+	sense	120752648	TCATTATAGATCGAGCTAAG	GTATTCATTATAGATCGAGCTAAGAGGAGA	AGG	10	1116	4278
gRNA_671	12615	Cenpa	NM_007681.3	CDS	+	-	antisense	30673014	GCCACCAAAAATCCACACCA	GCTTGCCACCAAAAATCCACACCACGGCTG	CGG	3	224	405
gRNA_672	12615	Cenpa	NM_007681.3	CDS	+	-	antisense	30667096	TACACTGGAGCTCTGTCGCG	TACCTACACTGGAGCTCTGTCGCGAGGGTC	AGG	1	67	405
gRNA_673	12615	Cenpa	NM_007681.3	CDS	+	+	sense	30667056	GTCGCAAACCGCAGACCCCA	CCGCGTCGCAAACCGCAGACCCCAAGGAGG	AGG	1	27	405
gRNA_674	12615	Cenpa	NM_007681.3	CDS	+	-	antisense	30672562	GAACTTACAACCATGCTGAA	TCTAGAACTTACAACCATGCTGAAAGGCTT	AGG	2	183	405
gRNA_675	12615	Cenpa	NM_007681.3	CDS	+	+	sense	30672503	ACAGAAATTCATGTGGCTTA	GAAGACAGAAATTCATGTGGCTTAAGGAAA	AGG	2	124	405
gRNA_676	12616	Cenpb	NM_007682.3	CDS	-	+	antisense	131179337	TAGCCCTCAGCTACCGACGG	GGCGTAGCCCTCAGCTACCGACGGCGGCTG	CGG	1	540	1800
gRNA_677	12616	Cenpb	NM_007682.3	CDS	-	+	antisense	131179485	CGCTGCAGGCCACTACACCG	ACGCCGCTGCAGGCCACTACACCGTGGCGC	TGG	1	392	1800
gRNA_678	12616	Cenpb	NM_007682.3	CDS	-	+	antisense	131178743	AAGCAAGTTGCTATGTCCGA	ACGAAAGCAAGTTGCTATGTCCGAGGGCTC	GGG	1	1134	1800
gRNA_679	12616	Cenpb	NM_007682.3	CDS	-	-	sense	131179009	AATGGCAGCAGAATCTCGTC	CTCGAATGGCAGCAGAATCTCGTCGGGTCC	GGG	1	868	1800
gRNA_680	12616	Cenpb	NM_007682.3	CDS	-	+	antisense	131179151	GCAGATTTGCCTGCGACCAG	CTTGGCAGATTTGCCTGCGACCAGTGGGGG	TGG	1	726	1800
gRNA_681	12617	Cenpc1	NM_007683.3	CDS	-	-	sense	86034271	GAAGCCATTGAAAATCATTG	AGAGGAAGCCATTGAAAATCATTGAGGCAG	AGG	10	1753	2721
gRNA_682	12617	Cenpc1	NM_007683.3	CDS	-	-	sense	86037639	TGATAAGGCTCACCCAATAG	AGTCTGATAAGGCTCACCCAATAGAGGAAG	AGG	8	1012	2721
gRNA_683	12617	Cenpc1	NM_007683.3	CDS	-	+	antisense	86046556	CCAATTCATCAGACGCACCA	AAGTCCAATTCATCAGACGCACCATGGTGA	TGG	6	350	2721
gRNA_684	12617	Cenpc1	NM_007683.3	CDS	-	-	sense	86035437	GCGTCCATCTGAGTGGTGGA	CTCAGCGTCCATCTGAGTGGTGGAGGGTAA	GGG	9	1492	2721
gRNA_685	12617	Cenpc1	NM_007683.3	CDS	-	-	sense	86037413	AATAGCAATGTGTCAAACAC	GGAAAATAGCAATGTGTCAAACACTGGCCA	TGG	8	1238	2721
gRNA_686	229841	Cenpe	NM_173762.4	CDS	+	+	sense	135231449	GGCAACAACGCTCCTAAGCG	GCTCGGCAACAACGCTCCTAAGCGAGGTAA	AGG	15	1483	7416
gRNA_687	229841	Cenpe	NM_173762.4	CDS	+	+	sense	135237600	TAGGATTCAAGGTTTACTTG	ACAGTAGGATTCAAGGTTTACTTGAGGAAA	AGG	22	2383	7416
gRNA_688	229841	Cenpe	NM_173762.4	CDS	+	+	sense	135225072	TCTTAGAAAACAATTAGAGG	CGGATCTTAGAAAACAATTAGAGGAGGTAC	AGG	12	1078	7416
gRNA_689	229841	Cenpe	NM_173762.4	CDS	+	+	sense	135239948	AAGGAAAATATCGAAATGGT	CCTAAAGGAAAATATCGAAATGGTAGGATC	AGG	25	3221	7416
gRNA_690	229841	Cenpe	NM_173762.4	CDS	+	-	antisense	135246576	GCTCAGTTTCCCTCTGCGAG	GACAGCTCAGTTTCCCTCTGCGAGAGGCTC	AGG	30	4196	7416
gRNA_691	108000	Cenpf	NM_001081363.2	CDS	-	+	antisense	189680404	ATCCGATGAAAGGCGACTTG	GAGCATCCGATGAAAGGCGACTTGGGGTAT	GGG	6	661	8994
gRNA_692	108000	Cenpf	NM_001081363.2	CDS	-	+	antisense	189657495	GAGTCAAGAACACAGAACTG	AAAGGAGTCAAGAACACAGAACTGTGGTTT	TGG	12	4139	8994
gRNA_693	108000	Cenpf	NM_001081363.2	CDS	-	-	sense	189658690	AGAGTTAACCCAAGCAAACG	TTGAAGAGTTAACCCAAGCAAACGAGGCTC	AGG	12	2944	8994
gRNA_694	108000	Cenpf	NM_001081363.2	CDS	-	-	sense	189659593	AAGTATGTTAGACAGCAAGA	TTCAAAGTATGTTAGACAGCAAGATGGTAG	TGG	12	2041	8994
gRNA_695	108000	Cenpf	NM_001081363.2	CDS	-	-	sense	189654525	ATCCCTTCCATGTAACCAGG	TGGAATCCCTTCCATGTAACCAGGAGGTAT	AGG	13	5557	8994
gRNA_696	26886	Cenph	NM_021886.1	CDS	-	-	sense	100775715	GGCCGCGGAGGAGCGTATCG	CGCAGGCCGCGGAGGAGCGTATCGAGGACC	AGG	1	88	726
gRNA_697	26886	Cenph	NM_021886.1	CDS	-	-	sense	100764174	GTTAATAATGAAGTCCCAGG	AAAAGTTAATAATGAAGTCCCAGGAGGTAA	AGG	6	412	726
gRNA_698	26886	Cenph	NM_021886.1	CDS	-	+	antisense	100772735	TGACTTACTTGTGTCGATCA	GAAGTGACTTACTTGTGTCGATCATGGACT	TGG	2	163	726
gRNA_699	26886	Cenph	NM_021886.1	CDS	-	-	sense	100766863	TGAAACTTTCAGTTGCACTT	AGGATGAAACTTTCAGTTGCACTTCGGGAT	CGG	5	315	726
gRNA_700	26886	Cenph	NM_021886.1	CDS	-	-	sense	100771259	TTATAGTAAAATTGAAGAGC	TCTTTTATAGTAAAATTGAAGAGCTGGAGA	TGG	4	232	726
gRNA_701	102920	Cenpi	NM_145924.3	CDS	+	-	antisense	134339898	AAGGTACTGTGACCGACAAG	GCTGAAGGTACTGTGACCGACAAGAGGAGC	AGG	15	1336	2241
gRNA_702	102920	Cenpi	NM_145924.3	CDS	+	+	sense	134337684	AAGATGAGTCAATCTTACTG	GTCAAAGATGAGTCAATCTTACTGAGGATC	AGG	13	1140	2241
gRNA_703	102920	Cenpi	NM_145924.3	CDS	+	+	sense	134336573	GCTGTGAGGCTAAGGAACCA	CCTTGCTGTGAGGCTAAGGAACCAGGGAGC	GGG	11	830	2241
gRNA_704	102920	Cenpi	NM_145924.3	CDS	+	+	sense	134317625	CAGGGAATGCTGTAAACTCA	TTTCCAGGGAATGCTGTAAACTCACGGATA	CGG	6	369	2241
gRNA_705	102920	Cenpi	NM_145924.3	CDS	+	-	antisense	134324770	TATAACAAATGGCAAACGTA	TAAATATAACAAATGGCAAACGTACGGGCA	CGG	8	591	2241
gRNA_706	60411	Cenpk	XM_017315552.1	CDS	+	+	sense	104242774	AACTGACAACTAAGATCCGT	AATGAACTGACAACTAAGATCCGTGGGATA	GGG	8	504	816
gRNA_707	60411	Cenpk	XM_017315552.1	CDS	+	+	sense	104242417	TAACGTATTAAACAGTGATG	CTCTTAACGTATTAAACAGTGATGTGGAAA	TGG	7	439	816
gRNA_708	60411	Cenpk	XM_017315552.1	CDS	+	+	sense	104242362	ATGCTTAAAGGGAGCAACAG	TTCCATGCTTAAAGGGAGCAACAGTGGTTG	TGG	7	384	816
gRNA_709	60411	Cenpk	XM_017315552.1	CDS	+	+	sense	104230806	TCCAGATACTATTACAGATG	TACATCCAGATACTATTACAGATGTGGAAG	TGG	2	43	816
gRNA_710	60411	Cenpk	XM_017315552.1	CDS	+	+	sense	104234188	AAATGTTTGACTGCTGAACT	AATGAAATGTTTGACTGCTGAACTTGGTCA	TGG	4	215	816
gRNA_711	70454	Cenpl	NM_001159930.2	CDS	+	-	antisense	161083121	TTAAACGCACTGATTGCTAA	AAGATTAAACGCACTGATTGCTAAAGGACT	AGG	4	636	1038
gRNA_712	70454	Cenpl	NM_001159930.2	CDS	+	-	antisense	161078465	CCTGGACAAGAAACGCTTCA	TATACCTGGACAAGAAACGCTTCATGGTCC	TGG	3	407	1038
gRNA_713	70454	Cenpl	NM_001159930.2	CDS	+	-	antisense	161078267	ATATAGTCCACTGTTTGTGG	CTATATATAGTCCACTGTTTGTGGAGGAGA	AGG	3	209	1038
gRNA_714	70454	Cenpl	NM_001159930.2	CDS	+	+	sense	161083050	CTTATTCCTTGCAAATGGAG	TACCCTTATTCCTTGCAAATGGAGCGGAGT	CGG	4	565	1038
gRNA_715	70454	Cenpl	NM_001159930.2	CDS	+	+	sense	161074862	AGAAACGACTGGAATTGGTC	CTGCAGAAACGACTGGAATTGGTCAGGAGG	AGG	2	102	1038
gRNA_716	66570	Cenpm	NM_025639.4	CDS	-	+	antisense	82241371	AACACAATCAGGTCAATTCG	CACAAACACAATCAGGTCAATTCGGGGCCG	GGG	3	186	543
gRNA_717	66570	Cenpm	NM_025639.4	CDS	-	-	sense	82244624	AACAGGGCTACCGTCTTGGT	CCTGAACAGGGCTACCGTCTTGGTAGGTGC	AGG	1	56	543
gRNA_718	66570	Cenpm	NM_025639.4	CDS	-	+	antisense	82244140	AGCAACTTACACCCTCAGCT	TCTCAGCAACTTACACCCTCAGCTCGGACG	CGG	2	130	543
gRNA_719	66570	Cenpm	NM_025639.4	CDS	-	-	sense	82239884	GTGTGCTTCCTTGTCACAGG	GAAAGTGTGCTTCCTTGTCACAGGGGGTAA	GGG	4	305	543
gRNA_720	66570	Cenpm	NM_025639.4	CDS	-	+	antisense	82241399	TCACATTGGAGGGCAGAGGG	CGGTTCACATTGGAGGGCAGAGGGAGGGAG	AGG	3	158	543
gRNA_721	72155	Cenpn	NM_028131.3	CDS	+	-	antisense	116933383	GGATAATACACCACGAACGT	CTGGGGATAATACACCACGAACGTGGGCTT	GGG	7	450	1014
gRNA_722	72155	Cenpn	NM_028131.3	CDS	+	+	sense	116933323	TCTATGAGAAGGATTCGGTG	AGAGTCTATGAGAAGGATTCGGTGTGGATC	TGG	7	390	1014
gRNA_723	72155	Cenpn	NM_028131.3	CDS	+	+	sense	116928558	GCGTGCAAGTCTTGATGACG	ACAAGCGTGCAAGTCTTGATGACGTGGTCC	TGG	4	193	1014
gRNA_724	72155	Cenpn	NM_028131.3	CDS	+	+	sense	116934765	CAGGCACCTGGACTCACTCA	GGAGCAGGCACCTGGACTCACTCAAGGCAA	AGG	8	601	1014
gRNA_725	72155	Cenpn	NM_028131.3	CDS	+	+	sense	116931133	TTTCAGATGAGTAAGGAACC	TGTTTTTCAGATGAGTAAGGAACCAGGTAA	AGG	5	272	1014
gRNA_726	52504	Cenpo	NM_134046.5	CDS	-	-	sense	4216554	GGAATACCTAAATGCCTACG	TCTGGGAATACCTAAATGCCTACGCGGGGA	CGG	5	553	897
gRNA_727	52504	Cenpo	NM_134046.5	CDS	-	+	antisense	4217229	AAAGCGATATGCCTCCAGAA	CCGTAAAGCGATATGCCTCCAGAATGGCGT	TGG	4	307	897
gRNA_728	52504	Cenpo	NM_134046.5	CDS	-	-	sense	4231570	GAACCAAGATTCGAGAACTG	CTTAGAACCAAGATTCGAGAACTGCGGCAA	CGG	3	159	897
gRNA_729	52504	Cenpo	NM_134046.5	CDS	-	+	antisense	4216685	GGAGTGGTTTCTCTATGACG	ATCCGGAGTGGTTTCTCTATGACGAGGTCC	AGG	5	422	897
gRNA_730	52504	Cenpo	NM_134046.5	CDS	-	+	antisense	4216604	AGCGCTGAACATCAGTCTGT	AGGAAGCGCTGAACATCAGTCTGTAGGTGT	AGG	5	503	897
gRNA_731	66336	Cenpp	NM_025495.3	CDS	-	-	sense	49647610	ATTATCAGGAAATTGCAACA	ACAGATTATCAGGAAATTGCAACATGGTGA	TGG	3	331	861
gRNA_732	66336	Cenpp	NM_025495.3	CDS	-	-	sense	49650160	TATAAGAAACTATTCCAAGA	TCAATATAAGAAACTATTCCAAGATGGAAG	TGG	2	247	861
gRNA_733	66336	Cenpp	NM_025495.3	CDS	-	-	sense	49652608	CAGAATGCTGCAAAACGCTG	AGTGCAGAATGCTGCAAAACGCTGGGGAGA	GGG	1	82	861
gRNA_734	66336	Cenpp	NM_025495.3	CDS	-	+	antisense	49641277	TGGGCTCCATTATTATGCTG	TCTGTGGGCTCCATTATTATGCTGAGGTCA	AGG	4	413	861
gRNA_735	66336	Cenpp	NM_025495.3	CDS	-	-	sense	49650262	CCAATCAGATTCTGAGGAGT	TTTCCCAATCAGATTCTGAGGAGTGGGAAT	GGG	2	145	861
gRNA_736	83815	Cenpq	NM_031863.3	CDS	-	+	antisense	40930080	TGTTGAATAAAATTCCACTG	TTTATGTTGAATAAAATTCCACTGGGGAAC	GGG	5	287	810
gRNA_737	83815	Cenpq	NM_031863.3	CDS	-	-	sense	40931747	AACGTATGTTCATCTAAAAC	AAGCAACGTATGTTCATCTAAAACGGGTAA	GGG	4	190	810
gRNA_738	83815	Cenpq	NM_031863.3	CDS	-	+	antisense	40927233	AATAGTTCAACTTTCTTGGA	TTTAAATAGTTCAACTTTCTTGGAGGGACT	GGG	6	389	810
gRNA_739	83815	Cenpq	NM_031863.3	CDS	-	-	sense	40933104	ACAAAGAGCCAATAAGGAAG	TGAAACAAAGAGCCAATAAGGAAGCGGATT	CGG	2	82	810
gRNA_740	83815	Cenpq	NM_031863.3	CDS	-	+	antisense	40927149	GGCATACCTGCAGTGAAGCC	GAATGGCATACCTGCAGTGAAGCCAGGCTC	AGG	6	473	810
gRNA_741	320394	Cenpt	NM_177150.2	CDS	-	-	sense	105846714	AGAAGCAGTAGGATCCAACG	CGAGAGAAGCAGTAGGATCCAACGAGGCTG	AGG	9	1000	1548
gRNA_742	320394	Cenpt	NM_177150.2	CDS	-	-	sense	105849051	GGAACCTGATAGAGCCACGT	TGATGGAACCTGATAGAGCCACGTAGGAGT	AGG	6	531	1548
gRNA_743	320394	Cenpt	NM_177150.2	CDS	-	-	sense	105849885	ACGCCATACTCTAACAGGCA	TCAAACGCCATACTCTAACAGGCAGGGTAG	GGG	2	152	1548
gRNA_744	320394	Cenpt	NM_177150.2	CDS	-	-	sense	105849684	CGACTCGTGTTCAAGGTCGT	AGATCGACTCGTGTTCAAGGTCGTGGGCGC	GGG	3	234	1548
gRNA_745	320394	Cenpt	NM_177150.2	CDS	-	-	sense	105847134	TCTGCCGATGGATGTAGGCT	CTGCTCTGCCGATGGATGTAGGCTTGGAAG	TGG	8	763	1548
gRNA_746	71876	Cenpu	NM_027973.3	CDS	+	+	sense	46562475	GCTCTGCAGATGATGTAAGG	GACAGCTCTGCAGATGATGTAAGGAGGAGG	AGG	6	423	1233
gRNA_747	71876	Cenpu	NM_027973.3	CDS	+	-	antisense	46559880	TAGATAGCCGTACTGTGCAG	TGCGTAGATAGCCGTACTGTGCAGAGGGGG	AGG	4	213	1233
gRNA_748	71876	Cenpu	NM_027973.3	CDS	+	-	antisense	46556103	TCAAACACATCCTTGGGCCG	AAAGTCAAACACATCCTTGGGCCGGGGCTT	GGG	3	111	1233
gRNA_749	71876	Cenpu	NM_027973.3	CDS	+	+	sense	46559956	CCTGGCCACCCACAGAGGGA	GTTCCCTGGCCACCCACAGAGGGAAGGCGA	AGG	4	289	1233
gRNA_750	71876	Cenpu	NM_027973.3	CDS	+	+	sense	46570031	ACAGAGTGACATAACGGAGT	AGAGACAGAGTGACATAACGGAGTTGGATG	TGG	8	724	1233
gRNA_751	73139	Cenpv	NM_028448.1	CDS	-	+	antisense	62538959	CAGGTCGAGCGCCGACACCG	CCCCCAGGTCGAGCGCCGACACCGAGGCGG	AGG	1	247	759
gRNA_752	73139	Cenpv	NM_028448.1	CDS	-	-	sense	62536375	ATTTCATTTAGTGAGTACCA	TTTTATTTCATTTAGTGAGTACCAGGGCCT	GGG	2	356	759
gRNA_753	73139	Cenpv	NM_028448.1	CDS	-	-	sense	62538889	CGGCAACGGCTCAGCTTCGA	GAAGCGGCAACGGCTCAGCTTCGAGGGCGC	GGG	1	317	759
gRNA_754	73139	Cenpv	NM_028448.1	CDS	-	-	sense	62539094	GCGCTCCCGGAGCAGGACTA	CGCAGCGCTCCCGGAGCAGGACTAGGGCCG	GGG	1	112	759
gRNA_755	73139	Cenpv	NM_028448.1	CDS	-	-	sense	62539038	CGCAGCCGTCGGCAAAGCCG	GGTCCGCAGCCGTCGGCAAAGCCGCGGCCC	CGG	1	168	759
gRNA_756	66311	Cenpw	NM_001109747.1	CDS	-	+	antisense	30200362	AGAGAGCAGGACTTACCAGG	GCGGAGAGAGCAGGACTTACCAGGAGGTCG	AGG	1	119	261
gRNA_757	66311	Cenpw	NM_001109747.1	CDS	-	+	antisense	30200462	CTTTACCCGCCTAGTGACTG	TGCGCTTTACCCGCCTAGTGACTGTGGTGG	TGG	1	19	261
gRNA_758	66311	Cenpw	NM_001109747.1	CDS	-	+	antisense	30198560	CCAATCGCTGAATAAAAAGT	TCTGCCAATCGCTGAATAAAAAGTAGGCAA	AGG	2	140	261
gRNA_759	66311	Cenpw	NM_001109747.1	CDS	-	-	sense	30200392	AAGCAGAAGAAGCCTCACCT	CTTAAAGCAGAAGAAGCCTCACCTAGGTCT	AGG	1	89	261
gRNA_760	66311	Cenpw	NM_001109747.1	CDS	-	+	antisense	30200430	GTGCGCTTGAGGAAGGCGCG	TAAGGTGCGCTTGAGGAAGGCGCGGGGCGC	GGG	1	51	261
gRNA_761	23837	Cfdp1	NM_011801.1	CDS	-	+	antisense	111840386	GCCAGCGAAGTCAAACACCT	CTTCGCCAGCGAAGTCAAACACCTTGGTAA	TGG	4	490	888
gRNA_762	23837	Cfdp1	NM_011801.1	CDS	-	-	sense	111840449	GATTAGTTCGAATAAACCGT	AAGAGATTAGTTCGAATAAACCGTTGGTCA	TGG	4	427	888
gRNA_763	23837	Cfdp1	NM_011801.1	CDS	-	+	antisense	111854145	AGGCCGAATCGCTCACCGGA	CCTCAGGCCGAATCGCTCACCGGACGGCAA	CGG	1	63	888
gRNA_764	23837	Cfdp1	NM_011801.1	CDS	-	+	antisense	111841967	CTTCCTCTTCTTCTAACAAG	CCATCTTCCTCTTCTTCTAACAAGAGGCCA	AGG	3	206	888
gRNA_765	23837	Cfdp1	NM_011801.1	CDS	-	-	sense	111841826	GCCAGCTTCCTTAATGATGT	GTGGGCCAGCTTCCTTAATGATGTAGGACC	AGG	3	347	888
gRNA_766	27221	Chaf1a	NM_013733.3	CDS	+	+	sense	56047048	AATCAAGCCAGTACCGAGTG	CAACAATCAAGCCAGTACCGAGTGTGGTCA	TGG	3	316	2736
gRNA_767	27221	Chaf1a	NM_013733.3	CDS	+	+	sense	56059031	GGAAGAGAAGCGGTTACGGG	AGGAGGAAGAGAAGCGGTTACGGGAGGAAG	AGG	6	1210	2736
gRNA_768	27221	Chaf1a	NM_013733.3	CDS	+	+	sense	56047339	TTCTAGGACATGCCCCACCA	CAGGTTCTAGGACATGCCCCACCAAGGAGT	AGG	3	607	2736
gRNA_769	27221	Chaf1a	NM_013733.3	CDS	+	+	sense	56057776	AGAGATACGACGAGCCAAGG	GGGAAGAGATACGACGAGCCAAGGAGGAGG	AGG	5	1018	2736
gRNA_770	27221	Chaf1a	NM_013733.3	CDS	+	+	sense	56047598	ACACCCCCAGAACATCGGGG	ATCCACACCCCCAGAACATCGGGGTGGGAG	TGG	3	866	2736
gRNA_771	110749	Chaf1b	NM_028083.4	CDS	+	-	antisense	93894922	CAGCAAGAGTCGCTTTCCCA	CGGACAGCAAGAGTCGCTTTCCCAGGGCAC	GGG	10	854	1719
gRNA_772	110749	Chaf1b	NM_028083.4	CDS	+	+	sense	93888071	AGATGTGTATGATATTTGCT	TAGAAGATGTGTATGATATTTGCTGGGCAA	GGG	5	406	1719
gRNA_773	110749	Chaf1b	NM_028083.4	CDS	+	-	antisense	93884617	CTGTCCATTTACCCTGACGG	CCGCCTGTCCATTTACCCTGACGGCGGTGT	CGG	2	121	1719
gRNA_774	110749	Chaf1b	NM_028083.4	CDS	+	+	sense	93892146	TAATACCCAGAAAAAGCGTG	TCTATAATACCCAGAAAAAGCGTGTGGCTT	TGG	7	610	1719
gRNA_775	110749	Chaf1b	NM_028083.4	CDS	+	-	antisense	93900070	ACCGCGAACACCATACGGTA	AGCCACCGCGAACACCATACGGTAGGGCAG	GGG	11	966	1719
gRNA_776	101994	Champ1	NM_181854.2	CDS	+	-	antisense	13879096	TGCTGGACTTCGGATCTCTG	AACCTGCTGGACTTCGGATCTCTGGGGAAA	GGG	2	1252	2409
gRNA_777	101994	Champ1	NM_181854.2	CDS	+	-	antisense	13879368	TCAGCATCGATAGACAAGAC	AGGCTCAGCATCGATAGACAAGACAGGCTT	AGG	2	1524	2409
gRNA_778	101994	Champ1	NM_181854.2	CDS	+	-	antisense	13878073	CGTGATGTGATAGTACACAT	TGGCCGTGATGTGATAGTACACATTGGCGT	TGG	2	229	2409
gRNA_779	101994	Champ1	NM_181854.2	CDS	+	+	sense	13878810	CTTCAGCAACATCAGGACCG	AGTCCTTCAGCAACATCAGGACCGTGGAAG	TGG	2	966	2409
gRNA_780	101994	Champ1	NM_181854.2	CDS	+	-	antisense	13878665	AAAGTTCAGGAGACTCTGCT	TTCCAAAGTTCAGGAGACTCTGCTGGGGAT	GGG	2	821	2409
gRNA_781	12648	Chd1	NM_007690.3	CDS	+	+	sense	15755017	GGAAACGGCCGAAGAAACGT	GAAAGGAAACGGCCGAAGAAACGTGGGCGA	GGG	24	3327	5136
gRNA_782	12648	Chd1	NM_007690.3	CDS	+	+	sense	15731986	GTCTCACATCCACAACACAT	GATGGTCTCACATCCACAACACATGGGAGA	GGG	8	985	5136
gRNA_783	12648	Chd1	NM_007690.3	CDS	+	-	antisense	15730871	CTTGTAGCTCACATTGACGG	CCTCCTTGTAGCTCACATTGACGGTGGCTT	TGG	7	706	5136
gRNA_784	12648	Chd1	NM_007690.3	CDS	+	+	sense	15743092	TAGCACTTAATCCGTAGTAG	TCCTTAGCACTTAATCCGTAGTAGCGGAAA	CGG	17	2351	5136
gRNA_785	12648	Chd1	NM_007690.3	CDS	+	+	sense	15749481	TTCAAAGAATGGATACCACT	GTTATTCAAAGAATGGATACCACTGGGAAG	GGG	20	2820	5136
gRNA_786	68058	Chd1l	NM_026539.2	CDS	-	-	sense	97583902	AGTGGGCATGAACTTAACAG	GTGGAGTGGGCATGAACTTAACAGCGGCAG	CGG	13	1273	2703
gRNA_787	68058	Chd1l	NM_026539.2	CDS	-	+	antisense	97590568	CACCATCGAACAGATACGGG	CACTCACCATCGAACAGATACGGGTGGTCC	TGG	9	956	2703
gRNA_788	68058	Chd1l	NM_026539.2	CDS	-	-	sense	97582812	AGAAATCGTGTATAGGAAGG	TGGAAGAAATCGTGTATAGGAAGGCGGCCT	CGG	14	1426	2703
gRNA_789	68058	Chd1l	NM_026539.2	CDS	-	-	sense	97603014	CGTGCTGCTGACGACATACG	TTCACGTGCTGCTGACGACATACGAGGTAG	AGG	4	439	2703
gRNA_790	68058	Chd1l	NM_026539.2	CDS	-	-	sense	97588245	CAGGACTATATGGACTACAG	TCTGCAGGACTATATGGACTACAGAGGTGA	AGG	11	1136	2703
gRNA_791	244059	Chd2	NM_001081345.2	CDS	-	-	sense	73502003	GTCTTATATTCACAGCACAT	GCTGGTCTTATATTCACAGCACATGGGAGA	GGG	9	958	5484
gRNA_792	244059	Chd2	NM_001081345.2	CDS	-	-	sense	73469558	GCAGTTCCACTAAAAAGGTG	ATTCGCAGTTCCACTAAAAAGGTGAGGTGA	AGG	25	3237	5484
gRNA_793	244059	Chd2	NM_001081345.2	CDS	-	-	sense	73481002	TTATCTGATCAAAGCTCCCG	ACTGTTATCTGATCAAAGCTCCCGAGGACA	AGG	18	2311	5484
gRNA_794	244059	Chd2	NM_001081345.2	CDS	-	+	antisense	73463710	TATTATGAATCAGCTCCCCC	CAGCTATTATGAATCAGCTCCCCCAGGCGT	AGG	28	3521	5484
gRNA_795	244059	Chd2	NM_001081345.2	CDS	-	+	antisense	73490518	GCAAGGACCAAAGTTCCTTG	TGCAGCAAGGACCAAAGTTCCTTGAGGGAA	AGG	16	1961	5484
gRNA_796	216848	Chd3	NM_146019.4	CDS	-	-	sense	69359194	GCCTTACGACCAGTCCACGT	ATCTGCCTTACGACCAGTCCACGTGGGAGG	GGG	12	2140	6168
gRNA_797	216848	Chd3	NM_146019.4	CDS	-	-	sense	69355417	GGGCGCTTATTAAGTCATCA	GGTGGGGCGCTTATTAAGTCATCAGGGAAG	GGG	20	3330	6168
gRNA_798	216848	Chd3	NM_146019.4	CDS	-	-	sense	69357454	GGTCACATATACGGGCGACA	ATGTGGTCACATATACGGGCGACAAGGACA	AGG	15	2611	6168
gRNA_799	216848	Chd3	NM_146019.4	CDS	-	-	sense	69353772	GATGATGCTGACACACCTAG	GAAAGATGATGCTGACACACCTAGTGGTGC	TGG	23	3775	6168
gRNA_800	216848	Chd3	NM_146019.4	CDS	-	+	antisense	69360353	AATGCAAGATCTTCTGAACA	CGCCAATGCAAGATCTTCTGAACACGGCCC	CGG	10	1682	6168
gRNA_801	107932	Chd4	NM_145979.2	CDS	+	+	sense	125109801	ACTACAAGTATATTCTCACG	AAGTACTACAAGTATATTCTCACGCGGAAT	CGG	20	2949	5748
gRNA_802	107932	Chd4	NM_145979.2	CDS	+	+	sense	125108797	AGAACAACCAGTCTAAGGTG	CTGAAGAACAACCAGTCTAAGGTGAGGTGT	AGG	17	2631	5748
gRNA_803	107932	Chd4	NM_145979.2	CDS	+	-	antisense	125102539	CACACCATATGGTAGGCTCG	CAGGCACACCATATGGTAGGCTCGGGGACA	GGG	9	1149	5748
gRNA_804	107932	Chd4	NM_145979.2	CDS	+	-	antisense	125107475	CTGTCGCTCATACTTCACGG	CCGGCTGTCGCTCATACTTCACGGTGGGCT	TGG	15	2107	5748
gRNA_805	107932	Chd4	NM_145979.2	CDS	+	-	antisense	125103027	GAGTCACTTACAGTACAGCG	AAAAGAGTCACTTACAGTACAGCGGGGACA	GGG	10	1455	5748
gRNA_806	269610	Chd5	NM_001081376.1	CDS	+	+	sense	152376635	CCTGACATACAATCTACCAA	CATCCCTGACATACAATCTACCAAGGGCGG	GGG	24	3680	5859
gRNA_807	269610	Chd5	NM_001081376.1	CDS	+	+	sense	152366462	GCCACCCGATACGCCCATCG	AGAAGCCACCCGATACGCCCATCGTGGACG	TGG	13	2041	5859
gRNA_808	269610	Chd5	NM_001081376.1	CDS	+	+	sense	152372133	TTGAGGCGCTCAATTCCAAG	AACTTTGAGGCGCTCAATTCCAAGGGGGGT	GGG	19	2925	5859
gRNA_809	269610	Chd5	NM_001081376.1	CDS	+	+	sense	152374400	AAGTATGAGCGGATCGACGG	CTACAAGTATGAGCGGATCGACGGTGGCAT	TGG	21	3218	5859
gRNA_810	269610	Chd5	NM_001081376.1	CDS	+	-	antisense	152363292	AGTTGCGATACATCACGGTG	TGGTAGTTGCGATACATCACGGTGTGGTAC	TGG	11	1613	5859
gRNA_811	71389	Chd6	NM_173368.3	CDS	-	-	sense	161021007	GCTGCGAGAGTACCAACTCG	ACCGGCTGCGAGAGTACCAACTCGAGGGGA	AGG	11	1393	8136
gRNA_812	71389	Chd6	NM_173368.3	CDS	-	+	antisense	161029941	AAAAGCTCTAGGTCGAATGG	GTAGAAAAGCTCTAGGTCGAATGGAGGTTC	AGG	7	933	8136
gRNA_813	71389	Chd6	NM_173368.3	CDS	-	-	sense	160992205	TCACTCGAAACTCCTATGAG	CTAATCACTCGAAACTCCTATGAGCGGGAA	CGG	18	2736	8136
gRNA_814	71389	Chd6	NM_173368.3	CDS	-	-	sense	160969527	CCGACCCAGACAAATCACCC	GGCTCCGACCCAGACAAATCACCCTGGCCA	TGG	29	4155	8136
gRNA_815	71389	Chd6	NM_173368.3	CDS	-	+	antisense	160984497	CCACTCGGAAGCACTCAGCG	TTCTCCACTCGGAAGCACTCAGCGCGGAGG	CGG	21	3281	8136
gRNA_816	320790	Chd7	NM_001277149.1	CDS	+	-	antisense	8752864	GACATGCCCATAAACGAACG	CGAGGACATGCCCATAAACGAACGAGGCTG	AGG	2	1359	8961
gRNA_817	320790	Chd7	NM_001277149.1	CDS	+	+	sense	8825536	GCACGTAGCACAGATGACCG	CTTTGCACGTAGCACAGATGACCGGGGCGA	GGG	9	2657	8961
gRNA_818	320790	Chd7	NM_001277149.1	CDS	+	-	antisense	8847267	CCTACCGGAATGATTTAGCA	CAGACCTACCGGAATGATTTAGCAGGGCCC	GGG	22	5008	8961
gRNA_819	320790	Chd7	NM_001277149.1	CDS	+	-	antisense	8828328	TCGATGACCACACAGCGCCA	TTCATCGATGACCACACAGCGCCAAGGAAT	AGG	13	3267	8961
gRNA_820	320790	Chd7	NM_001277149.1	CDS	+	-	antisense	8841232	AGACTCAATGGTGATAGTGT	CTTCAGACTCAATGGTGATAGTGTGGGTTC	GGG	19	4459	8961
gRNA_821	67772	Chd8	NM_201637.2	CDS	-	+	antisense	52237137	TTGTCCTCCAGTATTACTGG	ATGGTTGTCCTCCAGTATTACTGGGGGAGA	GGG	1	436	7749
gRNA_822	67772	Chd8	NM_201637.2	CDS	-	-	sense	52222568	GCCCTATGAGGACAGTACGT	CTCTGCCCTATGAGGACAGTACGTGGGAGC	GGG	10	2284	7749
gRNA_823	67772	Chd8	NM_201637.2	CDS	-	-	sense	52218274	ACCGTTACAAAATACCGTAG	GGACACCGTTACAAAATACCGTAGAGGAAC	AGG	14	2956	7749
gRNA_824	67772	Chd8	NM_201637.2	CDS	-	-	sense	52211867	GGAGGTTCCTACAACTTGGT	AGCTGGAGGTTCCTACAACTTGGTGGGATA	GGG	25	4876	7749
gRNA_825	67772	Chd8	NM_201637.2	CDS	-	-	sense	52232826	GCTGTGCCCCTCATACTGCA	GCAAGCTGTGCCCCTCATACTGCAGGGAAG	GGG	3	1326	7749
gRNA_826	109151	Chd9	NM_177224.2	CDS	+	-	antisense	90933541	AGAAACCATTAGTTTCCGCG	GATGAGAAACCATTAGTTTCCGCGTGGTCA	TGG	3	1127	8610
gRNA_827	109151	Chd9	NM_177224.2	CDS	+	+	sense	91006690	CAATTGAATCAGAAGGACGT	ATCACAATTGAATCAGAAGGACGTGGGTCA	GGG	20	4185	8610
gRNA_828	109151	Chd9	NM_177224.2	CDS	+	+	sense	91011367	TATTGCCTCATTCACTATCG	AGCCTATTGCCTCATTCACTATCGGGGCGA	GGG	23	4625	8610
gRNA_829	109151	Chd9	NM_177224.2	CDS	+	+	sense	90986099	GAAGAAAATAGAGCAATCCA	TTTGGAAGAAAATAGAGCAATCCAGGGAAT	GGG	12	2548	8610
gRNA_830	109151	Chd9	NM_177224.2	CDS	+	+	sense	90932975	GCAGAAGTAACCTTAACCCA	CAAAGCAGAAGTAACCTTAACCCAGGGCAA	GGG	3	561	8610
gRNA_831	12649	Chek1	NM_007691.5	CDS	-	-	sense	36716431	TACAACAAACCACTTAACAG	ATGGTACAACAAACCACTTAACAGAGGTAA	AGG	8	809	1431
gRNA_832	12649	Chek1	NM_007691.5	CDS	-	-	sense	36722770	TCTTCCACCAACTCATGGCA	AGGTTCTTCCACCAACTCATGGCAGGGGTG	GGG	4	345	1431
gRNA_833	12649	Chek1	NM_007691.5	CDS	-	+	antisense	36718332	CAACCCAGTTAGTTACCCAG	CAAACAACCCAGTTAGTTACCCAGAGGAGC	AGG	7	717	1431
gRNA_834	12649	Chek1	NM_007691.5	CDS	-	-	sense	36719516	AATAGTACTTACTGCAATGT	GTGGAATAGTACTTACTGCAATGTTGGCTG	TGG	6	601	1431
gRNA_835	12649	Chek1	NM_007691.5	CDS	-	-	sense	36719617	CGCTTACTGAACAAGATGTG	TGAACGCTTACTGAACAAGATGTGTGGGAC	TGG	6	500	1431
gRNA_836	234852	Chmp1a	NM_145606.3	CDS	-	+	antisense	123206332	ACGGAATCCTCCATTACCTG	GCTCACGGAATCCTCCATTACCTGAGGAGA	AGG	6	381	591
gRNA_837	234852	Chmp1a	NM_145606.3	CDS	-	-	sense	123208014	GCTCCGAATGGCCTCCCGTG	ATTGGCTCCGAATGGCCTCCCGTGTGGACG	TGG	4	202	591
gRNA_838	234852	Chmp1a	NM_145606.3	CDS	-	-	sense	123208046	GCCATCCGCAAGAAGAATGA	AAATGCCATCCGCAAGAAGAATGAAGGTGT	AGG	4	170	591
gRNA_839	234852	Chmp1a	NM_145606.3	CDS	-	+	antisense	123207601	GGCCATATTCTTGGTCACCT	CCTGGGCCATATTCTTGGTCACCTGGGATA	GGG	5	253	591
gRNA_840	234852	Chmp1a	NM_145606.3	CDS	-	+	antisense	123207537	TCACTGCAGACACCTTCTGA	TCCATCACTGCAGACACCTTCTGAAGGTCC	AGG	5	317	591
gRNA_841	68953	Chmp2a	NM_026885.3	CDS	-	-	sense	13033943	AACTACTTCGGCAAAACCAG	GAGGAACTACTTCGGCAAAACCAGAGGGCC	AGG	2	54	669
gRNA_842	68953	Chmp2a	NM_026885.3	CDS	-	-	sense	13032647	CATGGGCACTATGAACAGAC	AGGCCATGGGCACTATGAACAGACAGGTTT	AGG	3	343	669
gRNA_843	68953	Chmp2a	NM_026885.3	CDS	-	-	sense	13032682	TCAATGGCACAAGCCATGAA	CAACTCAATGGCACAAGCCATGAAGGGTGT	GGG	3	308	669
gRNA_844	68953	Chmp2a	NM_026885.3	CDS	-	-	sense	13033909	AGCCATGAGAGAACTGGACA	ACCGAGCCATGAGAGAACTGGACAGGGAAC	GGG	2	88	669
gRNA_845	68953	Chmp2a	NM_026885.3	CDS	-	-	sense	13033834	GATGGCAAAGCAAGGCCAGA	AAAAGATGGCAAAGCAAGGCCAGATGGTAA	TGG	2	163	669
gRNA_846	76959	Chmp5	NM_029814.1	CDS	+	-	antisense	40948656	CCAATGCAGTCCGTCAAGCT	CGTCCCAATGCAGTCCGTCAAGCTAGGTGG	AGG	1	48	660
gRNA_847	76959	Chmp5	NM_029814.1	CDS	+	+	sense	40952388	TGAGCAACAGCGAGACAACC	GGTATGAGCAACAGCGAGACAACCTGGCCC	TGG	4	241	660
gRNA_848	76959	Chmp5	NM_029814.1	CDS	+	+	sense	40953049	AGTAAAAATTGACCAGATTG	AGGAAGTAAAAATTGACCAGATTGAGGTGA	AGG	5	382	660
gRNA_849	76959	Chmp5	NM_029814.1	CDS	+	+	sense	40952442	TTACACCATCCAGTCACTAA	CTAATTACACCATCCAGTCACTAAAGGACA	AGG	4	295	660
gRNA_850	76959	Chmp5	NM_029814.1	CDS	+	+	sense	40949543	CAAATCAAGAAGATGAGAGA	GGATCAAATCAAGAAGATGAGAGAGGGTCC	GGG	2	158	660
gRNA_851	208092	Chmp6	NM_001085498.2	CDS	+	+	sense	119916691	TCATCAGGTGATGTCCATAG	ACCTTCATCAGGTGATGTCCATAGAGGAGG	AGG	5	358	603
gRNA_852	208092	Chmp6	NM_001085498.2	CDS	+	+	sense	119913924	CCGAGTCACCGAACAGGACA	AGAGCCGAGTCACCGAACAGGACAGGGCCA	GGG	1	49	603
gRNA_853	208092	Chmp6	NM_001085498.2	CDS	+	+	sense	119915681	ACCGGGAGCAACTGCTCGAT	AGGTACCGGGAGCAACTGCTCGATAGGACA	AGG	3	222	603
gRNA_854	208092	Chmp6	NM_001085498.2	CDS	+	+	sense	119915719	AGCAGCCTGGAAGCCATGGT	GATCAGCAGCCTGGAAGCCATGGTAGGCAG	AGG	3	260	603
gRNA_855	208092	Chmp6	NM_001085498.2	CDS	+	+	sense	119916724	GATCCTGGACGAGACCCAGG	AGAGGATCCTGGACGAGACCCAGGAGGCAG	AGG	5	391	603
gRNA_856	105513	Chmp7	NM_134078.4	CDS	-	-	sense	69721013	GGTATCTCCTGTGAACGACG	CCAAGGTATCTCCTGTGAACGACGTGGATG	TGG	4	706	1356
gRNA_857	105513	Chmp7	NM_134078.4	CDS	-	+	antisense	69721380	GTATAGGCGATACACCTCCT	TCTGGTATAGGCGATACACCTCCTCGGCCT	CGG	3	484	1356
gRNA_858	105513	Chmp7	NM_134078.4	CDS	-	+	antisense	69732378	CTCGCGACTCCTCTTAAAGG	TCACCTCGCGACTCCTCTTAAAGGCGGAGA	CGG	1	112	1356
gRNA_859	105513	Chmp7	NM_134078.4	CDS	-	+	antisense	69730201	TTAGAAAGAGTCCACTTGAG	CATGTTAGAAAGAGTCCACTTGAGGGGCTT	GGG	2	393	1356
gRNA_860	105513	Chmp7	NM_134078.4	CDS	-	-	sense	69720156	TTAACTCCACAGGTGCAAAG	GTTCTTAACTCCACAGGTGCAAAGAGGAAG	AGG	5	796	1356
gRNA_861	93696	Chrac1	NM_053068.3	CDS	+	+	sense	73092871	GCCACCTGTTCCTACAGACA	CCTAGCCACCTGTTCCTACAGACACGGAAG	CGG	2	185	390
gRNA_862	93696	Chrac1	NM_053068.3	CDS	+	-	antisense	73090514	GAGAGCTCTTCATGATGACT	TCGGGAGAGCTCTTCATGATGACTCGGATG	CGG	1	77	390
gRNA_863	93696	Chrac1	NM_053068.3	CDS	+	+	sense	73090468	CGTGGGGAAGGAAAAGTGCG	CGGCCGTGGGGAAGGAAAAGTGCGGGGACC	GGG	1	31	390
gRNA_864	93696	Chrac1	NM_053068.3	CDS	+	+	sense	73090552	GGTGTCGAGCATCAACCAGG	CCGAGGTGTCGAGCATCAACCAGGAGGCGC	AGG	1	115	390
gRNA_865	93696	Chrac1	NM_053068.3	CDS	+	+	sense	73092927	CGACTTAGCCAGCACTGCAG	ACAGCGACTTAGCCAGCACTGCAGAGGACT	AGG	2	241	390
gRNA_866	214901	Chtf18	NM_145409.2	CDS	-	+	antisense	25724636	AGCCTCCTTCCCAACCCGGG	CTGTAGCCTCCTTCCCAACCCGGGTGGTCT	TGG	8	982	2910
gRNA_867	214901	Chtf18	NM_145409.2	CDS	-	-	sense	25722721	GCTGTGCAGACCACTCATGT	GAAGGCTGTGCAGACCACTCATGTCGGCCT	CGG	14	1709	2910
gRNA_868	214901	Chtf18	NM_145409.2	CDS	-	+	antisense	25723737	TAGCTGCTTCAATGCGTGTA	TGCGTAGCTGCTTCAATGCGTGTACGGAAG	CGG	10	1217	2910
gRNA_869	214901	Chtf18	NM_145409.2	CDS	-	+	antisense	25723446	CCTGGTTAGGAGACCCCCCT	TAGGCCTGGTTAGGAGACCCCCCTCGGCCC	CGG	11	1417	2910
gRNA_870	214901	Chtf18	NM_145409.2	CDS	-	+	antisense	25726465	ATATAATCTTCTAAGATAGG	ATTGATATAATCTTCTAAGATAGGAGGCCG	AGG	4	504	2910
gRNA_871	66511	Chtop	NM_001293776.1	CDS	-	-	sense	90507545	ATGTCTCTAAATGAGCGGTG	CAAGATGTCTCTAAATGAGCGGTGAGGCAG	AGG	2	65	750
gRNA_872	66511	Chtop	NM_001293776.1	CDS	-	-	sense	90503244	GTAAGAGTAATATCCAGGCA	CTGGGTAAGAGTAATATCCAGGCACGGTTA	CGG	4	258	750
gRNA_873	66511	Chtop	NM_001293776.1	CDS	-	-	sense	90503148	TGCCCCGAGGAGGACTACGT	GGCTTGCCCCGAGGAGGACTACGTGGGGGA	GGG	4	354	750
gRNA_874	66511	Chtop	NM_001293776.1	CDS	-	-	sense	90502199	CGAATGGGCTTAAGAAGAGG	TCCCCGAATGGGCTTAAGAAGAGGTGGTGT	TGG	5	461	750
gRNA_875	66511	Chtop	NM_001293776.1	CDS	-	-	sense	90506134	GGAGAATAGACCCTCTGTCC	AGATGGAGAATAGACCCTCTGTCCAGGCAG	AGG	3	193	750
gRNA_876	66935	Cir1	NM_025854.3	CDS	-	-	sense	73306277	GGCGCTCCGAGAGAAAAGTG	GAAAGGCGCTCCGAGAGAAAAGTGAGGCTG	AGG	5	317	1353
gRNA_877	66935	Cir1	NM_025854.3	CDS	-	+	antisense	73303750	TGCCTACCTGAGCCATCAGT	CTAATGCCTACCTGAGCCATCAGTAGGAAC	AGG	7	474	1353
gRNA_878	66935	Cir1	NM_025854.3	CDS	-	+	antisense	73306868	GTACCTTTCTTAACTCCTGG	GCGGGTACCTTTCTTAACTCCTGGTGGGGC	TGG	3	228	1353
gRNA_879	66935	Cir1	NM_025854.3	CDS	-	+	antisense	73286338	ACAGTCTCCTCAGCTACCTG	TCCCACAGTCTCCTCAGCTACCTGAGGAGC	AGG	9	677	1353
gRNA_880	66935	Cir1	NM_025854.3	CDS	-	+	antisense	73284854	GCTGCTATCTGATGTCTCCG	CACTGCTGCTATCTGATGTCTCCGAGGAGG	AGG	10	859	1353
gRNA_881	12705	Cited1	NM_007709.4	CDS	-	-	sense	102247750	GCTTAATAGCCAGTACCAAG	AGAAGCTTAATAGCCAGTACCAAGGGGCTG	GGG	3	319	612
gRNA_882	12705	Cited1	NM_007709.4	CDS	-	-	sense	102248588	CCTGCACTTGATGTCAAGGG	GAGGCCTGCACTTGATGTCAAGGGTGGCAC	TGG	2	35	612
gRNA_883	12705	Cited1	NM_007709.4	CDS	-	-	sense	102247954	CCTTGGAGTGAAGGATCGCA	CCAACCTTGGAGTGAAGGATCGCAAGGCAG	AGG	3	115	612
gRNA_884	12705	Cited1	NM_007709.4	CDS	-	-	sense	102247860	TCTGGATCGACATCTCCAAT	CTCCTCTGGATCGACATCTCCAATAGGCTC	AGG	3	209	612
gRNA_885	12705	Cited1	NM_007709.4	CDS	-	+	antisense	102247894	GGAGCTAGTGGGAACTCCGT	CAGAGGAGCTAGTGGGAACTCCGTTGGCTT	TGG	3	175	612
gRNA_886	17684	Cited2	NM_010828.3	CDS	+	+	sense	17724121	CGAGCACATACACTACGGCG	TGGGCGAGCACATACACTACGGCGCGGGCA	CGG	2	175	810
gRNA_887	17684	Cited2	NM_010828.3	CDS	+	-	antisense	17724347	GGTGCAAATCCGGCATGTAG	GTGGGGTGCAAATCCGGCATGTAGTGGTTG	TGG	2	401	810
gRNA_888	17684	Cited2	NM_010828.3	CDS	+	+	sense	17724162	GCGGCATCAGGCACGCCATG	ACGAGCGGCATCAGGCACGCCATGGGGCCG	GGG	2	216	810
gRNA_889	17684	Cited2	NM_010828.3	CDS	+	+	sense	17724026	CACCACCCTGCCCACCGCAT	GCACCACCACCCTGCCCACCGCATGGGCAT	GGG	2	80	810
gRNA_890	17684	Cited2	NM_010828.3	CDS	+	+	sense	17724250	CCAGTTCATGGGTCCCCCGG	ACTCCCAGTTCATGGGTCCCCCGGTGGCCA	TGG	2	304	810
gRNA_891	56222	Cited4	NM_019563.2	CDS	+	+	sense	120666923	CGGGCATGGACAGCGGTCTG	GGCCCGGGCATGGACAGCGGTCTGCGGCCG	CGG	1	120	549
gRNA_892	56222	Cited4	NM_019563.2	CDS	+	-	antisense	120667044	AGACTGCAGGTGCGTGCTAC	CTGCAGACTGCAGGTGCGTGCTACCGGCGC	CGG	1	241	549
gRNA_893	56222	Cited4	NM_019563.2	CDS	+	-	antisense	120666831	CTGTAGCAGGCAGTAGCCCT	GCACCTGTAGCAGGCAGTAGCCCTCGGCGA	CGG	1	28	549
gRNA_894	56222	Cited4	NM_019563.2	CDS	+	-	antisense	120666990	GAAAGAGACCGGCGACCCGA	GCTGGAAAGAGACCGGCGACCCGAAGGAGC	AGG	1	187	549
gRNA_895	56222	Cited4	NM_019563.2	CDS	+	+	sense	120666862	CAGGTGCCGCCGCACACCCA	GCTACAGGTGCCGCCGCACACCCACGGCCC	CGG	1	59	549
gRNA_896	76707	Clasp1	NM_029709.2	CDS	+	-	antisense	118508886	CTGTAGGGCCTTCTGATACG	GGGACTGTAGGGCCTTCTGATACGAGGACT	AGG	17	1594	4383
gRNA_897	76707	Clasp1	NM_029709.2	CDS	+	+	sense	118521841	CAGGTCGGATCCGCACGAGA	TCTCCAGGTCGGATCCGCACGAGACGGCAG	CGG	20	1926	4383
gRNA_898	76707	Clasp1	NM_029709.2	CDS	+	+	sense	118461232	AGATGCTAAAGACTCCGTGA	TGGGAGATGCTAAAGACTCCGTGAGGGAGC	GGG	4	319	4383
gRNA_899	76707	Clasp1	NM_029709.2	CDS	+	+	sense	118543228	GTGGCATTCCCCATTATCTG	AATGGTGGCATTCCCCATTATCTGCGGCAG	CGG	24	2433	4383
gRNA_900	76707	Clasp1	NM_029709.2	CDS	+	-	antisense	118497748	GGATGACATGAGCCTACGGG	GACTGGATGACATGAGCCTACGGGTGGTCC	TGG	9	826	4383
gRNA_901	76499	Clasp2	NM_001114347.1	CDS	+	-	antisense	113844142	GCGCTCCATCCAACAAACGT	TTAAGCGCTCCATCCAACAAACGTAGGTGC	AGG	11	1103	4545
gRNA_902	76499	Clasp2	NM_001114347.1	CDS	+	+	sense	113876322	CCTAAACACAGGCTCCGATG	GAGTCCTAAACACAGGCTCCGATGTGGAGG	TGG	24	2425	4545
gRNA_903	76499	Clasp2	NM_001114347.1	CDS	+	-	antisense	113766672	TTCAAATGTAAGCCTACCAT	CTCATTCAAATGTAAGCCTACCATAGGCGG	AGG	3	378	4545
gRNA_904	76499	Clasp2	NM_001114347.1	CDS	+	-	antisense	113862288	TCAGGAGCAGTACATACGCT	AGACTCAGGAGCAGTACATACGCTGGGACT	GGG	21	2068	4545
gRNA_905	76499	Clasp2	NM_001114347.1	CDS	+	+	sense	113813228	TTCCTGCACCTAAAACACCT	AAGGTTCCTGCACCTAAAACACCTGGGAAT	GGG	8	801	4545
gRNA_906	12753	Clock	NM_007715.6	CDS	-	-	sense	76262734	AGATGCTAGTGAGATTCGAC	AGTCAGATGCTAGTGAGATTCGACAGGACT	AGG	7	289	2568
gRNA_907	12753	Clock	NM_007715.6	CDS	-	+	antisense	76235840	TAATGATGGACCAACTGACT	GTGTTAATGATGGACCAACTGACTGGGAGT	GGG	18	1465	2568
gRNA_908	12753	Clock	NM_007715.6	CDS	-	+	antisense	76245467	AAATCTCACATATTCATAGG	CTATAAATCTCACATATTCATAGGTGGATG	TGG	10	628	2568
gRNA_909	12753	Clock	NM_007715.6	CDS	-	-	sense	76245201	AGCTACACCTCAGTTCATCA	GATTAGCTACACCTCAGTTCATCAAGGTAT	AGG	11	787	2568
gRNA_910	12753	Clock	NM_007715.6	CDS	-	-	sense	76231479	GCAGCGGACACGGATGATAG	TAGAGCAGCGGACACGGATGATAGAGGCAA	AGG	19	1609	2568
gRNA_911	269582	Clspn	NM_175554.4	CDS	+	-	antisense	126566483	CAGCTGTCTAAGTCGGTCCA	CTCCCAGCTGTCTAAGTCGGTCCACGGTGA	CGG	8	1501	3948
gRNA_912	269582	Clspn	NM_175554.4	CDS	+	+	sense	126561885	GTCGTTAGAGTCAATAAGGG	AAGAGTCGTTAGAGTCAATAAGGGCGGCTG	CGG	4	694	3948
gRNA_913	269582	Clspn	NM_175554.4	CDS	+	-	antisense	126576018	CCGAGCTGATCAAACTCCCT	GAAGCCGAGCTGATCAAACTCCCTCGGAAC	CGG	13	2378	3948
gRNA_914	269582	Clspn	NM_175554.4	CDS	+	+	sense	126566175	GGGAAGGATCCGGTAAGACG	TTGTGGGAAGGATCCGGTAAGACGAGGAGA	AGG	8	1193	3948
gRNA_915	269582	Clspn	NM_175554.4	CDS	+	+	sense	126573169	GTTGAAAGCTAAGTTGCAGG	AGATGTTGAAAGCTAAGTTGCAGGAGGCAA	AGG	10	1825	3948
gRNA_916	230027	Coq3	NM_172687.1	CDS	+	-	antisense	21879781	CCCGACCGTGAAGTTAGGCG	CTCACCCGACCGTGAAGTTAGGCGAGGAGG	AGG	1	93	1113
gRNA_917	230027	Coq3	NM_172687.1	CDS	+	+	sense	21892850	GGAATCTACAGATTAAGCCG	ACTAGGAATCTACAGATTAAGCCGTGGGAA	TGG	2	150	1113
gRNA_918	230027	Coq3	NM_172687.1	CDS	+	-	antisense	21900270	GAAGCTCCCAGTCTCCCTAG	AACTGAAGCTCCCAGTCTCCCTAGAGGCTA	AGG	5	495	1113
gRNA_919	230027	Coq3	NM_172687.1	CDS	+	-	antisense	21896693	ACCTAATGAATGGCACCCGT	TGTTACCTAATGAATGGCACCCGTAGGTCA	AGG	3	374	1113
gRNA_920	230027	Coq3	NM_172687.1	CDS	+	+	sense	21896559	TTTCATCCCTTAGGACCCCT	TTGTTTTCATCCCTTAGGACCCCTTGGAAG	TGG	3	240	1113
gRNA_921	94230	Cpsf1	NM_053193.2	CDS	-	+	antisense	76600392	GAAGTGCAATTGATTCACTG	GGATGAAGTGCAATTGATTCACTGTGGACA	TGG	19	1888	4326
gRNA_922	94230	Cpsf1	NM_053193.2	CDS	-	+	antisense	76602010	TGAGGGTCAGCACATAACTG	GTGATGAGGGTCAGCACATAACTGTGGGTG	TGG	10	1031	4326
gRNA_923	94230	Cpsf1	NM_053193.2	CDS	-	+	antisense	76599513	AACAACACCTCCTTAACCAA	AACCAACAACACCTCCTTAACCAAAGGCAG	AGG	22	2529	4326
gRNA_924	94230	Cpsf1	NM_053193.2	CDS	-	-	sense	76600021	GGGTGGCCGAAGTGGCTCCG	AACTGGGTGGCCGAAGTGGCTCCGAGGCAG	AGG	20	2173	4326
gRNA_925	94230	Cpsf1	NM_053193.2	CDS	-	-	sense	76603105	CAATGCTCATCTATGGCACG	GCAGCAATGCTCATCTATGGCACGAGGCTG	AGG	5	468	4326
gRNA_926	241324	Crb2	NM_001163566.1	CDS	+	+	sense	37790978	GACTGCCCGAGACCTTACCG	CTGCGACTGCCCGAGACCTTACCGTGGAGC	TGG	7	1916	3849
gRNA_927	241324	Crb2	NM_001163566.1	CDS	+	+	sense	37787364	TCTGACCCGACCTTGTACGG	GCGCTCTGACCCGACCTTGTACGGGGGTGT	GGG	5	866	3849
gRNA_928	241324	Crb2	NM_001163566.1	CDS	+	-	antisense	37790357	AAGGCCCATAGGTCCCCGGT	CAGAAAGGCCCATAGGTCCCCGGTGGGCAG	GGG	7	1295	3849
gRNA_929	241324	Crb2	NM_001163566.1	CDS	+	-	antisense	37791506	CCAACTTGAGTTCTCCATCG	TGGGCCAACTTGAGTTCTCCATCGGGGAAG	GGG	8	2359	3849
gRNA_930	241324	Crb2	NM_001163566.1	CDS	+	+	sense	37790578	ACTCTCGAGACATGGCACTG	CCACACTCTCGAGACATGGCACTGCGGTGC	CGG	7	1516	3849
gRNA_931	12914	Crebbp	NM_001025432.1	CDS	-	+	antisense	4093502	CATACTCGAGATATCCGATG	TTCACATACTCGAGATATCCGATGAGGATC	AGG	26	4367	7326
gRNA_932	12914	Crebbp	NM_001025432.1	CDS	-	-	sense	4179616	TAATGAATCAGGCTCAACAA	AGCTTAATGAATCAGGCTCAACAAGGGCAA	GGG	2	603	7326
gRNA_933	12914	Crebbp	NM_001025432.1	CDS	-	-	sense	4124725	AGGTCACGTTTACATAAGCA	GCGGAGGTCACGTTTACATAAGCAAGGCAT	AGG	10	2021	7326
gRNA_934	12914	Crebbp	NM_001025432.1	CDS	-	-	sense	4108216	TCAAACGAAAGCTGGACACA	ACCATCAAACGAAAGCTGGACACAGGGCAA	GGG	18	3432	7326
gRNA_935	12914	Crebbp	NM_001025432.1	CDS	-	-	sense	4115798	TGAACCTACTGAATCCAAGG	AGCCTGAACCTACTGAATCCAAGGGGGAAC	GGG	15	3043	7326
gRNA_936	93687	Csnk1a1	NM_146087.2	CDS	+	-	antisense	61556605	AAAGGTGCTTACCGTATGTG	GCCCAAAGGTGCTTACCGTATGTGAGGGAT	AGG	2	225	978
gRNA_937	93687	Csnk1a1	NM_146087.2	CDS	+	-	antisense	61556548	TTGCTCTCGTACAGCAACTG	CAGTTTGCTCTCGTACAGCAACTGGGGATG	GGG	2	168	978
gRNA_938	93687	Csnk1a1	NM_146087.2	CDS	+	+	sense	61575545	CACATCTTGGTATTGAGCAG	AATGCACATCTTGGTATTGAGCAGAGGTGA	AGG	5	591	978
gRNA_939	93687	Csnk1a1	NM_146087.2	CDS	+	+	sense	61555833	GATCGGATCTGGCTCTTTCG	GGAAGATCGGATCTGGCTCTTTCGGGGACA	GGG	1	82	978
gRNA_940	93687	Csnk1a1	NM_146087.2	CDS	+	-	antisense	61569538	AGTGACGCCCAATACCCATT	TTACAGTGACGCCCAATACCCATTAGGAAG	AGG	4	431	978
gRNA_941	12995	Csnk2a1	NM_007788.3	CDS	+	+	sense	152257475	AGACATTGTAAAAGACCCTG	TTGCAGACATTGTAAAAGACCCTGTGGTAA	TGG	4	310	1176
gRNA_942	12995	Csnk2a1	NM_007788.3	CDS	+	+	sense	152272689	GGCCAGTATGATCTTCCGGA	TGCTGGCCAGTATGATCTTCCGGAAGGAGC	AGG	9	682	1176
gRNA_943	12995	Csnk2a1	NM_007788.3	CDS	+	+	sense	152250599	GGATTATGAATCACATGTGG	ACTGGGATTATGAATCACATGTGGTGGAAT	TGG	2	88	1176
gRNA_944	12995	Csnk2a1	NM_007788.3	CDS	+	-	antisense	152263248	TGAAATATCGAGAAGCAACT	CCTTTGAAATATCGAGAAGCAACTCGGACA	CGG	8	575	1176
gRNA_945	12995	Csnk2a1	NM_007788.3	CDS	+	+	sense	152254317	AGTTGTTGTTAAAATTCTCA	AAAAAGTTGTTGTTAAAATTCTCAAGGTGA	AGG	3	208	1176
gRNA_946	228714	Csrp2bp	NM_181417.3	CDS	+	-	antisense	144393490	TCGGCTTATGAACTTGACGG	GGCCTCGGCTTATGAACTTGACGGGGGTGG	GGG	6	868	2340
gRNA_947	228714	Csrp2bp	NM_181417.3	CDS	+	-	antisense	144393715	GCGAGTCTTACCATGAAACA	CACAGCGAGTCTTACCATGAAACAGGGCTT	GGG	6	1093	2340
gRNA_948	228714	Csrp2bp	NM_181417.3	CDS	+	+	sense	144373758	GACTTATCTCACGACCAGAG	AGTGGACTTATCTCACGACCAGAGTGGGGA	TGG	2	161	2340
gRNA_949	228714	Csrp2bp	NM_181417.3	CDS	+	+	sense	144389188	TTAGGAAAAAGACGTCGACG	CGCTTTAGGAAAAAGACGTCGACGTGGTGG	TGG	5	513	2340
gRNA_950	228714	Csrp2bp	NM_181417.3	CDS	+	+	sense	144375937	ACGGCAAGGAGCAGTACGAG	GCAGACGGCAAGGAGCAGTACGAGAGGCTG	AGG	3	351	2340
gRNA_951	228410	Cstf3	NM_145529.3	CDS	+	-	antisense	104654286	TGCTACAGTAATATTCCATG	ACCTTGCTACAGTAATATTCCATGAGGGCT	AGG	14	1253	2154
gRNA_952	228410	Cstf3	NM_145529.3	CDS	+	+	sense	104646784	GTCCGAAGAGTTTATCAACG	TGCTGTCCGAAGAGTTTATCAACGAGGTTG	AGG	8	518	2154
gRNA_953	228410	Cstf3	NM_145529.3	CDS	+	+	sense	104649559	GTGGAAGAAGTACATCCAGT	ACATGTGGAAGAAGTACATCCAGTGGGAGA	GGG	10	769	2154
gRNA_954	228410	Cstf3	NM_145529.3	CDS	+	-	antisense	104653077	AGTTAGGTTACTCACTAAGG	AGAGAGTTAGGTTACTCACTAAGGTGGGGT	TGG	13	1126	2154
gRNA_955	228410	Cstf3	NM_145529.3	CDS	+	+	sense	104648243	GAATGCTAGACGTGTAGCAA	ACATGAATGCTAGACGTGTAGCAAAGGTAT	AGG	9	658	2154
gRNA_956	13016	Ctbp1	NM_001198860.1	CDS	-	+	antisense	33261126	TGTGATGGTATGGTACATCA	TCAGTGTGATGGTATGGTACATCAGGGCAC	GGG	4	190	1290
gRNA_957	13016	Ctbp1	NM_001198860.1	CDS	-	+	antisense	33259260	GGTGTAGCCAGGTGGTTCGT	GCCTGGTGTAGCCAGGTGGTTCGTCGGTAC	CGG	5	392	1290
gRNA_958	13016	Ctbp1	NM_001198860.1	CDS	-	-	sense	33250913	GACTGCGTTACCCTGCATTG	CAGTGACTGCGTTACCCTGCATTGCGGCCT	CGG	6	674	1290
gRNA_959	13016	Ctbp1	NM_001198860.1	CDS	-	-	sense	33250987	ACCTATCTGATGGAATCGAG	CCATACCTATCTGATGGAATCGAGCGGGCC	CGG	6	600	1290
gRNA_960	13016	Ctbp1	NM_001198860.1	CDS	-	-	sense	33250413	CTGAAGGAAGGGCGGATCCG	GGCCCTGAAGGAAGGGCGGATCCGTGGCGC	TGG	7	818	1290
gRNA_961	13017	Ctbp2	NM_009980.4	CDS	-	-	sense	132995286	ACATTCTCAATCTGTATCGG	TGCCACATTCTCAATCTGTATCGGCGGAAC	CGG	6	438	1338
gRNA_962	13017	Ctbp2	NM_009980.4	CDS	-	-	sense	132998837	CGGTAGTGGCTACGACAACG	GAATCGGTAGTGGCTACGACAACGTGGACA	TGG	5	328	1338
gRNA_963	13017	Ctbp2	NM_009980.4	CDS	-	-	sense	132995189	AGGAGCTGCTCGGATCCGAG	CCTCAGGAGCTGCTCGGATCCGAGGGGAAA	GGG	6	535	1338
gRNA_964	13017	Ctbp2	NM_009980.4	CDS	-	-	sense	132998945	TCCCTGACAGGTGTTGAATG	CGTGTCCCTGACAGGTGTTGAATGAGGCTG	AGG	5	220	1338
gRNA_965	13017	Ctbp2	NM_009980.4	CDS	-	-	sense	132991106	GGATGAGAAAGCCTTAGCTC	TGGTGGATGAGAAAGCCTTAGCTCAGGCCC	AGG	8	844	1338
gRNA_966	68964	Ctc1	NM_001013256.2	CDS	+	-	antisense	69026549	CTGGTCGAATAACCCGCCTG	ACCCCTGGTCGAATAACCCGCCTGAGGCCA	AGG	7	1169	3639
gRNA_967	68964	Ctc1	NM_001013256.2	CDS	+	+	sense	69027416	CCTTGTATGAGCAACTCGTG	GCCTCCTTGTATGAGCAACTCGTGTGGAAA	TGG	8	1362	3639
gRNA_968	68964	Ctc1	NM_001013256.2	CDS	+	+	sense	69022593	CTGTATGTGAGGGATAACAC	AAGCCTGTATGTGAGGGATAACACTGGGAC	TGG	3	413	3639
gRNA_969	68964	Ctc1	NM_001013256.2	CDS	+	-	antisense	69026212	TGCACATAACCTGGTCTCAG	CTCTTGCACATAACCTGGTCTCAGAGGCTT	AGG	6	930	3639
gRNA_970	68964	Ctc1	NM_001013256.2	CDS	+	-	antisense	69030749	GATGGTTCTGAACCAAAGGT	CTGAGATGGTTCTGAACCAAAGGTGGGTCT	GGG	13	2112	3639
gRNA_971	13018	Ctcf	NM_181322.3	CDS	+	-	antisense	105664906	CGATCCAAATTTGAACGCCG	GTGACGATCCAAATTTGAACGCCGGGGACA	GGG	4	831	2211
gRNA_972	13018	Ctcf	NM_181322.3	CDS	+	+	sense	105664256	TTTGCCTGAAGGATTTCAGG	TACCTTTGCCTGAAGGATTTCAGGTGGTGA	TGG	3	493	2211
gRNA_973	13018	Ctcf	NM_181322.3	CDS	+	+	sense	105670351	ATATGAGAACCCATTCAGGT	AGGCATATGAGAACCCATTCAGGTAGGACT	AGG	6	1206	2211
gRNA_974	13018	Ctcf	NM_181322.3	CDS	+	+	sense	105674903	CAGCATTCCTATATTGAACA	AAAGCAGCATTCCTATATTGAACAGGGCAA	GGG	8	1391	2211
gRNA_975	13018	Ctcf	NM_181322.3	CDS	+	+	sense	105664089	GAGGAACAGCCCATTAACAT	TATGGAGGAACAGCCCATTAACATAGGAGA	AGG	3	326	2211
gRNA_976	22083	Ctr9	NM_009431.2	CDS	+	+	sense	111043258	GGAGAAACGAGACATAGCCA	ATCAGGAGAAACGAGACATAGCCAAGGTGT	AGG	9	1189	3522
gRNA_977	22083	Ctr9	NM_009431.2	CDS	+	+	sense	111046307	CATCTGGCAAAACAAGAATG	CCTCCATCTGGCAAAACAAGAATGGGGCCC	GGG	14	1739	3522
gRNA_978	22083	Ctr9	NM_009431.2	CDS	+	-	antisense	111040601	GTTGCTAGGATCAATAGTAT	TCGGGTTGCTAGGATCAATAGTATAGGCTC	AGG	7	787	3522
gRNA_979	22083	Ctr9	NM_009431.2	CDS	+	-	antisense	111043711	GTTTCCGAGTCTAAAATGGA	CCAGGTTTCCGAGTCTAAAATGGAGGGCCC	GGG	11	1381	3522
gRNA_980	22083	Ctr9	NM_009431.2	CDS	+	+	sense	111049341	GCCCGCGCCCTCTTCAAGTG	CCTGGCCCGCGCCCTCTTCAAGTGCGGCAA	CGG	17	2186	3522
gRNA_981	26965	Cul1	NM_012042.3	CDS	+	+	sense	47515004	TCGCTTCATAAACAACAATG	GTGGTCGCTTCATAAACAACAATGCGGTTA	CGG	11	1216	2331
gRNA_982	26965	Cul1	NM_012042.3	CDS	+	+	sense	47508298	GCACACAAGATGAACTAGCA	GAGAGCACACAAGATGAACTAGCACGGAAA	CGG	8	861	2331
gRNA_983	26965	Cul1	NM_012042.3	CDS	+	+	sense	47497270	GAAGTTCTACACTCAGCAGT	TCCTGAAGTTCTACACTCAGCAGTGGGAAG	GGG	4	364	2331
gRNA_984	26965	Cul1	NM_012042.3	CDS	+	+	sense	47501767	ATCAATACAAGACTGATTAG	AACCATCAATACAAGACTGATTAGTGGAGT	TGG	6	602	2331
gRNA_985	26965	Cul1	NM_012042.3	CDS	+	+	sense	47509058	GAGACACATATTCATAATCA	ACTAGAGACACATATTCATAATCAGGGTCT	GGG	9	1037	2331
gRNA_986	71745	Cul2	NM_029402.3	CDS	+	+	sense	3423553	GCAGAAACATATCCATGACG	AGCTGCAGAAACATATCCATGACGAGGGCC	AGG	10	961	2238
gRNA_987	71745	Cul2	NM_029402.3	CDS	+	-	antisense	3426768	GCTGGTAAACTCATAACCAC	GCTTGCTGGTAAACTCATAACCACAGGCTT	AGG	15	1396	2238
gRNA_988	71745	Cul2	NM_029402.3	CDS	+	+	sense	3405702	AGATATCTATGCTTTATGTG	CTAGAGATATCTATGCTTTATGTGTGGCCT	TGG	3	136	2238
gRNA_989	71745	Cul2	NM_029402.3	CDS	+	-	antisense	3419389	CAAAGGAGTTAATAACCCCA	TGAACAAAGGAGTTAATAACCCCATGGATT	TGG	7	548	2238
gRNA_990	71745	Cul2	NM_029402.3	CDS	+	-	antisense	3414206	ATATAAGCAGTCCATATAGT	ACCTATATAAGCAGTCCATATAGTCGGCGC	CGG	4	298	2238
gRNA_991	26554	Cul3	NM_016716.5	CDS	-	-	sense	80280838	GCAACATCTACAGGCAACGG	TCAGGCAACATCTACAGGCAACGGGGGTAA	GGG	10	1480	2307
gRNA_992	26554	Cul3	NM_016716.5	CDS	-	+	antisense	80283765	ACAACTCATACATTCACACA	AATAACAACTCATACATTCACACATGGTCT	TGG	7	940	2307
gRNA_993	26554	Cul3	NM_016716.5	CDS	-	-	sense	80288797	TGAAGGAAGATCAGTCTATG	GTCTTGAAGGAAGATCAGTCTATGAGGAAG	AGG	5	601	2307
gRNA_994	26554	Cul3	NM_016716.5	CDS	-	-	sense	80304115	GAATGATCATCAAACAGCCA	CTTGGAATGATCATCAAACAGCCATGGTGA	TGG	3	343	2307
gRNA_995	26554	Cul3	NM_016716.5	CDS	-	-	sense	80282743	AAGAATCCTTCAATAATGAC	CTCCAAGAATCCTTCAATAATGACCGGCTC	CGG	8	1086	2307
gRNA_996	99375	Cul4a	NM_146207.2	CDS	+	+	sense	13133237	GCACTGGAGCGAGTACATCA	TGCAGCACTGGAGCGAGTACATCAAGGTAC	AGG	10	1030	2280
gRNA_997	99375	Cul4a	NM_146207.2	CDS	+	+	sense	13123566	CTGATTGGGCGTGAACGAAG	GCTGCTGATTGGGCGTGAACGAAGTGGAGA	TGG	6	611	2280
gRNA_998	99375	Cul4a	NM_146207.2	CDS	+	+	sense	13106248	GTGGCGGAAGCTTCACGAAG	ACACGTGGCGGAAGCTTCACGAAGCGGTCA	CGG	2	202	2280
gRNA_999	99375	Cul4a	NM_146207.2	CDS	+	+	sense	13136239	ATGCTGTCGAAGCTCAAGCA	GTCCATGCTGTCGAAGCTCAAGCACGGTGA	CGG	13	1439	2280
gRNA_1000	99375	Cul4a	NM_146207.2	CDS	+	-	antisense	13115565	AAGGATATTCTCTGAATGGG	AAGAAAGGATATTCTCTGAATGGGAGGATC	AGG	3	359	2280
gRNA_1001	72584	Cul4b	NM_001110142.1	CDS	-	-	sense	38549619	AATCGGCTTTACGCAGCCGA	AACTAATCGGCTTTACGCAGCCGAAGGTCA	AGG	10	1367	2913
gRNA_1002	72584	Cul4b	NM_001110142.1	CDS	-	-	sense	38547893	CTCTTCAGTAGAGTTCGGGG	TCAGCTCTTCAGTAGAGTTCGGGGTGGAGT	TGG	13	1622	2913
gRNA_1003	72584	Cul4b	NM_001110142.1	CDS	-	+	antisense	38563743	CCGCGGTAGAAGATTTAGCC	GAGACCGCGGTAGAAGATTTAGCCAGGCCG	AGG	4	701	2913
gRNA_1004	72584	Cul4b	NM_001110142.1	CDS	-	-	sense	38564985	CTCAAGTCCGGCGGACCCGG	CCACCTCAAGTCCGGCGGACCCGGGGGCTT	GGG	3	183	2913
gRNA_1005	72584	Cul4b	NM_001110142.1	CDS	-	+	antisense	38563906	ATCAATCCCTACAAACTCCA	TCGTATCAATCCCTACAAACTCCAGGGTGT	GGG	4	538	2913
gRNA_1006	75717	Cul5	NM_027807.3	CDS	-	-	sense	53634032	GGAGGAGCATATTATAAGTG	ACTTGGAGGAGCATATTATAAGTGCGGGCC	CGG	9	1183	2568
gRNA_1007	75717	Cul5	NM_027807.3	CDS	-	-	sense	53629207	AAGCAAAAAACTAACATCTG	CATTAAGCAAAAAACTAACATCTGAGGAGA	AGG	12	1504	2568
gRNA_1008	75717	Cul5	NM_027807.3	CDS	-	-	sense	53644617	CCCAGCTCATGCTTGATACG	CTTTCCCAGCTCATGCTTGATACGTGGAAT	TGG	5	648	2568
gRNA_1009	75717	Cul5	NM_027807.3	CDS	-	-	sense	53646790	AGGCATATATTGTTGAATGG	CTGAAGGCATATATTGTTGAATGGCGGAAA	CGG	4	513	2568
gRNA_1010	75717	Cul5	NM_027807.3	CDS	-	+	antisense	53642555	CTCGTCGTGTTTCTAAGTAT	CACTCTCGTCGTGTTTCTAAGTATCGGAGT	CGG	7	968	2568
gRNA_1011	74322	Cxxc1	NM_028868.3	CDS	+	+	sense	74218134	AGCAAATCAAACGATCAGCT	CAGCAGCAAATCAAACGATCAGCTCGGATG	CGG	5	507	1983
gRNA_1012	74322	Cxxc1	NM_028868.3	CDS	+	+	sense	74217408	GATGTGACAACTGCAACGAG	AGTGGATGTGACAACTGCAACGAGTGGTTC	TGG	3	141	1983
gRNA_1013	74322	Cxxc1	NM_028868.3	CDS	+	+	sense	74219544	AAGTATTGTTCAGATGACTG	GTCCAAGTATTGTTCAGATGACTGTGGCAT	TGG	9	1193	1983
gRNA_1014	74322	Cxxc1	NM_028868.3	CDS	+	-	antisense	74218903	GCTAGGTCCTCATCTGAAAG	CAGTGCTAGGTCCTCATCTGAAAGTGGCTC	TGG	7	849	1983
gRNA_1015	74322	Cxxc1	NM_028868.3	CDS	+	-	antisense	74219162	CAGTGCAGGATCCAGGAACG	TCCTCAGTGCAGGATCCAGGAACGGGGACT	GGG	8	955	1983
gRNA_1016	13135	Dad1	NM_010015.4	CDS	-	-	sense	54253734	CCTTTATATACTGCTGACCG	ATCTCCTTTATATACTGCTGACCGGGGCGC	GGG	1	109	342
gRNA_1017	13135	Dad1	NM_010015.4	CDS	-	-	sense	54253638	TGTGGGCAGCTTCATCCTAG	CTTGTGTGGGCAGCTTCATCCTAGCGGGTA	CGG	1	205	342
gRNA_1018	13135	Dad1	NM_010015.4	CDS	-	-	sense	54253780	ACTTGAGCTCCACTCCGCAG	GAGTACTTGAGCTCCACTCCGCAGCGGCTG	CGG	1	63	342
gRNA_1019	13135	Dad1	NM_010015.4	CDS	-	-	sense	54253704	GTTCGGCTACTGTCTCCTCG	TGCAGTTCGGCTACTGTCTCCTCGTGGGCA	TGG	1	139	342
gRNA_1020	13135	Dad1	NM_010015.4	CDS	-	+	antisense	54253802	TGGAGCTCAAGTACTCCTCC	GGAGTGGAGCTCAAGTACTCCTCCAGGAAC	AGG	1	41	342
gRNA_1021	13144	Dapk3	NM_007828.2	CDS	+	-	antisense	81190427	AAGTCGATGAGCTTAATGCG	GCCAAAGTCGATGAGCTTAATGCGGGGGCT	GGG	3	468	1347
gRNA_1022	13144	Dapk3	NM_007828.2	CDS	+	-	antisense	81190604	CTCATAGTTCACGATCTCGG	GTGGCTCATAGTTCACGATCTCGGGGGCTG	GGG	4	559	1347
gRNA_1023	13144	Dapk3	NM_007828.2	CDS	+	+	sense	81191911	GCTGGTCAAAGACCCCAAGT	GGCTGCTGGTCAAAGACCCCAAGTAGGCGG	AGG	6	781	1347
gRNA_1024	13144	Dapk3	NM_007828.2	CDS	+	-	antisense	81190098	GCAGTGTTATGATGTTGGGG	TCATGCAGTGTTATGATGTTGGGGTGGCGG	TGG	2	221	1347
gRNA_1025	13144	Dapk3	NM_007828.2	CDS	+	-	antisense	81190251	GCAGGTAGTGGACACCGTCT	GAGTGCAGGTAGTGGACACCGTCTAGGATT	AGG	2	374	1347
gRNA_1026	13163	Daxx	NM_001199733.1	CDS	+	+	sense	33911807	GAGCAGCGAATTCCGTACCG	CATAGAGCAGCGAATTCCGTACCGAGGCAC	AGG	3	794	2223
gRNA_1027	13163	Daxx	NM_001199733.1	CDS	+	+	sense	33912685	TGACGACGACGAAGATAACG	ATGATGACGACGACGAAGATAACGAGGAAA	AGG	5	1366	2223
gRNA_1028	13163	Daxx	NM_001199733.1	CDS	+	-	antisense	33911279	GGAGGAACGGAACCACCTCA	TTGTGGAGGAACGGAACCACCTCAGGGTGG	GGG	3	266	2223
gRNA_1029	13163	Daxx	NM_001199733.1	CDS	+	+	sense	33911637	TGTACGTAGCCGAGATTCGG	GCACTGTACGTAGCCGAGATTCGGCGGCTG	CGG	3	624	2223
gRNA_1030	13163	Daxx	NM_001199733.1	CDS	+	+	sense	33911488	TGCAGCCTCAACGACCAGTG	CTCCTGCAGCCTCAACGACCAGTGAGGCGT	AGG	3	475	2223
gRNA_1031	13194	Ddb1	NM_015735.1	CDS	+	+	sense	10614872	AATGTCGACAGCAACGAACA	GCTCAATGTCGACAGCAACGAACAAGGCTC	AGG	9	1025	3423
gRNA_1032	13194	Ddb1	NM_015735.1	CDS	+	+	sense	10608399	GGCCTTTAACATCCGCCTAG	TCAAGGCCTTTAACATCCGCCTAGAGGAAC	AGG	4	475	3423
gRNA_1033	13194	Ddb1	NM_015735.1	CDS	+	-	antisense	10622076	GTGGTCATCAGGATGGATCG	AAAAGTGGTCATCAGGATGGATCGAGGAAT	AGG	15	1767	3423
gRNA_1034	13194	Ddb1	NM_015735.1	CDS	+	+	sense	10612915	GGGTGGATCCTAATGGCTCG	AACCGGGTGGATCCTAATGGCTCGCGGTAC	CGG	7	804	3423
gRNA_1035	13194	Ddb1	NM_015735.1	CDS	+	-	antisense	10622400	TTGCTGCTATAGATGACAGT	GTGATTGCTGCTATAGATGACAGTGGGCCG	GGG	16	1971	3423
gRNA_1036	107986	Ddb2	NM_028119.5	CDS	-	-	sense	91234188	CCCGACTCATCCCAGTACCC	GGCACCCGACTCATCCCAGTACCCTGGCTG	TGG	3	376	1299
gRNA_1037	107986	Ddb2	NM_028119.5	CDS	-	-	sense	91217194	CAAGAAGAAAGTAGCCCACG	TGCACAAGAAGAAAGTAGCCCACGTGGCCC	TGG	6	739	1299
gRNA_1038	107986	Ddb2	NM_028119.5	CDS	-	+	antisense	91218835	TGAGGAGGCAAAAAACTGGT	CCATTGAGGAGGCAAAAAACTGGTTGGTAT	TGG	4	511	1299
gRNA_1039	107986	Ddb2	NM_028119.5	CDS	-	+	antisense	91234888	CAATGCTGCTACTCCGTGAA	CTGACAATGCTGCTACTCCGTGAAGGGATC	GGG	2	191	1299
gRNA_1040	107986	Ddb2	NM_028119.5	CDS	-	-	sense	91236746	CTCAGGAGCAAAAGTCGCAG	GCTCCTCAGGAGCAAAAGTCGCAGAGGTCC	AGG	1	71	1299
gRNA_1041	13200	Ddost	NM_007838.2	CDS	+	-	antisense	138305209	GAACTCCCCGTACTTAATGA	AGAGGAACTCCCCGTACTTAATGAGGGACA	GGG	2	214	1326
gRNA_1042	13200	Ddost	NM_007838.2	CDS	+	+	sense	138310273	CCCAGATAAACCAATCACCC	TCTTCCCAGATAAACCAATCACCCAGGTAA	AGG	6	646	1326
gRNA_1043	13200	Ddost	NM_007838.2	CDS	+	-	antisense	138309638	GATGACTTGCCAACAATGGT	CAGAGATGACTTGCCAACAATGGTCGGGGC	CGG	5	510	1326
gRNA_1044	13200	Ddost	NM_007838.2	CDS	+	+	sense	138310870	AGGCAACTATGAACTAGCTG	AGACAGGCAACTATGAACTAGCTGTGGCCC	TGG	8	829	1326
gRNA_1045	13200	Ddost	NM_007838.2	CDS	+	+	sense	138308289	ATCAGTGCCTTCATTGATGG	GACCATCAGTGCCTTCATTGATGGTGGCGG	TGG	3	317	1326
gRNA_1046	320209	Ddx11	XM_006524408.3	CDS	+	+	sense	66130022	AAGAACCTACGGACACCCCG	TGCCAAGAACCTACGGACACCCCGAGGCCT	AGG	3	309	2721
gRNA_1047	320209	Ddx11	XM_006524408.3	CDS	+	+	sense	66143488	TCAGACTCTCAGGAAAACCG	CCTCTCAGACTCTCAGGAAAACCGAGGTCT	AGG	16	1574	2721
gRNA_1048	320209	Ddx11	XM_006524408.3	CDS	+	+	sense	66133258	GGAGGAAGAACATATAACCA	ACTTGGAGGAAGAACATATAACCAAGGTAA	AGG	6	673	2721
gRNA_1049	320209	Ddx11	XM_006524408.3	CDS	+	+	sense	66135883	ACTTATGAATGACCGCTGTG	TGCAACTTATGAATGACCGCTGTGTGGACA	TGG	8	847	2721
gRNA_1050	320209	Ddx11	XM_006524408.3	CDS	+	+	sense	66129879	GTCCTTAAGTCTGATTTGTG	GAAAGTCCTTAAGTCTGATTTGTGGGGCCC	GGG	3	166	2721
gRNA_1051	67040	Ddx17	NM_199080.2	CDS	-	-	sense	79539363	AAGAGTACGTGCATTTACGG	GTTGAAGAGTACGTGCATTTACGGAGGTGC	AGG	6	599	1959
gRNA_1052	67040	Ddx17	NM_199080.2	CDS	-	-	sense	79538640	GACTACACCCAGATCAATGT	GCGGGACTACACCCAGATCAATGTGGGCAA	GGG	8	896	1959
gRNA_1053	67040	Ddx17	NM_199080.2	CDS	-	-	sense	79543783	GCGGTTACGAAAAAAGAAGT	GGGAGCGGTTACGAAAAAAGAAGTGGGATT	GGG	2	124	1959
gRNA_1054	67040	Ddx17	NM_199080.2	CDS	-	+	antisense	79542501	TACGTGGAAAGTTAGCATGA	CACTTACGTGGAAAGTTAGCATGATGGAAG	TGG	3	287	1959
gRNA_1055	67040	Ddx17	NM_199080.2	CDS	-	+	antisense	79537456	CTCTGCGCATTCTTCGTGTG	CCATCTCTGCGCATTCTTCGTGTGAGGTCA	AGG	9	1067	1959
gRNA_1056	66942	Ddx18	NM_025860.3	CDS	-	+	antisense	121561747	CACAGGGATGAGGAAAGCGA	CGATCACAGGGATGAGGAAAGCGAGGGTTT	GGG	5	664	1983
gRNA_1057	66942	Ddx18	NM_025860.3	CDS	-	+	antisense	121564503	CCATCACCTGTCAGTCCTAG	CTGGCCATCACCTGTCAGTCCTAGGGGCAG	GGG	3	474	1983
gRNA_1058	66942	Ddx18	NM_025860.3	CDS	-	-	sense	121560164	GGGTGTTGATGACGACAAAG	ACGTGGGTGTTGATGACGACAAAGAGGTTG	AGG	7	1144	1983
gRNA_1059	66942	Ddx18	NM_025860.3	CDS	-	-	sense	121565973	AAACTCACAACTTTAGCCAA	CCAGAAACTCACAACTTTAGCCAACGGAGA	CGG	2	281	1983
gRNA_1060	66942	Ddx18	NM_025860.3	CDS	-	+	antisense	121560265	AAAAGAGCATGGTTTGCCTA	GCAGAAAAGAGCATGGTTTGCCTACGGGCT	CGG	7	1043	1983
gRNA_1061	56200	Ddx21	NM_019553.2	CDS	-	-	sense	62593021	TATGGTGGAACACCCTACGG	TTTTTATGGTGGAACACCCTACGGTGGTCA	TGG	5	1109	2556
gRNA_1062	56200	Ddx21	NM_019553.2	CDS	-	+	antisense	62590717	GCAACATTAAACACCCAATG	CTTAGCAACATTAAACACCCAATGAGGGCA	AGG	7	1356	2556
gRNA_1063	56200	Ddx21	NM_019553.2	CDS	-	-	sense	62594061	AAGACTTAATTGCCCAGGCA	GGGAAAGACTTAATTGCCCAGGCACGGACA	CGG	4	903	2556
gRNA_1064	56200	Ddx21	NM_019553.2	CDS	-	-	sense	62595105	GCTTTGATAGGAAATACCTG	TTTTGCTTTGATAGGAAATACCTGTGGAGC	TGG	3	754	2556
gRNA_1065	56200	Ddx21	NM_019553.2	CDS	-	-	sense	62598639	AACCAAAGAGATAATAACAG	CTGAAACCAAAGAGATAATAACAGAGGAGC	AGG	2	340	2556
gRNA_1066	13206	Ddx4	NM_001145885.1	CDS	-	-	sense	112613761	TCAGTTCGACAGATAGTACA	TCATTCAGTTCGACAGATAGTACAAGGGTG	AGG	16	1235	2187
gRNA_1067	13206	Ddx4	NM_001145885.1	CDS	-	-	sense	112625406	GTGAATCTGACCAAGATCAG	GATAGTGAATCTGACCAAGATCAGGGGACA	GGG	9	519	2187
gRNA_1068	13206	Ddx4	NM_001145885.1	CDS	-	-	sense	112628860	ATAATCAGACTCGAAGCAGA	GAAGATAATCAGACTCGAAGCAGAGGGTTT	GGG	7	375	2187
gRNA_1069	13206	Ddx4	NM_001145885.1	CDS	-	+	antisense	112622174	ACACTGACCAAAATTGCCGG	TAATACACTGACCAAAATTGCCGGTGGTGC	TGG	13	852	2187
gRNA_1070	13206	Ddx4	NM_001145885.1	CDS	-	+	antisense	112620687	GGTGCTACAATAATACACTC	AGTTGGTGCTACAATAATACACTCTGGTTC	TGG	15	1098	2187
gRNA_1071	13207	Ddx5	NM_007840.3	CDS	-	+	antisense	106785203	GCATCCTATCAGCTTCATCA	TCAAGCATCCTATCAGCTTCATCAAGGACA	AGG	7	743	1848
gRNA_1072	13207	Ddx5	NM_007840.3	CDS	-	-	sense	106783980	TATTCTGATTGCTACCGATG	CTCCTATTCTGATTGCTACCGATGTGGCCT	TGG	11	1195	1848
gRNA_1073	13207	Ddx5	NM_007840.3	CDS	-	-	sense	106786340	ATGTCATGGATGTGATTGCA	GCGAATGTCATGGATGTGATTGCAAGGCAG	AGG	4	327	1848
gRNA_1074	13207	Ddx5	NM_007840.3	CDS	-	+	antisense	106786114	CTGGTGGTTTATGTGTACAA	ATGGCTGGTGGTTTATGTGTACAATGGCAG	TGG	5	460	1848
gRNA_1075	13207	Ddx5	NM_007840.3	CDS	-	-	sense	106786924	AAGAACACCCTGATTTGGCA	TATCAAGAACACCCTGATTTGGCAAGGCGC	AGG	2	195	1848
gRNA_1076	94213	Ddx50	NM_053183.2	CDS	-	+	antisense	62639866	AAAGCTACTTACTTCCACAG	TGACAAAGCTACTTACTTCCACAGTGGTTG	TGG	7	1075	2205
gRNA_1077	94213	Ddx50	NM_053183.2	CDS	-	+	antisense	62640554	GTAGCTTTGAAAGATCCAAA	TGGCGTAGCTTTGAAAGATCCAAACGGCCA	CGG	6	827	2205
gRNA_1078	94213	Ddx50	NM_053183.2	CDS	-	+	antisense	62639987	GCAGAAAAAAGTAAGGTCTG	AGTTGCAGAAAAAAGTAAGGTCTGAGGATT	AGG	7	954	2205
gRNA_1079	94213	Ddx50	NM_053183.2	CDS	-	-	sense	62646922	CAAGTCAAGCGATAAAGCAG	CTCACAAGTCAAGCGATAAAGCAGAGGAGG	AGG	2	367	2205
gRNA_1080	94213	Ddx50	NM_053183.2	CDS	-	-	sense	62640787	TATAACTAGAAAACTCAGTG	AAGATATAACTAGAAAACTCAGTGTGGCGT	TGG	5	706	2205
gRNA_1081	13209	Ddx6	NM_001110826.1	CDS	+	+	sense	44626407	CATGTGGTGATCGCTACCCC	AGTGCATGTGGTGATCGCTACCCCTGGCAG	TGG	7	665	1452
gRNA_1082	13209	Ddx6	NM_001110826.1	CDS	+	-	antisense	44607586	TTCCACTTACTTAATAGTGG	CTTCTTCCACTTACTTAATAGTGGCGGCCA	CGG	2	193	1452
gRNA_1083	13209	Ddx6	NM_001110826.1	CDS	+	+	sense	44628678	CTACGAGATAAACCTGATGG	AACCCTACGAGATAAACCTGATGGAGGAAC	AGG	9	901	1452
gRNA_1084	13209	Ddx6	NM_001110826.1	CDS	+	-	antisense	44614308	GAACATACCTGGATAGGAGA	GGATGAACATACCTGGATAGGAGATGGTTT	TGG	4	360	1452
gRNA_1085	13209	Ddx6	NM_001110826.1	CDS	+	-	antisense	44607467	GGCCAGCACTGGCCTTCACA	CCAGGGCCAGCACTGGCCTTCACAGGGCCC	GGG	2	74	1452
gRNA_1086	26901	Deb1	NM_026794.2	CDS	+	+	sense	121710673	CCAGCTGATCCGCTGTATCG	ATGACCAGCTGATCCGCTGTATCGTGGAGT	TGG	2	103	234
gRNA_1087	26901	Deb1	NM_026794.2	CDS	+	-	antisense	121710701	ACTGGACGCACTCGTTCGCT	ACTTACTGGACGCACTCGTTCGCTCGGCCC	CGG	2	131	234
gRNA_1088	26901	Deb1	NM_026794.2	CDS	+	+	sense	121710466	TCAATCAAGAGACAATCCAG	AAGGTCAATCAAGAGACAATCCAGCGGGTG	CGG	1	63	234
gRNA_1089	26901	Deb1	NM_026794.2	CDS	+	+	sense	121710432	TTCGCTCCTGACTGGCTACG	CATCTTCGCTCCTGACTGGCTACGCGGCAA	CGG	1	29	234
gRNA_1090	26901	Deb1	NM_026794.2	CDS	+	-	antisense	121710449	GATTGTCTCTTGATTGACCT	GCTGGATTGTCTCTTGATTGACCTTGGCTT	TGG	1	46	234
gRNA_1091	110052	Dek	NM_025900.2	CDS	-	-	sense	47102063	TCTAGAAAAGAGTCTTATCG	AATTTCTAGAAAAGAGTCTTATCGTGGAAG	TGG	3	169	1143
gRNA_1092	110052	Dek	NM_025900.2	CDS	-	-	sense	47100249	TCCTCGTTGAAGAAGAACGT	GGTGTCCTCGTTGAAGAAGAACGTGGGTCA	GGG	5	389	1143
gRNA_1093	110052	Dek	NM_025900.2	CDS	-	-	sense	47099388	TGAACAGCGAACTCGTGAAG	GGCGTGAACAGCGAACTCGTGAAGAGGATC	AGG	6	540	1143
gRNA_1094	110052	Dek	NM_025900.2	CDS	-	-	sense	47105652	GAGAAGGAACCCGAGATGCC	ATCCGAGAAGGAACCCGAGATGCCGGGTCC	GGG	2	77	1143
gRNA_1095	110052	Dek	NM_025900.2	CDS	-	-	sense	47101978	GAGCCATTTACAGTGACACA	GAGAGAGCCATTTACAGTGACACAAGGTGA	AGG	3	254	1143
gRNA_1096	13211	Dhx9	NM_007842.2	CDS	-	-	sense	153461065	ATAAAACTTCTGCGTCTAGG	GAGCATAAAACTTCTGCGTCTAGGAGGAAT	AGG	21	2435	4152
gRNA_1097	13211	Dhx9	NM_007842.2	CDS	-	-	sense	153471724	TTCAGTTGTGATTATCCGAG	CAAATTCAGTTGTGATTATCCGAGGGGCTA	GGG	12	1234	4152
gRNA_1098	13211	Dhx9	NM_007842.2	CDS	-	+	antisense	153472672	GCTGTATATATGCTTACTGG	CAAAGCTGTATATATGCTTACTGGGGGCAC	GGG	9	906	4152
gRNA_1099	13211	Dhx9	NM_007842.2	CDS	-	-	sense	153464623	AGTACCAGATGGAGTAACCA	ATCCAGTACCAGATGGAGTAACCAAGGTAA	AGG	18	2125	4152
gRNA_1100	13211	Dhx9	NM_007842.2	CDS	-	+	antisense	153467098	GAAATATTCACAGAACATGG	TGAAGAAATATTCACAGAACATGGTGGTAT	TGG	15	1654	4152
gRNA_1101	192119	Dicer1	NM_148948.2	CDS	-	-	sense	104710689	AGAACCCGAGAATTGCCTGA	ATGTAGAACCCGAGAATTGCCTGATGGTAC	TGG	12	1946	5721
gRNA_1102	192119	Dicer1	NM_148948.2	CDS	-	+	antisense	104702741	AGGTACGTATTACTCAGTAG	ATCAAGGTACGTATTACTCAGTAGAGGACA	AGG	21	3681	5721
gRNA_1103	192119	Dicer1	NM_148948.2	CDS	-	-	sense	104704079	GGGTGTCAGATCACTTCCCG	GTGTGGGTGTCAGATCACTTCCCGTGGATT	TGG	20	3226	5721
gRNA_1104	192119	Dicer1	NM_148948.2	CDS	-	+	antisense	104722245	TACATACTTCAGGTCAAGTG	GAGTTACATACTTCAGGTCAAGTGAGGCAG	AGG	8	1072	5721
gRNA_1105	192119	Dicer1	NM_148948.2	CDS	-	-	sense	104706734	TGTGTATACACGCTCTGGAG	TTCCTGTGTATACACGCTCTGGAGAGGTCA	AGG	16	2437	5721
gRNA_1106	66233	Dmap1	NM_023178.2	CDS	-	+	antisense	117676664	CGAAGCGCAGATCAAATCGG	ACTACGAAGCGCAGATCAAATCGGCGGCTG	CGG	5	497	1407
gRNA_1107	66233	Dmap1	NM_023178.2	CDS	-	-	sense	117681838	GGATATTATCAACCCGGACA	AAAAGGATATTATCAACCCGGACAAGGTAG	AGG	2	100	1407
gRNA_1108	66233	Dmap1	NM_023178.2	CDS	-	-	sense	117680989	TCAGGGGTATCGGACAGTGA	CTGGTCAGGGGTATCGGACAGTGAAGGCGA	AGG	4	247	1407
gRNA_1109	66233	Dmap1	NM_023178.2	CDS	-	+	antisense	117676457	GCCTGGCACAGCCCTCACGT	CTGTGCCTGGCACAGCCCTCACGTTGGCAA	TGG	6	613	1407
gRNA_1110	66233	Dmap1	NM_023178.2	CDS	-	-	sense	117680887	TTTCCACTGGCGACGAGCGG	TGTTTTTCCACTGGCGACGAGCGGCGGAGG	CGG	4	349	1407
gRNA_1111	327762	Dna2	NM_177372.3	CDS	+	-	antisense	62957016	GCCCTTCAGTCCAAACCTAG	TTTTGCCCTTCAGTCCAAACCTAGGGGACC	GGG	6	808	3189
gRNA_1112	327762	Dna2	NM_177372.3	CDS	+	-	antisense	62961500	AATTTAGACAGATTTCCTAG	CATCAATTTAGACAGATTTCCTAGTGGAGT	TGG	11	1728	3189
gRNA_1113	327762	Dna2	NM_177372.3	CDS	+	+	sense	62958998	TGCCTTGCCACAGATAATCG	TCTCTGCCTTGCCACAGATAATCGAGGAAG	AGG	8	1162	3189
gRNA_1114	327762	Dna2	NM_177372.3	CDS	+	+	sense	62959300	GTGGTGTCTCATGTTAACGC	GCCTGTGGTGTCTCATGTTAACGCTGGAGT	TGG	9	1348	3189
gRNA_1115	327762	Dna2	NM_177372.3	CDS	+	-	antisense	62963866	CAGGAGAATATTGTCAACGG	ACTTCAGGAGAATATTGTCAACGGCGGAGT	CGG	14	2047	3189
gRNA_1116	13418	Dnajc1	NM_007869.3	CDS	-	+	antisense	18231795	TACTTCTTGTCAGTTGACTG	ACCATACTTCTTGTCAGTTGACTGAGGTCC	AGG	9	1001	1659
gRNA_1117	13418	Dnajc1	NM_007869.3	CDS	-	+	antisense	18307048	GGAAGCAAATCATGCCATTG	GCATGGAAGCAAATCATGCCATTGTGGTTT	TGG	6	642	1659
gRNA_1118	13418	Dnajc1	NM_007869.3	CDS	-	-	sense	18284702	TATATTCAGTCTTATGATCA	TACGTATATTCAGTCTTATGATCATGGAAC	TGG	8	893	1659
gRNA_1119	13418	Dnajc1	NM_007869.3	CDS	-	+	antisense	18308901	ACTCGCCTGTAGTAGAATAC	TCTCACTCGCCTGTAGTAGAATACAGGCTG	AGG	4	408	1659
gRNA_1120	13418	Dnajc1	NM_007869.3	CDS	-	-	sense	18308814	TGGGTCACTATGCTGTGGTT	ACAGTGGGTCACTATGCTGTGGTTTGGTCC	TGG	4	495	1659
gRNA_1121	22791	Dnajc2	NM_009584.4	CDS	-	-	sense	21763808	GAATCACTTCTCGGACAATG	GCTGGAATCACTTCTCGGACAATGAGGCAG	AGG	11	1105	1866
gRNA_1122	22791	Dnajc2	NM_009584.4	CDS	-	+	antisense	21773809	CGCATCTACATCTTCAAACG	AAAACGCATCTACATCTTCAAACGAGGAGT	AGG	6	622	1866
gRNA_1123	22791	Dnajc2	NM_009584.4	CDS	-	+	antisense	21781359	GTGTAGCTGTGTATCTGACG	CTCTGTGTAGCTGTGTATCTGACGTGGCCA	TGG	3	293	1866
gRNA_1124	22791	Dnajc2	NM_009584.4	CDS	-	-	sense	21768689	ACAGAGCCACGAGGGCACAA	CAGAACAGAGCCACGAGGGCACAAAGGAAA	AGG	8	768	1866
gRNA_1125	22791	Dnajc2	NM_009584.4	CDS	-	+	antisense	21763489	CTTCTCTCGTAGATGAAGCC	CCTACTTCTCTCGTAGATGAAGCCAGGATT	AGG	12	1199	1866
gRNA_1126	108671	Dnajc9	NM_134081.5	CDS	-	-	sense	20388689	TCGGACGGCGAGGTCCGACG	GGCTTCGGACGGCGAGGTCCGACGCGGCTA	CGG	1	95	780
gRNA_1127	108671	Dnajc9	NM_134081.5	CDS	-	-	sense	20388065	TACAGTACACAGATGAACCC	TGTGTACAGTACACAGATGAACCCAGGATA	AGG	3	468	780
gRNA_1128	108671	Dnajc9	NM_134081.5	CDS	-	-	sense	20388642	GCACCCCGACCGAGTAGAGG	AAGTGCACCCCGACCGAGTAGAGGAGGACC	AGG	1	142	780
gRNA_1129	108671	Dnajc9	NM_134081.5	CDS	-	-	sense	20388382	AAAGCAGTGTACGATGAACA	ACAGAAAGCAGTGTACGATGAACAGGGGAC	GGG	2	239	780
gRNA_1130	108671	Dnajc9	NM_134081.5	CDS	-	-	sense	20388205	TTGTTATTAGATATCGCTAG	TTCTTTGTTATTAGATATCGCTAGAGGATA	AGG	3	328	780
gRNA_1131	213236	Dnd1	NM_173383.2	CDS	-	-	sense	36765504	GTATATCGGACGACTTCCGC	AGGTGTATATCGGACGACTTCCGCAGGACG	AGG	3	196	1059
gRNA_1132	213236	Dnd1	NM_173383.2	CDS	-	+	antisense	36765245	GGGCGAGCAGTAACGCTCGG	TGCAGGGCGAGCAGTAACGCTCGGCGGTTT	CGG	3	455	1059
gRNA_1133	213236	Dnd1	NM_173383.2	CDS	-	-	sense	36765377	GCGCGCTACAGCTCGCGGCG	CTATGCGCGCTACAGCTCGCGGCGCGGTGC	CGG	3	323	1059
gRNA_1134	213236	Dnd1	NM_173383.2	CDS	-	+	antisense	36765162	CTTGAGCAGCGCAATCTGAG	TGAACTTGAGCAGCGCAATCTGAGAGGGCG	AGG	3	538	1059
gRNA_1135	213236	Dnd1	NM_173383.2	CDS	-	+	antisense	36765434	CACTGAAGGTCATCATTAGG	AAACCACTGAAGGTCATCATTAGGCGGAAC	CGG	3	266	1059
gRNA_1136	13433	Dnmt1	NM_001199431.1	CDS	-	-	sense	20922442	TAATGTGAACCGGTTCACAG	CCATTAATGTGAACCGGTTCACAGAGGACT	AGG	20	1654	4863
gRNA_1137	13433	Dnmt1	NM_001199431.1	CDS	-	-	sense	20914077	ACAGGCCTGAGAATACCCAC	CCTCACAGGCCTGAGAATACCCACAGGTCC	AGG	29	3090	4863
gRNA_1138	13433	Dnmt1	NM_001199431.1	CDS	-	-	sense	20924106	CACCTGTGTCCTGTCGACAC	CGGGCACCTGTGTCCTGTCGACACCGGTCT	CGG	17	1286	4863
gRNA_1139	13433	Dnmt1	NM_001199431.1	CDS	-	-	sense	20940483	CATCACGGCTCACTTCACGA	CCACCATCACGGCTCACTTCACGAAGGGGT	AGG	5	508	4863
gRNA_1140	13433	Dnmt1	NM_001199431.1	CDS	-	-	sense	20920189	TCTGTCAGCAGCCTGAGTGT	CAGGTCTGTCAGCAGCCTGAGTGTGGGAAG	GGG	22	1998	4863
gRNA_1141	13435	Dnmt3a	NM_153743.4	CDS	+	+	sense	3897442	GATCATTGATGAGCGCACAA	AGGAGATCATTGATGAGCGCACAAGGGGTA	GGG	6	754	2070
gRNA_1142	13435	Dnmt3a	NM_153743.4	CDS	+	+	sense	3899623	CTTACCAGTATGACGACGAT	TGTGCTTACCAGTATGACGACGATGGGTAC	GGG	9	921	2070
gRNA_1143	13435	Dnmt3a	NM_153743.4	CDS	+	+	sense	3897337	AGTTTACACCGACATGTGGG	AGGAAGTTTACACCGACATGTGGGTGGAGC	TGG	6	649	2070
gRNA_1144	13435	Dnmt3a	NM_153743.4	CDS	+	-	antisense	3900333	CATCAAAGAGAGACAGCACG	ATCCCATCAAAGAGAGACAGCACGCGGATG	CGG	11	1238	2070
gRNA_1145	13435	Dnmt3a	NM_153743.4	CDS	+	+	sense	3899951	CCCTGGAACTGCTACATGTG	AGACCCCTGGAACTGCTACATGTGCGGGCA	CGG	10	1085	2070
gRNA_1146	13436	Dnmt3b	NM_001003961.4	CDS	+	-	antisense	153665359	TGGTAGCCGGAAACTCCACA	ACCCTGGTAGCCGGAAACTCCACAGGGTAC	GGG	6	461	2580
gRNA_1147	13436	Dnmt3b	NM_001003961.4	CDS	+	+	sense	153662200	CAGCCTTCTGAATTACACGC	TCTCCAGCCTTCTGAATTACACGCAGGTAC	AGG	4	229	2580
gRNA_1148	13436	Dnmt3b	NM_001003961.4	CDS	+	+	sense	153667536	GGAATAGGTGACCTCGTGTG	GTTTGGAATAGGTGACCTCGTGTGGGGAAA	GGG	8	707	2580
gRNA_1149	13436	Dnmt3b	NM_001003961.4	CDS	+	-	antisense	153670395	CAGTAGGCTTGAAGCCACCG	ATCCCAGTAGGCTTGAAGCCACCGTGGGCC	TGG	10	1034	2580
gRNA_1150	13436	Dnmt3b	NM_001003961.4	CDS	+	-	antisense	153673994	TCTTTCCACAGGACAAACAG	TTCTTCTTTCCACAGGACAAACAGCGGTCT	CGG	14	1319	2580
gRNA_1151	54427	Dnmt3l	NM_001081695.2	CDS	+	+	sense	78055055	AAGATGTCACAAATGTCGTG	GTGGAAGATGTCACAAATGTCGTGAGGAGA	AGG	10	789	1266
gRNA_1152	54427	Dnmt3l	NM_001081695.2	CDS	+	-	antisense	78050950	ACTCACCTTCAATGCTCCGT	GCAAACTCACCTTCAATGCTCCGTCGGTTC	CGG	5	242	1266
gRNA_1153	54427	Dnmt3l	NM_001081695.2	CDS	+	+	sense	78052774	CTCAGAGAGGATCAATGCCA	GGACCTCAGAGAGGATCAATGCCATGGCCT	TGG	8	508	1266
gRNA_1154	54427	Dnmt3l	NM_001081695.2	CDS	+	-	antisense	78051906	CTCCCTACTTACCTTACATG	GTACCTCCCTACTTACCTTACATGGGGCAC	GGG	6	328	1266
gRNA_1155	54427	Dnmt3l	NM_001081695.2	CDS	+	-	antisense	78052068	ACAGATGAACAGGGTACCCC	TCTCACAGATGAACAGGGTACCCCCGGAAC	CGG	7	409	1266
gRNA_1156	99480	Dnttip2	NM_153806.1	CDS	+	-	antisense	122276350	TCACTGATACCTGCACCCGT	GTCATCACTGATACCTGCACCCGTGGGCTC	GGG	2	1212	2277
gRNA_1157	99480	Dnttip2	NM_153806.1	CDS	+	+	sense	122276555	TGAAAACAATGGCCAAAAGG	CTGTTGAAAACAATGGCCAAAAGGAGGCAT	AGG	2	1417	2277
gRNA_1158	99480	Dnttip2	NM_153806.1	CDS	+	-	antisense	122275997	TTCTGTAAGAGACACAACAT	TAACTTCTGTAAGAGACACAACATTGGCTC	TGG	2	859	2277
gRNA_1159	99480	Dnttip2	NM_153806.1	CDS	+	+	sense	122275773	AACGATACTAAGATTACACC	GAAAAACGATACTAAGATTACACCAGGAAA	AGG	2	635	2277
gRNA_1160	99480	Dnttip2	NM_153806.1	CDS	+	+	sense	122275254	ACAAAGGAATCGGGATCCGA	AAGCACAAAGGAATCGGGATCCGATGGCAG	TGG	2	116	2277
gRNA_1161	60364	Donson	NM_021720.1	CDS	-	+	antisense	91688464	CTGGCCTCGTCCGAGACTCG	TTCGCTGGCCTCGTCCGAGACTCGCGGCCG	CGG	1	249	1683
gRNA_1162	60364	Donson	NM_021720.1	CDS	-	-	sense	91683665	CTCATATCCCCTACGACAAG	AGCGCTCATATCCCCTACGACAAGAGGCTT	AGG	5	917	1683
gRNA_1163	60364	Donson	NM_021720.1	CDS	-	-	sense	91687842	AGAAAATAACTTGCTGTGGG	ATGAAGAAAATAACTTGCTGTGGGAGGACA	AGG	2	340	1683
gRNA_1164	60364	Donson	NM_021720.1	CDS	-	+	antisense	91688554	GCGGTCGGGAAGGGGCGCAA	GCCGGCGGTCGGGAAGGGGCGCAAGGGCAG	GGG	1	159	1683
gRNA_1165	60364	Donson	NM_021720.1	CDS	-	-	sense	91682759	GAAAGTTCGAGACCCAAGCC	AGAAGAAAGTTCGAGACCCAAGCCTGGAAT	TGG	6	1012	1683
gRNA_1166	208266	Dot1l	NM_199322.1	CDS	+	+	sense	80771356	GATGACCTGTTTGTCGACCT	AGAGGATGACCTGTTTGTCGACCTGGGCAG	GGG	5	482	4623
gRNA_1167	208266	Dot1l	NM_199322.1	CDS	+	-	antisense	80783291	AAGGAGCCTATCTCACCGCG	GGACAAGGAGCCTATCTCACCGCGGGGGCC	GGG	13	1112	4623
gRNA_1168	208266	Dot1l	NM_199322.1	CDS	+	+	sense	80768640	GCTGTGTGACAAATACAACC	AGCGGCTGTGTGACAAATACAACCGGGCCA	GGG	4	235	4623
gRNA_1169	208266	Dot1l	NM_199322.1	CDS	+	-	antisense	80784616	TAGGTTAGCCTTGTACTGCG	GCTGTAGGTTAGCCTTGTACTGCGGGGTCT	GGG	16	1510	4623
gRNA_1170	208266	Dot1l	NM_199322.1	CDS	+	-	antisense	80788630	GAGACCCCATGGTGGCAAAG	CTGCGAGACCCCATGGTGGCAAAGAGGCTG	AGG	24	2930	4623
gRNA_1171	29861	Dpf1	NM_013874.2	CDS	+	+	sense	29312894	CCAGGACACCGCATCCCTGG	AACGCCAGGACACCGCATCCCTGGAGGACC	AGG	6	565	1167
gRNA_1172	29861	Dpf1	NM_013874.2	CDS	+	+	sense	29309561	TGGATGGAGAAGACCCACCG	CATCTGGATGGAGAAGACCCACCGCGGGCC	CGG	2	182	1167
gRNA_1173	29861	Dpf1	NM_013874.2	CDS	+	+	sense	29309752	CCTGCGAGTACAAGATCGGT	CGGCCCTGCGAGTACAAGATCGGTGGGTGG	GGG	3	300	1167
gRNA_1174	29861	Dpf1	NM_013874.2	CDS	+	-	antisense	29311634	TCTTCTACCTCGAGATCATG	CAAGTCTTCTACCTCGAGATCATGCGGAAA	CGG	5	456	1167
gRNA_1175	29861	Dpf1	NM_013874.2	CDS	+	-	antisense	29309443	GTAGCTGCGACAGTGCTCGA	CGTTGTAGCTGCGACAGTGCTCGATGGCCT	TGG	2	64	1167
gRNA_1176	19708	Dpf2	NM_011262.5	CDS	-	+	antisense	5902732	AGTGGGCATAGTGGTAACTG	TGGGAGTGGGCATAGTGGTAACTGAGGCCA	AGG	7	674	1176
gRNA_1177	19708	Dpf2	NM_011262.5	CDS	-	-	sense	5907012	TGGATGGAAAAGCGACACCG	TATCTGGATGGAAAAGCGACACCGGGGACC	GGG	2	182	1176
gRNA_1178	19708	Dpf2	NM_011262.5	CDS	-	-	sense	5904475	AAGATACGCCAAAGCGTCGG	GAAGAAGATACGCCAAAGCGTCGGGGGAAG	GGG	5	537	1176
gRNA_1179	19708	Dpf2	NM_011262.5	CDS	-	+	antisense	5905443	AGGCTGTCATCGTCAACTCG	GCCCAGGCTGTCATCGTCAACTCGGGGATC	GGG	4	411	1176
gRNA_1180	19708	Dpf2	NM_011262.5	CDS	-	+	antisense	5907117	AGAGGCGGGCGTTATAATTG	GCACAGAGGCGGGCGTTATAATTGTGGCAC	TGG	2	77	1176
gRNA_1181	70127	Dpf3	NM_001267625.1	CDS	-	+	antisense	83315412	CGCAGACGTAGGGTTTGTCG	CTGTCGCAGACGTAGGGTTTGTCGTGGTCT	TGG	6	584	1137
gRNA_1182	70127	Dpf3	NM_001267625.1	CDS	-	-	sense	83350827	GCGACGATTGCACCCACCAG	AGAAGCGACGATTGCACCCACCAGAGGACC	AGG	3	262	1137
gRNA_1183	70127	Dpf3	NM_001267625.1	CDS	-	-	sense	83324948	AAGCGCAAGAACAGGACCAG	TCCCAAGCGCAAGAACAGGACCAGAGGACG	AGG	5	515	1137
gRNA_1184	70127	Dpf3	NM_001267625.1	CDS	-	-	sense	83331927	ACACTGGAAGCCTTGCTTCG	TACCACACTGGAAGCCTTGCTTCGCGGCGA	CGG	4	365	1137
gRNA_1185	70127	Dpf3	NM_001267625.1	CDS	-	-	sense	83370515	TGGATGGAGAAGAGGCACCG	CATCTGGATGGAGAAGAGGCACCGCGGCCC	CGG	2	182	1137
gRNA_1186	67228	Dph7	NM_026044.3	CDS	+	+	sense	24966542	TCATTAGCAGTGATTCTAAG	AAGATCATTAGCAGTGATTCTAAGGGGCAG	GGG	5	504	1434
gRNA_1187	67228	Dph7	NM_026044.3	CDS	+	+	sense	24963111	CACGGCTAAACCTCTGCTTG	ACAACACGGCTAAACCTCTGCTTGAGGTCC	AGG	2	235	1434
gRNA_1188	67228	Dph7	NM_026044.3	CDS	+	+	sense	24969556	AAACATAAGACAGCCATTGG	CTCGAAACATAAGACAGCCATTGGCGGATG	CGG	8	823	1434
gRNA_1189	67228	Dph7	NM_026044.3	CDS	+	-	antisense	24969089	CCAGTATATGCTCCTGATGG	GTTGCCAGTATATGCTCCTGATGGGGGCTG	GGG	7	746	1434
gRNA_1190	67228	Dph7	NM_026044.3	CDS	+	+	sense	24969641	CTGGCGGCCTGCATGCACAA	ACTCCTGGCGGCCTGCATGCACAATGGCTT	TGG	8	908	1434
gRNA_1191	73708	Dppa3	NM_139218.1	CDS	+	+	sense	122626610	ACGCTTTGGATGATACAGGT	GAGGACGCTTTGGATGATACAGGTAGGCCG	AGG	1	87	453
gRNA_1192	73708	Dppa3	NM_139218.1	CDS	+	-	antisense	122628652	CCGTAGACTGCGCCGGCGTG	GGTTCCGTAGACTGCGCCGGCGTGCGGACC	CGG	2	163	453
gRNA_1193	73708	Dppa3	NM_139218.1	CDS	+	-	antisense	122628758	TCAGCACCGACAACAAAGTG	TCTTTCAGCACCGACAACAAAGTGCGGACC	CGG	2	269	453
gRNA_1194	73708	Dppa3	NM_139218.1	CDS	+	-	antisense	122628677	CCACAGGTACGGCTGCAATG	TTCTCCACAGGTACGGCTGCAATGCGGTTC	CGG	2	188	453
gRNA_1195	73708	Dppa3	NM_139218.1	CDS	+	+	sense	122626554	AGAGAAAGTCGACCCAATGA	CATCAGAGAAAGTCGACCCAATGAAGGACC	AGG	1	31	453
gRNA_1196	66310	Dpy30	NM_024428.4	CDS	-	-	sense	74307814	AAAGTCATCGAAACAGAAGG	CAGAAAAGTCATCGAAACAGAAGGTGGATC	TGG	4	133	300
gRNA_1197	66310	Dpy30	NM_024428.4	CDS	-	-	sense	74315907	CGGGCTCACAGACAGCGTTG	AGTACGGGCTCACAGACAGCGTTGAGGTAA	AGG	3	79	300
gRNA_1198	66310	Dpy30	NM_024428.4	CDS	-	+	antisense	74307755	GCAAGTCCCTGTAATAAGAT	CACAGCAAGTCCCTGTAATAAGATAGGCAC	AGG	4	192	300
gRNA_1199	66310	Dpy30	NM_024428.4	CDS	-	-	sense	74315926	AAAACCCTCACTCTGAGTAC	GCAGAAAACCCTCACTCTGAGTACGGGCTC	GGG	3	60	300
gRNA_1200	66310	Dpy30	NM_024428.4	CDS	-	+	antisense	74307778	CACAACTGTCTGGTCCAGGT	TAGGCACAACTGTCTGGTCCAGGTAGGCAC	AGG	4	169	300
gRNA_1201	13486	Dr1	NM_026106.4	CDS	+	+	sense	108269805	TCACCAGAGCATGTTATACA	AATTTCACCAGAGCATGTTATACAAGGTAA	AGG	1	215	531
gRNA_1202	13486	Dr1	NM_026106.4	CDS	+	-	antisense	108269756	TGACTTGTTACAAATCTCGT	TTTCTGACTTGTTACAAATCTCGTTGGCTT	TGG	1	166	531
gRNA_1203	13486	Dr1	NM_026106.4	CDS	+	-	antisense	108269634	TCTTATTTATAGCAGCTCTG	ATCATCTTATTTATAGCAGCTCTGGGGATA	GGG	1	44	531
gRNA_1204	13486	Dr1	NM_026106.4	CDS	+	+	sense	108269675	AGAGACTCTTCCTAATGTCC	TCAAAGAGACTCTTCCTAATGTCCGGGTGG	GGG	1	85	531
gRNA_1205	13486	Dr1	NM_026106.4	CDS	+	+	sense	108269717	GCTGGTAGTGAACTGCTGCA	GAGAGCTGGTAGTGAACTGCTGCACGGAAT	CGG	1	127	531
gRNA_1206	72107	Dscc1	NM_183089.2	CDS	-	-	sense	55083058	ATGCTACGGAAAGAGATACG	TTAAATGCTACGGAAAGAGATACGTGGACA	TGG	6	775	1200
gRNA_1207	72107	Dscc1	NM_183089.2	CDS	-	+	antisense	55084136	AATCCACAAGCTGAGTCACA	TCAGAATCCACAAGCTGAGTCACATGGTTC	TGG	5	647	1200
gRNA_1208	72107	Dscc1	NM_183089.2	CDS	-	+	antisense	55088966	CGGTACCTCCGTGTGAACGA	AAAGCGGTACCTCCGTGTGAACGATGGCAC	TGG	2	358	1200
gRNA_1209	72107	Dscc1	NM_183089.2	CDS	-	-	sense	55087648	CTAATGGAAAATACCTACGA	ACTTCTAATGGAAAATACCTACGAAGGCCC	AGG	3	458	1200
gRNA_1210	72107	Dscc1	NM_183089.2	CDS	-	+	antisense	55086762	TACACTACCTCCAATCTCAC	TAGTTACACTACCTCCAATCTCACAGGCAT	AGG	4	586	1200
gRNA_1211	66934	Dsn1	NM_025853.3	CDS	-	-	sense	157005208	GCATGAAAGAAGTAAACCGG	GCAAGCATGAAAGAAGTAAACCGGCGGAAG	CGG	3	309	1047
gRNA_1212	66934	Dsn1	NM_025853.3	CDS	-	+	antisense	157005276	ACGGATAGACTGTTCTTGAG	GAGGACGGATAGACTGTTCTTGAGGGGACA	GGG	3	241	1047
gRNA_1213	66934	Dsn1	NM_025853.3	CDS	-	-	sense	157005389	TACCAGGAAATGATGACGCA	TGCCTACCAGGAAATGATGACGCAAGGCGT	AGG	3	128	1047
gRNA_1214	66934	Dsn1	NM_025853.3	CDS	-	-	sense	156999161	ACTGGAAGCATCAGTAGCTG	TTTCACTGGAAGCATCAGTAGCTGAGGTGA	AGG	7	622	1047
gRNA_1215	66934	Dsn1	NM_025853.3	CDS	-	+	antisense	157005442	GCTTCCAAAGGCTTGAGACT	CAATGCTTCCAAAGGCTTGAGACTTGGCTG	TGG	3	75	1047
gRNA_1216	209200	Dtx3l	NM_001013371.2	CDS	-	-	sense	35933009	GAGCAGAAGTTTAACACCCG	GATCGAGCAGAAGTTTAACACCCGTGGCAA	TGG	3	1226	2247
gRNA_1217	209200	Dtx3l	NM_001013371.2	CDS	-	-	sense	35933547	GAAACACACACCTCCCGATG	CACAGAAACACACACCTCCCGATGTGGAGC	TGG	3	688	2247
gRNA_1218	209200	Dtx3l	NM_001013371.2	CDS	-	+	antisense	35936463	TTCATCCAGAGACCCCGTCA	GTGCTTCATCCAGAGACCCCGTCAAGGACG	AGG	2	349	2247
gRNA_1219	209200	Dtx3l	NM_001013371.2	CDS	-	+	antisense	35933186	AAATGTCAGCAGGAGAGCCG	GCTGAAATGTCAGCAGGAGAGCCGAGGAGA	AGG	3	1049	2247
gRNA_1220	209200	Dtx3l	NM_001013371.2	CDS	-	-	sense	35936592	AAAGAGCGAACACGAGATGT	TGAAAAAGAGCGAACACGAGATGTTGGTCC	TGG	2	220	2247
gRNA_1221	224170	Dzip3	NM_001110017.1	CDS	-	-	sense	48951571	CAGTACCAGAAATCATCCAG	ATACCAGTACCAGAAATCATCCAGAGGATG	AGG	14	1734	3615
gRNA_1222	224170	Dzip3	NM_001110017.1	CDS	-	+	antisense	48948451	TGAAGATTCACTAGGTATCG	CTGTTGAAGATTCACTAGGTATCGAGGCTA	AGG	16	1921	3615
gRNA_1223	224170	Dzip3	NM_001110017.1	CDS	-	-	sense	48951936	TCTGCTTTACCCCCCAAACA	GGCATCTGCTTTACCCCCCAAACAAGGAGC	AGG	14	1369	3615
gRNA_1224	224170	Dzip3	NM_001110017.1	CDS	-	-	sense	48980963	CCAATCAGTGCTCTTCCCAA	AAATCCAATCAGTGCTCTTCCCAAAGGTGT	AGG	4	197	3615
gRNA_1225	224170	Dzip3	NM_001110017.1	CDS	-	-	sense	48977949	TAGGCACAACAAATTAATGT	TTTGTAGGCACAACAAATTAATGTTGGTTA	TGG	6	392	3615
gRNA_1226	50496	E2f6	NM_033270.2	CDS	+	-	antisense	16818867	ACCAGTGACACATCAAACCG	GTATACCAGTGACACATCAAACCGGGGCCT	GGG	3	189	819
gRNA_1227	50496	E2f6	NM_033270.2	CDS	+	-	antisense	16819049	CAACTCACATCCACCGAATG	GCATCAACTCACATCCACCGAATGTGGTTC	TGG	3	371	819
gRNA_1228	50496	E2f6	NM_033270.2	CDS	+	+	sense	16811299	TTGCCGAGACCCCATCAACG	GGCGTTGCCGAGACCCCATCAACGTGGAAA	TGG	1	91	819
gRNA_1229	50496	E2f6	NM_033270.2	CDS	+	-	antisense	16818929	TTAAGTCAAGAATGCCCCCA	TTGTTTAAGTCAAGAATGCCCCCAGGGGCA	GGG	3	251	819
gRNA_1230	50496	E2f6	NM_033270.2	CDS	+	+	sense	16820297	GGCAGAACTCTCCGACCTGT	TGCAGGCAGAACTCTCCGACCTGTCGGCCA	CGG	4	448	819
gRNA_1231	13626	Eed	NM_021876.3	CDS	-	-	sense	89971583	TTATACGAATGCCATTCACA	AACCTTATACGAATGCCATTCACAGGGGGA	GGG	4	383	1326
gRNA_1232	13626	Eed	NM_021876.3	CDS	-	-	sense	89964831	GGTGAAAAAATAATGTCCTG	TTTGGGTGAAAAAATAATGTCCTGTGGTAT	TGG	8	758	1326
gRNA_1233	13626	Eed	NM_021876.3	CDS	-	+	antisense	89970376	CAGCAACTGCTAATAGAGGG	GATCCAGCAACTGCTAATAGAGGGTGGCTG	TGG	5	482	1326
gRNA_1234	13626	Eed	NM_021876.3	CDS	-	-	sense	89967753	ACTCTTGTGGCAATATTCGG	AGACACTCTTGTGGCAATATTCGGAGGTGT	AGG	7	686	1326
gRNA_1235	13626	Eed	NM_021876.3	CDS	-	-	sense	89976979	ACAAATACGCCAAATGCACC	GCCCACAAATACGCCAAATGCACCAGGAAG	AGG	2	185	1326
gRNA_1236	77683	Ehmt1	NM_001012518.3	CDS	-	-	sense	24858211	ACAGGAGTCTCCCGACACAG	AGGAACAGGAGTCTCCCGACACAGGGGAGG	GGG	7	1204	3891
gRNA_1237	77683	Ehmt1	NM_001012518.3	CDS	-	+	antisense	24839690	GCTGGCATTGTTGACTCGAG	AGTAGCTGGCATTGTTGACTCGAGAGGCAC	AGG	12	1858	3891
gRNA_1238	77683	Ehmt1	NM_001012518.3	CDS	-	+	antisense	24815814	GGCAGCCAAATGCAAACATG	TCTTGGCAGCCAAATGCAAACATGTGGAGC	TGG	17	2518	3891
gRNA_1239	77683	Ehmt1	NM_001012518.3	CDS	-	+	antisense	24884349	TGCAGCATGACCAGGAAGCG	TTTTTGCAGCATGACCAGGAAGCGAGGAGG	AGG	3	442	3891
gRNA_1240	77683	Ehmt1	NM_001012518.3	CDS	-	+	antisense	24863381	GCTCTCGCCATTTACATGCA	CCAAGCTCTCGCCATTTACATGCAGGGCAC	GGG	6	1006	3891
gRNA_1241	110147	Ehmt2	NM_145830.2	CDS	+	-	antisense	34906403	GGTGAGCTACACGAAAGTCG	AAGCGGTGAGCTACACGAAAGTCGGGGTGG	GGG	12	1694	3792
gRNA_1242	110147	Ehmt2	NM_145830.2	CDS	+	+	sense	34905394	ATGGCGGAAAGACAGCCCGT	AGAAATGGCGGAAAGACAGCCCGTGGGTGA	GGG	8	1210	3792
gRNA_1243	110147	Ehmt2	NM_145830.2	CDS	+	-	antisense	34903061	GATGCATGTCATCACTCATG	CCCAGATGCATGTCATCACTCATGCGGAAA	CGG	4	791	3792
gRNA_1244	110147	Ehmt2	NM_145830.2	CDS	+	+	sense	34907571	ACAACGCACGCCACTAATGG	AGCAACAACGCACGCCACTAATGGAGGCCG	AGG	16	2326	3792
gRNA_1245	110147	Ehmt2	NM_145830.2	CDS	+	+	sense	34906791	TCACTGACTCTGCCTAATGG	GCCTTCACTGACTCTGCCTAATGGGGGCTG	GGG	13	2000	3792
gRNA_1246	58521	Eid1	NM_025613.3	CDS	+	+	sense	125673373	CCAGCGCGGTCTGTTCCCCG	GCGCCCAGCGCGGTCTGTTCCCCGAGGCTG	AGG	1	181	480
gRNA_1247	58521	Eid1	NM_025613.3	CDS	+	+	sense	125673274	GCCCGGCGAGGGCTATATGG	TGCTGCCCGGCGAGGGCTATATGGAGGTAG	AGG	1	82	480
gRNA_1248	58521	Eid1	NM_025613.3	CDS	+	+	sense	125673439	CGACTACGAGTTCCCTGAAG	AGGACGACTACGAGTTCCCTGAAGAGGAGC	AGG	1	247	480
gRNA_1249	58521	Eid1	NM_025613.3	CDS	+	+	sense	125673411	AAGGCGACGAGTTTGATGAC	CTGGAAGGCGACGAGTTTGATGACTGGGAG	TGG	1	219	480
gRNA_1250	58521	Eid1	NM_025613.3	CDS	+	+	sense	125673466	CTGGAGCGGCGCGATGCACA	AGCGCTGGAGCGGCGCGATGCACAGGGTGT	GGG	1	274	480
gRNA_1251	386655	Eid2	NM_198425.2	CDS	+	-	antisense	28268393	TTGATGCCCAAGACGCTGAG	GTAATTGATGCCCAAGACGCTGAGGGGGTG	GGG	1	438	711
gRNA_1252	386655	Eid2	NM_198425.2	CDS	+	+	sense	28268307	GCTGCTGGGCGATCCGCTGG	CCCGGCTGCTGGGCGATCCGCTGGAGGAGG	AGG	1	352	711
gRNA_1253	386655	Eid2	NM_198425.2	CDS	+	+	sense	28268094	GGAGACCCGGGGACGCCCAA	CTGGGGAGACCCGGGGACGCCCAATGGCGG	TGG	1	139	711
gRNA_1254	386655	Eid2	NM_198425.2	CDS	+	+	sense	28268032	CGGCTCCCGCAGGCCGAGGT	CCGCCGGCTCCCGCAGGCCGAGGTAGGCGG	AGG	1	77	711
gRNA_1255	386655	Eid2	NM_198425.2	CDS	+	-	antisense	28267991	CGGCTCGCTGCTCCCGTCTG	GTCGCGGCTCGCTGCTCCCGTCTGCGGGGC	CGG	1	36	711
gRNA_1256	434156	Eid2b	NM_001177427.1	CDS	+	-	antisense	28277828	CGTCGCCGACGCCGTTCATG	AGGACGTCGCCGACGCCGTTCATGGGGCTC	GGG	1	47	456
gRNA_1257	434156	Eid2b	NM_001177427.1	CDS	+	-	antisense	28278014	GCTGCTCGTACAGCTCTAGG	ATCCGCTGCTCGTACAGCTCTAGGAGGAGG	AGG	1	233	456
gRNA_1258	434156	Eid2b	NM_001177427.1	CDS	+	-	antisense	28278044	GGTTGGTGTGCAGATAGTGT	AGGGGGTTGGTGTGCAGATAGTGTTGGAAC	TGG	1	263	456
gRNA_1259	434156	Eid2b	NM_001177427.1	CDS	+	-	antisense	28277991	AGGAGCGGCGCGTGGACGTG	GAGGAGGAGCGGCGCGTGGACGTGCGGGAT	CGG	1	210	456
gRNA_1260	434156	Eid2b	NM_001177427.1	CDS	+	+	sense	28277962	TCCCGGGCAGTTCCCCGGCG	TGGCTCCCGGGCAGTTCCCCGGCGTGGCGG	TGG	1	181	456
gRNA_1261	15568	Elavl1	NM_010485.3	CDS	-	-	sense	4295380	TGTACCACTCGCCTGCTAGG	CAGCTGTACCACTCGCCTGCTAGGCGGTTT	CGG	5	612	981
gRNA_1262	15568	Elavl1	NM_010485.3	CDS	-	-	sense	4301690	GTCCTTGTGGATCAGACCAC	CAGGGTCCTTGTGGATCAGACCACAGGTAC	AGG	4	425	981
gRNA_1263	15568	Elavl1	NM_010485.3	CDS	-	-	sense	4301776	TATACATCAGTGGGCTCCCA	AACTTATACATCAGTGGGCTCCCAAGGACC	AGG	4	339	981
gRNA_1264	15568	Elavl1	NM_010485.3	CDS	-	-	sense	4311674	CCCTCAGAACATGACCCAAG	ACCTCCCTCAGAACATGACCCAAGAGGAAC	AGG	2	97	981
gRNA_1265	15568	Elavl1	NM_010485.3	CDS	-	-	sense	4305025	CTCTCTTATAGGACACAGCT	TGTTCTCTCTTATAGGACACAGCTTGGGCT	TGG	3	178	981
gRNA_1266	74195	Elp3	NM_028811.3	CDS	-	-	sense	65563287	GATGCCTGACCTGCCGAACG	ATATGATGCCTGACCTGCCGAACGTGGGAC	TGG	9	871	1644
gRNA_1267	74195	Elp3	NM_028811.3	CDS	-	-	sense	65560253	TACCCAACCCTGGTTATCCG	GCTCTACCCAACCCTGGTTATCCGTGGAAC	TGG	10	968	1644
gRNA_1268	74195	Elp3	NM_028811.3	CDS	-	-	sense	65582128	TATTCAACCCAGTCTTACAC	TGAGTATTCAACCCAGTCTTACACGGGCTA	GGG	5	380	1644
gRNA_1269	74195	Elp3	NM_028811.3	CDS	-	-	sense	65578036	AAGGTGGAGTTCATCGTGAT	GGATAAGGTGGAGTTCATCGTGATGGGTGG	GGG	7	506	1644
gRNA_1270	74195	Elp3	NM_028811.3	CDS	-	+	antisense	65586348	GCGATGATATCCACCAGGCG	TGCAGCGATGATATCCACCAGGCGGGGCTG	GGG	3	168	1644
gRNA_1271	77766	Elp4	NM_023876.4	CDS	-	-	sense	105904322	ACGCGACCGTCGGTGCGGAA	TGGCACGCGACCGTCGGTGCGGAATGGACA	TGG	1	167	1269
gRNA_1272	77766	Elp4	NM_023876.4	CDS	-	+	antisense	105832208	GAACTCTGTAGTAGCTCCCA	CTTTGAACTCTGTAGTAGCTCCCAAGGAAT	AGG	5	570	1269
gRNA_1273	77766	Elp4	NM_023876.4	CDS	-	-	sense	105842237	CCAGTTACAACCCAAGATGG	GGTACCAGTTACAACCCAAGATGGAGGTAA	AGG	4	502	1269
gRNA_1274	77766	Elp4	NM_023876.4	CDS	-	-	sense	105814271	ATTTGATGGAGCTAATCCCC	AAGGATTTGATGGAGCTAATCCCCAGGTAT	AGG	6	727	1269
gRNA_1275	77766	Elp4	NM_023876.4	CDS	-	+	antisense	105842343	TTACTATTATCATCAAGTAG	CTTTTTACTATTATCATCAAGTAGTGGTGC	TGG	4	396	1269
gRNA_1276	54351	Elp5	NM_018740.2	CDS	-	+	antisense	69975092	GCTTGACAGAGTGTAACACA	TAGGGCTTGACAGAGTGTAACACAGGGAAT	GGG	5	357	903
gRNA_1277	54351	Elp5	NM_018740.2	CDS	-	-	sense	69980030	GGAAGGGCGTAGTCTCCTGA	AGTGGGAAGGGCGTAGTCTCCTGAAGGCTC	AGG	3	76	903
gRNA_1278	54351	Elp5	NM_018740.2	CDS	-	+	antisense	69970592	GTTGTTGGGGCCTTCGACAG	GCACGTTGTTGGGGCCTTCGACAGAGGATG	AGG	6	560	903
gRNA_1279	54351	Elp5	NM_018740.2	CDS	-	-	sense	69975179	AAGGTCCTCTAAAAGCCTTG	CCTGAAGGTCCTCTAAAAGCCTTGAGGTCC	AGG	5	270	903
gRNA_1280	54351	Elp5	NM_018740.2	CDS	-	+	antisense	69970697	GGCCATGAAGCTCTTCATGT	CCTGGGCCATGAAGCTCTTCATGTAGGAGG	AGG	6	455	903
gRNA_1281	72341	Elp6	NM_001081381.1	CDS	+	-	antisense	110315834	CAGCACTGGGTACTTCCATG	CCAACAGCACTGGGTACTTCCATGGGGACT	GGG	5	406	801
gRNA_1282	72341	Elp6	NM_001081381.1	CDS	+	-	antisense	110310115	CATCTGTCTTAGCGTCACAG	CTGCCATCTGTCTTAGCGTCACAGAGGAGA	AGG	2	74	801
gRNA_1283	72341	Elp6	NM_001081381.1	CDS	+	-	antisense	110314043	GTGGAAGAGGACCTCCACAG	GAGAGTGGAAGAGGACCTCCACAGAGGACT	AGG	4	271	801
gRNA_1284	72341	Elp6	NM_001081381.1	CDS	+	-	antisense	110315936	CTTCAGTTCGCAGCACACCG	GTACCTTCAGTTCGCAGCACACCGTGGCTC	TGG	5	508	801
gRNA_1285	72341	Elp6	NM_001081381.1	CDS	+	-	antisense	110315775	TAAACGTATACAGTGACTGC	TGAATAAACGTATACAGTGACTGCAGGTTT	AGG	5	347	801
gRNA_1286	268465	Eme1	NM_177752.4	CDS	-	-	sense	94648144	GCCTACAACTTAAAGCAGGT	CATGGCCTACAACTTAAAGCAGGTAGGTGG	AGG	4	989	1713
gRNA_1287	268465	Eme1	NM_177752.4	CDS	-	-	sense	94650581	GTGACTGGAAAAGGCAACCA	CCATGTGACTGGAAAAGGCAACCATGGCCA	TGG	2	414	1713
gRNA_1288	268465	Eme1	NM_177752.4	CDS	-	-	sense	94650384	CATATTCAGACGGTCCAGAG	CAAGCATATTCAGACGGTCCAGAGCGGAGG	CGG	2	611	1713
gRNA_1289	268465	Eme1	NM_177752.4	CDS	-	+	antisense	94650705	TACATGTGATCCTCTCAGCT	AGCTTACATGTGATCCTCTCAGCTAGGGGG	AGG	2	290	1713
gRNA_1290	268465	Eme1	NM_177752.4	CDS	-	+	antisense	94650878	ACTATGTTCTTCGCCCTCTG	AACCACTATGTTCTTCGCCCTCTGAGGTGG	AGG	2	117	1713
gRNA_1291	223527	Eny2	XM_006520758.2	CDS	+	+	sense	44432471	AGAGCTAAATTAATTGAGTG	GCTGAGAGCTAAATTAATTGAGTGCGGCTG	CGG	3	101	291
gRNA_1292	223527	Eny2	XM_006520758.2	CDS	+	+	sense	44433941	ACACGTTACTGTTGATGACT	TAGAACACGTTACTGTTGATGACTTGGTGG	TGG	4	181	291
gRNA_1293	223527	Eny2	XM_006520758.2	CDS	+	+	sense	44432504	CAGCTAAAGGCACACTGTAA	GGATCAGCTAAAGGCACACTGTAAAGGTAA	AGG	3	134	291
gRNA_1294	223527	Eny2	XM_006520758.2	CDS	+	+	sense	44429632	TAGAAACTGGAGAAAGAGAA	TTAATAGAAACTGGAGAAAGAGAACGGTGA	CGG	2	63	291
gRNA_1295	223527	Eny2	XM_006520758.2	CDS	+	-	antisense	44429610	CTCCAGTTTCTATTAACTTT	CTTTCTCCAGTTTCTATTAACTTTTGGTTA	TGG	2	41	291
gRNA_1296	75560	Ep400	NM_029337.2	CDS	-	-	sense	110708168	AATGGTCATAAGGTTACACA	ACAAAATGGTCATAAGGTTACACAGGGTAT	GGG	18	3775	9108
gRNA_1297	75560	Ep400	NM_029337.2	CDS	-	-	sense	110719603	AGAAGACTGTCCTAGTGACA	ATGTAGAAGACTGTCCTAGTGACAGGGAGA	GGG	14	2950	9108
gRNA_1298	75560	Ep400	NM_029337.2	CDS	-	-	sense	110698792	CCTTGTCACATAGCCAGCTG	TTCACCTTGTCACATAGCCAGCTGCGGCAG	CGG	23	4566	9108
gRNA_1299	75560	Ep400	NM_029337.2	CDS	-	+	antisense	110693559	CTGCTGCTATACAATGAGGG	CAACCTGCTGCTATACAATGAGGGCGGCCT	CGG	27	5190	9108
gRNA_1300	75560	Ep400	NM_029337.2	CDS	-	-	sense	110735355	ACTGGCAGAACAAATAACAC	ATAAACTGGCAGAACAAATAACACTGGTAA	TGG	6	2212	9108
gRNA_1301	13831	Epc1	NM_027497.3	CDS	-	-	sense	6462874	CTATGAGTCCATATACCCTG	CTTACTATGAGTCCATATACCCTGGGGAGT	GGG	2	271	2442
gRNA_1302	13831	Epc1	NM_027497.3	CDS	-	+	antisense	6449105	TATCGACTAGTATCTGACTG	TTGATATCGACTAGTATCTGACTGAGGTCT	AGG	10	1541	2442
gRNA_1303	13831	Epc1	NM_027497.3	CDS	-	-	sense	6450087	GGATTTGCACGAAGACGGGT	TCTTGGATTTGCACGAAGACGGGTCGGACG	CGG	9	1370	2442
gRNA_1304	13831	Epc1	NM_027497.3	CDS	-	+	antisense	6454229	CGTCTTCTAAAAGCCACGTA	AGTTCGTCTTCTAAAAGCCACGTAAGGATC	AGG	4	624	2442
gRNA_1305	13831	Epc1	NM_027497.3	CDS	-	+	antisense	6450212	TTGCCAGTTTGGTCTAAATG	CCAGTTGCCAGTTTGGTCTAAATGAGGCTA	AGG	9	1245	2442
gRNA_1306	227867	Epc2	NM_172663.4	CDS	+	-	antisense	49536582	TTATTAGCTTGGTCCAAACG	ATGGTTATTAGCTTGGTCCAAACGCGGCTG	CGG	9	1236	2427
gRNA_1307	227867	Epc2	NM_172663.4	CDS	+	+	sense	49530029	TATCATTTGGGAGACTATGG	AAGATATCATTTGGGAGACTATGGGGGTGA	GGG	6	833	2427
gRNA_1308	227867	Epc2	NM_172663.4	CDS	+	-	antisense	49522625	GGCAACGTAAGGATCATTGT	GAAAGGCAACGTAAGGATCATTGTTGGTAG	TGG	4	613	2427
gRNA_1309	227867	Epc2	NM_172663.4	CDS	+	+	sense	49532117	GAAGTACCCAAAGAAGCCTA	AGAAGAAGTACCCAAAGAAGCCTAAGGCAG	AGG	7	1021	2427
gRNA_1310	227867	Epc2	NM_172663.4	CDS	+	+	sense	49488807	TTACAATCGCTTGTACAAAG	ACTATTACAATCGCTTGTACAAAGGGGAGT	GGG	2	271	2427
gRNA_1311	13869	Erbb4	NM_010154.2	CDS	-	+	antisense	68349366	ATGGCAGCAGTCACTAACGT	CTCGATGGCAGCAGTCACTAACGTAGGGTC	AGG	6	676	3879
gRNA_1312	13869	Erbb4	NM_010154.2	CDS	-	-	sense	68254632	GTAGAGCCCTTAACTCCCAG	GCTGGTAGAGCCCTTAACTCCCAGTGGCAC	TGG	18	2099	3879
gRNA_1313	13869	Erbb4	NM_010154.2	CDS	-	+	antisense	68198993	CCAATAGGCGAACTAGGTGT	ACTCCCAATAGGCGAACTAGGTGTGGGTGA	GGG	20	2336	3879
gRNA_1314	13869	Erbb4	NM_010154.2	CDS	-	+	antisense	68560565	GTAGTTTAAGAATATCGCTA	TCCTGTAGTTTAAGAATATCGCTAAGGCAT	AGG	3	352	3879
gRNA_1315	13869	Erbb4	NM_010154.2	CDS	-	+	antisense	68309697	AACAACCATCATTTGAACAC	CCCCAACAACCATCATTTGAACACAGGTGG	AGG	13	1520	3879
gRNA_1316	13870	Ercc1	NM_007948.2	CDS	+	-	antisense	19348468	GTACTCAGCATACGTCTGAG	TGGCGTACTCAGCATACGTCTGAGGGGCCA	GGG	3	172	897
gRNA_1317	13870	Ercc1	NM_007948.2	CDS	+	+	sense	19348422	AGCCCTTATTCAGATCGTCA	GTCAAGCCCTTATTCAGATCGTCACGGAAT	CGG	3	126	897
gRNA_1318	13870	Ercc1	NM_007948.2	CDS	+	-	antisense	19350177	ATTGCGCACAAACTTCAACA	GCACATTGCGCACAAACTTCAACACGGGGT	CGG	4	337	897
gRNA_1319	13870	Ercc1	NM_007948.2	CDS	+	+	sense	19350232	GTGATTCCCGATTATGTGCT	TGAGGTGATTCCCGATTATGTGCTGGGCCA	GGG	4	392	897
gRNA_1320	13870	Ercc1	NM_007948.2	CDS	+	-	antisense	19350768	CTTGAACCAGCAGCACACGA	TCCACTTGAACCAGCAGCACACGAAGGGCG	AGG	5	500	897
gRNA_1321	13871	Ercc2	NM_007949.4	CDS	+	+	sense	19386831	TGAAGCTCACAACATCGGTG	TCGATGAAGCTCACAACATCGGTGAGGAGG	AGG	8	718	2283
gRNA_1322	13871	Ercc2	NM_007949.4	CDS	+	-	antisense	19388213	AAGTTAGCAAGGAGTGTGAG	GGCGAAGTTAGCAAGGAGTGTGAGCGGGGA	CGG	12	1191	2283
gRNA_1323	13871	Ercc2	NM_007949.4	CDS	+	-	antisense	19385937	TCTTCACCGAGTATCGAGCC	CAACTCTTCACCGAGTATCGAGCCAGGAAG	AGG	7	584	2283
gRNA_1324	13871	Ercc2	NM_007949.4	CDS	+	+	sense	19384109	CCCACAGGCTTATCCGCTGG	GTCACCCACAGGCTTATCCGCTGGAGGTGA	AGG	4	193	2283
gRNA_1325	13871	Ercc2	NM_007949.4	CDS	+	-	antisense	19390449	TGAAGGTTGCCATTGTGACA	ATGGTGAAGGTTGCCATTGTGACAGGGTGG	GGG	15	1427	2283
gRNA_1326	50505	Ercc4	NM_015769.2	CDS	+	-	antisense	13122006	TTCTGTGTGCCCTGTACACG	ATGATTCTGTGTGCCCTGTACACGAGGATG	AGG	3	398	2754
gRNA_1327	50505	Ercc4	NM_015769.2	CDS	+	+	sense	13130704	TCGCCAACTGGAGATCTACA	TTGTTCGCCAACTGGAGATCTACAGGGCTA	GGG	8	1783	2754
gRNA_1328	50505	Ercc4	NM_015769.2	CDS	+	+	sense	13127655	AAGGAGAGCGAAGCCCTTGG	AAATAAGGAGAGCGAAGCCCTTGGTGGCCC	TGG	7	1202	2754
gRNA_1329	50505	Ercc4	NM_015769.2	CDS	+	+	sense	13123537	TCTTGGGAAGCCATTCGACA	ACGCTCTTGGGAAGCCATTCGACAAGGTCC	AGG	4	787	2754
gRNA_1330	50505	Ercc4	NM_015769.2	CDS	+	-	antisense	13123343	AGAATGAGTTGACTGCTACA	TCCAAGAATGAGTTGACTGCTACATGGAAC	TGG	4	593	2754
gRNA_1331	22592	Ercc5	NM_011729.2	CDS	+	+	sense	44173395	ACTTCAAACAGAGTCATCCG	GTGAACTTCAAACAGAGTCATCCGAGGCTT	AGG	9	2011	3513
gRNA_1332	22592	Ercc5	NM_011729.2	CDS	+	+	sense	44167293	GTAAAGGAGTGTGTAACCAG	TGAGGTAAAGGAGTGTGTAACCAGTGGCAG	TGG	8	1364	3513
gRNA_1333	22592	Ercc5	NM_011729.2	CDS	+	-	antisense	44157064	CATCAAATACAAAAATAGGG	TCACCATCAAATACAAAAATAGGGCGGATA	CGG	2	215	3513
gRNA_1334	22592	Ercc5	NM_011729.2	CDS	+	-	antisense	44167622	AAGGCGAGAGGAATTACACT	TTGAAAGGCGAGAGGAATTACACTTGGTCT	TGG	8	1693	3513
gRNA_1335	22592	Ercc5	NM_011729.2	CDS	+	+	sense	44167039	AGGGAAGGCAGTCTAAGGAG	AGAGAGGGAAGGCAGTCTAAGGAGAGGAAC	AGG	8	1110	3513
gRNA_1336	319955	Ercc6	NM_001081221.1	CDS	+	+	sense	32541310	AGCGATGCCGAATTTGACGA	GGAGAGCGATGCCGAATTTGACGAAGGTTT	AGG	6	1469	4446
gRNA_1337	319955	Ercc6	NM_001081221.1	CDS	+	-	antisense	32552663	AGAACTGCCACTCTGAATGG	ATGCAGAACTGCCACTCTGAATGGAGGCCA	AGG	8	1761	4446
gRNA_1338	319955	Ercc6	NM_001081221.1	CDS	+	-	antisense	32558443	CCAGACAAGATAATCCGATG	TGAGCCAGACAAGATAATCCGATGAGGTGT	AGG	10	1995	4446
gRNA_1339	319955	Ercc6	NM_001081221.1	CDS	+	+	sense	32519059	GAAGCGACAGAAGTATAACA	CCGTGAAGCGACAGAAGTATAACAAGGTGA	AGG	3	538	4446
gRNA_1340	319955	Ercc6	NM_001081221.1	CDS	+	+	sense	32567623	GAATCCAAGCACCGACACAC	ACTGGAATCCAAGCACCGACACACAGGTCT	AGG	15	2812	4446
gRNA_1341	71991	Ercc8	NM_028042.3	CDS	+	-	antisense	108166413	ATAGAGTACAACCACGCCAT	GGTCATAGAGTACAACCACGCCATCGGAGC	CGG	3	196	1194
gRNA_1342	71991	Ercc8	NM_028042.3	CDS	+	+	sense	108158863	TGCGTAGAGCGCAGTCCACA	CGCTTGCGTAGAGCGCAGTCCACACGGAGG	CGG	1	69	1194
gRNA_1343	71991	Ercc8	NM_028042.3	CDS	+	-	antisense	108175600	CTGTTGCCAAGATATAGTCA	CTTGCTGTTGCCAAGATATAGTCATGGCGT	TGG	7	596	1194
gRNA_1344	71991	Ercc8	NM_028042.3	CDS	+	-	antisense	108169423	GTGAACATGCCAGTGTCATG	GGATGTGAACATGCCAGTGTCATGAGGATA	AGG	4	330	1194
gRNA_1345	71991	Ercc8	NM_028042.3	CDS	+	+	sense	108178585	GCAGCAAACACTGCTCACAA	CATTGCAGCAAACACTGCTCACAATGGGAA	TGG	9	731	1194
gRNA_1346	13877	Erh	NM_007951.3	CDS	-	+	antisense	80637499	ATACTTACACCAGACAGCTG	GCTAATACTTACACCAGACAGCTGAGGTCT	AGG	3	203	315
gRNA_1347	13877	Erh	NM_007951.3	CDS	-	-	sense	80637582	TGTATGAAGAACATCTGAAG	AAAATGTATGAAGAACATCTGAAGAGGATG	AGG	3	120	315
gRNA_1348	13877	Erh	NM_007951.3	CDS	-	+	antisense	80637551	CTGGCTGATATCGTATGTGA	ACAACTGGCTGATATCGTATGTGATGGAAG	TGG	3	151	315
gRNA_1349	13877	Erh	NM_007951.3	CDS	-	+	antisense	80641003	TCAGCATAAGTCCTGCCCTC	ATAGTCAGCATAAGTCCTGCCCTCTGGCCT	TGG	2	45	315
gRNA_1350	13877	Erh	NM_007951.3	CDS	-	-	sense	80640962	TCTGTGAATGAGTGCATGGA	TGAGTCTGTGAATGAGTGCATGGAAGGTGA	AGG	2	86	315
gRNA_1351	77805	Esco1	NM_001081222.1	CDS	-	-	sense	10594889	AGTTAACAGAGTGTACAACC	CAGCAGTTAACAGAGTGTACAACCAGGTCT	AGG	3	396	2532
gRNA_1352	77805	Esco1	NM_001081222.1	CDS	-	-	sense	10595087	TTGGAATGCGAATGAGTACA	GAATTTGGAATGCGAATGAGTACAAGGTCA	AGG	3	198	2532
gRNA_1353	77805	Esco1	NM_001081222.1	CDS	-	-	sense	10594616	GTAGTTCTCAGTGCAACCAA	ACTTGTAGTTCTCAGTGCAACCAAGGGTCT	GGG	3	669	2532
gRNA_1354	77805	Esco1	NM_001081222.1	CDS	-	-	sense	10593929	ATGGTAATGTAACTTGCCAA	GCGCATGGTAATGTAACTTGCCAACGGGAT	CGG	3	1356	2532
gRNA_1355	77805	Esco1	NM_001081222.1	CDS	-	-	sense	10594253	CTGCAGAGGTAAAACTGCAA	AAGCCTGCAGAGGTAAAACTGCAAGGGACC	GGG	3	1032	2532
gRNA_1356	71988	Esco2	NM_028039.2	CDS	-	-	sense	65831539	ACTACCTCAATCCACTCGAG	AAATACTACCTCAATCCACTCGAGAGGAAG	AGG	3	321	1779
gRNA_1357	71988	Esco2	NM_028039.2	CDS	-	+	antisense	65827257	CAAGAAGTTAGTACATGCAG	GTTTCAAGAAGTTAGTACATGCAGTGGATC	TGG	6	1033	1779
gRNA_1358	71988	Esco2	NM_028039.2	CDS	-	-	sense	65831073	AATACCAAAGTCCTTGCTAG	AGCAAATACCAAAGTCCTTGCTAGTGGATG	TGG	3	787	1779
gRNA_1359	71988	Esco2	NM_028039.2	CDS	-	-	sense	65831213	CCTCAAGTTACACTCCAAGG	AAAGCCTCAAGTTACACTCCAAGGCGGAGC	CGG	3	647	1779
gRNA_1360	71988	Esco2	NM_028039.2	CDS	-	-	sense	65826610	TTTCTTCAATTGTAGGACGC	GCAATTTCTTCAATTGTAGGACGCAGGTCA	AGG	7	1124	1779
gRNA_1361	26380	Esrrb	NM_011934.4	CDS	+	+	sense	86488597	AATGTGAGATCACCAAACGG	AATGAATGTGAGATCACCAAACGGAGGCGC	AGG	3	510	1365
gRNA_1362	26380	Esrrb	NM_011934.4	CDS	+	-	antisense	86506425	GGGCCTTGATATCTCCCTCG	GTCAGGGCCTTGATATCTCCCTCGGGGATA	GGG	5	764	1365
gRNA_1363	26380	Esrrb	NM_011934.4	CDS	+	-	antisense	86514291	GGTCCCCAAGTGTCAGACTG	ATCTGGTCCCCAAGTGTCAGACTGGGGAAG	GGG	6	860	1365
gRNA_1364	26380	Esrrb	NM_011934.4	CDS	+	+	sense	86470385	CCCGTGCCGCAAGAGCTACG	GCAACCCGTGCCGCAAGAGCTACGAGGACT	AGG	2	289	1365
gRNA_1365	26380	Esrrb	NM_011934.4	CDS	+	-	antisense	86470266	TGGCGTCCGACGAGCCGCTG	CCACTGGCGTCCGACGAGCCGCTGGGGCTG	GGG	2	170	1365
gRNA_1366	68145	Etaa1	NM_026576.3	CDS	-	-	sense	17946809	AGAACAAATATGAATCTAGG	ATCAAGAACAAATATGAATCTAGGTGGAAG	TGG	5	1307	2634
gRNA_1367	68145	Etaa1	NM_026576.3	CDS	-	+	antisense	17946495	AGGCAGATTAACACCAAGCT	GCAAAGGCAGATTAACACCAAGCTCGGAAC	CGG	5	1621	2634
gRNA_1368	68145	Etaa1	NM_026576.3	CDS	-	-	sense	17947862	CCAGTGACAAATTCCATGCT	GAAACCAGTGACAAATTCCATGCTGGGAGT	GGG	4	461	2634
gRNA_1369	68145	Etaa1	NM_026576.3	CDS	-	-	sense	17953615	GGGCGGGAACGCGGTCTGCG	CGCCGGGCGGGAACGCGGTCTGCGCGGCGG	CGG	1	180	2634
gRNA_1370	68145	Etaa1	NM_026576.3	CDS	-	+	antisense	17947393	TCAGGAACTACATCACCTGA	GATTTCAGGAACTACATCACCTGACGGCTT	CGG	5	723	2634
gRNA_1371	66583	Exosc1	NM_025644.4	CDS	-	+	antisense	41925210	TTGGCCAAAACTATGTCACC	AACTTTGGCCAAAACTATGTCACCTGGCCG	TGG	6	375	588
gRNA_1372	66583	Exosc1	NM_025644.4	CDS	-	-	sense	41933054	GAAGACCAGCGAGAATGGCG	TGATGAAGACCAGCGAGAATGGCGCGGTAA	CGG	2	142	588
gRNA_1373	66583	Exosc1	NM_025644.4	CDS	-	-	sense	41928099	AGGTCTCTAGCATCAACTCA	CCCTAGGTCTCTAGCATCAACTCACGGTTT	CGG	4	237	588
gRNA_1374	66583	Exosc1	NM_025644.4	CDS	-	-	sense	41933110	AGCGGCACCTACACCCGGCA	CGGCAGCGGCACCTACACCCGGCATGGCTA	TGG	2	86	588
gRNA_1375	66583	Exosc1	NM_025644.4	CDS	-	-	sense	41933147	CGAACGTCTGTGTAACTTGG	CAGGCGAACGTCTGTGTAACTTGGAGGAAG	AGG	2	49	588
gRNA_1376	50912	Exosc10	NM_016699.2	CDS	+	-	antisense	148566435	TCTGATGACACGGTACCTTG	CAGTTCTGATGACACGGTACCTTGAGGCAG	AGG	11	1436	2664
gRNA_1377	50912	Exosc10	NM_016699.2	CDS	+	-	antisense	148559602	TCATACTCGTCACCGAACTG	AAAATCATACTCGTCACCGAACTGTGGCAG	TGG	2	165	2664
gRNA_1378	50912	Exosc10	NM_016699.2	CDS	+	+	sense	148568686	CATGATGCTAAAGATAGCTG	ATCACATGATGCTAAAGATAGCTGAGGAAC	AGG	13	1621	2664
gRNA_1379	50912	Exosc10	NM_016699.2	CDS	+	-	antisense	148564686	ACATGTCACTGCGAAGCTCG	ATGTACATGTCACTGCGAAGCTCGAGGGTG	AGG	9	1031	2664
gRNA_1380	50912	Exosc10	NM_016699.2	CDS	+	-	antisense	148564114	TCCCACAGCTCGGTACAACT	TCTCTCCCACAGCTCGGTACAACTGGGCCA	GGG	8	835	2664
gRNA_1381	227715	Exosc2	NM_144886.2	CDS	+	+	sense	31670840	GCCGGGGGACACGATCACCA	TGGTGCCGGGGGACACGATCACCACGGACA	CGG	1	100	882
gRNA_1382	227715	Exosc2	NM_144886.2	CDS	+	-	antisense	31678529	AGAATCACTGAGGCACCACA	ACCCAGAATCACTGAGGCACCACATGGCAA	TGG	7	573	882
gRNA_1383	227715	Exosc2	NM_144886.2	CDS	+	+	sense	31676669	TTCATCACATGAGTAGGCGG	TTCCTTCATCACATGAGTAGGCGGAGGTCC	AGG	6	427	882
gRNA_1384	227715	Exosc2	NM_144886.2	CDS	+	+	sense	31676732	GAGGAGCCTGAAATATGGGA	ACACGAGGAGCCTGAAATATGGGAAGGTAA	AGG	6	490	882
gRNA_1385	227715	Exosc2	NM_144886.2	CDS	+	+	sense	31674543	AGGTCGGAGACATTGTAGTG	GGAGAGGTCGGAGACATTGTAGTGGGGAGA	GGG	3	252	882
gRNA_1386	66362	Exosc3	NM_025513.3	CDS	-	+	antisense	45319674	CGATCACTATGCCAATCACG	TTAGCGATCACTATGCCAATCACGTGGTCC	TGG	2	347	825
gRNA_1387	66362	Exosc3	NM_025513.3	CDS	-	+	antisense	45317804	CTTTATTAGCGACCACACAC	ATGTCTTTATTAGCGACCACACACTGGCCA	TGG	3	497	825
gRNA_1388	66362	Exosc3	NM_025513.3	CDS	-	+	antisense	45320433	GCACCCGCATTCAGGCGTAA	GCGCGCACCCGCATTCAGGCGTAACGGCTG	CGG	1	159	825
gRNA_1389	66362	Exosc3	NM_025513.3	CDS	-	-	sense	45320294	CGGCGGCGGCGTTTACTGGG	GAGGCGGCGGCGGCGTTTACTGGGTGGACT	TGG	1	298	825
gRNA_1390	66362	Exosc3	NM_025513.3	CDS	-	+	antisense	45319607	GCCAGGTAAGACAAAGACGC	AAATGCCAGGTAAGACAAAGACGCTGGCTC	TGG	2	414	825
gRNA_1391	109075	Exosc4	NM_175399.4	CDS	+	-	antisense	76327661	CGCCGCTTACTCGCCTCGTG	TCCCCGCCGCTTACTCGCCTCGTGCGGCCC	CGG	1	168	738
gRNA_1392	109075	Exosc4	NM_175399.4	CDS	+	+	sense	76327571	AGCTGCGCAAGATCCAGGCG	GGGGAGCTGCGCAAGATCCAGGCGCGGATG	CGG	1	78	738
gRNA_1393	109075	Exosc4	NM_175399.4	CDS	+	+	sense	76329435	GGATGCTGGGATACCTATGC	TGATGGATGCTGGGATACCTATGCGGGACT	GGG	3	457	738
gRNA_1394	109075	Exosc4	NM_175399.4	CDS	+	-	antisense	76329213	TAGATGTCGATCTGAGAGCG	CACGTAGATGTCGATCTGAGAGCGGGGGTG	GGG	2	354	738
gRNA_1395	109075	Exosc4	NM_175399.4	CDS	+	-	antisense	76329068	ACTGACAGTTCACTAGAGCC	CTGTACTGACAGTTCACTAGAGCCCGGTCA	CGG	2	209	738
gRNA_1396	27998	Exosc5	NM_138586.3	CDS	+	+	sense	25664414	CCCCCGGACCTCAATCACCG	TGCACCCCCGGACCTCAATCACCGTGGTGC	TGG	3	349	708
gRNA_1397	27998	Exosc5	NM_138586.3	CDS	+	+	sense	25664375	CAGGAATACCTGTGAAGCTG	TGGTCAGGAATACCTGTGAAGCTGTGGTTC	TGG	3	310	708
gRNA_1398	27998	Exosc5	NM_138586.3	CDS	+	-	antisense	25665481	CCACAGAAGAGGGCTCGCAT	GACCCCACAGAAGAGGGCTCGCATGGGCAC	GGG	4	444	708
gRNA_1399	27998	Exosc5	NM_138586.3	CDS	+	-	antisense	25663138	CCAGGACAGAGGTATCACCT	CCAGCCAGGACAGAGGTATCACCTGGGGGA	GGG	2	149	708
gRNA_1400	27998	Exosc5	NM_138586.3	CDS	+	+	sense	25659277	GCCAATTTACTCACTGACAC	AGACGCCAATTTACTCACTGACACCGGAAC	CGG	1	41	708
gRNA_1401	72544	Exosc6	NM_028274.4	CDS	+	-	antisense	111056888	GTACATCTCCACTCCCGCGT	GATCGTACATCTCCACTCCCGCGTCGGCCA	CGG	1	517	822
gRNA_1402	72544	Exosc6	NM_028274.4	CDS	+	-	antisense	111056425	TCTTCGGCCGCGTACAGCTG	GTCGTCTTCGGCCGCGTACAGCTGCGGCGG	CGG	1	54	822
gRNA_1403	72544	Exosc6	NM_028274.4	CDS	+	+	sense	111056470	CCGCTGCTCGCGACCCGACG	ACGCCCGCTGCTCGCGACCCGACGCGGCTC	CGG	1	99	822
gRNA_1404	72544	Exosc6	NM_028274.4	CDS	+	-	antisense	111056797	GACACCTCGAGCTGAGCACG	CGCCGACACCTCGAGCTGAGCACGCGGGTA	CGG	1	426	822
gRNA_1405	72544	Exosc6	NM_028274.4	CDS	+	+	sense	111056568	AAGGTGCTGTGCGCCGTGTC	GACCAAGGTGCTGTGCGCCGTGTCCGGTCC	CGG	1	197	822
gRNA_1406	66446	Exosc7	NM_001081188.1	CDS	+	+	sense	123119257	GGGTCACACAGACATCTTGG	TACAGGGTCACACAGACATCTTGGTGGGAG	TGG	3	175	876
gRNA_1407	66446	Exosc7	NM_001081188.1	CDS	+	+	sense	123127830	AATGCTACCCCAGAATTCGA	AGCCAATGCTACCCCAGAATTCGAAGGGCG	AGG	4	278	876
gRNA_1408	66446	Exosc7	NM_001081188.1	CDS	+	+	sense	123130847	ACCAAGGGTTCGTGTTCTGG	GGATACCAAGGGTTCGTGTTCTGGAGGATG	AGG	6	511	876
gRNA_1409	66446	Exosc7	NM_001081188.1	CDS	+	+	sense	123127958	GCACTGCTGGGTTCTATATG	GAGAGCACTGCTGGGTTCTATATGTGGATG	TGG	4	406	876
gRNA_1410	66446	Exosc7	NM_001081188.1	CDS	+	-	antisense	123118935	CAGTCTCTACTTCAACACAT	ACATCAGTCTCTACTTCAACACATCGGTAG	CGG	2	101	876
gRNA_1411	69639	Exosc8	NM_027148.3	CDS	-	-	sense	54734108	AGAGCCACAACTGTCAACAT	ATTCAGAGCCACAACTGTCAACATAGGTGA	AGG	3	113	831
gRNA_1412	69639	Exosc8	NM_027148.3	CDS	-	+	antisense	54732714	CACCGACATATCCTCTATCG	AACTCACCGACATATCCTCTATCGGGGGCA	GGG	5	224	831
gRNA_1413	69639	Exosc8	NM_027148.3	CDS	-	+	antisense	54731143	CATCGTAGTCTAGACAAATG	TTCCCATCGTAGTCTAGACAAATGAGGTCA	AGG	8	419	831
gRNA_1414	69639	Exosc8	NM_027148.3	CDS	-	+	antisense	54733678	TTTAACGCCACAAATGACCG	CTGCTTTAACGCCACAAATGACCGTGGTAT	TGG	4	172	831
gRNA_1415	69639	Exosc8	NM_027148.3	CDS	-	-	sense	54732112	GCAGATGTCGTTGACAAGTA	CATTGCAGATGTCGTTGACAAGTAAGGCTG	AGG	6	344	831
gRNA_1416	50911	Exosc9	NM_019393.2	CDS	+	+	sense	36553860	AAACTCAATAGGGCAACGGA	TCCGAAACTCAATAGGGCAACGGAAGGTAT	AGG	3	215	1317
gRNA_1417	50911	Exosc9	NM_019393.2	CDS	+	-	antisense	36555526	TGACACAAATGGGCATATGG	AAACTGACACAAATGGGCATATGGTGGATG	TGG	6	566	1317
gRNA_1418	50911	Exosc9	NM_019393.2	CDS	+	-	antisense	36554655	TTAATAAATGTAGGTCTACA	TGATTTAATAAATGTAGGTCTACACGGATC	CGG	5	401	1317
gRNA_1419	50911	Exosc9	NM_019393.2	CDS	+	+	sense	36553115	GGATGCTGTATTGTGGAACT	TTATGGATGCTGTATTGTGGAACTGGGAAA	GGG	2	146	1317
gRNA_1420	50911	Exosc9	NM_019393.2	CDS	+	+	sense	36556969	GTACTATTCAGTCTAGTGGT	ATTTGTACTATTCAGTCTAGTGGTGGGATA	GGG	7	711	1317
gRNA_1421	14048	Eya1	XM_006495446.3	CDS	-	-	sense	14229499	CCTACGCCAACAGATACGGG	GGGTCCTACGCCAACAGATACGGGAGGGTG	AGG	11	1044	1830
gRNA_1422	14048	Eya1	XM_006495446.3	CDS	-	-	sense	14184644	GATGTTTCATCAGACGACAA	AGATGATGTTTCATCAGACGACAACGGCCA	CGG	13	1181	1830
gRNA_1423	14048	Eya1	XM_006495446.3	CDS	-	+	antisense	14253040	CTGTGAACTGTTGAATCCGG	CCTGCTGTGAACTGTTGAATCCGGAGGAGT	AGG	8	619	1830
gRNA_1424	14048	Eya1	XM_006495446.3	CDS	-	-	sense	14274139	GGGCAAACACAGTTTACCAC	ATATGGGCAAACACAGTTTACCACAGGAAT	AGG	6	344	1830
gRNA_1425	14048	Eya1	XM_006495446.3	CDS	-	-	sense	14231482	GGCTGCGTCGAGGTTCAGAT	GAGCGGCTGCGTCGAGGTTCAGATGGGAAG	GGG	10	897	1830
gRNA_1426	14049	Eya2	NM_010165.3	CDS	+	-	antisense	165761924	CGGATGAGACATCATCCACG	TCATCGGATGAGACATCATCCACGTGGATT	TGG	11	980	1599
gRNA_1427	14049	Eya2	NM_010165.3	CDS	+	+	sense	165682849	TCCAGGCATCGCCAAATCAG	TCTCTCCAGGCATCGCCAAATCAGCGGCTC	CGG	3	103	1599
gRNA_1428	14049	Eya2	NM_010165.3	CDS	+	-	antisense	165685643	GTTGGGTACGCTGTATAGGG	CGGAGTTGGGTACGCTGTATAGGGTGGTGC	TGG	4	231	1599
gRNA_1429	14049	Eya2	NM_010165.3	CDS	+	-	antisense	165724739	TTCCCATCCGAGGCTCGATG	TAGCTTCCCATCCGAGGCTCGATGTGGCCT	TGG	8	708	1599
gRNA_1430	14049	Eya2	NM_010165.3	CDS	+	-	antisense	165713553	GTGCACGCTCCCAAATCCAG	CCTGGTGCACGCTCCCAAATCCAGCGGTGT	CGG	6	445	1599
gRNA_1431	14050	Eya3	XM_006538537.3	CDS	+	+	sense	132694832	AACATGACTGTCAAGAACCG	GAAAAACATGACTGTCAAGAACCGGGGCAA	GGG	10	854	1719
gRNA_1432	14050	Eya3	XM_006538537.3	CDS	+	+	sense	132701052	AATTGGCTCAGGTTTAACCA	TAGTAATTGGCTCAGGTTTAACCATGGAAG	TGG	12	1021	1719
gRNA_1433	14050	Eya3	XM_006538537.3	CDS	+	-	antisense	132670217	TATAATCATTGGATGAGCGA	GAGGTATAATCATTGGATGAGCGAGGGATG	GGG	5	185	1719
gRNA_1434	14050	Eya3	XM_006538537.3	CDS	+	-	antisense	132673029	CAGGAGAGCTTACCGAAAGG	ACAACAGGAGAGCTTACCGAAAGGAGGTAG	AGG	6	357	1719
gRNA_1435	14050	Eya3	XM_006538537.3	CDS	+	-	antisense	132693145	GGTCCTCTGCACTTACCGGA	GTCTGGTCCTCTGCACTTACCGGAGGGAAG	GGG	9	768	1719
gRNA_1436	14051	Eya4	NM_010167.4	CDS	-	-	sense	23157614	ACCAGCAGCTCAAACAATGT	CTACACCAGCAGCTCAAACAATGTCGGCCT	CGG	7	409	1851
gRNA_1437	14051	Eya4	NM_010167.4	CDS	-	-	sense	23157329	ACTCAGTCCCCGTTACAGAG	CCAAACTCAGTCCCCGTTACAGAGTGGCTG	TGG	8	578	1851
gRNA_1438	14051	Eya4	NM_010167.4	CDS	-	-	sense	23173066	TTGGAGGCAGTGATACACCT	TTGGTTGGAGGCAGTGATACACCTGGGAGC	GGG	4	141	1851
gRNA_1439	14051	Eya4	NM_010167.4	CDS	-	-	sense	23159145	CTTATAGTAATAACAAGCAG	GTGTCTTATAGTAATAACAAGCAGCGGCTA	CGG	6	311	1851
gRNA_1440	14051	Eya4	NM_010167.4	CDS	-	+	antisense	23139976	ACCTCTAGGTCACTGTCCGG	GCATACCTCTAGGTCACTGTCCGGAGGTGG	AGG	11	1023	1851
gRNA_1441	14055	Ezh1	NM_007970.3	CDS	-	-	sense	101207366	AAGATTGAGCCAGAACCGTG	AATCAAGATTGAGCCAGAACCGTGTGGCAC	TGG	10	1004	2253
gRNA_1442	14055	Ezh1	NM_007970.3	CDS	-	-	sense	101215255	ACAGCCAGGATATGTTGATG	TTCGACAGCCAGGATATGTTGATGCGGTCT	CGG	5	303	2253
gRNA_1443	14055	Ezh1	NM_007970.3	CDS	-	-	sense	101210552	CGGAAGCGCCATGCTATCGA	AAAACGGAAGCGCCATGCTATCGAAGGTGC	AGG	7	668	2253
gRNA_1444	14055	Ezh1	NM_007970.3	CDS	-	-	sense	101208223	CAGTGCACACCCAACATCGA	CCCTCAGTGCACACCCAACATCGATGGCCC	TGG	9	839	2253
gRNA_1445	14055	Ezh1	NM_007970.3	CDS	-	-	sense	101213802	TATTCCATACATGGGTGACG	GCAATATTCCATACATGGGTGACGAGGTGA	AGG	6	418	2253
gRNA_1446	14056	Ezh2	NM_007971.2	CDS	-	+	antisense	47544504	TATCGTAGTAAGTACCAATG	AAGTTATCGTAGTAAGTACCAATGAGGACT	AGG	11	1331	2241
gRNA_1447	14056	Ezh2	NM_007971.2	CDS	-	+	antisense	47558222	AGAGTACATTATAGGCACCG	ACCAAGAGTACATTATAGGCACCGAGGCGA	AGG	4	319	2241
gRNA_1448	14056	Ezh2	NM_007971.2	CDS	-	-	sense	47545854	AGACACCACCTAAACGCCCA	ATAAAGACACCACCTAAACGCCCAGGGGGC	GGG	10	1047	2241
gRNA_1449	14056	Ezh2	NM_007971.2	CDS	-	-	sense	47547411	CAACACCCAACACATATAAG	CATGCAACACCCAACACATATAAGAGGAAG	AGG	9	918	2241
gRNA_1450	14056	Ezh2	NM_007971.2	CDS	-	+	antisense	47552466	TTATCAGCAGGAAATTTCCG	TATTTTATCAGCAGGAAATTTCCGAGGTGG	AGG	7	648	2241
gRNA_1451	70681	Fam175a	NM_172405.3	CDS	-	+	antisense	100812174	TGATCTGATCCGAGTGACGA	GTCATGATCTGATCCGAGTGACGACGGAAT	CGG	5	311	1224
gRNA_1452	70681	Fam175a	NM_172405.3	CDS	-	+	antisense	100809784	CACAGCTCTACTAAAGACAG	TCCTCACAGCTCTACTAAAGACAGTGGACG	TGG	6	568	1224
gRNA_1453	70681	Fam175a	NM_172405.3	CDS	-	-	sense	100812014	CCTTATATAAACCTCAAAGG	CACGCCTTATATAAACCTCAAAGGGGGTAA	GGG	5	471	1224
gRNA_1454	70681	Fam175a	NM_172405.3	CDS	-	-	sense	100818550	TAGCATTACTGATTCACAGA	AGAATAGCATTACTGATTCACAGATGGACA	TGG	2	145	1224
gRNA_1455	70681	Fam175a	NM_172405.3	CDS	-	-	sense	100806797	TAGAAGAACCCAGCAAGCAC	AAGTTAGAAGAACCCAGCAAGCACGGGCTA	GGG	8	775	1224
gRNA_1456	109359	Fam175b	NM_198017.3	CDS	+	+	sense	132859333	AACAGCAACGCCGACCACGT	CGCCAACAGCAACGCCGACCACGTAGGTGC	AGG	1	98	1275
gRNA_1457	109359	Fam175b	NM_198017.3	CDS	+	+	sense	132871630	ACAGAATTCTGAAAGATCGG	TTGGACAGAATTCTGAAAGATCGGAGGAAG	AGG	4	285	1275
gRNA_1458	109359	Fam175b	NM_198017.3	CDS	+	-	antisense	132869056	TACCTGAAGAGTTGTGAACA	GCCTTACCTGAAGAGTTGTGAACAAGGCTG	AGG	3	213	1275
gRNA_1459	109359	Fam175b	NM_198017.3	CDS	+	-	antisense	132883053	TGGCATCTGTCTGCTTAACA	CGGATGGCATCTGTCTGCTTAACAGGGCCT	GGG	9	823	1275
gRNA_1460	109359	Fam175b	NM_198017.3	CDS	+	-	antisense	132874922	AGACCAGGTCTGGCACGCCG	AGGAAGACCAGGTCTGGCACGCCGAGGATG	AGG	5	389	1275
gRNA_1461	218850	Fam208a	NM_028945.1	CDS	+	-	antisense	27466221	CCATGCTCAATAGAAACCGT	GAATCCATGCTCAATAGAAACCGTGGGACA	GGG	16	2622	4497
gRNA_1462	218850	Fam208a	NM_028945.1	CDS	+	-	antisense	27442592	ATAGGCTCTATATGCCAAGA	GCTCATAGGCTCTATATGCCAAGAGGGATG	GGG	6	853	4497
gRNA_1463	218850	Fam208a	NM_028945.1	CDS	+	+	sense	27459802	GTTAAACCTTTAGGAGACCG	TCTTGTTAAACCTTTAGGAGACCGAGGATA	AGG	12	1376	4497
gRNA_1464	218850	Fam208a	NM_028945.1	CDS	+	+	sense	27471759	CACTCTAAAAGGCACTACCG	CAGACACTCTAAAAGGCACTACCGAGGAGG	AGG	18	2914	4497
gRNA_1465	218850	Fam208a	NM_028945.1	CDS	+	+	sense	27464179	GCAAATGCACGACACTCAGA	ACTAGCAAATGCACGACACTCAGACGGATT	CGG	15	2333	4497
gRNA_1466	14088	Fancc	NM_001042673.2	CDS	-	+	antisense	63340454	AGGCTGACCACAGAGGACGT	CCAGAGGCTGACCACAGAGGACGTGGGTAG	GGG	8	711	1677
gRNA_1467	14088	Fancc	NM_001042673.2	CDS	-	+	antisense	63347556	AGGGACACAAACTTCTGACA	CAAGAGGGACACAAACTTCTGACAGGGACA	GGG	7	553	1677
gRNA_1468	14088	Fancc	NM_001042673.2	CDS	-	-	sense	63398095	CAGAGTCAGGACTTAACTCG	TCTGCAGAGTCAGGACTTAACTCGTGGATC	TGG	4	333	1677
gRNA_1469	14088	Fancc	NM_001042673.2	CDS	-	+	antisense	63400287	CCAACAGTTGACCAATTGTG	TTTGCCAACAGTTGACCAATTGTGGGGAAC	GGG	3	197	1677
gRNA_1470	14088	Fancc	NM_001042673.2	CDS	-	+	antisense	63330589	AAGAGCAGCTAGTACTTCTG	CCTGAAGAGCAGCTAGTACTTCTGGGGCTC	GGG	10	931	1677
gRNA_1471	211651	Fancd2	NM_001033244.3	CDS	+	-	antisense	113565227	TGAGCGAACACATAAGCGAA	AATGTGAGCGAACACATAAGCGAACGGTCT	CGG	25	2330	4353
gRNA_1472	211651	Fancd2	NM_001033244.3	CDS	+	-	antisense	113570926	CCAGCTCTCGGAAAAAAGCG	ATGTCCAGCTCTCGGAAAAAAGCGCGGTAA	CGG	29	2762	4353
gRNA_1473	211651	Fancd2	NM_001033244.3	CDS	+	+	sense	113545118	ATTCCCAGCATGCTAATGTG	GGGGATTCCCAGCATGCTAATGTGGGGAAA	GGG	9	672	4353
gRNA_1474	211651	Fancd2	NM_001033244.3	CDS	+	+	sense	113548946	TGAAAAGTAAAGGACTAGCA	AAATTGAAAAGTAAAGGACTAGCAAGGTAT	AGG	12	978	4353
gRNA_1475	211651	Fancd2	NM_001033244.3	CDS	+	+	sense	113556349	CTTGCATTTAGCCAACAGCC	CACTCTTGCATTTAGCCAACAGCCCGGAAC	CGG	18	1625	4353
gRNA_1476	67030	Fancl	NM_025923.3	CDS	+	+	sense	26459777	TGAAATTGATGAGAAGACCT	TGGATGAAATTGATGAGAAGACCTGGGTGC	GGG	8	631	1128
gRNA_1477	67030	Fancl	NM_025923.3	CDS	+	-	antisense	26434450	AAGTCCACAACACAATCTGG	AGGAAAGTCCACAACACAATCTGGTGGCTC	TGG	7	489	1128
gRNA_1478	67030	Fancl	NM_025923.3	CDS	+	-	antisense	26407639	GACATACTTATCCCAACCAA	AATAGACATACTTATCCCAACCAATGGCTC	TGG	5	364	1128
gRNA_1479	67030	Fancl	NM_025923.3	CDS	+	+	sense	26468359	TGTTTCCATAGCCATCGAGG	AGAATGTTTCCATAGCCATCGAGGTGGACC	TGG	9	715	1128
gRNA_1480	67030	Fancl	NM_025923.3	CDS	+	+	sense	26397777	CCTCAGAATAGTGCTGCCTA	TTCACCTCAGAATAGTGCTGCCTAAGGACC	AGG	2	127	1128
gRNA_1481	104806	Fancm	NM_178912.3	CDS	+	-	antisense	65077156	CACCACAAGACACTTTACGT	CATCCACCACAAGACACTTTACGTGGGTGG	GGG	2	586	6066
gRNA_1482	104806	Fancm	NM_178912.3	CDS	+	-	antisense	65106656	CTGGCGAGGATGAGGCAACG	TTCACTGGCGAGGATGAGGCAACGTGGAAA	TGG	14	3884	6066
gRNA_1483	104806	Fancm	NM_178912.3	CDS	+	+	sense	65097319	GTGGTGAGACAGTTCCGAGA	TGAGGTGGTGAGACAGTTCCGAGACGGTGG	CGG	10	1553	6066
gRNA_1484	104806	Fancm	NM_178912.3	CDS	+	+	sense	65101699	TCACTTCCCATCTTTACAGG	AGTCTCACTTCCCATCTTTACAGGAGGACA	AGG	12	2086	6066
gRNA_1485	104806	Fancm	NM_178912.3	CDS	+	+	sense	65106314	CCTGAAGACCAAATCGTCTG	TGAACCTGAAGACCAAATCGTCTGTGGTGC	TGG	14	3542	6066
gRNA_1486	66930	Fank1	NM_025850.2	CDS	+	+	sense	133853343	CTACGGTGTCATTTACACGT	ACAGCTACGGTGTCATTTACACGTAGGTGC	AGG	2	190	1035
gRNA_1487	66930	Fank1	NM_025850.2	CDS	+	+	sense	133862210	TGAGTACAGCCCAGTCGTCT	AATATGAGTACAGCCCAGTCGTCTCGGTGG	CGG	3	298	1035
gRNA_1488	66930	Fank1	NM_025850.2	CDS	+	+	sense	133876794	TAGATGTTGTCAAATACCTC	CACCTAGATGTTGTCAAATACCTCCGGAGA	CGG	7	585	1035
gRNA_1489	66930	Fank1	NM_025850.2	CDS	+	-	antisense	133876877	TCCAGTCAATCACAGAGCAA	ATCATCCAGTCAATCACAGAGCAATGGCCT	TGG	7	668	1035
gRNA_1490	66930	Fank1	NM_025850.2	CDS	+	+	sense	133853235	TCACAGCATCGAATTGTACT	CTCATCACAGCATCGAATTGTACTGGGATC	GGG	2	82	1035
gRNA_1491	14113	Fbl	NM_007991.3	CDS	+	-	antisense	28174883	CACTCACCTTCATGACGATG	GCCTCACTCACCTTCATGACGATGCGGCTC	CGG	3	291	984
gRNA_1492	14113	Fbl	NM_007991.3	CDS	+	+	sense	28174637	GGTGGAGGTCGAGGTCGAGG	TGGCGGTGGAGGTCGAGGTCGAGGCGGAGG	CGG	2	143	984
gRNA_1493	14113	Fbl	NM_007991.3	CDS	+	+	sense	28174786	CAGCTCTCTCTTACAGGTGG	ACTGCAGCTCTCTCTTACAGGTGGGGGCTT	GGG	3	194	984
gRNA_1494	14113	Fbl	NM_007991.3	CDS	+	+	sense	28175973	AGCCAAGGTGCTCTACCTTG	CAGGAGCCAAGGTGCTCTACCTTGGGGCAG	GGG	5	514	984
gRNA_1495	14113	Fbl	NM_007991.3	CDS	+	+	sense	28175923	CTGGCAGCAGCTATCCTGGG	CAAGCTGGCAGCAGCTATCCTGGGCGGCGT	CGG	5	464	984
gRNA_1496	14123	Fbrs	NM_010183.1	CDS	+	+	sense	127489458	GCCTCCCCACCAGACCCATG	CTTTGCCTCCCCACCAGACCCATGGGGCCG	GGG	10	668	1401
gRNA_1497	14123	Fbrs	NM_010183.1	CDS	+	-	antisense	127486868	AAGGTGGCCGGAAATGATCA	CTCAAAGGTGGCCGGAAATGATCAGGGATC	GGG	5	221	1401
gRNA_1498	14123	Fbrs	NM_010183.1	CDS	+	+	sense	127489215	CTTGGCTGCTCTCTCCAACG	CCTCCTTGGCTGCTCTCTCCAACGGGGCCT	GGG	9	562	1401
gRNA_1499	14123	Fbrs	NM_010183.1	CDS	+	+	sense	127489784	ACCAGCCAAAGAGTCTGTGC	CCCGACCAGCCAAAGAGTCTGTGCGGGTAA	GGG	11	901	1401
gRNA_1500	14123	Fbrs	NM_010183.1	CDS	+	-	antisense	127487678	GTTCCGAAAGTCAAGCTTGT	GGTCGTTCCGAAAGTCAAGCTTGTGGGAGT	GGG	7	328	1401
gRNA_1501	381668	Fbrsl1	NM_001142642.1	CDS	-	+	antisense	110378894	TTGGGTAGAATACCTACCGG	ACCCTTGGGTAGAATACCTACCGGCGGGGT	CGG	8	1252	3096
gRNA_1502	381668	Fbrsl1	NM_001142642.1	CDS	-	+	antisense	110376283	CGGTACGGATCGGACACCTG	TGTCCGGTACGGATCGGACACCTGTGGTGA	TGG	13	1659	3096
gRNA_1503	381668	Fbrsl1	NM_001142642.1	CDS	-	-	sense	110433074	TCTGAAGCCACATGAACGGA	TGGCTCTGAAGCCACATGAACGGAAGGAGA	AGG	2	316	3096
gRNA_1504	381668	Fbrsl1	NM_001142642.1	CDS	-	-	sense	110381606	TTTGCCCCGGCACCTGACAA	GCTCTTTGCCCCGGCACCTGACAAAGGTGA	AGG	6	701	3096
gRNA_1505	381668	Fbrsl1	NM_001142642.1	CDS	-	+	antisense	110371600	AGCTGAGGGTCCGAATGGGT	GATGAGCTGAGGGTCCGAATGGGTTGGCAG	TGG	16	1915	3096
gRNA_1506	225055	Fbxo11	XM_006524204.3	CDS	-	+	antisense	88008879	ATGTTACAATGCTTGATAGT	ACTGATGTTACAATGCTTGATAGTGGGACA	GGG	10	945	2532
gRNA_1507	225055	Fbxo11	XM_006524204.3	CDS	-	-	sense	88002863	ATTCACCACGGGCAGACTGG	TGAGATTCACCACGGGCAGACTGGAGGAAT	AGG	12	1253	2532
gRNA_1508	225055	Fbxo11	XM_006524204.3	CDS	-	-	sense	88011357	AAAGGTGCGCATGTAAAGCC	GTATAAAGGTGCGCATGTAAAGCCAGGATT	AGG	6	485	2532
gRNA_1509	225055	Fbxo11	XM_006524204.3	CDS	-	+	antisense	88009254	AGAGCCTTCCATGAACACGA	CTTCAGAGCCTTCCATGAACACGAAGGTCG	AGG	8	739	2532
gRNA_1510	225055	Fbxo11	XM_006524204.3	CDS	-	-	sense	88000810	GGAGTTTACATCTTTGGTGA	AGGAGGAGTTTACATCTTTGGTGACGGACG	CGG	13	1412	2532
gRNA_1511	14156	Fen1	NM_007999.4	CDS	-	-	sense	10200991	GAGCTACTTTGGTCGCAAAG	TCAAGAGCTACTTTGGTCGCAAAGTGGCCA	TGG	2	88	1143
gRNA_1512	14156	Fen1	NM_007999.4	CDS	-	+	antisense	10200513	TTAAGTGTCGCATTAGCACG	GCAGTTAAGTGTCGCATTAGCACGGGGCTG	GGG	2	566	1143
gRNA_1513	14156	Fen1	NM_007999.4	CDS	-	-	sense	10200859	CTACCGTACCATCCGCATGA	TGTTCTACCGTACCATCCGCATGATGGAGA	TGG	2	220	1143
gRNA_1514	14156	Fen1	NM_007999.4	CDS	-	-	sense	10200610	TTACCTTGATGCACCCAGCG	TCCCTTACCTTGATGCACCCAGCGAGGCAG	AGG	2	469	1143
gRNA_1515	14156	Fen1	NM_007999.4	CDS	-	-	sense	10200350	TCCGTGGCATTGGGCCCAAG	AGCATCCGTGGCATTGGGCCCAAGCGGGCT	CGG	2	729	1143
gRNA_1516	94244	Fkbp6	NM_001277892.1	CDS	-	-	sense	135346198	CCTATGCTTACGGCACCCTG	CCAGCCTATGCTTACGGCACCCTGGGGTGC	GGG	4	360	984
gRNA_1517	94244	Fkbp6	NM_001277892.1	CDS	-	-	sense	135349708	GCGACTAAGTCAACGCATGT	ATGAGCGACTAAGTCAACGCATGTTGGACA	TGG	2	85	984
gRNA_1518	94244	Fkbp6	NM_001277892.1	CDS	-	-	sense	135344655	ATGCCAAAGTGAGATACAAG	TGTGATGCCAAAGTGAGATACAAGCGGGTA	CGG	5	582	984
gRNA_1519	94244	Fkbp6	NM_001277892.1	CDS	-	+	antisense	135347967	GTATCCAGAATATTTCACTA	CCAGGTATCCAGAATATTTCACTAAGGCAG	AGG	3	175	984
gRNA_1520	94244	Fkbp6	NM_001277892.1	CDS	-	-	sense	135346248	CCTTCTGAGCATGCGCAAAG	TGGGCCTTCTGAGCATGCGCAAAGGGGAAC	GGG	4	310	984
gRNA_1521	17300	Foxc1	NM_008592.2	CDS	+	-	antisense	31807549	GCTTATTGTCCCGATAGAAG	CCCTGCTTATTGTCCCGATAGAAGGGGAAG	GGG	1	341	1662
gRNA_1522	17300	Foxc1	NM_008592.2	CDS	+	+	sense	31807293	GAGCTACTATCGCGCTGCCG	AGCAGAGCTACTATCGCGCTGCCGCGGCGG	CGG	1	85	1662
gRNA_1523	17300	Foxc1	NM_008592.2	CDS	+	-	antisense	31807874	ATGTCCTGGATGCGCACGGG	CTTGATGTCCTGGATGCGCACGGGCGGCGG	CGG	1	666	1662
gRNA_1524	17300	Foxc1	NM_008592.2	CDS	+	+	sense	31808158	AACATCATGACGTCGCTGCG	GGACAACATCATGACGTCGCTGCGGGGGTC	GGG	1	950	1662
gRNA_1525	17300	Foxc1	NM_008592.2	CDS	+	-	antisense	31807401	CTGCGGCGTATAAGGCCCGT	GCGGCTGCGGCGTATAAGGCCCGTAGGCGC	AGG	1	193	1662
gRNA_1526	14086	Fscn1	NM_007984.2	CDS	+	+	sense	142960958	GTAGACCGCGACGTGCCTTG	CGCGGTAGACCGCGACGTGCCTTGGGGCGT	GGG	1	509	1482
gRNA_1527	14086	Fscn1	NM_007984.2	CDS	+	+	sense	142970032	TGGACACTGACGGCGACCGG	GTACTGGACACTGACGGCGACCGGAGGTGT	AGG	2	959	1482
gRNA_1528	14086	Fscn1	NM_007984.2	CDS	+	+	sense	142960606	GCTGGAGCAACCTCCCGATG	GGACGCTGGAGCAACCTCCCGATGAGGCGG	AGG	1	157	1482
gRNA_1529	14086	Fscn1	NM_007984.2	CDS	+	+	sense	142961276	AGGAACGTGTCCACGCGCCA	CGAGAGGAACGTGTCCACGCGCCAGGGTGA	GGG	1	827	1482
gRNA_1530	14086	Fscn1	NM_007984.2	CDS	+	-	antisense	142961045	GTGCCACAAGGCGCCCGTCG	GGCCGTGCCACAAGGCGCCCGTCGTGGCGC	TGG	1	596	1482
gRNA_1531	51886	Fubp1	NM_057172.3	CDS	+	-	antisense	152220002	GGGTCACCCGTAATCCTAAG	GTATGGGTCACCCGTAATCCTAAGAGGTTT	AGG	9	690	1929
gRNA_1532	51886	Fubp1	NM_057172.3	CDS	+	+	sense	152220733	AGATAACAGGACCTCCAGAC	GCACAGATAACAGGACCTCCAGACAGGTGT	AGG	12	972	1929
gRNA_1533	51886	Fubp1	NM_057172.3	CDS	+	+	sense	152219819	GGACTAGTTATTGGAAAGGG	AGCAGGACTAGTTATTGGAAAGGGGGGCGA	GGG	8	593	1929
gRNA_1534	51886	Fubp1	NM_057172.3	CDS	+	-	antisense	152218229	GCATACAAGACCTTTCTGGT	GTTAGCATACAAGACCTTTCTGGTAGGCCA	AGG	7	416	1929
gRNA_1535	51886	Fubp1	NM_057172.3	CDS	+	+	sense	152214063	AAAAGACCCTTAGAAGATGG	ACAAAAAAGACCCTTAGAAGATGGAGGTAA	AGG	2	194	1929
gRNA_1536	233908	Fus	NM_139149.2	CDS	+	-	antisense	127974415	CAAATTTATTGAAGCCACCG	CCACCAAATTTATTGAAGCCACCGCGGTCA	CGG	7	758	1557
gRNA_1537	233908	Fus	NM_139149.2	CDS	+	+	sense	127972159	AGCTATGGGCAACCCCAGAG	CAGCAGCTATGGGCAACCCCAGAGTGGAGG	TGG	5	380	1557
gRNA_1538	233908	Fus	NM_139149.2	CDS	+	+	sense	127969792	TATGGCCAACAGAGTTACAG	GCCCTATGGCCAACAGAGTTACAGTGGTTA	TGG	3	113	1557
gRNA_1539	233908	Fus	NM_139149.2	CDS	+	-	antisense	127972581	GCCACCGCCACCACTCATAG	CACCGCCACCGCCACCACTCATAGAGGACT	AGG	6	553	1557
gRNA_1540	233908	Fus	NM_139149.2	CDS	+	+	sense	127972667	GGGGAGGCCAACAGGATCGT	TACGGGGGAGGCCAACAGGATCGTGGGGGC	GGG	6	639	1557
gRNA_1541	13197	Gadd45a	NM_007836.1	CDS	-	-	sense	67036743	GCTGCTACTGGAGAACGACG	AGCTGCTGCTACTGGAGAACGACGCGGGCC	CGG	3	319	498
gRNA_1542	13197	Gadd45a	NM_007836.1	CDS	-	+	antisense	67036907	GGCACAGTACCACGTTATCG	AGCAGGCACAGTACCACGTTATCGGGGTCT	GGG	3	155	498
gRNA_1543	13197	Gadd45a	NM_007836.1	CDS	-	-	sense	67037046	AGTCAGCGCACCATTACGGT	TCGGAGTCAGCGCACCATTACGGTCGGCGT	CGG	2	110	498
gRNA_1544	13197	Gadd45a	NM_007836.1	CDS	-	-	sense	67036866	TGCTGACGAAGACGACGACC	TGGCTGCTGACGAAGACGACGACCGGGATG	GGG	3	196	498
gRNA_1545	13197	Gadd45a	NM_007836.1	CDS	-	-	sense	67036794	GAACGACATCAACATCCTGC	GCGAGAACGACATCAACATCCTGCGGGTCA	GGG	3	268	498
gRNA_1546	17873	Gadd45b	NM_008655.1	CDS	+	+	sense	80930347	GCTGGTGGCGAGCGACAACG	AAGAGCTGGTGGCGAGCGACAACGCGGTTC	CGG	1	31	483
gRNA_1547	17873	Gadd45b	NM_008655.1	CDS	+	-	antisense	80931038	GGCACAAGACCACGCTGTCG	AGGAGGCACAAGACCACGCTGTCGGGGTCC	GGG	3	155	483
gRNA_1548	17873	Gadd45b	NM_008655.1	CDS	+	-	antisense	80931115	GCAGCAGAACGACTGGATCA	TGTCGCAGCAGAACGACTGGATCAGGGTGA	GGG	3	232	483
gRNA_1549	17873	Gadd45b	NM_008655.1	CDS	+	-	antisense	80930514	CCTCGTACACCCCCACGGTG	GCCGCCTCGTACACCCCCACGGTGAGGCGA	AGG	2	110	483
gRNA_1550	17873	Gadd45b	NM_008655.1	CDS	+	+	sense	80931168	TCCGGGTATCAGGCATGCAG	ATCGTCCGGGTATCAGGCATGCAGAGGCTG	AGG	3	285	483
gRNA_1551	23882	Gadd45g	NM_011817.2	CDS	+	-	antisense	51847423	GGCGGACTCGTAGACGCCAG	CTTTGGCGGACTCGTAGACGCCAGCGGTCA	CGG	2	124	480
gRNA_1552	23882	Gadd45g	NM_011817.2	CDS	+	+	sense	51847682	GACATTGATATCGTGCGCGT	GAACGACATTGATATCGTGCGCGTGGGAGA	GGG	3	281	480
gRNA_1553	23882	Gadd45g	NM_011817.2	CDS	+	-	antisense	51847565	CGCAAAAGGTCACATTGTCA	AGCACGCAAAAGGTCACATTGTCAGGGTCC	GGG	3	164	480
gRNA_1554	23882	Gadd45g	NM_011817.2	CDS	+	+	sense	51847390	ACTGCACGAACTTCTGCTGT	AAGCACTGCACGAACTTCTGCTGTCGGCGC	CGG	2	91	480
gRNA_1555	23882	Gadd45g	NM_011817.2	CDS	+	+	sense	51846831	TTCCGGAAAGCACAGCCAGG	ACAGTTCCGGAAAGCACAGCCAGGTGGGTT	TGG	1	51	480
gRNA_1556	67210	Gatad1	NM_026033.2	CDS	-	-	sense	3643668	CCGTACTATGCTCAGATCAG	GAAGCCGTACTATGCTCAGATCAGGGGCTT	GGG	4	500	801
gRNA_1557	67210	Gatad1	NM_026033.2	CDS	-	-	sense	3647402	GGTCCTTCGCAGAGCAACGG	GGCCGGTCCTTCGCAGAGCAACGGGGGCGG	GGG	1	218	801
gRNA_1558	67210	Gatad1	NM_026033.2	CDS	-	+	antisense	3643741	AATTTGGTAATATACTCCCT	CACCAATTTGGTAATATACTCCCTGGGGGA	GGG	4	427	801
gRNA_1559	67210	Gatad1	NM_026033.2	CDS	-	-	sense	3647566	AGACTACGTCGTCCTCCATG	TGCAAGACTACGTCGTCCTCCATGTGGAAG	TGG	1	54	801
gRNA_1560	67210	Gatad1	NM_026033.2	CDS	-	-	sense	3646824	GAAAAGAAAGTTTCCACGAA	TGCTGAAAAGAAAGTTTCCACGAAAGGAAA	AGG	2	326	801
gRNA_1561	330361	Gcfc2	NM_177884.3	CDS	+	-	antisense	81944485	AGCAACTGAACTCGTATCAG	GTCAAGCAACTGAACTCGTATCAGGGGACT	GGG	10	1470	2310
gRNA_1562	330361	Gcfc2	NM_177884.3	CDS	+	-	antisense	81935984	ATAATTTCCAAATTTACCGG	CTTTATAATTTCCAAATTTACCGGTGGAAA	TGG	5	762	2310
gRNA_1563	330361	Gcfc2	NM_177884.3	CDS	+	+	sense	81939515	CAAAACTACAGATTCTACAG	TGCTCAAAACTACAGATTCTACAGGGGCAT	GGG	6	935	2310
gRNA_1564	330361	Gcfc2	NM_177884.3	CDS	+	+	sense	81942941	AACAGGCAAAGATGAGACAT	AATTAACAGGCAAAGATGAGACATCGGCAA	CGG	8	1123	2310
gRNA_1565	330361	Gcfc2	NM_177884.3	CDS	+	-	antisense	81923923	CCTGCTCCGCCGTCCCCGCG	GTCACCTGCTCCGCCGTCCCCGCGGGGAGC	GGG	1	216	2310
gRNA_1566	14581	Gfi1	NM_010278.2	CDS	-	-	sense	107723337	CCCCGACTCTCAGCTTACCG	TGTCCCCCGACTCTCAGCTTACCGAGGCTC	AGG	2	187	1272
gRNA_1567	14581	Gfi1	NM_010278.2	CDS	-	-	sense	107721461	CTGCACGCGGACAAGAGCGT	CGAGCTGCACGCGGACAAGAGCGTGGGCGT	GGG	3	704	1272
gRNA_1568	14581	Gfi1	NM_010278.2	CDS	-	-	sense	107721381	CAAATGCATCAAATGCAGCA	CCTACAAATGCATCAAATGCAGCAAGGTGA	AGG	3	784	1272
gRNA_1569	14581	Gfi1	NM_010278.2	CDS	-	-	sense	107721549	CTACGGCGACTTCGCGCCTG	GGCTCTACGGCGACTTCGCGCCTGCGGCGG	CGG	3	616	1272
gRNA_1570	14581	Gfi1	NM_010278.2	CDS	-	+	antisense	107723265	CCTCCAAAAGTCCTCGAACT	GGGGCCTCCAAAAGTCCTCGAACTCGGAGC	CGG	2	259	1272
gRNA_1571	69270	Gins1	NM_027014.1	CDS	+	+	sense	150917897	TGCTTCGGATTAGAGCACTC	CGGTTGCTTCGGATTAGAGCACTCAGGTGG	AGG	4	267	591
gRNA_1572	69270	Gins1	NM_027014.1	CDS	+	+	sense	150909770	AGTTACACCGCGCGCCGGAA	CGCGAGTTACACCGCGCGCCGGAAGGGCAG	GGG	1	51	591
gRNA_1573	69270	Gins1	NM_027014.1	CDS	+	+	sense	150925885	GTTGTTGTTCACAGACGGAG	TGTTGTTGTTGTTCACAGACGGAGTGGTTC	TGG	5	333	591
gRNA_1574	69270	Gins1	NM_027014.1	CDS	+	+	sense	150925924	AGTCTCTTGCTACTTACATG	AAAAAGTCTCTTGCTACTTACATGAGGTCG	AGG	5	372	591
gRNA_1575	69270	Gins1	NM_027014.1	CDS	+	-	antisense	150916179	CAGTGCCGAAATTTGACGGT	AGCACAGTGCCGAAATTTGACGGTTGGTAT	TGG	3	183	591
gRNA_1576	272551	Gins2	NM_178856.1	CDS	-	+	antisense	120588751	TCCATTCCGGAGGTAACAGG	TCCATCCATTCCGGAGGTAACAGGCGGCAC	CGG	2	179	558
gRNA_1577	272551	Gins2	NM_178856.1	CDS	-	+	antisense	120588792	AGGTTAATGGCCAGCCACAG	TTTCAGGTTAATGGCCAGCCACAGGGGCAC	GGG	2	138	558
gRNA_1578	272551	Gins2	NM_178856.1	CDS	-	-	sense	120588931	GGACAAGATCTACCTGATCG	GTCTGGACAAGATCTACCTGATCGGGGTGA	GGG	1	85	558
gRNA_1579	272551	Gins2	NM_178856.1	CDS	-	-	sense	120582157	GGACACTGATCAAAGACCTG	ATCCGGACACTGATCAAAGACCTGTGGGAC	TGG	4	357	558
gRNA_1580	272551	Gins2	NM_178856.1	CDS	-	+	antisense	120582188	TCCGGATGGTGTCTGCTTTG	AGTGTCCGGATGGTGTCTGCTTTGGGGATG	GGG	4	326	558
gRNA_1581	78833	Gins3	NM_030198.3	CDS	+	+	sense	95637902	CTTCCCAAAATGTACCAAGA	GGAACTTCCCAAAATGTACCAAGAGGGATG	GGG	2	278	651
gRNA_1582	78833	Gins3	NM_030198.3	CDS	+	-	antisense	95643107	AACCGTCCAATAAAAGTCTG	GCGGAACCGTCCAATAAAAGTCTGAGGAAG	AGG	3	420	651
gRNA_1583	78833	Gins3	NM_030198.3	CDS	+	+	sense	95637957	TCGTGGACCTCCACAAAATG	AATGTCGTGGACCTCCACAAAATGGGGCCC	GGG	2	333	651
gRNA_1584	78833	Gins3	NM_030198.3	CDS	+	+	sense	95637861	AAGGACTCTTTGACCACAAG	GCTAAAGGACTCTTTGACCACAAGCGGCGC	CGG	2	237	651
gRNA_1585	78833	Gins3	NM_030198.3	CDS	+	-	antisense	95633646	AAAGACAGGAAGTTCTCCTC	GTCCAAAGACAGGAAGTTCTCCTCCGGCCC	CGG	1	48	651
gRNA_1586	109145	Gins4	NM_024240.6	CDS	-	-	sense	23234777	TGAGATTGTCGAATGCGTCA	AGGCTGAGATTGTCGAATGCGTCATGGAAC	TGG	3	160	672
gRNA_1587	109145	Gins4	NM_024240.6	CDS	-	-	sense	23229656	AGGAGAAAGTGCGCAGTGAG	GAAAAGGAGAAAGTGCGCAGTGAGGGGGAG	GGG	5	345	672
gRNA_1588	109145	Gins4	NM_024240.6	CDS	-	-	sense	23232610	TTTGCGGTGTCGACTCATGA	GCTATTTGCGGTGTCGACTCATGAAGGTTT	AGG	4	292	672
gRNA_1589	109145	Gins4	NM_024240.6	CDS	-	-	sense	23232667	GAAGGTCAGCATCCATCGCA	ATCTGAAGGTCAGCATCCATCGCATGGAGA	TGG	4	235	672
gRNA_1590	109145	Gins4	NM_024240.6	CDS	-	+	antisense	23234813	CTTGCTTTCCAGGAGCTCAG	CAGCCTTGCTTTCCAGGAGCTCAGGGGCAA	GGG	3	124	672
gRNA_1591	74022	Glyr1	NM_001079814.1	CDS	-	-	sense	5036430	GAATCGGCGTAATTCCAGTG	ACAAGAATCGGCGTAATTCCAGTGAGGAGA	AGG	5	340	1659
gRNA_1592	74022	Glyr1	NM_001079814.1	CDS	-	+	antisense	5021402	AAGTTGAAACGACTTCAGCG	TCACAAGTTGAAACGACTTCAGCGGGGGTT	GGG	11	950	1659
gRNA_1593	74022	Glyr1	NM_001079814.1	CDS	-	-	sense	5047782	AAGGACTTAAAGAAACCACG	ACCCAAGGACTTAAAGAAACCACGTGGAAA	TGG	3	107	1659
gRNA_1594	74022	Glyr1	NM_001079814.1	CDS	-	+	antisense	5026587	TGCCACTTCCCATTAAGCCA	ACGATGCCACTTCCCATTAAGCCAAGGCCC	AGG	10	824	1659
gRNA_1595	74022	Glyr1	NM_001079814.1	CDS	-	-	sense	5031892	ATGGCAGCCAACAGCGACCG	TTAAATGGCAGCCAACAGCGACCGAGGTAA	AGG	6	616	1659
gRNA_1596	15181	Gm10093	UNNAMED_TRANS:15181.1	TRANSCRIPT	+	-	antisense	78493310	CCCTCCTAAATGTTTAACAG	AGACCCCTCCTAAATGTTTAACAGGGGCAT	GGG	1	1745	1977
gRNA_1597	15181	Gm10093	UNNAMED_TRANS:15181.1	TRANSCRIPT	+	-	antisense	78491925	ACTTGCGACAGAGCCTCCTG	CAGCACTTGCGACAGAGCCTCCTGTGGACA	TGG	1	360	1977
gRNA_1598	15181	Gm10093	UNNAMED_TRANS:15181.1	TRANSCRIPT	+	+	sense	78492084	ACTGCTAAAGTACCACCAGA	CGGAACTGCTAAAGTACCACCAGAGGGTGC	GGG	1	519	1977
gRNA_1599	15181	Gm10093	UNNAMED_TRANS:15181.1	TRANSCRIPT	+	-	antisense	78492303	GGACATGACTGGCTTAAAGG	CTTTGGACATGACTGGCTTAAAGGTGGCTT	TGG	1	738	1977
gRNA_1600	15181	Gm10093	UNNAMED_TRANS:15181.1	TRANSCRIPT	+	+	sense	78492757	GATGCCATCCCAGAAGAGAG	TGAGGATGCCATCCCAGAAGAGAGTGGGGA	TGG	1	1192	1977
gRNA_1601	382034	Gse1	NM_198671.2	CDS	+	+	sense	120567926	TGGCGGCGCTACACTCGGAG	TCCCTGGCGGCGCTACACTCGGAGCGGATG	CGG	6	990	3672
gRNA_1602	382034	Gse1	NM_198671.2	CDS	+	+	sense	120569214	GCTGATCCAGCGCACCAACG	CCCTGCTGATCCAGCGCACCAACGAGGAGG	AGG	8	1504	3672
gRNA_1603	382034	Gse1	NM_198671.2	CDS	+	+	sense	120568436	ACTCCGAGGTCACAGCACGG	ACGGACTCCGAGGTCACAGCACGGAGGAGC	AGG	7	1294	3672
gRNA_1604	382034	Gse1	NM_198671.2	CDS	+	+	sense	120572343	CTCGTACGACGAGAGTGACG	ATGACTCGTACGACGAGAGTGACGAGGAGG	AGG	10	2329	3672
gRNA_1605	382034	Gse1	NM_198671.2	CDS	+	-	antisense	120566505	AGTCCTGTACAACTGAGCCG	CGGGAGTCCTGTACAACTGAGCCGGGGGAA	GGG	4	593	3672
gRNA_1606	14841	Gsg2	NM_010353.2	CDS	-	+	antisense	73137876	ACACACTGTGGTCCGACCCG	ATGCACACACTGTGGTCCGACCCGAGGCAG	AGG	1	386	2265
gRNA_1607	14841	Gsg2	NM_010353.2	CDS	-	+	antisense	73137724	CACAGACGGTTCACTTAGGG	AGGGCACAGACGGTTCACTTAGGGAGGCTG	AGG	1	538	2265
gRNA_1608	14841	Gsg2	NM_010353.2	CDS	-	+	antisense	73138145	AAGGCGCGCTTCAGGTTCGG	GCTGAAGGCGCGCTTCAGGTTCGGCGGCTG	CGG	1	117	2265
gRNA_1609	14841	Gsg2	NM_010353.2	CDS	-	+	antisense	73137405	TGATTTCCCCTGGTACACGA	CTGCTGATTTCCCCTGGTACACGAAGGTCT	AGG	1	857	2265
gRNA_1610	14841	Gsg2	NM_010353.2	CDS	-	+	antisense	73137138	GAGGGGTCGAACATTCAGAC	ATAGGAGGGGTCGAACATTCAGACAGGAGG	AGG	1	1124	2265
gRNA_1611	14886	Gtf2i	NM_001080746.2	CDS	-	+	antisense	134255893	CTTGGGATTCCATACCACGA	CAGTCTTGGGATTCCATACCACGAGGGGCT	GGG	18	1551	2997
gRNA_1612	14886	Gtf2i	NM_001080746.2	CDS	-	-	sense	134287023	AGCTTTAGGCAAATCCACAG	GGAAAGCTTTAGGCAAATCCACAGTGGTCC	TGG	5	394	2997
gRNA_1613	14886	Gtf2i	NM_001080746.2	CDS	-	-	sense	134260607	ACGCTCGCATCACCAAACTG	TGGTACGCTCGCATCACCAAACTGAGGAAG	AGG	17	1395	2997
gRNA_1614	14886	Gtf2i	NM_001080746.2	CDS	-	+	antisense	134276388	CCTTGCAAAGCCTTCGAAAG	GATACCTTGCAAAGCCTTCGAAAGGGGGAG	GGG	10	804	2997
gRNA_1615	14886	Gtf2i	NM_001080746.2	CDS	-	+	antisense	134263653	CGAGGAATGCCGTACGTCGA	AAGGCGAGGAATGCCGTACGTCGACGGCCT	CGG	15	1236	2997
gRNA_1616	269252	Gtf3c4	NM_172977.3	CDS	-	+	antisense	28840101	AGTCACCATGAGGCGAAACG	GCCGAGTCACCATGAGGCGAAACGAGGCGC	AGG	1	127	2454
gRNA_1617	269252	Gtf3c4	NM_172977.3	CDS	-	+	antisense	28834536	AAGAAGACACCAAAACACAT	TCAGAAGAAGACACCAAAACACATAGGAGC	AGG	2	1183	2454
gRNA_1618	269252	Gtf3c4	NM_172977.3	CDS	-	-	sense	28834309	CAGATGTCTTTGGCTCAGTG	CTCTCAGATGTCTTTGGCTCAGTGAGGACT	AGG	2	1410	2454
gRNA_1619	269252	Gtf3c4	NM_172977.3	CDS	-	-	sense	28839950	ATCTGCGATGTGCACAACCC	GCTTATCTGCGATGTGCACAACCCAGGCCA	AGG	1	278	2454
gRNA_1620	269252	Gtf3c4	NM_172977.3	CDS	-	+	antisense	28834791	CCACCAAAACAAAACACTGG	ATTCCCACCAAAACAAAACACTGGGGGAGC	GGG	2	928	2454
gRNA_1621	74533	Gzf1	NM_028986.3	CDS	+	+	sense	148683727	ACTGTTAGCATAGAGAACCA	TGTCACTGTTAGCATAGAGAACCAGGGTGT	GGG	2	116	2121
gRNA_1622	74533	Gzf1	NM_028986.3	CDS	+	+	sense	148684621	AAACATATCAAGTACCACCA	CCTGAAACATATCAAGTACCACCATGGTGT	TGG	2	1010	2121
gRNA_1623	74533	Gzf1	NM_028986.3	CDS	+	-	antisense	148684741	TCTTGGCACACATTTCACAC	AACTTCTTGGCACACATTTCACACGGGAAG	GGG	2	1130	2121
gRNA_1624	74533	Gzf1	NM_028986.3	CDS	+	+	sense	148684113	CTCCAAAGCAAGTGTACCAG	CCAGCTCCAAAGCAAGTGTACCAGGGGAGG	GGG	2	502	2121
gRNA_1625	74533	Gzf1	NM_028986.3	CDS	+	-	antisense	148684462	CCTCCAGTTCTACACTAGCA	CTTTCCTCCAGTTCTACACTAGCAGGGCAA	GGG	2	851	2121
gRNA_1626	15270	H2afx	NM_010436.2	CDS	+	-	antisense	44334881	CGCCCACGCGCTCGGCGTAG	CCTGCGCCCACGCGCTCGGCGTAGTGGCCT	TGG	1	119	432
gRNA_1627	15270	H2afx	NM_010436.2	CDS	+	-	antisense	44334920	GGTACTCGAGCACCGCTGCC	GTGAGGTACTCGAGCACCGCTGCCAGGTAC	AGG	1	158	432
gRNA_1628	15270	H2afx	NM_010436.2	CDS	+	-	antisense	44334832	GCCTACAGGGAACTGAAGGC	CGCGGCCTACAGGGAACTGAAGGCCGGCGC	CGG	1	70	432
gRNA_1629	15270	H2afx	NM_010436.2	CDS	+	+	sense	44334855	TCCCTGTAGGCCGCGTACAC	CAGTTCCCTGTAGGCCGCGTACACCGGCTG	CGG	1	93	432
gRNA_1630	15270	H2afx	NM_010436.2	CDS	+	+	sense	44334787	ACGCGGCAAGACCGGCGGCA	CCGGACGCGGCAAGACCGGCGGCAAGGCCC	AGG	1	25	432
gRNA_1631	51788	H2afz	NM_016750.3	CDS	+	+	sense	137865525	ATAAAAATCAAGTTCCCTGT	GTGCATAAAAATCAAGTTCCCTGTGGGCCG	GGG	3	86	387
gRNA_1632	51788	H2afz	NM_016750.3	CDS	+	+	sense	137865524	CATAAAAATCAAGTTCCCTG	TGTGCATAAAAATCAAGTTCCCTGTGGGCC	TGG	3	85	387
gRNA_1633	51788	H2afz	NM_016750.3	CDS	+	-	antisense	137865632	CGTACTCCCGCTTACCTCTG	CAGGCGTACTCCCGCTTACCTCTGCGGTGA	CGG	3	193	387
gRNA_1634	51788	H2afz	NM_016750.3	CDS	+	+	sense	137865629	CCTGGAGTACCTCACCGCAG	CCATCCTGGAGTACCTCACCGCAGAGGTAA	AGG	3	190	387
gRNA_1635	51788	H2afz	NM_016750.3	CDS	+	+	sense	137865173	CTCCGGAAAGGCCAAGACAA	AGGACTCCGGAAAGGCCAAGACAAAGGCGG	AGG	2	43	387
gRNA_1636	15078	H3f3a	NM_008210.5	CDS	-	+	antisense	180810250	GATAGCGTCTGATTTCACGG	TTCTGATAGCGTCTGATTTCACGGAGGGCC	AGG	3	149	411
gRNA_1637	15078	H3f3a	NM_008210.5	CDS	-	+	antisense	180810251	ATAGCGTCTGATTTCACGGA	TCTGATAGCGTCTGATTTCACGGAGGGCCA	GGG	3	148	411
gRNA_1638	15078	H3f3a	NM_008210.5	CDS	-	-	sense	180803199	ATTGTTGCAGGAGGCAAGTG	TTTTATTGTTGCAGGAGGCAAGTGAGGCCT	AGG	4	289	411
gRNA_1639	15078	H3f3a	NM_008210.5	CDS	-	+	antisense	180811807	TAGAAATACCTGTAACGATG	GTTTTAGAAATACCTGTAACGATGAGGTTT	AGG	2	120	411
gRNA_1640	15078	H3f3a	NM_008210.5	CDS	-	+	antisense	180810264	TCACGGAGGGCCACAGTACC	GATTTCACGGAGGGCCACAGTACCAGGCCT	AGG	3	135	411
gRNA_1641	15081	H3f3b	NM_008211.3	CDS	-	+	antisense	116023890	TCTGCCTACCTGTAGCGGTG	GCCCTCTGCCTACCTGTAGCGGTGAGGCTT	AGG	2	120	411
gRNA_1642	15081	H3f3b	NM_008211.3	CDS	-	+	antisense	116023660	TGCACTTTGAAACCTCAAGT	TGGCTGCACTTTGAAACCTCAAGTCGGTTT	CGG	3	247	411
gRNA_1643	15081	H3f3b	NM_008211.3	CDS	-	+	antisense	116023746	CAGTCGATTTCTGGTAACGA	AGCTCAGTCGATTTCTGGTAACGACGGATC	CGG	3	161	411
gRNA_1644	15081	H3f3b	NM_008211.3	CDS	-	-	sense	116023974	CCGCTAGGAAGTCCACCGGT	CAGACCGCTAGGAAGTCCACCGGTGGGAAA	GGG	2	36	411
gRNA_1645	15081	H3f3b	NM_008211.3	CDS	-	+	antisense	116023914	TTCTTCACCCCGCCGGTAGA	AGGCTTCTTCACCCCGCCGGTAGAGGGCGC	GGG	2	96	411
gRNA_1646	625328	H3f3c	XM_889893.7	CDS	-	-	sense	119665901	TCGTTACAGGCCTGGCACTG	CTCATCGTTACAGGCCTGGCACTGTGGCAC	TGG	1	136	411
gRNA_1647	625328	H3f3c	XM_889893.7	CDS	-	-	sense	119666002	ACTGCCCGCAAATCCACCGG	GCAGACTGCCCGCAAATCCACCGGTGGTAA	TGG	1	35	411
gRNA_1648	625328	H3f3c	XM_889893.7	CDS	-	+	antisense	119665917	GTGCCAGGCCTGTAACGATG	CACAGTGCCAGGCCTGTAACGATGAGGTTT	AGG	1	120	411
gRNA_1649	625328	H3f3c	XM_889893.7	CDS	-	+	antisense	119666033	AGTCTGCTTTGTAAGAGCCA	GGGCAGTCTGCTTTGTAAGAGCCATGGTAT	TGG	1	4	411
gRNA_1650	625328	H3f3c	XM_889893.7	CDS	-	+	antisense	119665902	TCACGGAGTGCCACAGTGCC	GATTTCACGGAGTGCCACAGTGCCAGGCCT	AGG	1	135	411
gRNA_1651	209462	Hace1	NM_172473.3	CDS	+	-	antisense	45671148	CAGACAAACTCAATGAAACG	CTTGCAGACAAACTCAATGAAACGAGGTGA	AGG	13	1425	2730
gRNA_1652	209462	Hace1	NM_172473.3	CDS	+	+	sense	45672389	AGGACAGCCGGACTCAGACA	ACTCAGGACAGCCGGACTCAGACATGGTCC	TGG	15	1627	2730
gRNA_1653	209462	Hace1	NM_172473.3	CDS	+	-	antisense	45618548	CATCTGTGACGTGTTGCACG	TCCACATCTGTGACGTGTTGCACGAGGTCA	AGG	6	452	2730
gRNA_1654	209462	Hace1	NM_172473.3	CDS	+	-	antisense	45670352	GAGTGCCAAAGCAATTCCAA	CAATGAGTGCCAAAGCAATTCCAAAGGCTA	AGG	12	1080	2730
gRNA_1655	209462	Hace1	NM_172473.3	CDS	+	-	antisense	45590354	ATTTCTAGCAGCGAGATGAA	ACCCATTTCTAGCAGCGAGATGAAGGGGTG	GGG	4	307	2730
gRNA_1656	107435	Hat1	NM_026115.4	CDS	+	-	antisense	71421311	ACTGCCAATTACCTTACACG	TTATACTGCCAATTACCTTACACGTGGCCG	TGG	7	702	1251
gRNA_1657	107435	Hat1	NM_026115.4	CDS	+	+	sense	71420321	ACAGTTCCTAGTCAGACAGG	ATACACAGTTCCTAGTCAGACAGGAGGTGA	AGG	5	446	1251
gRNA_1658	107435	Hat1	NM_026115.4	CDS	+	-	antisense	71410221	CTTTAGATGAATATTCAACA	TCAACTTTAGATGAATATTCAACACGGAAC	CGG	4	257	1251
gRNA_1659	107435	Hat1	NM_026115.4	CDS	+	+	sense	71420214	TCAGACAAATCATTCCACCT	AAAATCAGACAAATCATTCCACCTGGGTTT	GGG	5	339	1251
gRNA_1660	107435	Hat1	NM_026115.4	CDS	+	-	antisense	71421724	CCTGTAATATCAAGAACTGT	CATACCTGTAATATCAAGAACTGTAGGAAA	AGG	8	798	1251
gRNA_1661	73389	Hbp1	NM_153198.2	CDS	-	+	antisense	31943865	ACAGGAGTTGTATCCTGGAG	CATCACAGGAGTTGTATCCTGGAGAGGATG	AGG	2	163	1581
gRNA_1662	73389	Hbp1	NM_153198.2	CDS	-	-	sense	31937650	CTTCCCTCATGACCACTGGA	CAGCCTTCCCTCATGACCACTGGAAGGAAG	AGG	4	538	1581
gRNA_1663	73389	Hbp1	NM_153198.2	CDS	-	+	antisense	31940300	ATAAAATGAGCACTGCATCA	TGTTATAAAATGAGCACTGCATCAGGGGAC	GGG	3	406	1581
gRNA_1664	73389	Hbp1	NM_153198.2	CDS	-	+	antisense	31937191	CAGAAAGCAGTGCCAAATGG	CTTTCAGAAAGCAGTGCCAAATGGTGGATG	TGG	5	661	1581
gRNA_1665	73389	Hbp1	NM_153198.2	CDS	-	+	antisense	31940446	GAGATACATCTGAACTTAGC	TGATGAGATACATCTGAACTTAGCTGGTAT	TGG	3	260	1581
gRNA_1666	15161	Hcfc1	NM_008224.4	CDS	-	+	antisense	73951675	GGTACCCTTCACAACCAATG	CTGTGGTACCCTTCACAACCAATGTGGTGA	TGG	15	2614	6138
gRNA_1667	15161	Hcfc1	NM_008224.4	CDS	-	+	antisense	73958364	ACAGCAGTATGTGACTCCCG	GACCACAGCAGTATGTGACTCCCGGGGTGG	GGG	4	600	6138
gRNA_1668	15161	Hcfc1	NM_008224.4	CDS	-	-	sense	73949708	CATGACTATGACAGCCCTAG	GCACCATGACTATGACAGCCCTAGAGGCAC	AGG	17	3850	6138
gRNA_1669	15161	Hcfc1	NM_008224.4	CDS	-	+	antisense	73950461	CCCAAGGTTAGCCACAACAG	GTCCCCCAAGGTTAGCCACAACAGTGGTGG	TGG	17	3097	6138
gRNA_1670	15161	Hcfc1	NM_008224.4	CDS	-	+	antisense	73954620	GGGTACAACCATTCGAACAC	GTGTGGGTACAACCATTCGAACACTGGCAG	TGG	9	1567	6138
gRNA_1671	67933	Hcfc2	NM_001081218.1	CDS	+	+	sense	82699306	TGCACGTCTACAATACCGGT	GAGCTGCACGTCTACAATACCGGTAGGCGG	AGG	1	162	2169
gRNA_1672	67933	Hcfc2	NM_001081218.1	CDS	+	+	sense	82723697	CAAGTGGGATGAAGTGCCGA	ATGTCAAGTGGGATGAAGTGCCGACGGTTG	CGG	8	1141	2169
gRNA_1673	67933	Hcfc2	NM_001081218.1	CDS	+	-	antisense	82702604	TCTACAAGAGAGCGTACCTG	TTGGTCTACAAGAGAGCGTACCTGGGGACA	GGG	3	473	2169
gRNA_1674	67933	Hcfc2	NM_001081218.1	CDS	+	+	sense	82728287	CAGTACAAAAACTGAACACA	TAAACAGTACAAAAACTGAACACACGGCTG	CGG	10	1318	2169
gRNA_1675	67933	Hcfc2	NM_001081218.1	CDS	+	+	sense	82709972	TATTTCTAGAAACTATGTCA	TTTTTATTTCTAGAAACTATGTCATGGTCC	TGG	5	690	2169
gRNA_1676	433759	Hdac1	NM_008228.2	CDS	-	+	antisense	129524258	CTTACCGACAGAGCCTCCCG	TCTCCTTACCGACAGAGCCTCCCGTGGACA	TGG	4	343	1449
gRNA_1677	433759	Hdac1	NM_008228.2	CDS	-	-	sense	129522498	CTGATCCTAGGTACCACCAG	CCTTCTGATCCTAGGTACCACCAGAGGGTG	AGG	6	501	1449
gRNA_1678	433759	Hdac1	NM_008228.2	CDS	-	+	antisense	129522364	TAAAGGGAGTTCTCACCCGT	TCCCTAAAGGGAGTTCTCACCCGTAGGTCC	AGG	6	635	1449
gRNA_1679	433759	Hdac1	NM_008228.2	CDS	-	+	antisense	129529045	TTGGCTTTGTGAGGACGCTA	AGCATTGGCTTTGTGAGGACGCTAGGGAGA	GGG	3	162	1449
gRNA_1680	433759	Hdac1	NM_008228.2	CDS	-	+	antisense	129519091	ACCTAACCGGTCCCCAGACA	AGCAACCTAACCGGTCCCCAGACAGGGAAT	GGG	8	799	1449
gRNA_1681	170787	Hdac10	NM_199198.2	CDS	-	-	sense	89126392	TGGATTTGACTCTGCTATCG	CGGCTGGATTTGACTCTGCTATCGGGGACC	GGG	9	802	2001
gRNA_1682	170787	Hdac10	NM_199198.2	CDS	-	+	antisense	89127959	TGTACTGCTTAGACAGTGCG	GCATTGTACTGCTTAGACAGTGCGTGGAGC	TGG	3	254	2001
gRNA_1683	170787	Hdac10	NM_199198.2	CDS	-	-	sense	89125750	GACTCTGAACCGTTTAGATG	CTGTGACTCTGAACCGTTTAGATGTGGCCC	TGG	13	1078	2001
gRNA_1684	170787	Hdac10	NM_199198.2	CDS	-	+	antisense	89126969	AGAAGCTTCCATGCTCATAG	GGCCAGAAGCTTCCATGCTCATAGCGGTGC	CGG	7	590	2001
gRNA_1685	170787	Hdac10	NM_199198.2	CDS	-	+	antisense	89127453	GTTGAACACACAGAATCCAT	CATTGTTGAACACACAGAATCCATTGGCAG	TGG	5	427	2001
gRNA_1686	232232	Hdac11	NM_144919.2	CDS	+	-	antisense	91157464	ATGAAGGTGATGTTGTAACG	GCCCATGAAGGTGATGTTGTAACGTGGTGA	TGG	2	69	1044
gRNA_1687	232232	Hdac11	NM_144919.2	CDS	+	+	sense	91169441	TGACAAGCGAGTATACATCA	TGGGTGACAAGCGAGTATACATCATGGATG	TGG	8	598	1044
gRNA_1688	232232	Hdac11	NM_144919.2	CDS	+	-	antisense	91165561	GCCACCACAAAGGACCACTG	GGTAGCCACCACAAAGGACCACTGTGGAAA	TGG	4	252	1044
gRNA_1689	232232	Hdac11	NM_144919.2	CDS	+	+	sense	91172193	CGGAAGGTGGAATTGGAGTG	CAGGCGGAAGGTGGAATTGGAGTGGGGCAC	GGG	9	677	1044
gRNA_1690	232232	Hdac11	NM_144919.2	CDS	+	+	sense	91165677	ACTGGAGGCACCATCATGGT	CCAGACTGGAGGCACCATCATGGTAGGCAG	AGG	4	368	1044
gRNA_1691	15182	Hdac2	NM_008229.2	CDS	+	-	antisense	36988080	ATCTTCTCCGACGTTAACTG	GACAATCTTCTCCGACGTTAACTGTGGAAG	TGG	4	283	1467
gRNA_1692	15182	Hdac2	NM_008229.2	CDS	+	-	antisense	36986351	ACTTGATATACTCATCGCTG	AGAAACTTGATATACTCATCGCTGTGGTAT	TGG	3	209	1467
gRNA_1693	15182	Hdac2	NM_008229.2	CDS	+	+	sense	36993813	GATGTACCAGCCTAGCGCGG	TGGAGATGTACCAGCCTAGCGCGGTGGTGC	TGG	8	769	1467
gRNA_1694	15182	Hdac2	NM_008229.2	CDS	+	-	antisense	36985177	TGAGTCATCCGGATTCTATG	GTTATGAGTCATCCGGATTCTATGAGGCTT	AGG	2	102	1467
gRNA_1695	15182	Hdac2	NM_008229.2	CDS	+	-	antisense	36989276	TTACTTAAGTAATTCGAGGA	TAACTTACTTAAGTAATTCGAGGATGGCAA	TGG	5	484	1467
gRNA_1696	15183	Hdac3	NM_010411.2	CDS	-	-	sense	37952487	GAGCCTTAATGCCTTCAACG	CCAAGAGCCTTAATGCCTTCAACGTGGGTG	TGG	3	265	1287
gRNA_1697	15183	Hdac3	NM_010411.2	CDS	-	+	antisense	37945017	CAATGTAGAGCACCCGAGGG	ATATCAATGTAGAGCACCCGAGGGTGGTAC	TGG	7	485	1287
gRNA_1698	15183	Hdac3	NM_010411.2	CDS	-	+	antisense	37944173	GCACATTGAGACAATAGTAG	AAGGGCACATTGAGACAATAGTAGCGGCCA	CGG	8	647	1287
gRNA_1699	15183	Hdac3	NM_010411.2	CDS	-	+	antisense	37952589	GCGGCACATGTCATGCTGGG	GGAAGCGGCACATGTCATGCTGGGAGGCCT	AGG	3	163	1287
gRNA_1700	15183	Hdac3	NM_010411.2	CDS	-	+	antisense	37945537	CTTGGCATGATGTAGACCAC	ATTTCTTGGCATGATGTAGACCACCGGCCC	CGG	5	394	1287
gRNA_1701	208727	Hdac4	NM_207225.2	CDS	-	+	antisense	92002166	ACTTACCCATACCAGTAGCG	GGTCACTTACCCATACCAGTAGCGGGGATC	GGG	6	597	3231
gRNA_1702	208727	Hdac4	NM_207225.2	CDS	-	-	sense	91984774	CTTCTGTCTACAGACGAGCT	ATGTCTTCTGTCTACAGACGAGCTTGGCAC	TGG	10	979	3231
gRNA_1703	208727	Hdac4	NM_207225.2	CDS	-	+	antisense	91972807	TGTGGCTGCCAAATGACACA	GGTCTGTGGCTGCCAAATGACACAGGGATG	GGG	14	1847	3231
gRNA_1704	208727	Hdac4	NM_207225.2	CDS	-	+	antisense	91970953	CCCATACCTCACACTTGCCA	AGACCCCATACCTCACACTTGCCACGGAGT	CGG	15	2078	3231
gRNA_1705	208727	Hdac4	NM_207225.2	CDS	-	-	sense	91982182	CCCCATCCATTCACAAGCTG	GTGTCCCCATCCATTCACAAGCTGCGGCAG	CGG	12	1359	3231
gRNA_1706	15184	Hdac5	NM_001077696.1	CDS	-	+	antisense	102202215	CTTTCTGTAGAGCCTTCCCG	CTCACTTTCTGTAGAGCCTTCCCGGGGAAT	GGG	13	1695	3348
gRNA_1707	15184	Hdac5	NM_001077696.1	CDS	-	-	sense	102206946	AGCAGCACGACCACTTGACG	CAGAAGCAGCACGACCACTTGACGCGGCAG	CGG	4	318	3348
gRNA_1708	15184	Hdac5	NM_001077696.1	CDS	-	-	sense	102205498	CAGTTGAGATCACCGGCACG	AGAGCAGTTGAGATCACCGGCACGGGGCCT	GGG	8	882	3348
gRNA_1709	15184	Hdac5	NM_001077696.1	CDS	-	+	antisense	102204833	CGTGCCCTGTACTTACGGTG	GATACGTGCCCTGTACTTACGGTGAGGTGC	AGG	10	1139	3348
gRNA_1710	15184	Hdac5	NM_001077696.1	CDS	-	+	antisense	102205906	AACTCTGGTCCAAAGAAGCG	GGGGAACTCTGGTCCAAAGAAGCGTGGTGG	TGG	7	632	3348
gRNA_1711	15185	Hdac6	NM_010413.3	CDS	-	+	antisense	7937734	ATGATGCGTAAGATGCGCTG	ACACATGATGCGTAAGATGCGCTGAGGTGT	AGG	18	1512	3450
gRNA_1712	15185	Hdac6	NM_010413.3	CDS	-	-	sense	7936233	TCCCTGCACCGGTATGACCG	CGTGTCCCTGCACCGGTATGACCGTGGCAC	TGG	22	2021	3450
gRNA_1713	15185	Hdac6	NM_010413.3	CDS	-	+	antisense	7938468	AGCACTGACTCCCTTAGCCA	GTGAAGCACTGACTCCCTTAGCCAGGGCAC	GGG	15	1171	3450
gRNA_1714	15185	Hdac6	NM_010413.3	CDS	-	-	sense	7940015	TCCATCCACCGATATGAACA	TTTCTCCATCCACCGATATGAACATGGTCG	TGG	11	833	3450
gRNA_1715	15185	Hdac6	NM_010413.3	CDS	-	-	sense	7946726	CCTGAGACAAGAGTGCCAGT	GAACCCTGAGACAAGAGTGCCAGTTGGTAC	TGG	4	245	3450
gRNA_1716	56233	Hdac7	NM_019572.3	CDS	-	+	antisense	97800803	ATGGTGTCAGTATCGACCTG	CCAGATGGTGTCAGTATCGACCTGTGGGGA	TGG	15	1827	2817
gRNA_1717	56233	Hdac7	NM_019572.3	CDS	-	-	sense	97802526	AGGCCGAAAGGCTTCCCTAG	TCCGAGGCCGAAAGGCTTCCCTAGAGGAGC	AGG	13	1681	2817
gRNA_1718	56233	Hdac7	NM_019572.3	CDS	-	+	antisense	97808080	GGGTCCGGTTAAGTGGTCGA	GAGCGGGTCCGGTTAAGTGGTCGATGGAGG	TGG	9	1010	2817
gRNA_1719	56233	Hdac7	NM_019572.3	CDS	-	-	sense	97807725	CCGACTGCGACAGATACCCT	AGCCCCGACTGCGACAGATACCCTCGGCTG	CGG	10	1189	2817
gRNA_1720	56233	Hdac7	NM_019572.3	CDS	-	+	antisense	97810865	GCTACCTGTAGGGAATACTG	GCGAGCTACCTGTAGGGAATACTGGGGCTG	GGG	4	401	2817
gRNA_1721	70315	Hdac8	NM_027382.4	CDS	-	-	sense	102432515	ATTTGACCGTATTCTCTACG	GGAAATTTGACCGTATTCTCTACGTGGATT	TGG	5	520	1134
gRNA_1722	70315	Hdac8	NM_027382.4	CDS	-	+	antisense	102498273	GGCTGGGCAGTCATAACCTG	CTGTGGCTGGGCAGTCATAACCTGGGGACA	GGG	4	295	1134
gRNA_1723	70315	Hdac8	NM_027382.4	CDS	-	-	sense	102504404	ATGCCCTGCATAAACAAATG	GCCTATGCCCTGCATAAACAAATGAGGTAA	AGG	2	159	1134
gRNA_1724	70315	Hdac8	NM_027382.4	CDS	-	-	sense	102428120	AGTACTATCACATCTGTGAA	GAGAAGTACTATCACATCTGTGAAAGGTAT	AGG	7	732	1134
gRNA_1725	70315	Hdac8	NM_027382.4	CDS	-	+	antisense	102428791	TCCTGGGGAGAACTTGTGCA	AAAATCCTGGGGAGAACTTGTGCAGGGACA	GGG	6	601	1134
gRNA_1726	79221	Hdac9	XM_011243911.2	CDS	-	-	sense	34437176	AGCAGCACGAGAATTTGACA	CAGAAGCAGCACGAGAATTTGACAAGGCAG	AGG	3	225	3204
gRNA_1727	79221	Hdac9	XM_011243911.2	CDS	-	-	sense	34303178	GGGGCTGCTAAGTAAATGTG	AAACGGGGCTGCTAAGTAAATGTGAGGTAA	AGG	14	2032	3204
gRNA_1728	79221	Hdac9	XM_011243911.2	CDS	-	-	sense	34374107	ATTGAACAACTGAAGCAACC	ATCTATTGAACAACTGAAGCAACCAGGCAG	AGG	12	1496	3204
gRNA_1729	79221	Hdac9	XM_011243911.2	CDS	-	-	sense	34402790	TGGGAATGTGACCGAAAATG	CTGCTGGGAATGTGACCGAAAATGAGGCTT	AGG	8	874	3204
gRNA_1730	79221	Hdac9	XM_011243911.2	CDS	-	-	sense	34431894	CAATGGAAAGAATCATTCCG	CAACCAATGGAAAGAATCATTCCGTGGGCC	TGG	5	511	3204
gRNA_1731	15191	Hdgf	NM_008231.4	CDS	+	+	sense	87906700	AGATGAAAGGATACCCACAC	GCGAAGATGAAAGGATACCCACACTGGCCG	TGG	1	72	714
gRNA_1732	15191	Hdgf	NM_008231.4	CDS	+	+	sense	87913432	CGAGAACAACCCTACAGTCA	AGATCGAGAACAACCCTACAGTCAAGGCCT	AGG	3	283	714
gRNA_1733	15191	Hdgf	NM_008231.4	CDS	+	+	sense	87914182	GGTGATCGATGAACCAGCCA	AACTGGTGATCGATGAACCAGCCAAGGAGA	AGG	4	433	714
gRNA_1734	15191	Hdgf	NM_008231.4	CDS	+	-	antisense	87913144	GGGTCCCAAAAAAAAAGACT	TCATGGGTCCCAAAAAAAAAGACTTGGTAT	TGG	2	140	714
gRNA_1735	15191	Hdgf	NM_008231.4	CDS	+	+	sense	87914123	GAGGGTGACGGTGATAAGAA	CCATGAGGGTGACGGTGATAAGAAGGGCAG	GGG	4	374	714
gRNA_1736	117599	Helb	NM_080446.2	CDS	-	+	antisense	120105854	CATATGCTCCGACAAGCCCG	ATGACATATGCTCCGACAAGCCCGAGGTCA	AGG	4	928	3225
gRNA_1737	117599	Helb	NM_080446.2	CDS	-	+	antisense	120111187	GAGTGGGAAACGTCCGTACA	CTTTGAGTGGGAAACGTCCGTACACGGTAC	CGG	2	220	3225
gRNA_1738	117599	Helb	NM_080446.2	CDS	-	+	antisense	120102878	CACAACCAGAACTCGAACCG	CGTCCACAACCAGAACTCGAACCGTGGAGA	TGG	5	1690	3225
gRNA_1739	117599	Helb	NM_080446.2	CDS	-	-	sense	120101439	TCGAACTAAAGACGAACCAC	GCCATCGAACTAAAGACGAACCACAGGACA	AGG	6	1899	3225
gRNA_1740	117599	Helb	NM_080446.2	CDS	-	-	sense	120109041	AGTCGCATTTATAAGTGCAA	TTGCAGTCGCATTTATAAGTGCAATGGTAG	TGG	3	589	3225
gRNA_1741	15201	Hells	NM_008234.3	CDS	+	-	antisense	38935445	TCTGCGGTACCGAATTTCAG	GAAGTCTGCGGTACCGAATTTCAGTGGACT	TGG	3	136	2466
gRNA_1742	15201	Hells	NM_008234.3	CDS	+	+	sense	38946753	GCTGTATCATGGAACCCGGG	CTCTGCTGTATCATGGAACCCGGGAGGACC	AGG	10	865	2466
gRNA_1743	15201	Hells	NM_008234.3	CDS	+	+	sense	38938458	ACGGTCATTAAAACTTACAG	AAAAACGGTCATTAAAACTTACAGAGGTAA	AGG	4	280	2466
gRNA_1744	15201	Hells	NM_008234.3	CDS	+	-	antisense	38953603	ACAACTACTTCTCGCTTAGG	ATAAACAACTACTTCTCGCTTAGGGGGGAC	GGG	13	1335	2466
gRNA_1745	15201	Hells	NM_008234.3	CDS	+	+	sense	38950217	AAATACTTAATAGTAGATGA	TTGGAAATACTTAATAGTAGATGAAGGACA	AGG	11	1010	2466
gRNA_1746	319594	Hif1an	NM_176958.3	CDS	+	-	antisense	44563312	AGGATACACAAGGTTTGTGT	GTGCAGGATACACAAGGTTTGTGTCGGTCA	CGG	2	199	1050
gRNA_1747	319594	Hif1an	NM_176958.3	CDS	+	+	sense	44563468	CTTTAAGCCAAGGTCCAACA	AGAACTTTAAGCCAAGGTCCAACAGGGAGG	GGG	2	355	1050
gRNA_1748	319594	Hif1an	NM_176958.3	CDS	+	+	sense	44565909	AGACACTCAATGACACCGTG	CAGCAGACACTCAATGACACCGTGGGGAGG	GGG	3	459	1050
gRNA_1749	319594	Hif1an	NM_176958.3	CDS	+	+	sense	44565968	AACTGGATCAATAAACAGCA	CTGGAACTGGATCAATAAACAGCAGGGGAA	GGG	3	518	1050
gRNA_1750	319594	Hif1an	NM_176958.3	CDS	+	-	antisense	44568421	AGGCACTCGAACTGATCCGG	ATAGAGGCACTCGAACTGATCCGGAGGAAA	AGG	4	663	1050
gRNA_1751	102423	Hinfp	NM_172162.3	CDS	-	+	antisense	44298879	CAACTTCTTACGATCCAATG	GCTCCAACTTCTTACGATCCAATGAGGTCT	AGG	5	658	1512
gRNA_1752	102423	Hinfp	NM_172162.3	CDS	-	-	sense	44298164	CATGCGCTTTCGACACAGTG	ATCACATGCGCTTTCGACACAGTGAGGACC	AGG	7	823	1512
gRNA_1753	102423	Hinfp	NM_172162.3	CDS	-	-	sense	44299291	TGAGTGGTTCTATCGGCATG	ATCCTGAGTGGTTCTATCGGCATGTGGATG	TGG	4	433	1512
gRNA_1754	102423	Hinfp	NM_172162.3	CDS	-	+	antisense	44298998	GGTGTTCTCGAAGCTTACAC	CGGAGGTGTTCTCGAAGCTTACACCGGTCC	CGG	5	539	1512
gRNA_1755	102423	Hinfp	NM_172162.3	CDS	-	-	sense	44299686	ACCACACCAAGCTAAAACAG	TGCTACCACACCAAGCTAAAACAGTGGGGG	TGG	3	276	1512
gRNA_1756	15260	Hira	NM_010435.2	CDS	+	+	sense	18897772	ATGACAAACTGATTATGGTG	GGAGATGACAAACTGATTATGGTGTGGAAG	TGG	4	285	3048
gRNA_1757	15260	Hira	NM_010435.2	CDS	+	-	antisense	18910696	AGTGTTATCCACGCTGCATG	CAACAGTGTTATCCACGCTGCATGAGGCCA	AGG	6	445	3048
gRNA_1758	15260	Hira	NM_010435.2	CDS	+	-	antisense	18916469	CATCAGGTGACCAACTAAGC	TGGCCATCAGGTGACCAACTAAGCCGGAGA	CGG	8	683	3048
gRNA_1759	15260	Hira	NM_010435.2	CDS	+	-	antisense	18935158	AACAGCTGTTGGAATCACAC	TTTCAACAGCTGTTGGAATCACACTGGTCA	TGG	15	1750	3048
gRNA_1760	15260	Hira	NM_010435.2	CDS	+	-	antisense	18932939	TAGCTGCTGACCACTAGGAG	GTAGTAGCTGCTGACCACTAGGAGAGGAGA	AGG	14	1486	3048
gRNA_1761	233876	Hirip3	NM_172746.3	CDS	+	+	sense	126863373	TAGATCAGGTAAGGTCACCG	CTGTTAGATCAGGTAAGGTCACCGAGGAAG	AGG	4	499	1806
gRNA_1762	233876	Hirip3	NM_172746.3	CDS	+	+	sense	126863973	GGATGACAGTAACAGCACAC	GCAGGGATGACAGTAACAGCACACAGGAGC	AGG	4	1099	1806
gRNA_1763	233876	Hirip3	NM_172746.3	CDS	+	+	sense	126863715	TGGAGGCTTGCGAGACAGCG	CAACTGGAGGCTTGCGAGACAGCGAGGCAG	AGG	4	841	1806
gRNA_1764	233876	Hirip3	NM_172746.3	CDS	+	+	sense	126863556	CACAGGTGCTAACTGCCAGG	GAAGCACAGGTGCTAACTGCCAGGAGGAGA	AGG	4	682	1806
gRNA_1765	233876	Hirip3	NM_172746.3	CDS	+	-	antisense	126862913	AACCTGACTCTGAATTAAAG	CACTAACCTGACTCTGAATTAAAGCGGAAC	CGG	3	281	1806
gRNA_1766	381280	Hjurp	NM_198652.2	CDS	-	-	sense	88266014	GCTAATTTCACCCGTCAAGG	AGTGGCTAATTTCACCCGTCAAGGTGGTTC	TGG	8	1171	2004
gRNA_1767	381280	Hjurp	NM_198652.2	CDS	-	+	antisense	88266565	CCACAATGGCCATATCAGCT	CTAGCCACAATGGCCATATCAGCTGGGCAA	GGG	8	620	2004
gRNA_1768	381280	Hjurp	NM_198652.2	CDS	-	+	antisense	88269356	TTGAGGCAATATATCCACCT	CATCTTGAGGCAATATATCCACCTGGGTCA	GGG	6	412	2004
gRNA_1769	381280	Hjurp	NM_198652.2	CDS	-	-	sense	88275085	TAAGGGTTGAGAGTTTGGGG	TTCTTAAGGGTTGAGAGTTTGGGGAGGAAA	AGG	3	176	2004
gRNA_1770	381280	Hjurp	NM_198652.2	CDS	-	-	sense	88270270	CGGTGCGGATACGAGCTTAG	GCAGCGGTGCGGATACGAGCTTAGAGGAGA	AGG	5	286	2004
gRNA_1771	110948	Hlcs	NM_139145.4	CDS	-	+	antisense	94231118	CAAACAGAATCACTTTCCCA	TCTGCAAACAGAATCACTTTCCCAAGGCGC	AGG	5	1385	2169
gRNA_1772	110948	Hlcs	NM_139145.4	CDS	-	+	antisense	94268172	CGGCGGCCTTGCAATCACCT	TCACCGGCGGCCTTGCAATCACCTTGGCCA	TGG	3	188	2169
gRNA_1773	110948	Hlcs	NM_139145.4	CDS	-	-	sense	94268003	ACAGTACCATTGACTCGGTG	GAGAACAGTACCATTGACTCGGTGAGGTCT	AGG	3	357	2169
gRNA_1774	110948	Hlcs	NM_139145.4	CDS	-	-	sense	94267748	TGCTGGAAGACAGCGCTCTG	CACCTGCTGGAAGACAGCGCTCTGAGGGAC	AGG	3	612	2169
gRNA_1775	110948	Hlcs	NM_139145.4	CDS	-	-	sense	94262690	CAGCAATGTGAGAAGACACG	AATCCAGCAATGTGAGAAGACACGAGGTCC	AGG	4	1069	2169
gRNA_1776	20585	Hltf	NM_009210.3	CDS	+	+	sense	20076501	GAAATAGAGTCATCCACGTG	CTTTGAAATAGAGTCATCCACGTGTGGTGA	TGG	10	1067	3012
gRNA_1777	20585	Hltf	NM_009210.3	CDS	+	+	sense	20059097	GTTGGACTACGCTATTACAC	AGTTGTTGGACTACGCTATTACACAGGAGT	AGG	2	218	3012
gRNA_1778	20585	Hltf	NM_009210.3	CDS	+	-	antisense	20069050	TTGCGCTGTTCCCAGAATGG	GTCATTGCGCTGTTCCCAGAATGGTGGTAG	TGG	7	786	3012
gRNA_1779	20585	Hltf	NM_009210.3	CDS	+	+	sense	20065347	TCGAGTTTGGAGAACGCATG	AGGGTCGAGTTTGGAGAACGCATGGGGCTC	GGG	5	554	3012
gRNA_1780	20585	Hltf	NM_009210.3	CDS	+	+	sense	20063980	ACAAATTGGCACAAGTGGAA	GACAACAAATTGGCACAAGTGGAAGGGTAA	GGG	3	390	3012
gRNA_1781	219150	Hmbox1	NM_177338.5	CDS	-	+	antisense	64861542	TCTTCTCAAGTTGATACCAT	TTTGTCTTCTCAAGTTGATACCATCGGTAG	CGG	5	671	1260
gRNA_1782	219150	Hmbox1	NM_177338.5	CDS	-	+	antisense	64896745	CTGTTTGCATGGTAGCGAGA	CATGCTGTTTGCATGGTAGCGAGATGGTGA	TGG	3	405	1260
gRNA_1783	219150	Hmbox1	NM_177338.5	CDS	-	-	sense	64851936	GGAACCTTCCGGCTTCGACG	ACCTGGAACCTTCCGGCTTCGACGAGGGAG	AGG	6	800	1260
gRNA_1784	219150	Hmbox1	NM_177338.5	CDS	-	+	antisense	64896822	ATTGGTAGTGCAAGGCAGTG	TTTGATTGGTAGTGCAAGGCAGTGGGGAGG	GGG	3	328	1260
gRNA_1785	219150	Hmbox1	NM_177338.5	CDS	-	+	antisense	64887611	TGCTTGGGAAATCCTCCGAT	CAACTGCTTGGGAAATCCTCCGATTGGCAA	TGG	4	550	1260
gRNA_1786	15353	Hmg20b	NM_010440.3	CDS	-	+	antisense	81349014	GAAGCGAACATAGCCAGTGA	TCAGGAAGCGAACATAGCCAGTGACGGGGG	CGG	3	223	954
gRNA_1787	15353	Hmg20b	NM_010440.3	CDS	-	+	antisense	81347508	GCCATCGCAGTCCACACCCT	AAAAGCCATCGCAGTCCACACCCTGGGACA	GGG	6	520	954
gRNA_1788	15353	Hmg20b	NM_010440.3	CDS	-	-	sense	81347441	GAGTTTCTGGACCAAAACAA	GGAAGAGTTTCTGGACCAAAACAAAGGTGA	AGG	6	587	954
gRNA_1789	15353	Hmg20b	NM_010440.3	CDS	-	+	antisense	81349448	CTGCTTGACAGCCACTACAA	GCTCCTGCTTGACAGCCACTACAAAGGCCC	AGG	2	79	954
gRNA_1790	15353	Hmg20b	NM_010440.3	CDS	-	-	sense	81349079	CTGCAGCCAGTGAAGAAGCG	CCTCCTGCAGCCAGTGAAGAAGCGAGGCTG	AGG	3	158	954
gRNA_1791	15361	Hmga1	NM_016660.3	CDS	+	+	sense	27559637	AAGGATGGGACTGAGAAGCG	GGAAAAGGATGGGACTGAGAAGCGAGGCCG	AGG	2	68	324
gRNA_1792	15361	Hmga1	NM_016660.3	CDS	+	+	sense	27560963	CCAACTCCGAAGAGACCTCG	AGTGCCAACTCCGAAGAGACCTCGGGGCCG	GGG	3	170	324
gRNA_1793	15361	Hmga1	NM_016660.3	CDS	+	+	sense	27559702	GGCGCTGGTCGGGAGTCAGG	GGACGGCGCTGGTCGGGAGTCAGGTGGGTG	TGG	2	133	324
gRNA_1794	15361	Hmga1	NM_016660.3	CDS	+	-	antisense	27559671	GCCGTCCCAGGACTCACCGG	CAGCGCCGTCCCAGGACTCACCGGAGGCTG	AGG	2	102	324
gRNA_1795	15361	Hmga1	NM_016660.3	CDS	+	+	sense	27559618	CCTGGCCTCCAAGCAGGAAA	AGCCCCTGGCCTCCAAGCAGGAAAAGGATG	AGG	2	49	324
gRNA_1796	15364	Hmga2	NM_010441.2	CDS	-	+	antisense	120475997	TCCTCGCTTCTGTGGCACCG	CGCGTCCTCGCTTCTGTGGCACCGGGGCGG	GGG	1	67	327
gRNA_1797	15364	Hmga2	NM_010441.2	CDS	-	-	sense	120462704	TTGCAGAAAGCAGAGACCAT	CATTTTGCAGAAAGCAGAGACCATTGGAGA	TGG	3	209	327
gRNA_1798	15364	Hmga2	NM_010441.2	CDS	-	-	sense	120476020	CAGCCGTCCACATCAGCCCA	CGGGCAGCCGTCCACATCAGCCCAGGGACA	GGG	1	44	327
gRNA_1799	15364	Hmga2	NM_010441.2	CDS	-	-	sense	120473307	CCCTCTCCTAAGAGACCCAG	TGAGCCCTCTCCTAAGAGACCCAGAGGAAG	AGG	2	143	327
gRNA_1800	15364	Hmga2	NM_010441.2	CDS	-	+	antisense	120473268	CCTTCTGGGCTGCTTTAGAG	CTCACCTTCTGGGCTGCTTTAGAGGGGCTC	GGG	2	182	327
gRNA_1801	15289	Hmgb1	NM_001313894.1	CDS	-	-	sense	149050712	GGAGATCCTAAAAAGCCGAG	CAAAGGAGATCCTAAAAAGCCGAGAGGCAA	AGG	2	26	648
gRNA_1802	15289	Hmgb1	NM_001313894.1	CDS	-	-	sense	149050593	GAAGTGCTCAGAGAGGTGGA	CCAAGAAGTGCTCAGAGAGGTGGAAGGTAA	AGG	2	145	648
gRNA_1803	15289	Hmgb1	NM_001313894.1	CDS	-	-	sense	149049727	AGGAGAAGTATGAGAAGGTA	CTGAAGGAGAAGTATGAGAAGGTAAGGAGG	AGG	4	471	648
gRNA_1804	15289	Hmgb1	NM_001313894.1	CDS	-	+	antisense	149050302	TCATACTCACGGAGGCCTCT	AAGCTCATACTCACGGAGGCCTCTTGGGTG	TGG	3	289	648
gRNA_1805	15289	Hmgb1	NM_001313894.1	CDS	-	+	antisense	149050303	CATACTCACGGAGGCCTCTT	AGCTCATACTCACGGAGGCCTCTTGGGTGC	GGG	3	288	648
gRNA_1806	97165	Hmgb2	NM_008252.3	CDS	+	+	sense	57512744	GAAATGCTCCGAGAGATGGA	CCAAGAAATGCTCCGAGAGATGGAAGGTGA	AGG	2	145	633
gRNA_1807	97165	Hmgb2	NM_008252.3	CDS	+	-	antisense	57512645	CTGCACGAAGAAGGCGTACG	AGGTCTGCACGAAGAAGGCGTACGAGGACA	AGG	2	46	633
gRNA_1808	97165	Hmgb2	NM_008252.3	CDS	+	+	sense	57513072	CCCATAGACCATGTCTGCAA	CTGCCCCATAGACCATGTCTGCAAAGGAAA	AGG	3	160	633
gRNA_1809	97165	Hmgb2	NM_008252.3	CDS	+	+	sense	57512749	GCTCCGAGAGATGGAAGGTG	AAATGCTCCGAGAGATGGAAGGTGAGGGAG	AGG	2	150	633
gRNA_1810	97165	Hmgb2	NM_008252.3	CDS	+	-	antisense	57513200	TCAACTTACGGTGGTCTCTT	CAGATCAACTTACGGTGGTCTCTTCGGAGC	CGG	3	288	633
gRNA_1811	15354	Hmgb3	NM_001293623.1	CDS	+	+	sense	71558203	GAAGTGCTCGGAGAGGTGGA	CCAAGAAGTGCTCGGAGAGGTGGAAGGTAT	AGG	2	145	603
gRNA_1812	15354	Hmgb3	NM_001293623.1	CDS	+	+	sense	71558191	TGAGTTCTCCAAGAAGTGCT	TTGCTGAGTTCTCCAAGAAGTGCTCGGAGA	CGG	2	133	603
gRNA_1813	15354	Hmgb3	NM_001293623.1	CDS	+	-	antisense	71558166	GAGAACTCAGCAAAATTGAC	CTTGGAGAACTCAGCAAAATTGACGGGAAC	GGG	2	108	603
gRNA_1814	15354	Hmgb3	NM_001293623.1	CDS	+	+	sense	71558496	CAGATAAAGTCCGATATGAT	AAGGCAGATAAAGTCCGATATGATCGGGAG	CGG	3	213	603
gRNA_1815	15354	Hmgb3	NM_001293623.1	CDS	+	-	antisense	71559098	ATAAGAAAAATCCAGACCTT	CAGAATAAGAAAAATCCAGACCTTTGGACA	TGG	4	290	603
gRNA_1816	69317	Hmgb4	NM_027036.3	CDS	-	+	antisense	128260424	CCTGCACCACGGTCCAGTCG	GCCACCTGCACCACGGTCCAGTCGGGGTTC	GGG	1	350	546
gRNA_1817	69317	Hmgb4	NM_027036.3	CDS	-	-	sense	128260570	TAGCAGAGCTCGATAAAGCC	GCCCTAGCAGAGCTCGATAAAGCCCGGTAC	CGG	1	204	546
gRNA_1818	69317	Hmgb4	NM_027036.3	CDS	-	-	sense	128260608	ATCCATCTCAAAGCACGAAA	GGAGATCCATCTCAAAGCACGAAAAGGCAA	AGG	1	166	546
gRNA_1819	69317	Hmgb4	NM_027036.3	CDS	-	+	antisense	128260743	GTAAGAAGACACATTCACCT	GGATGTAAGAAGACACATTCACCTTGGGCC	TGG	1	31	546
gRNA_1820	69317	Hmgb4	NM_027036.3	CDS	-	-	sense	128260498	AGAGGGACCCAAAGGCACCG	AGAAAGAGGGACCCAAAGGCACCGCGGAAG	CGG	1	276	546
gRNA_1821	15312	Hmgn1	NM_008251.3	CDS	-	+	antisense	96127322	ACTTACGGCCGACAGCCTCG	CGGTACTTACGGCCGACAGCCTCGCGGAGC	CGG	3	64	291
gRNA_1822	15312	Hmgn1	NM_008251.3	CDS	-	+	antisense	96127158	TTCGAAACCTACCTTTCCCG	CCTTTTCGAAACCTACCTTTCCCGCGGCCT	CGG	4	121	291
gRNA_1823	15312	Hmgn1	NM_008251.3	CDS	-	-	sense	96127443	TAGCGCGGATGGAGCCGCCA	AGGTTAGCGCGGATGGAGCCGCCAAGGCGG	AGG	2	34	291
gRNA_1824	15312	Hmgn1	NM_008251.3	CDS	-	-	sense	96127458	CTTTCTCCTGCAGGTTAGCG	TGTGCTTTCTCCTGCAGGTTAGCGCGGATG	CGG	2	19	291
gRNA_1825	15312	Hmgn1	NM_008251.3	CDS	-	-	sense	96127191	CCAGAAGCCCGCCCCTGCCA	CTTGCCAGAAGCCCGCCCCTGCCAAGGTGG	AGG	4	88	291
gRNA_1826	15331	Hmgn2	NM_016957.3	CDS	-	+	antisense	133966434	AGGCTGGCTTACCTTCGCAG	TCTCAGGCTGGCTTACCTTCGCAGGGGCCT	GGG	4	136	273
gRNA_1827	15331	Hmgn2	NM_016957.3	CDS	-	-	sense	133966434	ACCTAAAAAGGCCCCTGCGA	CCAAACCTAAAAAGGCCCCTGCGAAGGTAA	AGG	4	136	273
gRNA_1828	15331	Hmgn2	NM_016957.3	CDS	-	-	sense	133966962	CAAAACCAAGGTGAAGGACG	GAGACAAAACCAAGGTGAAGGACGAGGTGA	AGG	2	55	273
gRNA_1829	15331	Hmgn2	NM_016957.3	CDS	-	+	antisense	133966968	ACTCACCTCGTCCTTCACCT	TAAGACTCACCTCGTCCTTCACCTTGGTTT	TGG	2	49	273
gRNA_1830	15331	Hmgn2	NM_016957.3	CDS	-	+	antisense	133966433	CAGGCTGGCTTACCTTCGCA	GTCTCAGGCTGGCTTACCTTCGCAGGGGCC	GGG	4	137	273
gRNA_1831	94353	Hmgn3	NM_026122.4	CDS	-	-	sense	83111074	AGATTAGCAGAGGTGCTAAG	ACAAAGATTAGCAGAGGTGCTAAGGGGAAG	GGG	5	180	300
gRNA_1832	94353	Hmgn3	NM_026122.4	CDS	-	-	sense	83114793	TTTGTAGCCCACAAGACGGT	TTCTTTTGTAGCCCACAAGACGGTCGGCCA	CGG	3	76	300
gRNA_1833	94353	Hmgn3	NM_026122.4	CDS	-	-	sense	83120381	TGGAACCAAGCTAACTAAGC	AAGATGGAACCAAGCTAACTAAGCAGGAGG	AGG	2	58	300
gRNA_1834	94353	Hmgn3	NM_026122.4	CDS	-	-	sense	83114778	ACGGTCGGCCAGGTTGTCCG	CAAGACGGTCGGCCAGGTTGTCCGCGGTAA	CGG	3	91	300
gRNA_1835	94353	Hmgn3	NM_026122.4	CDS	-	-	sense	83120410	TAGTCTCCCGAGAACACAGA	TTTCTAGTCTCCCGAGAACACAGAGGGCAA	GGG	2	29	300
gRNA_1836	100039489	Hmgn2-ps1	UNNAMED_TRANS:100039489.1	TRANSCRIPT	+	+	sense	84123223	CAGTCAATTTGAGCAGTGTG	AAAACAGTCAATTTGAGCAGTGTGAGGAAG	AGG	1	7	1174
gRNA_1837	100039489	Hmgn2-ps1	UNNAMED_TRANS:100039489.1	TRANSCRIPT	+	-	antisense	84123284	GGACGTCGGTGCTGAGCACG	CAGGGGACGTCGGTGCTGAGCACGGGGATA	GGG	1	68	1174
gRNA_1838	100039489	Hmgn2-ps1	UNNAMED_TRANS:100039489.1	TRANSCRIPT	+	-	antisense	84123268	CACGGGGATACAGAGGCGCG	TGAGCACGGGGATACAGAGGCGCGCGGGTT	CGG	1	52	1174
gRNA_1839	100039489	Hmgn2-ps1	UNNAMED_TRANS:100039489.1	TRANSCRIPT	+	+	sense	84124071	GAGTGTTCTCAAAAGAGCAC	CATTGAGTGTTCTCAAAAGAGCACTGGTTC	TGG	1	855	1174
gRNA_1840	100039489	Hmgn2-ps1	UNNAMED_TRANS:100039489.1	TRANSCRIPT	+	+	sense	84124385	AGCTGGTTACAGTTAGGCTT	ATAAAGCTGGTTACAGTTAGGCTTGGGAAA	GGG	1	1169	1174
gRNA_1841	50887	Hmgn5	NM_016710.2	CDS	-	+	antisense	109010864	CATCACTTACAGCAGACAGT	TAAACATCACTTACAGCAGACAGTCGGGCT	CGG	3	62	1221
gRNA_1842	50887	Hmgn5	NM_016710.2	CDS	-	-	sense	109005573	TCTGCATGAGGAAGTTGGAA	AAGATCTGCATGAGGAAGTTGGAAAGGAAG	AGG	6	757	1221
gRNA_1843	50887	Hmgn5	NM_016710.2	CDS	-	-	sense	109005684	AGAAGTAAAAGAACAAAACA	AAAAAGAAGTAAAAGAACAAAACAAGGAAG	AGG	6	646	1221
gRNA_1844	50887	Hmgn5	NM_016710.2	CDS	-	-	sense	109005822	AGCCAAAAGTGAAGATGCAG	GTACAGCCAAAAGTGAAGATGCAGAGGTGT	AGG	6	508	1221
gRNA_1845	50887	Hmgn5	NM_016710.2	CDS	-	-	sense	109008203	TGTTAAAGACGAATGCAACA	AAGATGTTAAAGACGAATGCAACATGGAAA	TGG	5	217	1221
gRNA_1846	70823	Hmgxb4	NM_178017.2	CDS	+	+	sense	75001243	GTGCCAATCTCGACATCACA	CACAGTGCCAATCTCGACATCACAGGGCTT	GGG	5	852	1785
gRNA_1847	70823	Hmgxb4	NM_178017.2	CDS	+	-	antisense	74999874	TCCATAGTAGTAATCGTCAG	TACCTCCATAGTAGTAATCGTCAGGGGAGT	GGG	4	241	1785
gRNA_1848	70823	Hmgxb4	NM_178017.2	CDS	+	+	sense	75001083	AAACTAGCTCGGGACGAGCA	GAAGAAACTAGCTCGGGACGAGCAAGGTGC	AGG	5	692	1785
gRNA_1849	70823	Hmgxb4	NM_178017.2	CDS	+	+	sense	75001526	TCTACACACAGATGGACACG	CTGCTCTACACACAGATGGACACGGGGAGA	GGG	5	1135	1785
gRNA_1850	70823	Hmgxb4	NM_178017.2	CDS	+	+	sense	75000983	GAAACTCATTCTCTCACCAA	AGATGAAACTCATTCTCTCACCAAAGGAGA	AGG	5	592	1785
gRNA_1851	77134	Hnrnpa0	NM_029872.1	CDS	-	-	sense	58128050	TGTCGCGGGAGGATTCGGCG	GCCGTGTCGCGGGAGGATTCGGCGCGGCCC	CGG	1	264	918
gRNA_1852	77134	Hnrnpa0	NM_029872.1	CDS	-	-	sense	58128145	CTTCGTGACCTACTCGAACG	TCGGCTTCGTGACCTACTCGAACGTGGAGG	TGG	1	169	918
gRNA_1853	77134	Hnrnpa0	NM_029872.1	CDS	-	-	sense	58127950	GCACTTCTCGCAGTTCGGCG	TCGAGCACTTCTCGCAGTTCGGCGCGGTGG	CGG	1	364	918
gRNA_1854	77134	Hnrnpa0	NM_029872.1	CDS	-	+	antisense	58127814	CCTTCTTCACCTCCACGCGG	ACCGCCTTCTTCACCTCCACGCGGTGGCCC	TGG	1	500	918
gRNA_1855	77134	Hnrnpa0	NM_029872.1	CDS	-	-	sense	58127866	CTACTTCCAGAGCCACGACG	TCGTCTACTTCCAGAGCCACGACGCGGCCG	CGG	1	448	918
gRNA_1856	15382	Hnrnpa1	NM_010447.5	CDS	+	+	sense	103242294	AGTGCTTCATCCAGTCAGAG	GGCTAGTGCTTCATCCAGTCAGAGAGGTGC	AGG	5	578	963
gRNA_1857	15382	Hnrnpa1	NM_010447.5	CDS	+	+	sense	103241192	GGGAACACTAACAGACTGTG	AATGGGGAACACTAACAGACTGTGTGGTAA	TGG	2	127	963
gRNA_1858	15382	Hnrnpa1	NM_010447.5	CDS	+	+	sense	103240524	TACCGTCATGTCTAAGTCCG	ACTCTACCGTCATGTCTAAGTCCGAGGTAA	AGG	1	10	963
gRNA_1859	15382	Hnrnpa1	NM_010447.5	CDS	+	+	sense	103241152	AAACAACCGACGAGAGTCTG	TTCGAAACAACCGACGAGAGTCTGAGGAGC	AGG	2	87	963
gRNA_1860	15382	Hnrnpa1	NM_010447.5	CDS	+	-	antisense	103242293	AATTAACGCACCTCTCTGAC	CAAAAATTAACGCACCTCTCTGACTGGATG	TGG	5	577	963
gRNA_1861	229279	Hnrnpa3	NM_146130.3	CDS	+	-	antisense	75659380	CTAATACCTCCTCCCCCCGG	CCCCCTAATACCTCCTCCCCCCGGCGGCGG	CGG	1	62	1140
gRNA_1862	229279	Hnrnpa3	NM_146130.3	CDS	+	+	sense	75662665	ATTCTTGTTACAGGTCGTGG	TCCAATTCTTGTTACAGGTCGTGGAGGTGG	AGG	6	647	1140
gRNA_1863	229279	Hnrnpa3	NM_146130.3	CDS	+	-	antisense	75662845	TCCACCACCATAGCCACCTA	CACCTCCACCACCATAGCCACCTAAGGAAA	AGG	7	739	1140
gRNA_1864	229279	Hnrnpa3	NM_146130.3	CDS	+	+	sense	75661907	TTGTAGGATTCTGTAAAGCC	TTATTTGTAGGATTCTGTAAAGCCTGGTGC	TGG	4	353	1140
gRNA_1865	229279	Hnrnpa3	NM_146130.3	CDS	+	+	sense	75662102	GACACAGTTGATAAAATTGT	TCATGACACAGTTGATAAAATTGTTGGTAA	TGG	4	548	1140
gRNA_1866	15384	Hnrnpab	NM_010448.3	CDS	-	+	antisense	51606407	GTTCTGGTTCCCGCTCGGTG	CGCCGTTCTGGTTCCCGCTCGGTGCGGTCG	CGG	2	157	858
gRNA_1867	15384	Hnrnpab	NM_010448.3	CDS	-	-	sense	51605522	ATAAAAATGGATCCCAACAC	TACAATAAAAATGGATCCCAACACTGGACG	TGG	3	332	858
gRNA_1868	15384	Hnrnpab	NM_010448.3	CDS	-	-	sense	51606506	CGCCACCGAGAACGGACACG	CGGGCGCCACCGAGAACGGACACGAGGCCG	AGG	2	58	858
gRNA_1869	15384	Hnrnpab	NM_010448.3	CDS	-	-	sense	51604700	TCTAAACCCTGAAGCCACAG	GAGGTCTAAACCCTGAAGCCACAGAGGAAA	AGG	4	511	858
gRNA_1870	15384	Hnrnpab	NM_010448.3	CDS	-	-	sense	51605621	ACTTGCAGAAAAATGTTCGT	TCTCACTTGCAGAAAAATGTTCGTTGGTGG	TGG	3	233	858
gRNA_1871	15381	Hnrnpc	NM_001170983.1	CDS	-	-	sense	52077548	GGATGTACAGTTACCCAGCG	CACAGGATGTACAGTTACCCAGCGCGGGTT	CGG	6	381	882
gRNA_1872	15381	Hnrnpc	NM_001170983.1	CDS	-	-	sense	52077432	AATTCGAAGAGTGGACAAAG	ATTCAATTCGAAGAGTGGACAAAGGGGATC	GGG	6	497	882
gRNA_1873	15381	Hnrnpc	NM_001170983.1	CDS	-	-	sense	52084262	GGTGGTCAAGAAGTCTGATG	CTCTGGTGGTCAAGAAGTCTGATGTGGAGG	TGG	3	94	882
gRNA_1874	15381	Hnrnpc	NM_001170983.1	CDS	-	-	sense	52081844	AGGTGTGAAACGATCTGCAG	AAGCAGGTGTGAAACGATCTGCAGCGGAGA	CGG	4	301	882
gRNA_1875	15381	Hnrnpc	NM_001170983.1	CDS	-	+	antisense	52084120	AAACAAACTCACCTAAAACC	AAACAAACAAACTCACCTAAAACCTGGCCA	TGG	3	236	882
gRNA_1876	11991	Hnrnpd	NM_001077265.2	CDS	-	-	sense	99964783	TGAATCCATAGAGCTCCCTA	AGGTTGAATCCATAGAGCTCCCTATGGACA	TGG	5	640	1068
gRNA_1877	11991	Hnrnpd	NM_001077265.2	CDS	-	-	sense	99978408	GATCGACGCCAGTAAGAACG	CCAAGATCGACGCCAGTAAGAACGAGGAGG	AGG	1	217	1068
gRNA_1878	11991	Hnrnpd	NM_001077265.2	CDS	-	-	sense	99967268	CCTATCACAGGGCGATCAAG	AGATCCTATCACAGGGCGATCAAGGGGTTT	GGG	3	410	1068
gRNA_1879	11991	Hnrnpd	NM_001077265.2	CDS	-	-	sense	99976548	CTGAAGCAGCGGCGGCACAG	CACACTGAAGCAGCGGCGGCACAGCGGGAA	CGG	2	276	1068
gRNA_1880	11991	Hnrnpd	NM_001077265.2	CDS	-	+	antisense	99978462	GCTGCCTCCTTCGGTGCCTC	CGGCGCTGCCTCCTTCGGTGCCTCCGGCCG	CGG	1	163	1068
gRNA_1881	98758	Hnrnpf	NM_001166430.1	CDS	+	+	sense	117923869	CGACTGCACAATTCATGATG	TCTCCGACTGCACAATTCATGATGGGGTCG	GGG	4	112	1248
gRNA_1882	98758	Hnrnpf	NM_001166430.1	CDS	+	-	antisense	117923852	CATGAATTGTGCAGTCGGAG	CCATCATGAATTGTGCAGTCGGAGAGGAAG	AGG	4	95	1248
gRNA_1883	98758	Hnrnpf	NM_001166430.1	CDS	+	+	sense	117923994	ACAGGGAAAGCATGGGACAC	AAAGACAGGGAAAGCATGGGACACCGGTAT	CGG	4	237	1248
gRNA_1884	98758	Hnrnpf	NM_001166430.1	CDS	+	+	sense	117923920	AGAAGGCAGGCAGAGTGGTG	CTAGAGAAGGCAGGCAGAGTGGTGAGGCTT	AGG	4	163	1248
gRNA_1885	98758	Hnrnpf	NM_001166430.1	CDS	+	+	sense	117923907	TCATTTATACTAGAGAAGGC	CATTTCATTTATACTAGAGAAGGCAGGCAG	AGG	4	150	1248
gRNA_1886	59013	Hnrnph1	NM_021510.2	CDS	+	-	antisense	50382935	TTCCTGAAAAACAATAATTG	GACATTCCTGAAAAACAATAATTGAGGTCT	AGG	8	794	1350
gRNA_1887	59013	Hnrnph1	NM_021510.2	CDS	+	+	sense	50381492	AAATGGGATAACATTGCCGG	TGCCAAATGGGATAACATTGCCGGTGGACT	TGG	5	430	1350
gRNA_1888	59013	Hnrnph1	NM_021510.2	CDS	+	-	antisense	50378404	AAAGCGCTGCACTTCATCCG	AAAAAAAGCGCTGCACTTCATCCGCGGAGC	CGG	2	73	1350
gRNA_1889	59013	Hnrnph1	NM_021510.2	CDS	+	-	antisense	50379533	TCAACAAAAGCCTCGCCACT	AAGTTCAACAAAAGCCTCGCCACTTGGTCT	TGG	3	162	1350
gRNA_1890	59013	Hnrnph1	NM_021510.2	CDS	+	-	antisense	50382614	ATAGGGACCTGGCCGCTGCA	TGTCATAGGGACCTGGCCGCTGCATGGCCA	TGG	6	613	1350
gRNA_1891	432467	Hnrnph3	NM_001079824.1	CDS	-	-	sense	63018855	CATTGACGATGGACTACCAG	ATAACATTGACGATGGACTACCAGGGGAGA	GGG	3	156	1041
gRNA_1892	432467	Hnrnph3	NM_001079824.1	CDS	-	-	sense	63018792	AGATAGCAGAAAATGCTCTG	AAGGAGATAGCAGAAAATGCTCTGGGGAAA	GGG	3	219	1041
gRNA_1893	432467	Hnrnph3	NM_001079824.1	CDS	-	+	antisense	63019450	TGGCAGTCCACGAAGTCGCA	CAAATGGCAGTCCACGAAGTCGCACGGTCC	CGG	2	55	1041
gRNA_1894	432467	Hnrnph3	NM_001079824.1	CDS	-	-	sense	63018067	ATGTATGACAGAATGCGACG	AAGTATGTATGACAGAATGCGACGAGGAGG	AGG	4	410	1041
gRNA_1895	432467	Hnrnph3	NM_001079824.1	CDS	-	-	sense	63018124	CCATATGATAGACCAATAGG	GGGACCATATGATAGACCAATAGGAGGAAG	AGG	4	353	1041
gRNA_1896	15387	Hnrnpk	NM_025279.3	CDS	-	-	sense	58394574	GATGATATGAGCCCTCGTCG	TTATGATGATATGAGCCCTCGTCGAGGACC	AGG	10	857	1392
gRNA_1897	15387	Hnrnpk	NM_025279.3	CDS	-	+	antisense	58397756	CTGTTGGGACATACCGCTCG	TAAACTGTTGGGACATACCGCTCGGGGCCA	GGG	5	254	1392
gRNA_1898	15387	Hnrnpk	NM_025279.3	CDS	-	-	sense	58394694	ATGATGTTTGATGACCGCCG	TACAATGATGTTTGATGACCGCCGAGGACG	AGG	10	737	1392
gRNA_1899	15387	Hnrnpk	NM_025279.3	CDS	-	-	sense	58395170	CATCCTTGACCTTATATCTG	AGATCATCCTTGACCTTATATCTGAGGTAT	AGG	9	640	1392
gRNA_1900	15387	Hnrnpk	NM_025279.3	CDS	-	-	sense	58396828	ATCCCTACCTTGGAAGAGGT	AATCATCCCTACCTTGGAAGAGGTAGGTTT	AGG	6	329	1392
gRNA_1901	15388	Hnrnpl	NM_177301.5	CDS	+	+	sense	28814087	CCCCATCTACTCCATAACCA	TAAACCCCATCTACTCCATAACCACGGTGT	CGG	3	610	1761
gRNA_1902	15388	Hnrnpl	NM_177301.5	CDS	+	-	antisense	28815140	GATGTCAGCCCCATTGAGTG	AATAGATGTCAGCCCCATTGAGTGAGGCCT	AGG	5	742	1761
gRNA_1903	15388	Hnrnpl	NM_177301.5	CDS	+	+	sense	28818712	CCCCCCCACCTCACTACGAA	GGGCCCCCCCCACCTCACTACGAAGGGAGA	GGG	8	1011	1761
gRNA_1904	15388	Hnrnpl	NM_177301.5	CDS	+	-	antisense	28813974	TAGAATAATTGACAAATGCA	CTGGTAGAATAATTGACAAATGCAGGGTGA	GGG	3	497	1761
gRNA_1905	15388	Hnrnpl	NM_177301.5	CDS	+	-	antisense	28813319	GCCCCTGATGTGAACAACTG	TCAGGCCCCTGATGTGAACAACTGGGGAGG	GGG	2	298	1761
gRNA_1906	76936	Hnrnpm	NM_029804.3	CDS	-	-	sense	33670119	AGTTGGTGAGGTAACATACG	TTGTAGTTGGTGAGGTAACATACGTGGAGC	TGG	3	295	2190
gRNA_1907	76936	Hnrnpm	NM_029804.3	CDS	-	-	sense	33664590	TAGACCGATGCACGTCAAGA	TTGATAGACCGATGCACGTCAAGATGGTAA	TGG	8	826	2190
gRNA_1908	76936	Hnrnpm	NM_029804.3	CDS	-	-	sense	33650286	GGCCATGGCATGGATCGAGT	CTTAGGCCATGGCATGGATCGAGTGGGCTC	GGG	14	1283	2190
gRNA_1909	76936	Hnrnpm	NM_029804.3	CDS	-	+	antisense	33650170	GCCCATGCGCTCAATACTGG	TCTGGCCCATGCGCTCAATACTGGAGGCCA	AGG	14	1399	2190
gRNA_1910	76936	Hnrnpm	NM_029804.3	CDS	-	-	sense	33666632	AGGTGATGGCTACGACTGGT	CAAAAGGTGATGGCTACGACTGGTGGGATG	GGG	6	489	2190
gRNA_1911	74326	Hnrnpr	NM_028871.2	CDS	+	+	sense	136329398	ATTCGCCCTGGTAAACACCT	TGAGATTCGCCCTGGTAAACACCTGGGAGT	GGG	7	707	1899
gRNA_1912	74326	Hnrnpr	NM_028871.2	CDS	+	+	sense	136319432	TATACTTTGGATGTGACCAC	TGGTTATACTTTGGATGTGACCACGGGACA	GGG	5	422	1899
gRNA_1913	74326	Hnrnpr	NM_028871.2	CDS	+	+	sense	136314199	ACACTACAAGACACTGATAG	CAGAACACTACAAGACACTGATAGAGGCAG	AGG	2	100	1899
gRNA_1914	74326	Hnrnpr	NM_028871.2	CDS	+	+	sense	136316406	AAGAGCAATCGATGCTCTCA	ATGAAAGAGCAATCGATGCTCTCAGGGAGT	GGG	3	202	1899
gRNA_1915	74326	Hnrnpr	NM_028871.2	CDS	+	-	antisense	136332573	CTGGATCCGGCTCCTCCACG	ACTTCTGGATCCGGCTCCTCCACGGGGTCA	GGG	8	986	1899
gRNA_1916	51810	Hnrnpu	NM_016805.2	CDS	-	-	sense	178337390	AACGGCAGTCTCGACCTAGG	CGGGAACGGCAGTCTCGACCTAGGTGGCGA	TGG	1	182	2403
gRNA_1917	51810	Hnrnpu	NM_016805.2	CDS	-	+	antisense	178332247	AGTTATGGCAGAGAACATGT	GCACAGTTATGGCAGAGAACATGTGGGAAT	GGG	7	1268	2403
gRNA_1918	51810	Hnrnpu	NM_016805.2	CDS	-	+	antisense	178336083	CGATGTACTCAAAATACCCT	TCTTCGATGTACTCAAAATACCCTCGGCCA	CGG	2	695	2403
gRNA_1919	51810	Hnrnpu	NM_016805.2	CDS	-	-	sense	178337118	GGGCGACGAGAACGGTCACG	GCGCGGGCGACGAGAACGGTCACGGGGAGC	GGG	1	454	2403
gRNA_1920	51810	Hnrnpu	NM_016805.2	CDS	-	+	antisense	178331909	AGCTGCATGTTTAGTAACCC	TTTCAGCTGCATGTTTAGTAACCCAGGTAG	AGG	8	1468	2403
gRNA_1921	68693	Hnrnpul2	NM_001081196.1	CDS	+	+	sense	8820667	CGAAGCTTCCGACACACCGG	AGTCCGAAGCTTCCGACACACCGGCGGAGG	CGG	1	385	2238
gRNA_1922	68693	Hnrnpul2	NM_001081196.1	CDS	+	+	sense	8822918	AGCTTACTATGAATTCCGAG	GCCGAGCTTACTATGAATTCCGAGAGGAGG	AGG	2	646	2238
gRNA_1923	68693	Hnrnpul2	NM_001081196.1	CDS	+	+	sense	8824933	TGTGGCATTCCGAATTAGCA	TGGGTGTGGCATTCCGAATTAGCAAGGAGT	AGG	7	1162	2238
gRNA_1924	68693	Hnrnpul2	NM_001081196.1	CDS	+	+	sense	8820802	ACCGGGTGACAAGGCCGTAG	AGGCACCGGGTGACAAGGCCGTAGAGGAAC	AGG	1	520	2238
gRNA_1925	68693	Hnrnpul2	NM_001081196.1	CDS	+	-	antisense	8824427	TCCTCTTCCGTCAAAACCGT	TGAGTCCTCTTCCGTCAAAACCGTAGGAGA	AGG	6	997	2238
gRNA_1926	15441	Hp1bp3	NM_001285478.1	CDS	+	-	antisense	138228672	CTTTCGAATCGCAACCACCG	TGTACTTTCGAATCGCAACCACCGAGGCGC	AGG	6	544	1665
gRNA_1927	15441	Hp1bp3	NM_001285478.1	CDS	+	+	sense	138221719	CCACGCGGACAAGTTAGGTG	TGATCCACGCGGACAAGTTAGGTGAGGTAG	AGG	2	91	1665
gRNA_1928	15441	Hp1bp3	NM_001285478.1	CDS	+	-	antisense	138234250	AGAGCATTCTTCAACAACTG	CTGCAGAGCATTCTTCAACAACTGGGGCCT	GGG	9	897	1665
gRNA_1929	15441	Hp1bp3	NM_001285478.1	CDS	+	-	antisense	138230420	AGAGCCGAGTAAAAGCCAAC	TCACAGAGCCGAGTAAAAGCCAACGGGAGA	GGG	8	794	1665
gRNA_1930	15441	Hp1bp3	NM_001285478.1	CDS	+	+	sense	138228769	CTGAAGAGAGAGTTAAACAG	AGCGCTGAAGAGAGAGTTAAACAGAGGAGT	AGG	6	641	1665
gRNA_1931	15460	Hr	NM_021877.3	CDS	+	-	antisense	70558171	GGCACTCAAACTGTTCCGAG	CCTGGGCACTCAAACTGTTCCGAGTGGCGT	TGG	4	1154	3549
gRNA_1932	15460	Hr	NM_021877.3	CDS	+	+	sense	70559785	GCCACTCCCAGAAATCACGT	ACCGGCCACTCCCAGAAATCACGTAGGTGA	AGG	5	1539	3549
gRNA_1933	15460	Hr	NM_021877.3	CDS	+	-	antisense	70557643	TGAGGATGTTCGGATCCTTG	GGCCTGAGGATGTTCGGATCCTTGTGGTAA	TGG	4	626	3549
gRNA_1934	15460	Hr	NM_021877.3	CDS	+	+	sense	70563620	GGGCCAAGTTTGACATTCGG	GTCTGGGCCAAGTTTGACATTCGGGGGCAC	GGG	9	2043	3549
gRNA_1935	15460	Hr	NM_021877.3	CDS	+	+	sense	70558366	GAGACACCGGAGACAATCAT	GCAGGAGACACCGGAGACAATCATAGGAAG	AGG	4	1349	3549
gRNA_1936	15499	Hsf1	XM_006520473.3	CDS	+	-	antisense	76498523	GGACAAAGGGGTATCCATGG	TTGGGGACAAAGGGGTATCCATGGAGGATG	AGG	9	961	1578
gRNA_1937	15499	Hsf1	XM_006520473.3	CDS	+	+	sense	76497690	GCAGCAAAAAGTTGTCAACA	CCCAGCAGCAAAAAGTTGTCAACAAGGTGG	AGG	5	559	1578
gRNA_1938	15499	Hsf1	XM_006520473.3	CDS	+	+	sense	76495970	CATGTGTCTCCTGACAGAGT	TGCCCATGTGTCTCCTGACAGAGTGGGAAC	GGG	2	117	1578
gRNA_1939	15499	Hsf1	XM_006520473.3	CDS	+	+	sense	76496481	AAAGTAGTCCACATTGAGCA	CCGAAAAGTAGTCCACATTGAGCAGGGTGG	GGG	3	254	1578
gRNA_1940	15499	Hsf1	XM_006520473.3	CDS	+	+	sense	76498027	TACTCCCTGGAGCATGTCCA	ACAGTACTCCCTGGAGCATGTCCATGGTCC	TGG	7	701	1578
gRNA_1941	66667	Hspbap1	NM_175111.3	CDS	+	-	antisense	35824884	GTGAGATGTCTCCTCAACCT	CCTCGTGAGATGTCTCCTCAACCTAGGAAG	AGG	8	937	1452
gRNA_1942	66667	Hspbap1	NM_175111.3	CDS	+	+	sense	35824704	AGGAAGAGGACCACCTAGCG	CCTCAGGAAGAGGACCACCTAGCGCGGGTG	CGG	7	840	1452
gRNA_1943	66667	Hspbap1	NM_175111.3	CDS	+	+	sense	35801579	TTATGTGGATGCGACGCTCG	GTAGTTATGTGGATGCGACGCTCGAGGAGT	AGG	3	292	1452
gRNA_1944	66667	Hspbap1	NM_175111.3	CDS	+	+	sense	35787316	GACTGCGAAACACCTTTCGA	ACTGGACTGCGAAACACCTTTCGAAGGTCT	AGG	2	190	1452
gRNA_1945	66667	Hspbap1	NM_175111.3	CDS	+	+	sense	35813972	ATGGACAAGAAAGTACACTG	AGAAATGGACAAGAAAGTACACTGTGGATC	TGG	4	486	1452
gRNA_1946	15574	Hus1	NM_008316.5	CDS	-	-	sense	9010348	GATTTATTTAGAATTAACGT	ACGAGATTTATTTAGAATTAACGTCGGAAA	CGG	3	250	846
gRNA_1947	15574	Hus1	NM_008316.5	CDS	-	+	antisense	9007505	ACTTACGTCACAGTCTGGGA	CAGCACTTACGTCACAGTCTGGGATGGAGG	TGG	4	457	846
gRNA_1948	15574	Hus1	NM_008316.5	CDS	-	+	antisense	9010252	ACTTACCAGCTCTACAGACA	TCCCACTTACCAGCTCTACAGACACGGTAA	CGG	3	346	846
gRNA_1949	15574	Hus1	NM_008316.5	CDS	-	-	sense	9007556	GGTGCATGATATCCCCATAA	TCGTGGTGCATGATATCCCCATAAAGGTTC	AGG	4	406	846
gRNA_1950	15574	Hus1	NM_008316.5	CDS	-	-	sense	9010518	CCAGTGGAGGCGTGAGCATG	CTGGCCAGTGGAGGCGTGAGCATGTGGTGT	TGG	2	159	846
gRNA_1951	210554	Hus1b	NM_153072.2	CDS	-	-	sense	30947160	GTGGAAAGGATGGCAAACGT	CATGGTGGAAAGGATGGCAAACGTGGGCAG	GGG	1	515	831
gRNA_1952	210554	Hus1b	NM_153072.2	CDS	-	+	antisense	30947232	TCACATCAGAGCCCCGAACA	ACACTCACATCAGAGCCCCGAACATGGGGC	TGG	1	443	831
gRNA_1953	210554	Hus1b	NM_153072.2	CDS	-	+	antisense	30947289	GCACCCTCACAGGCAAATCG	GGAAGCACCCTCACAGGCAAATCGTGGACC	TGG	1	386	831
gRNA_1954	210554	Hus1b	NM_153072.2	CDS	-	+	antisense	30947574	ACAGCCTGTCAGGGCACACA	AAGTACAGCCTGTCAGGGCACACACGGAGC	CGG	1	101	831
gRNA_1955	210554	Hus1b	NM_153072.2	CDS	-	+	antisense	30947348	TCCACCACCAAAGTAAGGCA	CAGCTCCACCACCAAAGTAAGGCAGGGGCG	GGG	1	327	831
gRNA_1956	59026	Huwe1	NM_021523.4	CDS	+	+	sense	151898634	GCAAACTACAGCTATACCGT	GATTGCAAACTACAGCTATACCGTGGGCCA	GGG	46	6287	13137
gRNA_1957	59026	Huwe1	NM_021523.4	CDS	+	+	sense	151885640	ACTGTTGAATACCAGTACGA	AGGCACTGTTGAATACCAGTACGATGGAAC	TGG	33	4030	13137
gRNA_1958	59026	Huwe1	NM_021523.4	CDS	+	-	antisense	151908771	CATGACGTACCATCAATGGG	TCTGCATGACGTACCATCAATGGGTGGGTG	TGG	55	7553	13137
gRNA_1959	59026	Huwe1	NM_021523.4	CDS	+	-	antisense	151870496	TTAAGGATGTAATCCATGAG	CACATTAAGGATGTAATCCATGAGGGGTAT	GGG	23	2298	13137
gRNA_1960	59026	Huwe1	NM_021523.4	CDS	+	-	antisense	151892075	ATAGTATGACGAAGAGTACA	TTCCATAGTATGACGAAGAGTACAAGGATC	AGG	41	5496	13137
gRNA_1961	67334	Hypm	NM_026096.1	CDS	+	+	sense	9847140	TTATGTGTACCGTATACTGC	TGAATTATGTGTACCGTATACTGCAGGAGG	AGG	1	109	354
gRNA_1962	67334	Hypm	NM_026096.1	CDS	+	-	antisense	9847179	AAGAAGGAAATCTGAAGTTG	TGGCAAGAAGGAAATCTGAAGTTGTGGACC	TGG	1	148	354
gRNA_1963	67334	Hypm	NM_026096.1	CDS	+	-	antisense	9847121	ATACGGTACACATAATTCAC	CAGTATACGGTACACATAATTCACAGGAAC	AGG	1	90	354
gRNA_1964	67334	Hypm	NM_026096.1	CDS	+	-	antisense	9847203	GTCGGTGAGGTAATCAAGCA	TGTAGTCGGTGAGGTAATCAAGCATGGCAA	TGG	1	172	354
gRNA_1965	67334	Hypm	NM_026096.1	CDS	+	+	sense	9847227	CCTCACCGACTACATCCTGG	ATTACCTCACCGACTACATCCTGGAGGTGG	AGG	1	196	354
gRNA_1966	15902	Id2	NM_010496.3	CDS	-	-	sense	25095929	CTCCCGGAGCAAAACCCCGG	GCATCTCCCGGAGCAAAACCCCGGTGGACG	TGG	1	82	405
gRNA_1967	15902	Id2	NM_010496.3	CDS	-	+	antisense	25095758	GTGATGCAGGCTGACGATAG	TCTGGTGATGCAGGCTGACGATAGTGGGAT	TGG	1	253	405
gRNA_1968	15902	Id2	NM_010496.3	CDS	-	-	sense	25095797	GCACGTCATCGATTACATCT	TGCAGCACGTCATCGATTACATCTTGGACC	TGG	1	214	405
gRNA_1969	15902	Id2	NM_010496.3	CDS	-	-	sense	25095984	TCAGTCCGGTGAGGTCCGTT	GCCTTCAGTCCGGTGAGGTCCGTTAGGAAA	AGG	1	27	405
gRNA_1970	15902	Id2	NM_010496.3	CDS	-	-	sense	25095955	AGCCTGTCGGACCACAGCTT	AAACAGCCTGTCGGACCACAGCTTGGGCAT	GGG	1	56	405
gRNA_1971	15903	Id3	NM_008321.2	CDS	+	-	antisense	136144059	TGGCTAAGCTGAGTGCCTCG	CACCTGGCTAAGCTGAGTGCCTCGCGGGAC	CGG	1	180	360
gRNA_1972	15903	Id3	NM_008321.2	CDS	+	-	antisense	136143965	CGGTCGACGGGCTCTTACCG	TCCTCGGTCGACGGGCTCTTACCGCGGCCT	CGG	1	86	360
gRNA_1973	15903	Id3	NM_008321.2	CDS	+	-	antisense	136144001	AGTGGTTCATGTCGTCCAAG	TAGCAGTGGTTCATGTCGTCCAAGAGGCTA	AGG	1	122	360
gRNA_1974	15903	Id3	NM_008321.2	CDS	+	+	sense	136143913	GGTGCGCGGCTGCTACGAGG	GCCCGGTGCGCGGCTGCTACGAGGCGGTGT	CGG	1	34	360
gRNA_1975	15903	Id3	NM_008321.2	CDS	+	+	sense	136144029	ACCACTGCTACTCGCGCCTG	ATGAACCACTGCTACTCGCGCCTGCGGGAA	CGG	1	150	360
gRNA_1976	22778	Ikzf1	NM_001025597.2	CDS	+	-	antisense	11769030	ACCACCTCGGAGCTACCGGG	TGGCACCACCTCGGAGCTACCGGGGGGTGT	GGG	8	996	1548
gRNA_1977	22778	Ikzf1	NM_001025597.2	CDS	+	-	antisense	11707849	AGGTAGTGGACAGGTCCTCA	CCAGAGGTAGTGGACAGGTCCTCAGGGACA	GGG	3	104	1548
gRNA_1978	22778	Ikzf1	NM_001025597.2	CDS	+	+	sense	11748437	GAAAATGAATGGCTCCCACA	GAGAGAAAATGAATGGCTCCCACAGGGACC	GGG	4	286	1548
gRNA_1979	22778	Ikzf1	NM_001025597.2	CDS	+	+	sense	11761246	AGAAACTAACCACAACGAGA	AGGAAGAAACTAACCACAACGAGATGGCAG	TGG	7	739	1548
gRNA_1980	22778	Ikzf1	NM_001025597.2	CDS	+	+	sense	11758211	GTTGGTAAGCCTCACAAATG	TGCAGTTGGTAAGCCTCACAAATGTGGATA	TGG	6	605	1548
gRNA_1981	67781	Ilf2	NM_026374.3	CDS	+	-	antisense	90485742	AAGCGTTCTCTTCAAACCAG	TGAGAAGCGTTCTCTTCAAACCAGCGGGCA	CGG	9	629	1173
gRNA_1982	67781	Ilf2	NM_026374.3	CDS	+	-	antisense	90480625	TCAGGTGCTGGCTTGACCCG	CTCATCAGGTGCTGGCTTGACCCGGGGAAA	GGG	4	129	1173
gRNA_1983	67781	Ilf2	NM_026374.3	CDS	+	+	sense	90481045	TGTGATTGACAACTTGATTG	ACAATGTGATTGACAACTTGATTGTGGCCC	TGG	5	265	1173
gRNA_1984	67781	Ilf2	NM_026374.3	CDS	+	+	sense	90481425	AATGACTACAGGACACAATG	GAACAATGACTACAGGACACAATGTGGCTG	TGG	6	352	1173
gRNA_1985	67781	Ilf2	NM_026374.3	CDS	+	-	antisense	90486258	ACAAGTAGGTCAAGGATCCA	ACTTACAAGTAGGTCAAGGATCCAGGGTGT	GGG	10	729	1173
gRNA_1986	16319	Incenp	NM_016692.3	CDS	-	-	sense	9893424	TTGGGAATATTCGGTCAGTG	CCTCTTGGGAATATTCGGTCAGTGCGGCGA	CGG	4	840	2631
gRNA_1987	16319	Incenp	NM_016692.3	CDS	-	-	sense	9894850	ATGAAAACAGAGATCCCGTG	CAGGATGAAAACAGAGATCCCGTGAGGAAA	AGG	3	243	2631
gRNA_1988	16319	Incenp	NM_016692.3	CDS	-	-	sense	9883713	ACGCAACACTCCGCTTCGTG	TTAAACGCAACACTCCGCTTCGTGTGGACC	TGG	10	1504	2631
gRNA_1989	16319	Incenp	NM_016692.3	CDS	-	+	antisense	9893285	CTCACAAATGATTCGAGCAG	CACACTCACAAATGATTCGAGCAGAGGCCT	AGG	4	979	2631
gRNA_1990	16319	Incenp	NM_016692.3	CDS	-	+	antisense	9884449	GCAAACCTGACACTCTGGGG	AGATGCAAACCTGACACTCTGGGGTGGTTC	TGG	8	1257	2631
gRNA_1991	26356	Ing1	NM_011919.5	CDS	+	+	sense	11561808	CATCACCTCAGGAACGCCCA	ATGACATCACCTCAGGAACGCCCAAGGAGA	AGG	2	526	840
gRNA_1992	26356	Ing1	NM_011919.5	CDS	+	+	sense	11561688	CCAGGACAAGTCGAAGAGTG	CGGGCCAGGACAAGTCGAAGAGTGAGGCCA	AGG	2	406	840
gRNA_1993	26356	Ing1	NM_011919.5	CDS	+	+	sense	11561732	CGAATAACAAGCGGTCCAGG	AAGCCGAATAACAAGCGGTCCAGGAGGCAG	AGG	2	450	840
gRNA_1994	26356	Ing1	NM_011919.5	CDS	+	+	sense	11557041	GAGATCGACGCCAAATACCA	GCGGGAGATCGACGCCAAATACCAAGGTAC	AGG	1	131	840
gRNA_1995	26356	Ing1	NM_011919.5	CDS	+	+	sense	11561467	AAGTTCAAACGGGAGACAGA	TGAGAAGTTCAAACGGGAGACAGACGGCAC	CGG	2	185	840
gRNA_1996	69260	Ing2	NM_023503.3	CDS	-	+	antisense	47669024	TTGTCATGTGACATAAGTCA	CCGTTTGTCATGTGACATAAGTCACGGCTC	CGG	2	488	846
gRNA_1997	69260	Ing2	NM_023503.3	CDS	-	-	sense	47674624	CCGCGCTCCTGACCGGAGAG	TCGGCCGCGCTCCTGACCGGAGAGCGGAGC	CGG	1	57	846
gRNA_1998	69260	Ing2	NM_023503.3	CDS	-	-	sense	47674552	CGCTGCCCCACGACATGCAG	GAGTCGCTGCCCCACGACATGCAGAGGAAC	AGG	1	129	846
gRNA_1999	69260	Ing2	NM_023503.3	CDS	-	-	sense	47669079	GAAGATGGATTCCAGTCAAC	AGTCGAAGATGGATTCCAGTCAACCGGAAA	CGG	2	433	846
[truncated: 3,951 more rows]
