# Supplementary material for: Requirements for establishment and epigenetic stability of mammalian heterochromatin
Source: Mol Cell. Author manuscript; Available in PMC 2025 Sep 29. (PMC12478525; doi:10.1016/j.molcel.2025.08.025)
Supplement: 3 — Table S3. Establishment phase results, Related to Figure 2 [file NIHMS2110126-supplement-3.xlsx]

## Sheet: Gene_level_Changes
id	num		pos|score	pos|p-value	pos|fdr	pos|rank	pos|goodsgrna	pos|lfc		neg|score	neg|p-value	neg|fdr	neg|rank	neg|goodsgrna	neg|lfc
HP1α (Cbx1)	5		2.7017e-14	3.779e-06	0.000236	1	5	4.1342		1	1	1	1160	0	4.1342
HP1β (Cbx5)	5		1.7554e-12	3.779e-06	0.000236	2	5	3.5199		1	1	1	1159	0	3.5199
Dnmt1	5		2.9202e-11	3.779e-06	0.000236	3	5	3.3234		1	1	1	1158	0	3.3234
Setdb1	5		6.8895e-10	3.779e-06	0.000236	4	5	3.7132		1	1	1	1157	0	3.7132
Atrx	5		1.124e-09	3.779e-06	0.000236	5	5	2.312		1	1	1	1156	0	2.312
G9a (Ehmt2)	5		3.1386e-09	3.779e-06	0.000236	6	5	2.7373		1	1	1	1155	0	2.7373
Atf7ip	5		4.5258e-09	3.779e-06	0.000236	7	5	2.8827		1	1	1	1154	0	2.8827
Kdm1a	5		5.9123e-09	3.779e-06	0.000236	8	5	2.4482		1	1	1	1153	0	2.4482
Rbm14	5		6.8453e-09	3.779e-06	0.000236	9	5	1.5388		1	1	1	1152	0	1.5388
Mpp8 (Mphosph8)	5		1.5571e-08	3.779e-06	0.000236	10	5	2.7617		0.99929	0.99999	1	1133	0	2.7617
Smarcad1	5		2.9756e-07	3.779e-06	0.000236	11	5	1.154		1	1	1	1151	0	1.154
Uhrf2	5		3.5626e-07	3.779e-06	0.000236	12	4	2.2594		0.91679	0.96861	1	994	0	2.2594
Morc3	5		3.6929e-07	3.779e-06	0.000236	13	5	1.3584		1	1	1	1150	0	1.3584
Uhrf1	5		3.863e-07	3.779e-06	0.000236	14	4	1.8384		0.00042024	0.00051772	0.084777	8	1	1.8384
Dnmt3b	5		8.0153e-07	3.779e-06	0.000236	15	5	2.0825		0.99944	0.99999	1	1134	0	2.0825
Zmym2	5		8.5632e-07	3.779e-06	0.000236	16	4	1.5337		0.98692	0.99771	1	1091	0	1.5337
Dnmt3a	5		1.7715e-06	3.779e-06	0.000236	17	4	1.6029		0.0012603	0.0048485	0.365806	16	1	1.6029
Daxx	5		2.1042e-06	3.779e-06	0.000236	18	5	1.5385		1	1	1	1149	0	1.5385
Ezh2	5		2.3837e-06	3.779e-06	0.000236	19	5	1.0291		1	1	1	1148	0	1.0291
Ctbp2	5		3.1472e-06	3.779e-06	0.000236	20	5	1.045		0.99978	1	1	1138	0	1.045
Pphln1	5		4.514e-06	3.779e-06	0.000236	21	5	1.079		0.9985	0.99978	1	1128	0	1.079
Dnmt3l	5		5.4545e-06	1.1337e-05	0.000646	22	5	1.052		0.9999	1	1	1140	0	1.052
Rcor2	5		7.4306e-06	1.1337e-05	0.000646	23	5	0.868		0.99999	1	1	1147	0	0.868
Setd2	5		2.1547e-05	7.1801e-05	0.003249	24	5	0.97008		0.99998	1	1	1146	0	0.97008
Trim28	5		3.7919e-05	7.1801e-05	0.003249	25	5	2.4508		0.99996	1	1	1145	0	2.4508
Arid1a	5		4.4152e-05	7.1801e-05	0.003249	26	5	1.2721		0.99996	1	1	1144	0	1.2721
Smarca4	5		5.4277e-05	7.9359e-05	0.003249	27	4	1.2985		0.98243	0.99601	1	1081	0	1.2985
Mrgbp	5		5.8097e-05	7.9359e-05	0.003249	28	5	1.1792		0.99992	1	1	1141	0	1.1792
HP1 γ (Cbx3)	5		5.9139e-05	7.9359e-05	0.003249	29	4	1.9105		0.98806	0.99795	1	1096	0	1.9105
Phf12	5		6.2639e-05	7.9359e-05	0.003249	30	5	1.062		0.99994	1	1	1143	0	1.062
L3mbtl2	5		7.4795e-05	7.9359e-05	0.003249	31	5	1.2068		0.99993	1	1	1142	0	1.2068
Gatad1	5		0.00010217	7.9359e-05	0.003249	32	5	1.179		0.99989	1	1	1139	0	1.179
Suv39h1	5		0.00010924	8.6917e-05	0.003349	33	4	1.7229		0.9457	0.98363	1	1030	0	1.7229
Smarcc1	5		0.00013774	8.6917e-05	0.003349	34	5	1.4119		0.99624	0.99956	1	1121	0	1.4119
Sin3b	5		0.00020286	9.4475e-05	0.003536	35	5	1.0415		0.99956	1	1	1135	0	1.0415
Tasor (Fam208a)	5		0.00034912	0.00027587	0.010039	36	5	1.2309		0.99965	1	1	1137	0	1.2309
Gatad2a	5		0.00043254	0.000684	0.023229	37	5	0.51797		0.99957	1	1	1136	0	0.51797
Emsy	5		0.00048155	0.00069156	0.023229	38	4	1.1025		0.94787	0.98596	1	1034	0	1.1025
Meaf6	5		0.00052586	0.00069156	0.023229	39	5	0.86883		0.99644	0.99961	1	1123	0	0.86883
Hnrnpk	5		0.00070926	0.0018857	0.054356	40	4	0.77486		0.9485	0.98596	1	1037	0	0.77486
Fubp1	5		0.00075959	0.0018857	0.054356	41	4	0.77696		0.9806	0.99601	1	1078	0	0.77696
Smarcb1	5		0.00091613	0.0018933	0.054356	42	4	1.063		0.98269	0.99601	1	1082	0	1.063
Ss18	5		0.0010702	0.0019084	0.054356	43	4	0.59564		0.98796	0.99795	1	1095	0	0.59564
Dapk3	5		0.0011767	0.002052	0.054356	44	5	0.57464		0.99882	0.99992	1	1132	0	0.57464
Ylpm1	5		0.001218	0.002052	0.054356	45	4	0.83702		0.989	0.99829	1	1100	0	0.83702
GLP (Ehmt1)	5		0.0012223	0.0020671	0.054356	46	3	0.84219		0.073005	0.1731	1	222	1	0.84219
U2af1	5		0.0012271	0.0020671	0.054356	47	5	0.78809		0.99877	0.99991	1	1131	0	0.78809
Phc1	5		0.0012311	0.0020671	0.054356	48	5	0.72011		0.99877	0.99991	1	1130	0	0.72011
Kdm5c	5		0.001289	0.0020747	0.054356	49	4	0.68375		0.98923	0.99829	1	1102	0	0.68375
Eed	5		0.0012915	0.0020747	0.054356	50	5	0.70844		0.99871	0.99991	1	1129	0	0.70844
Smarce1	5		0.0015286	0.0022863	0.057788	51	4	0.7539		0.029488	0.081902	0.84482	126	1	0.7539
Mdm4	5		0.0015757	0.0022939	0.057788	52	3	0.903		0.90805	0.96146	1	988	0	0.903
Bend3	5		0.001696	0.0042589	0.0987	53	5	0.53378		0.99574	0.99955	1	1118	0	0.53378
E2f6	5		0.0017736	0.0042967	0.0987	54	5	0.48235		0.99823	0.99972	1	1127	0	0.48235
Spin1	5		0.001849	0.0043043	0.0987	55	5	0.44786		0.99815	0.99972	1	1126	0	0.44786
Akr1b3	5		0.0020309	0.0044932	0.0987	56	5	0.59185		0.99797	0.99972	1	1125	0	0.59185
Csrp2bp	5		0.0021636	0.0045008	0.0987	57	5	0.6884		0.99059	0.9983	1	1104	0	0.6884
Morf4l1	5		0.0023015	0.0045008	0.0987	58	3	0.8508		0.87826	0.9333	1	954	0	0.8508
Setd5	5		0.0025553	0.0048787	0.0987	59	4	0.70119		0.90321	0.95868	1	977	0	0.70119
Elp3	5		0.0026566	0.0048787	0.0987	60	5	1.3603		0.99734	0.99971	1	1124	0	1.3603
Sfmbt2	5		0.0027927	0.004924	0.0987	61	5	0.54877		0.99623	0.99956	1	1120	0	0.54877
Tet1	5		0.0028669	0.004924	0.0987	62	5	0.5459		0.99046	0.9983	1	1103	0	0.5459
Hnrnpa2b1	5		0.0032078	0.0052642	0.0987	63	4	0.8541		0.90347	0.95868	1	978	0	0.8541
Actl6a	5		0.003213	0.0052642	0.0987	64	4	1.239		0.71405	0.8272	1	837	1	1.239
Trp53	5		0.0032305	0.0052642	0.0987	65	4	0.54229		0.97707	0.99555	1	1074	0	0.54229
Set	5		0.003398	0.0056572	0.0987	66	5	0.61284		0.99198	0.99847	1	1111	0	0.61284
Trip12	5		0.0035923	0.0057025	0.0987	67	5	0.62005		0.99641	0.99961	1	1122	0	0.62005
Ddx5	5		0.0036958	0.0057479	0.0987	68	5	1.0521		0.99447	0.99941	1	1115	0	1.0521
Suz12	5		0.0037197	0.0057479	0.0987	69	4	0.73806		0.98013	0.99601	1	1076	0	0.73806
Mnt	5		0.0037925	0.0057479	0.0987	70	3	0.38788		0.64084	0.79961	1	798	1	0.38788
Phf14	5		0.0039804	0.0057554	0.0987	71	5	0.50718		0.99602	0.99956	1	1119	0	0.50718
Epc2	5		0.0043809	0.0058234	0.0987	72	4	0.54462		0.98872	0.99813	1	1098	0	0.54462
Ruvbl2	5		0.0044887	0.0058915	0.0987	73	3	0.62544		0.20314	0.41424	1	458	2	0.62544
Wdr11	5		0.0047096	0.0059519	0.0987	74	3	0.51067		0.64746	0.79962	1	801	1	0.51067
Rad9a	5		0.0049402	0.0059519	0.0987	75	4	0.7613		0.95354	0.98697	1	1043	0	0.7613
Carm1	5		0.0051607	0.0059595	0.0987	76	5	0.71324		0.99484	0.99941	1	1117	0	0.71324
Nup62	5		0.0052232	0.0059595	0.0987	77	5	0.62603		0.99478	0.99941	1	1116	0	0.62603
Hnrnpm	5		0.0053207	0.0059595	0.0987	78	2	0.55042		0.91713	0.96861	1	995	0	0.55042
Supt6	5		0.0054954	0.0059595	0.0987	79	4	1.0211		0.9313	0.97789	1	1012	0	1.0211
Ubr7	5		0.0059237	0.0060275	0.0987	80	5	0.37531		0.99408	0.99934	1	1114	0	0.37531
Mlx	5		0.0064632	0.0067077	0.107281	81	4	0.45418		0.98741	0.99794	1	1093	0	0.45418
Ing1	5		0.0066362	0.0067153	0.107281	82	5	0.56731		0.99336	0.99923	1	1113	0	0.56731
Cbx2	5		0.0068989	0.0068287	0.107778	83	5	0.41663		0.9931	0.99911	1	1112	0	0.41663
Fam60a	5		0.0070113	0.007524	0.116251	84	4	0.61338		0.81648	0.90099	1	896	1	0.61338
Rad54l2	5		0.0072487	0.0075996	0.116251	85	4	0.53197		0.98774	0.99794	1	1094	0	0.53197
Upf1	5		0.0076899	0.0077205	0.116251	86	4	0.066173		0.33588	0.53067	1	577	1	0.066173
Arid4a	5		0.0077374	0.0077205	0.116251	87	4	0.62594		0.87685	0.9293	1	953	0	0.62594
Ing3	5		0.0081853	0.0081891	0.121906	88	4	0.63927		0.75611	0.85829	1	858	1	0.63927
Sirt7	5		0.0085985	0.010411	0.141291	89	5	0.49125		0.9914	0.99846	1	1110	0	0.49125
Rad9b	5		0.008636	0.010411	0.141291	90	5	0.31447		0.99136	0.99846	1	1109	0	0.31447
Cenpt	5		0.0087682	0.010562	0.141291	91	5	0.33659		0.99123	0.9983	1	1108	0	0.33659
Ppp4r2	5		0.0087854	0.010562	0.141291	92	4	0.56982		0.90553	0.96145	1	984	0	0.56982
Asf1a	5		0.0088829	0.010562	0.141291	93	5	0.33565		0.99112	0.9983	1	1107	0	0.33565
Mdc1	5		0.00896	0.010562	0.141291	94	5	0.28899		0.99104	0.9983	1	1106	0	0.28899
Dot1l	5		0.0089961	0.010562	0.141291	95	4	-0.13594		0.23243	0.45483	1	493	1	-0.13594
Ctcf	5		0.0092936	0.01057	0.141291	96	5	0.58759		0.99071	0.9983	1	1105	0	0.58759
Ppp4c	5		0.0094755	0.01057	0.141291	97	3	1.5782		0.87416	0.9293	1	950	1	1.5782
Rtel1	5		0.0096776	0.01057	0.141291	98	4	0.77173		0.9717	0.99347	1	1067	0	0.77173
Dicer1	5		0.010007	0.011424	0.14479	99	3	0.44798		0.47012	0.69878	1	694	1	0.44798
Nup133	5		0.010188	0.011424	0.14479	100	3	0.73413		0.28277	0.46941	1	535	2	0.73413
Ran	5		0.010616	0.011424	0.14479	101	3	0.58406		0.26544	0.45952	1	517	2	0.58406
Nup93	5		0.011432	0.011431	0.14479	102	4	0.93873		0.96595	0.99276	1	1057	0	0.93873
Zbtb14	5		0.013227	0.011598	0.14479	103	4	0.38359		0.93562	0.97789	1	1016	0	0.38359
Spop	5		0.013314	0.011605	0.14479	104	3	0.26842		0.41921	0.65813	1	648	1	0.26842
Cdc45	5		0.013804	0.011605	0.14479	105	3	0.75876		0.24661	0.45952	1	501	1	0.75876
Hnrnpl	5		0.014589	0.011734	0.145012	106	2	0.48315		0.027845	0.076914	0.833897	118	2	0.48315
Max	5		0.016818	0.013041	0.152165	107	4	-0.29084		0.19002	0.40709	1	434	1	-0.29084
Mcm10	5		0.017427	0.013381	0.152165	108	3	0.3112		0.39261	0.61237	1	629	2	0.3112
Prmt1	5		0.017556	0.013381	0.152165	109	3	0.64255		0.89406	0.9534	1	970	0	0.64255
Gtf2i	5		0.017604	0.013381	0.152165	110	3	0.35061		0.43376	0.67316	1	660	1	0.35061
Rad54l	5		0.017684	0.013381	0.152165	111	3	0.49774		0.38084	0.59127	1	622	2	0.49774
Hnrnpul2	5		0.019245	0.013699	0.152165	112	3	0.31963		0.73907	0.84282	1	849	1	0.31963
Ncor1	5		0.019397	0.013699	0.152165	113	4	0.45134		0.98478	0.99711	1	1085	0	0.45134
Cyb5r3	5		0.019489	0.013699	0.152165	114	4	0.37074		0.68047	0.80342	1	818	1	0.37074
Wdhd1	5		0.019534	0.013699	0.152165	115	2	1.2834		0.9122	0.96618	1	991	0	1.2834
Aurka	5		0.020482	0.013706	0.152165	116	3	0.21017		0.58171	0.76741	1	770	1	0.21017
Hnrnph3	5		0.02057	0.013706	0.152165	117	4	0.27326		0.98457	0.99711	1	1084	0	0.27326
Eny2	5		0.020666	0.013706	0.152165	118	4	0.48665		0.97678	0.99504	1	1073	0	0.48665
Nup214	5		0.020834	0.014016	0.154297	119	4	0.79222		0.87951	0.93331	1	957	0	0.79222
Rbmxl1	5		0.02115	0.014455	0.156493	120	4	0.49482		0.98625	0.9974	1	1088	0	0.49482
Kdm3a	5		0.021189	0.014455	0.156493	121	3	0.41409		0.86374	0.92501	1	942	1	0.41409
Sfpq	5		0.021608	0.015006	0.158536	122	4	0.60785		0.93	0.97454	1	1010	0	0.60785
Snd1	5		0.021692	0.015006	0.158536	123	4	0.39269		0.88646	0.94726	1	961	0	0.39269
Orc3	5		0.021792	0.015006	0.158536	124	4	0.62292		0.97204	0.99347	1	1068	0	0.62292
Safb	5		0.022463	0.01546	0.159546	125	3	0.41666		0.94114	0.9779	1	1028	0	0.41666
Adnp	5		0.022857	0.015467	0.159546	126	4	0.62212		0.98668	0.9977	1	1090	0	0.62212
Dad1	5		0.023022	0.015467	0.159546	127	3	0.91267		0.96101	0.99213	1	1050	0	0.91267
Sin3a	5		0.023905	0.016027	0.164024	128	4	0.79467		0.9655	0.99214	1	1054	0	0.79467
Rps11	5		0.025096	0.018891	0.179402	129	4	0.57117		0.98587	0.99712	1	1087	0	0.57117
Khdrbs1	5		0.026845	0.018891	0.179402	130	4	0.48492		0.96	0.99213	1	1049	0	0.48492
Pkn1	5		0.027721	0.018899	0.179402	131	4	0.31052		0.95744	0.99061	1	1045	0	0.31052
Sox6	5		0.028223	0.018899	0.179402	132	4	0.31813		0.73064	0.8389	1	844	1	0.31813
Srcap	5		0.028799	0.018899	0.179402	133	4	0.86557		0.27824	0.4694	1	529	1	0.86557
Wac	5		0.029079	0.018899	0.179402	134	4	0.48389		0.523	0.74327	1	739	1	0.48389
Hdgfrp2	5		0.029103	0.018899	0.179402	135	4	0.28677		0.87448	0.9293	1	951	1	0.28677
Cul5	5		0.029472	0.018899	0.179402	136	4	0.37367		0.85819	0.92501	1	934	1	0.37367
Suv39h2	5		0.029826	0.018899	0.179402	137	2	0.051612		0.0017482	0.0076147	0.365806	20	3	0.051612
Phf13	5		0.030218	0.018899	0.179402	138	4	0.29166		0.20693	0.41853	1	463	1	0.29166
Atm	5		0.03048	0.04808	0.449965	139	3	0.067703		0.17211	0.37394	1	401	2	0.067703
Setd6	5		0.03085	0.048088	0.449965	140	4	0.33108		0.92314	0.97255	1	999	0	0.33108
Rbpj	5		0.031815	0.050983	0.466132	141	4	0.31628		0.9505	0.98697	1	1040	0	0.31628
Hnrnpa3	5		0.031945	0.050983	0.466132	142	4	0.3879		0.96617	0.99276	1	1058	0	0.3879
Fancd2	5		0.033126	0.05099	0.466132	143	3	0.42389		0.15975	0.35086	1	377	2	0.42389
Btf3	5		0.033844	0.051587	0.466132	144	2	0.54533		0.54221	0.75531	1	753	1	0.54533
Cul4a	5		0.035407	0.051595	0.466132	145	3	0.26381		0.40633	0.62541	1	637	2	0.26381
Mbd1	5		0.036241	0.056016	0.491345	146	4	0.23451		0.90373	0.96145	1	979	0	0.23451
Nsmce4a	5		0.036465	0.056024	0.491345	147	3	0.33837		0.26993	0.45952	1	521	2	0.33837
Mtor	5		0.036527	0.056024	0.491345	148	4	0.61691		0.88807	0.94726	1	962	0	0.61691
Rad21l	5		0.036788	0.056636	0.491345	149	3	0.3267		0.15536	0.34366	1	370	2	0.3267
Ddx6	5		0.036821	0.056636	0.491345	150	3	0.75722		0.96434	0.99214	1	1052	0	0.75722
Ldb1	5		0.037897	0.056636	0.491345	151	3	0.40079		0.9407	0.9779	1	1026	0	0.40079
Tyw5	5		0.040273	0.083399	0.654279	152	4	0.84734		0.5754	0.76332	1	769	1	0.84734
Hlcs	5		0.040768	0.083406	0.654279	153	4	0.33348		0.98731	0.99794	1	1092	0	0.33348
Ube2n	5		0.041311	0.083406	0.654279	154	4	0.26362		0.93189	0.97789	1	1013	0	0.26362
Pcgf6	5		0.041953	0.084094	0.654279	155	3	0.50083		0.83772	0.91312	1	915	1	0.50083
Fancm	5		0.042385	0.08485	0.654279	156	3	0.63622		0.78285	0.8815	1	875	1	0.63622
Wbscr22	5		0.043802	0.088349	0.654279	157	3	-0.50121		0.28276	0.46941	1	534	1	-0.50121
Trrap	5		0.044687	0.088357	0.654279	158	3	0.27914		0.55555	0.75918	1	762	1	0.27914
Sap130	5		0.045337	0.09231	0.654279	159	4	0.55948		0.94105	0.9779	1	1027	0	0.55948
Rae1	4		0.045427	0.074337	0.640666	160	2	0.46897		0.69686	0.81104	1	826	1	0.46897
Yeats2	5		0.045503	0.09231	0.654279	161	4	0.62383		0.94235	0.97951	1	1029	0	0.62383
Tubg1	5		0.045583	0.09231	0.654279	162	3	-0.70109		0.07853	0.18651	1	232	2	-0.70109
Top3b	5		0.045921	0.09231	0.654279	163	4	0.34185		0.9257	0.97255	1	1003	0	0.34185
Asxl1	5		0.046173	0.09231	0.654279	164	4	0.32666		0.98042	0.99601	1	1077	0	0.32666
Bard1	5		0.046595	0.09231	0.654279	165	4	0.69317		0.9589	0.99134	1	1047	0	0.69317
Sirt6	5		0.04729	0.092317	0.654279	166	3	0.33582		0.9298	0.97454	1	1009	0	0.33582
Cenpu	5		0.047877	0.092317	0.654279	167	4	0.13538		0.28726	0.48412	1	540	1	0.13538
Kdm5a	5		0.048484	0.09302	0.654279	168	4	0.2685		0.97418	0.9945	1	1069	0	0.2685
Jmjd6	5		0.049625	0.093716	0.654279	169	4	0.29454		0.72709	0.835	1	842	1	0.29454
Ikzf1	5		0.051187	0.093716	0.654279	170	3	0.30016		0.47666	0.70672	1	701	2	0.30016
Apitd1	5		0.051324	0.093716	0.654279	171	4	0.17428		0.49298	0.716	1	714	1	0.17428
Hdac6	5		0.052052	0.093716	0.654279	172	4	0.17953		0.86116	0.92501	1	937	1	0.17953
Cenpe	5		0.052419	0.093716	0.654279	173	4	-0.26925		0.12179	0.29111	1	312	1	-0.26925
Mga	5		0.053714	0.093723	0.654279	174	4	0.4328		0.98918	0.99829	1	1101	0	0.4328
H2afz	5		0.053901	0.093723	0.654279	175	4	-0.96736		0.058676	0.15631	0.96593	200	1	-0.96736
Rfwd3	5		0.054855	0.093723	0.654279	176	4	0.37404		0.8441	0.91313	1	921	1	0.37404
Tpr	5		0.054981	0.093723	0.654279	177	3	-0.14738		0.19992	0.41044	1	453	2	-0.14738
Prkag2	5		0.055222	0.093723	0.654279	178	4	0.12671		0.21735	0.43819	1	480	1	0.12671
Hnrnpa0	5		0.056952	0.094562	0.654279	179	4	0.18681		0.5933	0.77111	1	775	1	0.18681
Kdm6a	5		0.057007	0.094562	0.654279	180	3	0.17733		0.27108	0.45952	1	522	2	0.17733
Chtop	5		0.057049	0.094562	0.654279	181	4	-0.69204		0.22423	0.45048	1	488	1	-0.69204
Prdm10	5		0.057146	0.094562	0.654279	182	4	0.4786		0.98825	0.99795	1	1097	0	0.4786
Ska3	5		0.058326	0.09457	0.654279	183	2	0.14676		0.2866	0.47912	1	539	2	0.14676
Nup205	5		0.058974	0.09457	0.654279	184	3	-0.067572		0.18503	0.40371	1	427	2	-0.067572
Hdac2	5		0.059416	0.09457	0.654279	185	4	0.30365		0.78409	0.8815	1	877	1	0.30365
Pcna	5		0.06006	0.095371	0.654279	186	2	-0.19838		0.25822	0.45952	1	512	2	-0.19838
Rbbp5	5		0.060715	0.095378	0.654279	187	2	0.40273		0.13889	0.33736	1	341	3	0.40273
Mta1	5		0.061319	0.09627	0.654279	188	3	0.26999		0.83792	0.91312	1	916	1	0.26999
Cul4b	5		0.062034	0.096278	0.654279	189	2	-0.1729		0.18631	0.40371	1	429	2	-0.1729
Ube2a	5		0.062466	0.096278	0.654279	190	4	0.31954		0.98573	0.99712	1	1086	0	0.31954
Kdm6b	5		0.06257	0.096278	0.654279	191	4	0.17514		0.9693	0.99347	1	1065	0	0.17514
Kat2a	5		0.062777	0.12116	0.654279	192	4	0.18383		0.81122	0.90099	1	893	1	0.18383
Rfc5	5		0.063297	0.12116	0.654279	193	4	-0.59073		0.14873	0.34018	1	364	1	-0.59073
Jmjd7	5		0.067203	0.12578	0.654279	194	3	0.17202		0.30188	0.4944	1	553	1	0.17202
Suds3	5		0.068248	0.12579	0.654279	195	2	0.64046		0.62616	0.78726	1	789	1	0.64046
Dmap1	5		0.068336	0.12579	0.654279	196	4	0.59389		0.98647	0.9974	1	1089	0	0.59389
Tipin	5		0.069436	0.12579	0.654279	197	4	0.62895		0.8911	0.95339	1	965	0	0.62895
Spc25	5		0.071341	0.12671	0.654279	198	4	0.17354		0.71987	0.83499	1	841	1	0.17354
Mdn1	5		0.071487	0.13224	0.654279	199	3	0.25269		0.14213	0.34017	1	346	2	0.25269
Ddx50	5		0.071576	0.13224	0.654279	200	2	0.035848		0.098138	0.24118	1	266	3	0.035848
Elavl1	5		0.072512	0.13463	0.654279	201	3	-0.056084		0.096569	0.24117	1	262	2	-0.056084
Ncoa1	5		0.072746	0.13463	0.654279	202	2	0.090962		0.26613	0.45952	1	518	2	0.090962
Elp5	5		0.073281	0.13463	0.654279	203	4	0.41069		0.98891	0.99813	1	1099	0	0.41069
Chtf18	5		0.073858	0.13463	0.654279	204	4	0.29884		0.95171	0.98697	1	1041	0	0.29884
Brd2	5		0.074161	0.13463	0.654279	205	2	0.24269		0.42924	0.67316	1	658	2	0.24269
Wrap53	5		0.074586	0.13463	0.654279	206	2	-0.017067		0.36035	0.56987	1	607	1	-0.017067
Elp6	5		0.075609	0.13463	0.654279	207	4	0.41141		0.90654	0.96145	1	985	0	0.41141
Fbl	5		0.075726	0.13463	0.654279	208	4	0.36792		0.92238	0.96862	1	998	0	0.36792
Trim66	5		0.076165	0.13463	0.654279	209	1	0.4036		0.69276	0.80342	1	824	1	0.4036
Dpf2	5		0.077386	0.13463	0.654279	210	4	0.23344		0.24056	0.45952	1	497	1	0.23344
Brpf1	5		0.077428	0.13463	0.654279	211	4	0.20408		0.62577	0.78725	1	788	1	0.20408
Prdm4	5		0.077625	0.13609	0.654279	212	4	0.010292		0.31626	0.51151	1	568	1	0.010292
Pcgf1	5		0.077742	0.13609	0.654279	213	3	0.30245		0.9258	0.97255	1	1004	0	0.30245
Dnajc9	5		0.079556	0.13609	0.654279	214	4	0.21923		0.70562	0.81913	1	832	1	0.21923
Nsmce2	5		0.080778	0.13609	0.654279	215	4	0.34162		0.874	0.9293	1	949	1	0.34162
Atr	5		0.081394	0.1361	0.654279	216	4	0.40858		0.97555	0.9945	1	1071	0	0.40858
Nsl1	5		0.082211	0.1361	0.654279	217	3	-1.0244		0.09417	0.23595	1	258	2	-1.0244
Arid5a	5		0.08301	0.1361	0.654279	218	4	0.22958		0.93497	0.97789	1	1014	0	0.22958
Atxn7l3	5		0.083386	0.1361	0.654279	219	4	0.18676		0.66041	0.80341	1	808	1	0.18676
Brd8	5		0.083638	0.1361	0.654279	220	4	0.30119		0.94691	0.98483	1	1032	0	0.30119
Hells	5		0.085841	0.13669	0.654279	221	3	0.043176		0.13234	0.30833	1	332	1	0.043176
Tdrd1	5		0.086021	0.13669	0.654279	222	3	0.17504		0.34071	0.53067	1	584	1	0.17504
Usp15	5		0.086692	0.1367	0.654279	223	4	0.3547		0.97984	0.99601	1	1075	0	0.3547
Phf23	5		0.08695	0.1367	0.654279	224	4	0.34826		0.9676	0.99277	1	1061	0	0.34826
Asf1b	5		0.087079	0.1367	0.654279	225	4	0.14333		0.1886	0.40372	1	431	1	0.14333
Cdc73	5		0.087467	0.1367	0.654279	226	4	0.31393		0.98082	0.99601	1	1079	0	0.31393
Rfc4	5		0.087798	0.1367	0.654279	227	3	0.34309		0.66883	0.80341	1	814	1	0.34309
Rad50	5		0.088354	0.1367	0.654279	228	2	0.31693		0.23169	0.45483	1	492	2	0.31693
Prmt2	5		0.088638	0.14135	0.654279	229	4	0.38272		0.97611	0.99503	1	1072	0	0.38272
Xrcc2	5		0.088939	0.14187	0.654279	230	3	0.48349		0.94627	0.98363	1	1031	0	0.48349
Srsf3	5		0.089501	0.14187	0.654279	231	2	0.15271		0.049833	0.12926	0.890094	184	2	0.15271
Usp7	5		0.09028	0.14187	0.654279	232	2	0.5354		0.8928	0.9534	1	967	0	0.5354
Mcm6	5		0.090749	0.14187	0.654279	233	3	-0.55213		0.14131	0.33736	1	345	2	-0.55213
Rpl23a	5		0.09108	0.14187	0.654279	234	3	-0.27769		0.071422	0.16973	1	220	2	-0.27769
Padi1	5		0.091916	0.14187	0.654279	235	2	0.025968		0.057875	0.15631	0.96593	198	3	0.025968
Aicda	5		0.09308	0.14188	0.654279	236	3	0.41421		0.53305	0.74328	1	744	2	0.41421
Mbtd1	5		0.09475	0.14188	0.654279	237	2	0.33888		0.65649	0.80341	1	804	1	0.33888
Supt7l	5		0.094947	0.14188	0.654279	238	2	-0.093248		0.42192	0.65814	1	651	2	-0.093248
Schip1	5		0.095009	0.14188	0.654279	239	3	0.17627		0.70053	0.81495	1	828	1	0.17627
Kdm7a	5		0.095788	0.14188	0.654279	240	3	0.31577		0.80219	0.89711	1	884	1	0.31577
Ska2	5		0.096978	0.14259	0.654279	241	3	-0.1763		0.37907	0.59127	1	621	2	-0.1763
Rpl7a	5		0.098138	0.14259	0.654279	242	2	-0.58355		0.052007	0.13181	0.890094	191	2	-0.58355
Sf3b1	5		0.10219	0.1426	0.654279	243	3	0.37143		0.58338	0.76741	1	772	1	0.37143
Smu1	5		0.10449	0.1426	0.654279	244	3	0.45001		0.45096	0.67317	1	671	2	0.45001
Chek1	5		0.10504	0.14362	0.654279	245	2	-1.3144		0.10531	0.26312	1	283	2	-1.3144
Smc2	5		0.10628	0.14362	0.654279	246	3	0.40341		0.82849	0.90502	1	906	1	0.40341
Nedd1	5		0.10882	0.14588	0.654279	247	2	-0.095822		0.015752	0.046244	0.72987	83	3	-0.095822
Fancl	5		0.10883	0.14588	0.654279	248	2	0.40188		0.9078	0.96146	1	987	0	0.40188
Dna2	5		0.10954	0.14588	0.654279	249	3	0.15478		0.34857	0.55692	1	593	2	0.15478
Nono	5		0.11267	0.1472	0.654279	250	3	0.31048		0.96825	0.99277	1	1062	0	0.31048
Ube2h	5		0.11293	0.1472	0.654279	251	3	0.26171		0.48148	0.70673	1	706	2	0.26171
Hif1an	5		0.11459	0.1472	0.654279	252	2	0.19058		0.82204	0.90099	1	902	1	0.19058
Usp16	5		0.11597	0.14868	0.654279	253	2	0.34377		0.93655	0.9779	1	1019	0	0.34377
Fam35a	5		0.11716	0.14868	0.654279	254	3	0.28282		0.65073	0.80341	1	803	1	0.28282
Wdr70	5		0.11799	0.14868	0.654279	255	2	0.54967		0.53769	0.75531	1	747	1	0.54967
Ddb1	5		0.11875	0.14869	0.654279	256	3	0.3881		0.34312	0.53655	1	587	1	0.3881
Uba1	5		0.11904	0.14869	0.654279	257	2	-0.59655		0.27629	0.4694	1	527	1	-0.59655
Kmt2a	5		0.11951	0.14869	0.654279	258	3	0.4005		0.89627	0.95602	1	972	0	0.4005
Hdac3	5		0.12027	0.14869	0.654279	259	2	-0.68993		0.14057	0.33736	1	344	2	-0.68993
Esrrb	5		0.12059	0.14869	0.654279	260	3	-1.6709		0.020353	0.05882	0.762915	100	2	-1.6709
Morc1	5		0.1227	0.15333	0.654279	261	3	-0.16093		0.031948	0.091108	0.846535	135	2	-0.16093
Nap1l4	5		0.12327	0.15333	0.654279	262	3	0.29477		0.94707	0.98483	1	1033	0	0.29477
Ube2d1	5		0.12349	0.15333	0.654279	263	3	0.12607		0.42713	0.67316	1	657	2	0.12607
Actb	5		0.12412	0.15333	0.654279	264	2	-0.070966		0.0087954	0.02388	0.568767	55	2	-0.070966
Smchd1	5		0.12427	0.15333	0.654279	265	3	0.064535		0.13534	0.32371	1	337	1	0.064535
Actr6	5		0.12544	0.15333	0.654279	266	3	0.022134		0.2911	0.48412	1	543	1	0.022134
Dzip3	5		0.12669	0.15668	0.654279	267	3	0.28488		0.86151	0.92501	1	938	1	0.28488
Wdr77	5		0.12708	0.15668	0.654279	268	2	-0.17864		0.15232	0.34365	1	367	2	-0.17864
Ticrr	5		0.12859	0.15876	0.654279	269	2	-0.58088		0.15682	0.35085	1	373	1	-0.58088
Apobec3	5		0.12934	0.15877	0.654279	270	2	0.0417		0.035219	0.098908	0.889584	145	1	0.0417
Smc4	5		0.13009	0.15877	0.654279	271	1	-1.3616		0.10157	0.25164	1	274	2	-1.3616
Prim1	5		0.13038	0.16095	0.654279	272	3	-1.6337		0.036643	0.10954	0.890094	149	2	-1.6337
Uxt	5		0.13042	0.16095	0.654279	273	3	0.37518		0.34731	0.55692	1	591	1	0.37518
Dscc1	5		0.13129	0.16095	0.654279	274	3	-1.1539		0.067454	0.16437	0.99686	215	2	-1.1539
Cul1	5		0.13158	0.16095	0.654279	275	3	0.12808		0.79234	0.88566	1	881	1	0.12808
Pbx4	5		0.13159	0.16095	0.654279	276	2	0.18928		0.50267	0.73924	1	724	1	0.18928
Prmt7	5		0.13216	0.16095	0.654279	277	3	-0.25747		0.36878	0.58407	1	612	2	-0.25747
Mbd3l2	5		0.13218	0.16095	0.654279	278	3	0.17155		0.47596	0.70672	1	699	2	0.17155
Cenpp	5		0.13234	0.16095	0.654279	279	2	0.13672		0.070877	0.16973	1	218	2	0.13672
Sap30	5		0.13332	0.16095	0.654279	280	2	0.281		0.84199	0.91313	1	919	1	0.281
Wrnip1	5		0.13339	0.16095	0.654279	281	3	0.28545		0.90717	0.96146	1	986	0	0.28545
Rpl12	5		0.13624	0.16096	0.654279	282	3	-0.21969		0.1908	0.40709	1	435	2	-0.21969
Pou5f1	5		0.13725	0.16366	0.654279	283	3	-0.37327		0.24795	0.45952	1	502	1	-0.37327
Ube2e1	5		0.13758	0.16366	0.654279	284	2	-0.33885		0.1964	0.41043	1	444	2	-0.33885
Mina	5		0.13908	0.16366	0.654279	285	2	0.26025		0.57157	0.76331	1	767	1	0.26025
Jdp2	5		0.1393	0.16366	0.654279	286	3	0.0019115		0.11321	0.27508	1	298	2	0.0019115
Exosc4	5		0.14131	0.18522	0.654279	287	2	0.099479		0.09974	0.2462	1	271	3	0.099479
Rara	5		0.14158	0.18522	0.654279	288	3	-0.014887		0.16457	0.3708	1	388	2	-0.014887
Ddx18	5		0.14205	0.18522	0.654279	289	3	0.094906		0.081877	0.20867	1	241	2	0.094906
Prm1	5		0.14283	0.18522	0.654279	290	3	0.15924		0.34432	0.53656	1	588	1	0.15924
Nipbl	5		0.14409	0.18522	0.654279	291	3	0.45769		0.87495	0.9293	1	952	1	0.45769
Park2	5		0.14556	0.18522	0.654279	292	3	0.2405		0.32121	0.51152	1	569	1	0.2405
Hus1	5		0.14651	0.18522	0.654279	293	2	0.12622		0.44956	0.67317	1	668	2	0.12622
Hmgn2	5		0.14661	0.18522	0.654279	294	3	0.13617		0.34011	0.53067	1	583	2	0.13617
Hus1b	5		0.1469	0.18522	0.654279	295	3	0.21809		0.80989	0.90099	1	892	1	0.21809
Babam1	5		0.14725	0.18522	0.654279	296	2	0.34751		0.96572	0.99214	1	1055	0	0.34751
Hmga1	5		0.14831	0.18522	0.654279	297	3	0.20343		0.56857	0.76331	1	766	1	0.20343
Ing5	5		0.14873	0.18522	0.654279	298	3	0.25685		0.54624	0.75532	1	757	1	0.25685
Trim24	5		0.14947	0.18522	0.654279	299	1	-0.025836		0.19876	0.41044	1	451	3	-0.025836
Dr1	5		0.1496	0.18522	0.654279	300	2	-1.161		0.044465	0.12474	0.890094	167	3	-1.161
Apobec1	5		0.1498	0.18522	0.654279	301	3	0.17949		0.80966	0.90099	1	891	1	0.17949
Kars	5		0.15111	0.18522	0.654279	302	2	0.71821		0.96867	0.99347	1	1063	0	0.71821
Rnf40	5		0.1513	0.18522	0.654279	303	3	0.24685		0.40102	0.62541	1	634	2	0.24685
Mre11a	5		0.15141	0.18522	0.654279	304	3	0.34841		0.87206	0.9293	1	946	1	0.34841
Prdm14	5		0.15168	0.18522	0.654279	305	3	0.039314		0.25129	0.45952	1	504	1	0.039314
Top1	5		0.15172	0.18522	0.654279	306	2	-0.51348		0.028696	0.078297	0.833897	121	3	-0.51348
Hmgn2-ps1	5		0.15432	0.18522	0.654279	307	3	0.16436		0.95857	0.99062	1	1046	0	0.16436
Pogz	5		0.15475	0.18522	0.654279	308	3	0.25957		0.87238	0.9293	1	948	1	0.25957
Brca1	5		0.15536	0.18522	0.654279	309	1	-0.10633		0.030093	0.085916	0.846535	128	4	-0.10633
Tbl1xr1	5		0.15627	0.18522	0.654279	310	3	-0.24731		0.024815	0.075675	0.833897	113	2	-0.24731
Clock	5		0.15682	0.18523	0.654279	311	2	0.2185		0.78036	0.88149	1	874	1	0.2185
Slxl1	5		0.15868	0.18523	0.654279	312	3	0.37123		0.91996	0.96862	1	997	0	0.37123
Cenpo	5		0.15903	0.18523	0.654279	313	2	0.062722		0.20022	0.41044	1	454	3	0.062722
Morf4l2	5		0.15964	0.18523	0.654279	314	2	-0.015009		0.14451	0.34017	1	353	3	-0.015009
Tdrkh	5		0.15978	0.18523	0.654279	315	3	0.13695		0.79942	0.89305	1	882	1	0.13695
Nol6	5		0.16022	0.18523	0.654279	316	3	0.25852		0.85977	0.92501	1	935	1	0.25852
Ercc4	5		0.16025	0.18523	0.654279	317	2	0.37198		0.9054	0.96145	1	983	0	0.37198
Smek2	5		0.16087	0.18523	0.654279	318	2	0.15437		0.38296	0.59127	1	623	1	0.15437
Npm1	5		0.16122	0.18523	0.654279	319	2	-0.79748		0.14577	0.34017	1	356	1	-0.79748
Rps6ka5	5		0.16179	0.18523	0.654279	320	2	0.11767		0.463	0.6906	1	684	2	0.11767
Pygo2	5		0.16422	0.18523	0.654279	321	3	0.26164		0.74135	0.84282	1	851	1	0.26164
Eme1	5		0.16556	0.18523	0.654279	322	3	0.13151		0.61375	0.78321	1	781	1	0.13151
Ncor2	5		0.16559	0.18523	0.654279	323	2	0.19051		0.54311	0.75531	1	754	1	0.19051
Brd1	5		0.16612	0.18523	0.654279	324	2	0.26575		0.85319	0.92501	1	930	1	0.26575
Ercc6	5		0.16861	0.18523	0.654279	325	3	0.30996		0.89294	0.9534	1	968	0	0.30996
Gins1	5		0.16922	0.18523	0.654279	326	2	-1.4145		0.014625	0.039903	0.670157	77	2	-1.4145
Arid3a	5		0.17205	0.18523	0.654279	327	2	0.023257		0.11647	0.2814	1	304	3	0.023257
Wdr18	5		0.17284	0.18523	0.654279	328	2	-0.16258		0.41757	0.65228	1	644	1	-0.16258
Cdx2	5		0.17326	0.1879	0.654279	329	3	0.16438		0.62116	0.78322	1	784	1	0.16438
Rps10	5		0.17331	0.1879	0.654279	330	2	-1.1646		0.12956	0.30833	1	327	2	-1.1646
Pcgf3	5		0.17425	0.1879	0.654279	331	3	0.062592		0.24527	0.45952	1	499	2	0.062592
Erh	5		0.17428	0.1879	0.654279	332	3	-0.54926		0.095722	0.24117	1	261	1	-0.54926
Ash2l	5		0.17624	0.1879	0.654279	333	3	0.29829		0.96504	0.99214	1	1053	0	0.29829
Morc4	5		0.17693	0.1879	0.654279	334	3	-0.16228		0.29237	0.48412	1	545	1	-0.16228
Ppie	5		0.17786	0.1879	0.654279	335	3	0.16551		0.61844	0.78322	1	783	1	0.16551
Stag1	5		0.1786	0.1879	0.654279	336	1	0.015619		0.32169	0.51152	1	570	2	0.015619
Cenpa	5		0.17879	0.1879	0.654279	337	3	0.16455		0.61178	0.78321	1	780	1	0.16455
Calcoco1	5		0.18041	0.1879	0.654279	338	3	0.17153		0.83811	0.91313	1	917	1	0.17153
Jmjd1c	5		0.18088	0.1879	0.654279	339	3	0.085422		0.78581	0.88565	1	878	1	0.085422
Sfmbt1	5		0.18181	0.1879	0.654279	340	3	0.39012		0.72827	0.835	1	843	1	0.39012
Ppargc1a	5		0.1829	0.19089	0.654279	341	3	0.17555		0.46453	0.6906	1	687	1	0.17555
Gfi1	5		0.18322	0.19089	0.654279	342	3	0.11637		0.82931	0.90502	1	909	1	0.11637
Prdm13	5		0.18433	0.19089	0.654279	343	1	0.071627		0.074425	0.17554	1	225	3	0.071627
Donson	5		0.18504	0.19089	0.654279	344	1	-0.0968		0.15846	0.35085	1	376	3	-0.0968
Ppm1g	5		0.18557	0.19089	0.654279	345	3	0.083346		0.48115	0.70673	1	705	1	0.083346
Mgea5	5		0.18628	0.19089	0.654279	346	3	0.20955		0.86288	0.92501	1	941	1	0.20955
Cdyl	5		0.18647	0.19089	0.654279	347	2	0.072285		0.4635	0.6906	1	685	2	0.072285
Snai3	5		0.18789	0.19089	0.654279	348	3	0.41523		0.93581	0.97789	1	1017	0	0.41523
Mael	5		0.1886	0.19089	0.654279	349	2	0.18976		0.82119	0.90099	1	900	1	0.18976
Cenpc1	5		0.18937	0.19089	0.654279	350	3	0.36475		0.96711	0.99276	1	1059	0	0.36475
Pdcd6	5		0.18984	0.19089	0.654279	351	2	-0.059377		0.17572	0.37395	1	410	1	-0.059377
Tnp1	5		0.19128	0.1909	0.654279	352	3	0.15043		0.41374	0.65227	1	641	1	0.15043
Znhit1	5		0.19145	0.1909	0.654279	353	2	0.32282		0.8081	0.90099	1	889	1	0.32282
Nuf2	5		0.19215	0.1909	0.654279	354	1	0.14785		0.12978	0.30833	1	328	3	0.14785
Pcbp3	5		0.19223	0.1909	0.654279	355	3	0.2737		0.95461	0.98799	1	1044	0	0.2737
Rai1	5		0.19242	0.1909	0.654279	356	2	0.18309		0.6921	0.80342	1	823	1	0.18309
Prdm15	5		0.19271	0.1909	0.654279	357	3	0.095548		0.48808	0.7113	1	710	1	0.095548
Chd4	5		0.19306	0.1909	0.654279	358	3	0.24518		0.66674	0.80341	1	812	1	0.24518
Smarcd2	5		0.19488	0.1909	0.654279	359	3	0.16174		0.52993	0.74328	1	742	1	0.16174
Esco1	5		0.19536	0.1909	0.654279	360	3	-0.047178		0.28211	0.46941	1	533	1	-0.047178
Tdrd6	5		0.1956	0.1909	0.654279	361	3	0.25245		0.95897	0.99135	1	1048	0	0.25245
Tet2	5		0.19569	0.1909	0.654279	362	1	0.047406		0.34468	0.53656	1	589	2	0.047406
Ctc1	5		0.19597	0.1909	0.654279	363	2	0.22758		0.896	0.95602	1	971	0	0.22758
Stra13	5		0.19633	0.1909	0.654279	364	3	0.078809		0.42247	0.66576	1	652	1	0.078809
Hjurp	5		0.1971	0.1909	0.654279	365	1	0.1104		0.30059	0.4944	1	552	2	0.1104
Usp44	5		0.19827	0.19404	0.654279	366	3	0.17831		0.78752	0.88565	1	879	1	0.17831
Seh1l	5		0.19851	0.19405	0.654279	367	3	0.50654		0.96589	0.99276	1	1056	0	0.50654
Tardbp	5		0.19924	0.19826	0.654279	368	3	-0.3933		0.1481	0.34018	1	361	2	-0.3933
Cenpq	5		0.19987	0.19826	0.654279	369	3	0.19713		0.49929	0.72341	1	721	1	0.19713
Tmpo	5		0.2002	0.19826	0.654279	370	3	0.26367		0.6401	0.79961	1	797	1	0.26367
Sirt3	5		0.20046	0.19826	0.654279	371	3	0.17883		0.76362	0.86948	1	862	1	0.17883
Sirt4	5		0.20095	0.19826	0.654279	372	3	0.068608		0.31316	0.51151	1	563	1	0.068608
Rrp1	5		0.20169	0.19826	0.654279	373	3	0.13211		0.81906	0.90099	1	899	1	0.13211
Vdr	5		0.20193	0.19826	0.654279	374	3	0.0094068		0.09166	0.22655	1	256	2	0.0094068
Chaf1b	5		0.20203	0.19826	0.654279	375	2	0.7072		0.94826	0.98596	1	1036	0	0.7072
Prkaa1	5		0.20291	0.19826	0.654279	376	3	0.1054		0.58297	0.76741	1	771	1	0.1054
Foxc1	5		0.20413	0.19826	0.654279	377	1	-0.050693		0.057681	0.15631	0.96593	197	3	-0.050693
Nudcd1	5		0.20439	0.19826	0.654279	378	3	-0.25602		0.14799	0.34018	1	359	2	-0.25602
Cul3	5		0.20553	0.19826	0.654279	379	1	-0.065199		0.35564	0.56322	1	602	2	-0.065199
Trim33	5		0.20562	0.19826	0.654279	380	3	0.0046948		0.195	0.40709	1	443	2	0.0046948
Rcor1	5		0.20773	0.19826	0.654279	381	2	0.035891		0.05064	0.13181	0.890094	187	1	0.035891
Brwd1	5		0.20859	0.19827	0.654279	382	3	0.0069254		0.30942	0.50573	1	560	2	0.0069254
Snrpa	5		0.20902	0.19827	0.654279	383	2	0.31752		0.77583	0.87762	1	873	1	0.31752
Sgol2b	5		0.2097	0.19827	0.654279	384	3	0.13784		0.48079	0.70673	1	704	2	0.13784
Chmp7	5		0.21069	0.19827	0.654279	385	2	0.12129		0.46708	0.69061	1	689	1	0.12129
Sap30l	5		0.21083	0.19827	0.654279	386	3	0.16794		0.82911	0.90502	1	908	1	0.16794
Rag1	5		0.2118	0.19827	0.654279	387	3	-0.069679		0.045985	0.12705	0.890094	173	2	-0.069679
Gins3	5		0.21233	0.19827	0.654279	388	3	0.25849		0.8792	0.93331	1	956	0	0.25849
Sall1	5		0.21234	0.19827	0.654279	389	3	0.074085		0.43695	0.67316	1	663	2	0.074085
0610010K14Rik	5		0.21308	0.19827	0.654279	390	3	0.03727		0.34255	0.53655	1	585	2	0.03727
Fancc	5		0.21319	0.19827	0.654279	391	2	0.14912		0.25959	0.45952	1	513	2	0.14912
Ndc1	5		0.21434	0.19827	0.654279	392	3	0.20216		0.65721	0.80341	1	805	1	0.20216
Ndnl2	5		0.21527	0.19827	0.654279	393	2	0.23386		0.71002	0.82298	1	835	1	0.23386
Cenpb	5		0.21534	0.19827	0.654279	394	3	-0.032672		0.10883	0.26891	1	290	2	-0.032672
Swi5	5		0.21735	0.20287	0.654279	395	2	0.066112		0.094934	0.23596	1	260	3	0.066112
Taf3	5		0.21764	0.20288	0.654279	396	2	0.09873		0.50507	0.73924	1	726	1	0.09873
Sf3b3	5		0.21864	0.20617	0.654279	397	2	0.20724		0.13198	0.30833	1	331	3	0.20724
Smarcd1	5		0.21897	0.20617	0.654279	398	2	0.04062		0.46211	0.6906	1	683	2	0.04062
Smc1b	5		0.21942	0.20618	0.654279	399	2	-0.062929		0.020426	0.05882	0.762915	101	2	-0.062929
Rbm10	5		0.2213	0.20976	0.654279	400	2	0.1666		0.90138	0.95603	1	975	0	0.1666
Cul2	5		0.22297	0.20976	0.654279	401	2	0.18061		0.70751	0.82297	1	834	1	0.18061
Mllt6	5		0.22654	0.20976	0.654279	402	3	0.017279		0.49486	0.7234	1	717	2	0.017279
Stag3	5		0.22834	0.20976	0.654279	403	3	0.2175		0.56253	0.75919	1	765	1	0.2175
Nup153	5		0.2286	0.20976	0.654279	404	3	0.11443		0.33654	0.53067	1	579	2	0.11443
Rps6ka4	5		0.22866	0.20976	0.654279	405	2	0.030054		0.47113	0.70672	1	696	1	0.030054
Dpf1	5		0.22902	0.20977	0.654279	406	2	0.13306		0.21459	0.42734	1	476	3	0.13306
Jade1	5		0.22938	0.20977	0.654279	407	3	0.14384		0.16413	0.3708	1	387	1	0.14384
Dnajc1	5		0.22989	0.20977	0.654279	408	3	0.12134		0.69374	0.80717	1	825	1	0.12134
Sec13	5		0.23039	0.20977	0.654279	409	1	-0.56886		0.175	0.37395	1	408	1	-0.56886
Ndc80	5		0.23102	0.20977	0.654279	410	3	0.46201		0.92453	0.97255	1	1001	0	0.46201
Brd7	5		0.23171	0.20977	0.654279	411	3	0.091173		0.77379	0.87344	1	870	1	0.091173
Chd9	5		0.23175	0.20977	0.654279	412	2	-0.087185		0.11709	0.28141	1	307	3	-0.087185
Ncoa2	5		0.23197	0.20977	0.654279	413	3	-0.098998		0.18575	0.40371	1	428	2	-0.098998
Kansl1	5		0.23337	0.20977	0.654279	414	2	-1.5405		0.00079472	0.0019764	0.235374	11	3	-1.5405
Fbrs	5		0.23353	0.20977	0.654279	415	3	0.25442		0.91196	0.96618	1	990	0	0.25442
Usp46	5		0.23379	0.20977	0.654279	416	3	-0.077051		0.073924	0.17311	1	224	2	-0.077051
Erbb4	5		0.23472	0.20977	0.654279	417	2	0.0093554		0.41593	0.65228	1	643	1	0.0093554
Dnttip2	5		0.23509	0.20977	0.654279	418	3	0.0028919		0.20413	0.41425	1	459	2	0.0028919
Spdl1	5		0.23587	0.20977	0.654279	419	3	0.18661		0.76784	0.87344	1	864	1	0.18661
Cdt1	5		0.23614	0.20977	0.654279	420	3	0.050754		0.30234	0.4944	1	554	2	0.050754
Ezh1	5		0.23776	0.22932	0.685742	421	2	0.13844		0.85173	0.92501	1	928	1	0.13844
Plk1	5		0.23786	0.22932	0.685742	422	1	-2.5123		0.0010278	0.0036316	0.339816	13	4	-2.5123
Rps6ka3	5		0.2381	0.22932	0.685742	423	2	0.14565		0.46606	0.69061	1	688	1	0.14565
Lig1	5		0.23823	0.22932	0.685742	424	3	0.11042		0.5395	0.75531	1	750	2	0.11042
Stk31	5		0.23844	0.22932	0.685742	425	2	0.066651		0.46809	0.69877	1	690	2	0.066651
Kti12	5		0.23876	0.22932	0.685742	426	3	0.084488		0.30024	0.4944	1	551	2	0.084488
Rrp1b	5		0.23921	0.22932	0.685742	427	1	-0.13652		0.020272	0.05882	0.762915	99	4	-0.13652
Rpl17	5		0.24007	0.22933	0.685742	428	3	-0.799		0.14006	0.33736	1	343	2	-0.799
Cpsf1	5		0.24033	0.22933	0.685742	429	3	0.27175		0.89152	0.95339	1	966	0	0.27175
Syncrip	5		0.24056	0.22933	0.685742	430	1	-0.20957		0.041077	0.113	0.890094	160	4	-0.20957
Phf19	5		0.2406	0.22933	0.685742	431	3	0.15564		0.93875	0.9779	1	1023	0	0.15564
Chd6	5		0.24115	0.22933	0.685742	432	3	0.11395		0.18057	0.38245	1	418	2	0.11395
Rora	5		0.24393	0.23295	0.685742	433	2	0.29733		0.89392	0.9534	1	969	0	0.29733
Mecom	5		0.24615	0.23295	0.685742	434	3	0.15869		0.75145	0.85828	1	856	1	0.15869
Kdm4d	5		0.24722	0.23295	0.685742	435	3	0.077026		0.62385	0.78322	1	786	1	0.077026
Setd1b	5		0.24828	0.23296	0.685742	436	3	0.19684		0.88952	0.95045	1	963	0	0.19684
Tra2a	5		0.25015	0.23296	0.685742	437	3	0.11413		0.62921	0.79138	1	791	1	0.11413
Cbx6	5		0.25149	0.23296	0.685742	438	3	0.099807		0.66411	0.80341	1	811	1	0.099807
Jmjd4	5		0.25205	0.23296	0.685742	439	2	0.017784		0.12859	0.30833	1	323	1	0.017784
Wapl	5		0.25307	0.23296	0.685742	440	2	0.11489		0.71652	0.83119	1	838	1	0.11489
Chd8	5		0.25391	0.2366	0.685742	441	3	0.14779		0.66323	0.80341	1	809	1	0.14779
Bcl6	5		0.25395	0.2366	0.685742	442	1	-0.031353		0.27374	0.45952	1	524	2	-0.031353
Phf3	5		0.2541	0.2366	0.685742	443	2	0.087913		0.6865	0.80342	1	820	1	0.087913
Maoa	5		0.25528	0.2366	0.685742	444	2	-0.096478		0.066643	0.15876	0.971847	213	3	-0.096478
Matr3	5		0.25606	0.2366	0.685742	445	3	0.12744		0.63299	0.79961	1	792	1	0.12744
Parg	5		0.25661	0.2366	0.685742	446	2	-0.23965		0.049033	0.12705	0.890094	182	3	-0.23965
Ash1l	5		0.25714	0.2366	0.685742	447	3	0.22015		0.48857	0.7113	1	711	1	0.22015
Ncoa6	5		0.25993	0.23661	0.685742	448	2	0.0091383		0.075376	0.17903	1	226	2	0.0091383
Scrt1	5		0.26062	0.23661	0.685742	449	2	-0.10653		0.10272	0.25451	1	277	3	-0.10653
Uimc1	5		0.26067	0.23661	0.685742	450	3	0.18817		0.77557	0.87762	1	872	1	0.18817
Phf11c	5		0.26148	0.23661	0.685742	451	3	0.40889		0.98436	0.99673	1	1083	0	0.40889
Nufip1	5		0.26284	0.23661	0.685742	452	3	0.26536		0.94819	0.98596	1	1035	0	0.26536
Supt16	5		0.26337	0.25637	0.726402	453	3	-0.61629		0.19144	0.40709	1	438	1	-0.61629
Arid4b	5		0.26387	0.25637	0.726402	454	2	0.0025258		0.45684	0.68348	1	678	2	0.0025258
Prkaa2	5		0.26406	0.25637	0.726402	455	2	0.0108		0.19371	0.40709	1	440	2	0.0108
Rif1	5		0.26421	0.25637	0.726402	456	3	0.12277		0.41586	0.65228	1	642	2	0.12277
Ogt	5		0.2653	0.25638	0.726402	457	3	0.063765		0.53451	0.74328	1	745	1	0.063765
Rtf1	5		0.26716	0.26021	0.726402	458	1	-1.2975		0.12481	0.29465	1	320	3	-1.2975
Timeless	5		0.26749	0.26021	0.726402	459	3	-0.14403		0.14302	0.34017	1	350	2	-0.14403
Lbr	5		0.26776	0.26394	0.726402	460	3	0.11063		0.84823	0.92108	1	925	1	0.11063
Ywhab	5		0.26831	0.26394	0.726402	461	3	0.013431		0.49444	0.716	1	716	1	0.013431
Apbb1	5		0.26847	0.26394	0.726402	462	2	0.20047		0.7831	0.8815	1	876	1	0.20047
Rad21	5		0.26959	0.26394	0.726402	463	2	-0.22359		0.01253	0.033282	0.622984	69	3	-0.22359
Zmynd8	5		0.26996	0.26394	0.726402	464	3	0.15481		0.94866	0.98597	1	1038	0	0.15481
Wsb2	5		0.27028	0.26394	0.726402	465	2	0.085695		0.45218	0.67317	1	674	1	0.085695
Prkag3	5		0.27106	0.26394	0.726402	466	3	0.10732		0.89641	0.95602	1	973	0	0.10732
Ssrp1	5		0.27174	0.26394	0.726402	467	1	-0.24166		0.12469	0.29465	1	319	2	-0.24166
Eid2b	5		0.27239	0.26394	0.726402	468	1	0.034704		0.27894	0.4694	1	531	2	0.034704
Mus81	5		0.27355	0.26394	0.726402	469	3	0.18827		0.77199	0.87344	1	868	1	0.18827
Prdm1	5		0.2741	0.26394	0.726402	470	3	-0.062142		0.066659	0.15876	0.971847	214	1	-0.062142
Cdca8	5		0.27564	0.26394	0.726402	471	2	-1.6867		0.0054521	0.018476	0.480864	45	2	-1.6867
Hdac7	5		0.27582	0.26394	0.726402	472	2	0.12731		0.81626	0.90099	1	895	1	0.12731
Apex1	5		0.27629	0.26394	0.726402	473	2	0.131		0.75989	0.86586	1	860	1	0.131
Jak2	5		0.27721	0.26394	0.726402	474	2	-0.00059947		0.061876	0.15632	0.96593	207	1	-0.00059947
Ctbp1	5		0.27743	0.26394	0.726402	475	3	-0.20901		0.021253	0.067686	0.828768	103	1	-0.20901
Trp53bp1	5		0.27798	0.26394	0.726402	476	3	-0.51915		0.33527	0.53066	1	576	1	-0.51915
Sgol1	5		0.27929	0.26815	0.734921	477	2	0.017516		0.42679	0.67316	1	656	1	0.017516
Exosc7	5		0.28021	0.26816	0.734921	478	3	-0.99641		0.015066	0.043916	0.701702	81	2	-0.99641
Rnf169	5		0.28133	0.2905	0.787344	479	3	0.22358		0.96981	0.99347	1	1066	0	0.22358
Ctr9	5		0.28147	0.2905	0.787344	480	1	-0.21288		0.099566	0.2462	1	269	3	-0.21288
Rfc2	5		0.28242	0.29504	0.787344	481	2	0.086401		0.54467	0.75531	1	756	2	0.086401
Msl2	5		0.28272	0.29504	0.787344	482	3	-0.11538		0.29046	0.48412	1	542	2	-0.11538
Brd4	5		0.283	0.29505	0.787344	483	3	0.047861		0.61139	0.78321	1	779	1	0.047861
Dsn1	5		0.28312	0.29505	0.787344	484	2	-0.19186		0.04139	0.113	0.890094	161	2	-0.19186
Pes1	5		0.28597	0.29966	0.787344	485	1	-1.3332		0.06427	0.15632	0.96593	209	3	-1.3332
Nsd1	5		0.28834	0.29966	0.787344	486	3	0.16076		0.80877	0.90099	1	890	1	0.16076
Ing2	5		0.2889	0.29966	0.787344	487	3	0.063732		0.63898	0.79961	1	796	1	0.063732
Bub3	5		0.28918	0.29966	0.787344	488	2	-0.18821		0.081273	0.20638	1	239	3	-0.18821
Bub1	5		0.28982	0.29966	0.787344	489	1	0.24353		0.94035	0.9779	1	1025	0	0.24353
A1cf	5		0.29046	0.29966	0.787344	490	1	-0.13402		0.030482	0.085923	0.846535	129	3	-0.13402
Gtf3c4	5		0.29364	0.29966	0.787344	491	2	-0.27578		0.31254	0.50573	1	562	1	-0.27578
Senp3	5		0.29498	0.29966	0.787344	492	2	-0.019335		0.2076	0.42733	1	464	3	-0.019335
Gcfc2	5		0.29533	0.29966	0.787344	493	3	0.20894		0.63787	0.79961	1	795	1	0.20894
Cenpm	5		0.2974	0.30471	0.787344	494	3	0.31165		0.74644	0.85023	1	853	1	0.31165
Yeats4	5		0.29746	0.30471	0.787344	495	2	-0.62305		0.12406	0.29465	1	318	1	-0.62305
Aldoa	5		0.29809	0.30471	0.787344	496	1	-2.0869		0.01242	0.033282	0.622984	68	3	-2.0869
Zhx1	5		0.29872	0.30471	0.787344	497	1	-0.091287		0.10422	0.26311	1	280	2	-0.091287
Mcm3	5		0.29999	0.30471	0.787344	498	1	-0.1569		0.17166	0.37394	1	399	3	-0.1569
Phf7	5		0.30024	0.30471	0.787344	499	2	0.11767		0.80402	0.90099	1	885	1	0.11767
Cenpi	5		0.30062	0.30471	0.787344	500	2	-0.24021		0.1712	0.37394	1	397	3	-0.24021
Rb1	5		0.3011	0.30471	0.787344	501	3	0.22257		0.97521	0.9945	1	1070	0	0.22257
Snai2	5		0.30282	0.30472	0.787344	502	3	-0.050344		0.1233	0.29465	1	316	1	-0.050344
Smarcd3	5		0.30377	0.30472	0.787344	503	1	0.028141		0.13562	0.32371	1	338	3	0.028141
Wdr5	5		0.3041	0.30472	0.787344	504	2	-0.82989		0.096807	0.24117	1	263	3	-0.82989
Rpa2	5		0.3062	0.30472	0.787344	505	2	0.20286		0.7034	0.81912	1	831	1	0.20286
Hace1	5		0.30655	0.30472	0.787344	506	3	0.055882		0.7356	0.84281	1	847	1	0.055882
Ss18l1	5		0.30683	0.30472	0.787344	507	3	-0.024745		0.0062888	0.018483	0.480864	47	1	-0.024745
Gadd45g	5		0.30741	0.32251	0.802146	508	3	0.11664		0.84523	0.91696	1	922	1	0.11664
Kdm2b	5		0.30761	0.32251	0.802146	509	3	0.31395		0.92705	0.97453	1	1007	0	0.31395
Hdac10	5		0.30798	0.32251	0.802146	510	3	-0.069553		0.3755	0.59127	1	618	1	-0.069553
Smc5	5		0.30885	0.32251	0.802146	511	3	0.31248		0.88105	0.93693	1	958	0	0.31248
Snrpa1	5		0.30942	0.32251	0.802146	512	1	-1.6236		0.011275	0.029382	0.601408	62	4	-1.6236
Spty2d1	5		0.30942	0.32251	0.802146	513	3	0.037457		0.29568	0.48916	1	548	2	0.037457
Topbp1	5		0.31029	0.32252	0.802146	514	3	0.2305		0.82477	0.90099	1	905	1	0.2305
Tada2a	5		0.31066	0.32252	0.802146	515	2	0.14194		0.53638	0.75132	1	746	2	0.14194
Zfp516	5		0.31144	0.32252	0.802146	516	3	0.029591		0.28597	0.47407	1	538	1	0.029591
Ube2b	5		0.31183	0.32252	0.802146	517	2	0.0030691		0.16111	0.35908	1	380	3	0.0030691
Rspry1	5		0.31289	0.32252	0.802146	518	3	-0.025546		0.30754	0.49985	1	557	2	-0.025546
Rps7	5		0.31394	0.33965	0.802146	519	2	0.045856		0.4501	0.67317	1	669	1	0.045856
Kdm3b	5		0.31405	0.33965	0.802146	520	3	0.2342		0.9502	0.98697	1	1039	0	0.2342
Ube2t	5		0.3144	0.33965	0.802146	521	2	0.21269		0.3497	0.55693	1	595	2	0.21269
Lmna	5		0.31502	0.33965	0.802146	522	1	0.10377		0.86047	0.92501	1	936	1	0.10377
Pbrm1	5		0.3155	0.33965	0.802146	523	3	0.091682		0.70308	0.81912	1	830	1	0.091682
Gzf1	5		0.31579	0.33965	0.802146	524	3	-0.10784		0.41903	0.65813	1	647	2	-0.10784
Zmynd11	5		0.31711	0.33965	0.802146	525	2	0.17474		0.85119	0.92501	1	927	1	0.17474
Pak2	5		0.31746	0.33965	0.802146	526	2	0.19597		0.46961	0.69878	1	693	1	0.19597
Mllt10	5		0.31956	0.33965	0.802146	527	3	0.12147		0.62193	0.78322	1	785	1	0.12147
Trim16	5		0.31993	0.33966	0.802146	528	2	-0.13717		0.15995	0.35086	1	378	2	-0.13717
Nup155	5		0.31998	0.33966	0.802146	529	1	-0.63045		0.010249	0.028127	0.601408	60	4	-0.63045
Tlk2	5		0.32015	0.33966	0.802146	530	3	0.019149		0.47062	0.69878	1	695	1	0.019149
Cstf3	5		0.32044	0.33966	0.802146	531	3	0.24755		0.77353	0.87344	1	869	1	0.24755
Helb	5		0.32131	0.33966	0.802146	532	3	0.26661		0.9312	0.97789	1	1011	0	0.26661
Id3	5		0.32244	0.33966	0.802146	533	2	0.20221		0.41833	0.65228	1	645	2	0.20221
Actr3b	5		0.32429	0.33966	0.802146	534	2	0.0057902		0.081897	0.20867	1	242	3	0.0057902
Pwp1	5		0.32552	0.33966	0.802146	535	1	-0.32747		0.24191	0.45952	1	498	2	-0.32747
Chmp6	5		0.32797	0.34209	0.802146	536	2	0.10649		0.25462	0.45952	1	507	2	0.10649
Hdac11	5		0.33102	0.34209	0.802146	537	2	0.15922		0.93665	0.9779	1	1020	0	0.15922
Phf21a	5		0.33123	0.34209	0.802146	538	2	-0.14936		0.044818	0.12705	0.890094	169	2	-0.14936
Hypm	5		0.33158	0.34209	0.802146	539	2	0.13672		0.84276	0.91313	1	920	1	0.13672
Dnajc2	5		0.33229	0.3421	0.802146	540	2	-0.27614		0.11266	0.27507	1	296	2	-0.27614
Prmt6	5		0.33285	0.3421	0.802146	541	1	-0.10098		0.051391	0.13181	0.890094	189	3	-0.10098
Cdk2	5		0.33583	0.3421	0.802146	542	2	-0.1974		0.080104	0.18652	1	235	2	-0.1974
Ring1b (Rnf2)	5		0.33951	0.34475	0.802146	543	2	0.26509		0.85553	0.92501	1	931	1	0.26509
Nup98	5		0.34252	0.34475	0.802146	544	1	-0.11625		0.3383	0.53067	1	582	2	-0.11625
Nsmce1	5		0.34432	0.34475	0.802146	545	2	-0.25149		0.31378	0.51151	1	564	2	-0.25149
Rrp8	5		0.34503	0.34476	0.802146	546	2	-0.27033		0.084104	0.21538	1	249	3	-0.27033
Fank1	5		0.34609	0.34476	0.802146	547	2	-0.23903		0.035934	0.1005	0.889584	146	3	-0.23903
Phc3	5		0.34612	0.34476	0.802146	548	2	0.11197		0.47838	0.70672	1	702	2	0.11197
Mta3	5		0.34672	0.34476	0.802146	549	2	0.00023451		0.077742	0.18278	1	231	2	0.00023451
Ubr5	5		0.34851	0.34476	0.802146	550	1	-0.54556		0.060277	0.15631	0.96593	205	2	-0.54556
Rps24	5		0.35035	0.34476	0.802146	551	2	-1.3374		0.023729	0.075667	0.833897	110	2	-1.3374
Atf7ip2	5		0.35089	0.34476	0.802146	552	2	-0.15346		0.080409	0.18652	1	237	3	-0.15346
Cited2	5		0.35149	0.34476	0.802146	553	2	0.1484		0.85784	0.92501	1	933	1	0.1484
Gadd45b	5		0.35247	0.34476	0.802146	554	2	-0.10189		0.17111	0.37394	1	396	2	-0.10189
Phf1	5		0.35327	0.34779	0.802146	555	1	0.0055676		0.40325	0.62541	1	636	2	0.0055676
Brms1l	5		0.35354	0.34779	0.802146	556	2	0.19067		0.93525	0.97789	1	1015	0	0.19067
Dpy30	5		0.35504	0.34779	0.802146	557	1	0.046403		0.8812	0.93694	1	959	0	0.046403
Kat6b	5		0.35744	0.34779	0.802146	558	2	0.17601		0.83733	0.91312	1	914	1	0.17601
Hdgf	5		0.35814	0.34779	0.802146	559	2	-0.24652		0.021186	0.067686	0.828768	102	3	-0.24652
Phrf1	5		0.35992	0.34779	0.802146	560	2	-0.1531		0.017943	0.053046	0.755327	92	1	-0.1531
Gm14483	5		0.36094	0.34779	0.802146	561	2	0.23064		0.73123	0.8389	1	845	1	0.23064
Rad18	5		0.36504	0.3478	0.802146	562	1	-0.15479		0.11547	0.2814	1	302	3	-0.15479
Ahdc1	5		0.36621	0.3478	0.802146	563	2	-0.18666		0.014003	0.039895	0.670157	74	2	-0.18666
Zmiz2	5		0.36666	0.3478	0.802146	564	2	-0.036171		0.18887	0.40372	1	432	2	-0.036171
Ino80	5		0.36701	0.3478	0.802146	565	2	-0.11932		0.26062	0.45952	1	514	2	-0.11932
Prkdc	5		0.36772	0.3478	0.802146	566	2	0.13675		0.49384	0.716	1	715	2	0.13675
Smarca1	5		0.36843	0.3478	0.802146	567	2	-0.17355		0.21003	0.42733	1	469	2	-0.17355
H3f3b	5		0.36912	0.3478	0.802146	568	1	0.054036		0.8719	0.9293	1	945	1	0.054036
Zmym4	5		0.37029	0.35126	0.808706	569	2	0.045331		0.37895	0.59127	1	620	1	0.045331
Epc1	5		0.37434	0.36744	0.812668	570	2	-0.025648		0.058166	0.15631	0.96593	199	3	-0.025648
Spen	5		0.3755	0.36745	0.812668	571	1	0.040106		0.35105	0.56321	1	597	2	0.040106
Alkbh1	5		0.37588	0.36745	0.812668	572	2	0.038834		0.10378	0.26311	1	279	3	0.038834
Smc6	5		0.37607	0.36745	0.812668	573	1	-0.55238		0.023012	0.070905	0.833897	108	4	-0.55238
Gfi1b	5		0.3778	0.37503	0.812668	574	1	-0.34301		0.03081	0.089672	0.846535	130	3	-0.34301
Mta2	5		0.3801	0.37504	0.812668	575	2	0.030026		0.3144	0.51151	1	565	1	0.030026
Stmn1	5		0.38013	0.37504	0.812668	576	2	0.1099		0.70688	0.82297	1	833	1	0.1099
Nap1l5	5		0.38067	0.37504	0.812668	577	2	-0.082457		0.12859	0.30833	1	324	3	-0.082457
Uty	5		0.38119	0.37504	0.812668	578	2	0.15716		0.69145	0.80342	1	822	1	0.15716
Naa60	5		0.38124	0.37504	0.812668	579	1	-0.074151		0.18121	0.38245	1	421	2	-0.074151
Npm2	5		0.38155	0.37504	0.812668	580	2	0.089706		0.88257	0.94064	1	960	0	0.089706
Prmt3	5		0.38181	0.37504	0.812668	581	1	-0.10578		0.10237	0.2545	1	276	3	-0.10578
Fen1	5		0.38239	0.37907	0.812668	582	1	-0.24352		0.044675	0.12475	0.890094	168	4	-0.24352
Rag2	5		0.38403	0.37907	0.812668	583	2	0.18924		0.52334	0.74327	1	740	2	0.18924
Cfdp1	5		0.38899	0.39442	0.812668	584	2	0.19394		0.92777	0.97453	1	1008	0	0.19394
Cdca5	5		0.39076	0.39442	0.812668	585	2	0.10672		0.19104	0.40709	1	436	3	0.10672
L3mbtl4	5		0.39204	0.39848	0.812668	586	2	-0.025371		0.16268	0.36754	1	385	1	-0.025371
Nup37	5		0.39317	0.39848	0.812668	587	1	0.14353		0.50888	0.73924	1	730	1	0.14353
Sirt5	5		0.3943	0.39848	0.812668	588	2	-0.12879		0.26716	0.45952	1	519	2	-0.12879
Dpf3	5		0.3943	0.39848	0.812668	589	2	-0.11578		0.068248	0.16437	0.99686	216	2	-0.11578
Ppp2ca	5		0.39501	0.39848	0.812668	590	2	-1.0834		0.12368	0.29465	1	317	3	-1.0834
Whsc1l1	5		0.39542	0.39848	0.812668	591	1	0.0049045		0.36736	0.58406	1	611	2	0.0049045
Ccnb1ip1	5		0.39607	0.39848	0.812668	592	2	0.10454		0.47147	0.70672	1	697	2	0.10454
Gins4	5		0.39655	0.39848	0.812668	593	1	-0.38738		0.45529	0.68348	1	675	1	-0.38738
Brdt	5		0.39819	0.39848	0.812668	594	2	0.15792		0.71835	0.8312	1	839	1	0.15792
Padi3	5		0.39823	0.39848	0.812668	595	2	-0.13332		0.080165	0.18652	1	236	2	-0.13332
Pinx1	5		0.39991	0.39848	0.812668	596	2	0.19856		0.87889	0.9333	1	955	0	0.19856
Zfr	5		0.40067	0.39849	0.812668	597	2	0.13402		0.87043	0.92929	1	944	1	0.13402
Nbn	5		0.40547	0.39849	0.812668	598	1	-1.2677		0.017044	0.050453	0.74263	86	3	-1.2677
Wdr43	5		0.40713	0.39849	0.812668	599	2	0.20589		0.88966	0.95045	1	964	0	0.20589
Snrpe	5		0.4099	0.40796	0.812668	600	2	-1.0399		0.071633	0.16973	1	221	3	-1.0399
U2af2	5		0.41021	0.40796	0.812668	601	2	-0.78908		0.10219	0.2545	1	275	3	-0.78908
Hnrnpa1	5		0.411	0.40797	0.812668	602	2	-0.045213		0.42463	0.66577	1	655	1	-0.045213
Sp100	5		0.41445	0.41337	0.812668	603	2	-0.017388		0.522	0.73924	1	738	2	-0.017388
Pds5a	5		0.41484	0.41338	0.812668	604	2	0.024727		0.53904	0.75531	1	748	2	0.024727
Mbd2	5		0.41539	0.41338	0.812668	605	1	0.089076		0.25262	0.45952	1	505	1	0.089076
Phf20l1	5		0.41586	0.41338	0.812668	606	2	-0.14531		0.12213	0.29111	1	313	3	-0.14531
Jarid2	5		0.41757	0.4191	0.812668	607	1	-0.81102		0.0010367	0.0036316	0.339816	14	4	-0.81102
Rnf168	5		0.41812	0.4191	0.812668	608	1	-0.18097		0.22902	0.45483	1	490	1	-0.18097
Mtbp	5		0.41833	0.4191	0.812668	609	2	-1.3722		0.013793	0.038081	0.670157	73	1	-1.3722
Padi4	5		0.41866	0.4191	0.812668	610	1	-0.08189		0.15671	0.35085	1	372	3	-0.08189
Atad2	5		0.41868	0.4191	0.812668	611	2	-0.21629		0.035025	0.0946	0.860595	143	3	-0.21629
Hnrnpu	5		0.41939	0.4191	0.812668	612	2	-1.5775		0.050169	0.13181	0.890094	185	2	-1.5775
Hp1bp3	5		0.41975	0.4191	0.812668	613	2	0.14338		0.90489	0.96145	1	981	0	0.14338
Ddost	4		0.42051	0.38666	0.812668	614	2	0.14158		0.78979	0.87488	1	880	1	0.14158
Chrac1	5		0.42256	0.41911	0.812668	615	2	-0.12487		0.18791	0.40372	1	430	2	-0.12487
Prdm16	5		0.42537	0.43234	0.812668	616	2	0.03301		0.49691	0.7234	1	720	2	0.03301
Slf1	5		0.42572	0.43234	0.812668	617	2	0.04324		0.38793	0.61236	1	626	2	0.04324
Cenpf	5		0.43055	0.43763	0.812668	618	1	-0.072739		0.21168	0.42734	1	472	2	-0.072739
Prkab1	5		0.431	0.43763	0.812668	619	2	0.15795		0.9128	0.96618	1	992	0	0.15795
Setx	5		0.43162	0.43763	0.812668	620	1	0.11083		0.17236	0.37394	1	402	2	0.11083
Sun2	5		0.43322	0.43763	0.812668	621	1	-0.034839		0.57285	0.76332	1	768	1	-0.034839
Rest	5		0.43376	0.43763	0.812668	622	2	-0.0075028		0.10499	0.26312	1	282	2	-0.0075028
Ino80b	5		0.43589	0.43763	0.812668	623	1	-0.1719		0.046968	0.12705	0.890094	177	2	-0.1719
Ccnb1	5		0.43748	0.43763	0.812668	624	1	0.051039		0.55949	0.75918	1	764	1	0.051039
Mecp2	5		0.43942	0.43763	0.812668	625	2	-0.00039908		0.30796	0.49985	1	558	2	-0.00039908
Prm2	5		0.4396	0.43763	0.812668	626	1	0.064955		0.70085	0.81495	1	829	1	0.064955
Msh5	5		0.44152	0.43763	0.812668	627	2	0.013191		0.69112	0.80342	1	821	1	0.013191
Hr	5		0.44187	0.43763	0.812668	628	2	-0.036602		0.40315	0.62541	1	635	2	-0.036602
Las1l	5		0.44382	0.43763	0.812668	629	2	-0.31937		0.11073	0.26891	1	292	2	-0.31937
Smarcc2	5		0.44432	0.43763	0.812668	630	2	0.039758		0.41868	0.65813	1	646	2	0.039758
Clspn	5		0.44434	0.43763	0.812668	631	2	0.13794		0.74756	0.85449	1	854	1	0.13794
Deb1	5		0.44467	0.43763	0.812668	632	2	-0.70495		0.27369	0.45952	1	523	1	-0.70495
Rfc3	5		0.44539	0.43763	0.812668	633	1	-0.086596		0.44382	0.67317	1	664	1	-0.086596
Usp21	5		0.44592	0.43763	0.812668	634	2	-0.039696		0.15627	0.34366	1	371	2	-0.039696
Sp140	5		0.44712	0.43763	0.812668	635	2	-0.21907		0.18025	0.38245	1	417	3	-0.21907
Nup35	5		0.44747	0.43763	0.812668	636	2	-0.15757		0.07033	0.16732	1	217	3	-0.15757
Rpl38	5		0.44782	0.43763	0.812668	637	2	-1.2475		0.13908	0.33736	1	342	2	-1.2475
Aurkc	5		0.44801	0.43763	0.812668	638	1	-0.1876		0.11849	0.28141	1	309	3	-0.1876
Ubr2	5		0.44956	0.43763	0.812668	639	2	-0.043416		0.036036	0.1005	0.889584	148	2	-0.043416
Tle2	5		0.45096	0.43763	0.812668	640	2	-0.14945		0.32429	0.51152	1	571	2	-0.14945
Kat6a	5		0.45114	0.43763	0.812668	641	2	-0.073569		0.11286	0.27508	1	297	3	-0.073569
Hmgn3	5		0.45166	0.43763	0.812668	642	2	0.04017		0.63525	0.79961	1	794	1	0.04017
Rsph1	5		0.4527	0.43763	0.812668	643	2	0.13056		0.33709	0.53067	1	580	2	0.13056
Anp32e	5		0.45375	0.43763	0.812668	644	2	-0.072218		0.26717	0.45952	1	520	2	-0.072218
Plrg1	5		0.4541	0.43763	0.812668	645	2	0.23001		0.90514	0.96145	1	982	0	0.23001
Fam175a	5		0.4548	0.43763	0.812668	646	2	0.13493		0.93646	0.9779	1	1018	0	0.13493
Rbl2	5		0.45515	0.43763	0.812668	647	2	0.051431		0.81734	0.90099	1	897	1	0.051431
Coq3	5		0.45584	0.43763	0.812668	648	2	-0.1274		0.065066	0.15632	0.96593	210	1	-0.1274
Park7	5		0.45735	0.43763	0.812668	649	1	-0.13514		0.037905	0.11129	0.890094	152	4	-0.13514
Rbmx	5		0.45758	0.43763	0.812668	650	2	-0.0018365		0.22091	0.44608	1	484	3	-0.0018365
Prkag1	5		0.45828	0.43764	0.812668	651	2	-0.051671		0.26165	0.45952	1	515	2	-0.051671
Mcmbp	5		0.46037	0.43764	0.812668	652	2	-0.45913		0.25793	0.45952	1	511	2	-0.45913
Phf10	5		0.46106	0.43764	0.812668	653	2	-0.24356		0.36971	0.58407	1	614	1	-0.24356
Prr14	5		0.4635	0.43764	0.812668	654	2	-0.093298		0.11875	0.28141	1	310	1	-0.093298
Sirt1	5		0.46351	0.43764	0.812668	655	1	-0.33576		0.0020998	0.0077205	0.365806	26	3	-0.33576
Hnrnpc	5		0.46402	0.43764	0.812668	656	2	-0.14427		0.12879	0.30833	1	325	3	-0.14427
Pot1a	5		0.46504	0.43764	0.812668	657	1	-0.18755		0.61649	0.78321	1	782	1	-0.18755
Ring1	5		0.46708	0.43764	0.812668	658	1	-0.21513		0.12839	0.30833	1	322	3	-0.21513
Nup188	5		0.46801	0.43764	0.812668	659	2	0.32495		0.96201	0.99213	1	1051	0	0.32495
Setd3	5		0.46835	0.43764	0.812668	660	2	0.13297		0.63412	0.79961	1	793	1	0.13297
Rrs1	5		0.46904	0.43764	0.812668	661	2	-0.65315		0.1123	0.27507	1	295	3	-0.65315
Elp4	5		0.4691	0.43764	0.812668	662	2	0.24562		0.95215	0.98697	1	1042	0	0.24562
Gltscr2	5		0.46974	0.43764	0.812668	663	2	0.0050425		0.45201	0.67317	1	673	2	0.0050425
Smn1	5		0.47012	0.43764	0.812668	664	2	0.03067		0.64819	0.79962	1	802	1	0.03067
Prkcb	5		0.47251	0.43764	0.812668	665	2	-0.050418		0.14725	0.34018	1	358	1	-0.050418
Ywhae	5		0.47264	0.43764	0.812668	666	1	-0.069409		0.16241	0.35909	1	384	2	-0.069409
Orc2	5		0.47458	0.43764	0.812668	667	2	0.09156		0.73792	0.84282	1	848	1	0.09156
Sap18	5		0.47465	0.43764	0.812668	668	2	-0.1604		0.44434	0.67317	1	665	2	-0.1604
Orc5	5		0.47666	0.43764	0.812668	669	2	0.24765		0.9045	0.96145	1	980	0	0.24765
Setd4	5		0.47941	0.43764	0.812668	670	2	-0.10002		0.1342	0.31578	1	336	3	-0.10002
Cbx4	5		0.4801	0.43764	0.812668	671	2	-0.20438		0.032766	0.091116	0.846535	139	2	-0.20438
Eya4	5		0.48214	0.43764	0.812668	672	1	-0.22601		0.20553	0.41425	1	462	1	-0.22601
Lrrc59	5		0.48314	0.43764	0.812668	673	2	-0.046726		0.32982	0.53066	1	575	2	-0.046726
Pmf1	5		0.4832	0.43764	0.812668	674	2	-0.019814		0.42009	0.65813	1	650	2	-0.019814
Rxra	5		0.48355	0.43764	0.812668	675	2	0.12742		0.91861	0.96861	1	996	0	0.12742
Ddx11	5		0.48664	0.43764	0.812668	676	2	0.0359		0.50679	0.73924	1	727	2	0.0359
Ercc1	5		0.48767	0.44305	0.812668	677	2	-0.29834		0.044238	0.11961	0.890094	166	2	-0.29834
Zbtb33	5		0.48836	0.45568	0.812668	678	2	-0.044061		0.19727	0.41043	1	447	2	-0.044061
Tonsl	5		0.48904	0.45568	0.812668	679	2	-0.065222		0.42355	0.66576	1	653	1	-0.065222
Prdm12	5		0.48938	0.45568	0.812668	680	2	-0.20961		0.11376	0.27508	1	300	3	-0.20961
Wrn	5		0.48955	0.45568	0.812668	681	2	-0.23246		0.044982	0.12705	0.890094	170	3	-0.23246
Suv420h1	5		0.49004	0.45568	0.812668	682	1	-0.19627		0.12252	0.29112	1	314	3	-0.19627
Fam178a	5		0.49102	0.45568	0.812668	683	2	0.061371		0.47631	0.70672	1	700	2	0.061371
Mcm2	5		0.49249	0.45568	0.812668	684	1	-0.40831		0.14472	0.34017	1	354	3	-0.40831
Rpn1	5		0.49315	0.45568	0.812668	685	2	-2.4252		0.00037197	0.00045726	0.084777	5	3	-2.4252
Rcc1	5		0.49346	0.45568	0.812668	686	2	-0.099976		0.45061	0.67317	1	670	2	-0.099976
Mki67	5		0.49486	0.45568	0.812668	687	2	0.084594		0.45724	0.68348	1	679	2	0.084594
Rybp	5		0.49493	0.45568	0.812668	688	2	0.1341		0.54037	0.75531	1	751	2	0.1341
Rpa1	5		0.49521	0.45568	0.812668	689	2	-2.2373		0.013088	0.034582	0.629194	71	3	-2.2373
Rnf212b	5		0.49691	0.45568	0.812668	690	2	0.0058045		0.26519	0.45952	1	516	1	0.0058045
Mllt1	5		0.49784	0.45568	0.812668	691	1	-0.0012422		0.19662	0.41043	1	446	2	-0.0012422
Chaf1a	5		0.4993	0.45568	0.812668	692	2	0.008399		0.2834	0.46941	1	536	1	0.008399
Ep400	5		0.50074	0.45568	0.812668	693	1	0.28375		0.96899	0.99347	1	1064	0	0.28375
Setbp1	5		0.50169	0.46152	0.812668	694	2	0.05359		0.87222	0.9293	1	947	1	0.05359
1110034G24Rik	5		0.50459	0.46152	0.812668	695	1	-0.36788		0.061077	0.15631	0.96593	206	2	-0.36788
Srsf1	5		0.50475	0.46152	0.812668	696	2	0.083661		0.71095	0.82298	1	836	1	0.083661
Phf11b	5		0.50577	0.46152	0.812668	697	2	0.071321		0.90165	0.95603	1	976	0	0.071321
Smc1a	5		0.50611	0.46152	0.812668	698	2	-1.2411		0.019584	0.058813	0.762915	96	3	-1.2411
Phf20	5		0.50713	0.46152	0.812668	699	2	-0.0089599		0.27929	0.4694	1	532	2	-0.0089599
Arid2	5		0.50746	0.46152	0.812668	700	1	0.069134		0.81166	0.90099	1	894	1	0.069134
Bcas2	5		0.50888	0.46152	0.812668	701	2	-0.15623		0.19825	0.41043	1	449	2	-0.15623
Phf5a	5		0.51031	0.46152	0.812668	702	1	-2.3791		0.0068962	0.018733	0.480864	50	2	-2.3791
Cenpw	5		0.5141	0.46153	0.812668	703	1	-0.056702		0.51627	0.73924	1	734	2	-0.056702
Chd1	5		0.51504	0.46153	0.812668	704	1	-0.35451		0.050453	0.13181	0.890094	186	3	-0.35451
Hmgn1	5		0.51645	0.46153	0.812668	705	2	0.050523		0.2012	0.41424	1	455	3	0.050523
Smyd5	5		0.51829	0.46153	0.812668	706	2	-0.058711		0.50169	0.73924	1	723	2	-0.058711
Phip	5		0.52067	0.46153	0.812668	707	2	0.03337		0.55774	0.75918	1	763	1	0.03337
Huwe1	5		0.52114	0.46153	0.812668	708	2	0.099395		0.82288	0.90099	1	903	1	0.099395
Tle1	5		0.52166	0.46153	0.812668	709	2	0.054658		0.53104	0.74328	1	743	2	0.054658
Mbd3l1	5		0.52233	0.46153	0.812668	710	2	-0.057891		0.065863	0.15632	0.96593	212	2	-0.057891
H3f3c	5		0.52253	0.46153	0.812668	711	1	-1.0497		0.0091312	0.024628	0.576114	56	4	-1.0497
D330045A20Rik	5		0.52346	0.46784	0.812668	712	1	-0.0025427		0.68383	0.80342	1	819	1	-0.0025427
Samd11	5		0.52401	0.46784	0.812668	713	2	-0.20259		0.099453	0.2462	1	268	2	-0.20259
Kdm5d	5		0.52502	0.46784	0.812668	714	2	-0.10938		0.083787	0.21538	1	247	3	-0.10938
Yaf2	5		0.52809	0.46784	0.812668	715	1	0.11782		0.90965	0.96146	1	989	0	0.11782
Trim27	5		0.52937	0.46784	0.812668	716	2	0.044584		0.83215	0.91312	1	911	1	0.044584
Rad51	5		0.53004	0.46784	0.812668	717	2	-0.14189		0.55158	0.75532	1	761	1	-0.14189
Mis12	5		0.53071	0.46784	0.812668	718	2	-0.24995		0.25395	0.45952	1	506	2	-0.24995
Setmar	5		0.53238	0.46784	0.812668	719	2	0.044128		0.74475	0.84637	1	852	1	0.044128
Lrwd1	5		0.53271	0.46784	0.812668	720	2	-0.14871		0.082211	0.20868	1	243	3	-0.14871
Exosc8	5		0.5336	0.46784	0.812668	721	1	-1.5248		0.031307	0.08968	0.846535	134	2	-1.5248
Rbbp4	5		0.53438	0.46784	0.812668	722	2	-1.0064		0.17356	0.37394	1	406	2	-1.0064
Hsf1	5		0.53496	0.46784	0.812668	723	1	-0.12529		0.43642	0.67316	1	662	2	-0.12529
Pkm	5		0.53605	0.46784	0.812668	724	2	-1.0748		0.1073	0.2689	1	287	2	-1.0748
Arid1b	5		0.53671	0.46785	0.812668	725	2	0.10651		0.90032	0.95603	1	974	0	0.10651
Phf6	5		0.53705	0.46785	0.812668	726	2	-0.30295		0.083244	0.21146	1	245	2	-0.30295
Nol10	5		0.53769	0.46785	0.812668	727	1	-0.78953		0.17614	0.37395	1	411	2	-0.78953
Rnf20	5		0.54041	0.46785	0.812668	728	1	-1.591		0.017836	0.053046	0.755327	91	4	-1.591
Gsg2	5		0.54103	0.46785	0.812668	729	2	-0.26482		0.032476	0.091108	0.846535	136	3	-0.26482
Prkab2	5		0.54169	0.46785	0.812668	730	2	-0.12645		0.27582	0.4694	1	526	2	-0.12645
Tex10	5		0.54202	0.46785	0.812668	731	2	-0.30865		0.086342	0.22243	1	250	3	-0.30865
Hmgxb4	5		0.54311	0.46785	0.812668	732	1	0.07687		0.86628	0.92501	1	943	1	0.07687
Lemd2	5		0.54401	0.46785	0.812668	733	2	-0.21735		0.076541	0.18277	1	228	2	-0.21735
Tdrd3	5		0.54467	0.46785	0.812668	734	2	0.022026		0.85713	0.92501	1	932	1	0.022026
Zgpat	5		0.54535	0.46785	0.812668	735	1	0.084827		0.93784	0.9779	1	1021	0	0.084827
Phc2	5		0.54599	0.46785	0.812668	736	2	0.0030366		0.45619	0.68348	1	677	2	0.0030366
Asxl2	5		0.54624	0.46785	0.812668	737	1	-0.11559		0.053872	0.13182	0.890094	193	3	-0.11559
Zfp711	5		0.54666	0.46785	0.812668	738	2	0.047136		0.55127	0.75532	1	760	2	0.047136
Bcor	5		0.54758	0.46785	0.812668	739	1	-0.045758		0.19498	0.40709	1	442	1	-0.045758
Arid3c	5		0.54765	0.46785	0.812668	740	2	0.066447		0.67263	0.80342	1	816	1	0.066447
Champ1	5		0.55114	0.47366	0.812668	741	1	-0.1725		0.1443	0.34017	1	352	3	-0.1725
Arid3b	5		0.55127	0.47366	0.812668	742	2	0.011364		0.66709	0.80341	1	813	1	0.011364
Cdyl2	5		0.55226	0.47366	0.812668	743	2	-0.028814		0.34552	0.53656	1	590	1	-0.028814
Tdrd9	5		0.55291	0.48042	0.812668	744	1	-0.18505		0.12918	0.30833	1	326	3	-0.18505
Lmnb1	5		0.55423	0.48042	0.812668	745	2	0.048683		0.58713	0.76741	1	774	1	0.048683
Paox	5		0.55423	0.48042	0.812668	746	2	0.097421		0.84897	0.92501	1	926	1	0.097421
Stag2	5		0.55467	0.48042	0.812668	747	1	-0.032542		0.17189	0.37394	1	400	3	-0.032542
Hmbox1	5		0.55554	0.48042	0.812668	748	2	-0.33251		0.052751	0.13182	0.890094	192	3	-0.33251
Pcgf2	5		0.55686	0.48042	0.812668	749	2	-0.053155		0.44817	0.67317	1	667	2	-0.053155
Aebp2	5		0.55848	0.48042	0.812668	750	2	-0.012853		0.49999	0.73123	1	722	2	-0.012853
Prpf31	5		0.55881	0.48042	0.812668	751	2	-0.03148		0.38751	0.60467	1	625	1	-0.03148
Smek1	5		0.55905	0.48042	0.812668	752	1	0.22106		0.96733	0.99277	1	1060	0	0.22106
Msh4	5		0.55992	0.48042	0.812668	753	2	-0.028003		0.39961	0.62541	1	631	2	-0.028003
Parp1	5		0.56036	0.48042	0.812668	754	1	-0.19944		0.21389	0.42734	1	475	2	-0.19944
Zbtb7a	5		0.5621	0.48042	0.812668	755	1	-0.02422		0.51897	0.73924	1	735	2	-0.02422
Nedd4	5		0.5624	0.48042	0.812668	756	2	-0.27564		0.1339	0.31577	1	335	3	-0.27564
Kmt2d	5		0.5637	0.48042	0.812668	757	2	0.15599		0.93991	0.9779	1	1024	0	0.15599
Zfp532	5		0.56403	0.48042	0.812668	758	2	-0.08577		0.08246	0.20868	1	244	1	-0.08577
Prdm8	5		0.56533	0.48042	0.812668	759	2	-0.10777		0.099914	0.2462	1	272	3	-0.10777
Hnrnpab	5		0.5663	0.48043	0.812668	760	2	0.091042		0.60263	0.77524	1	778	1	0.091042
Smarca5	5		0.56686	0.48043	0.812668	761	1	-0.68275		0.0058523	0.018476	0.480864	46	4	-0.68275
Esco2	5		0.56772	0.48043	0.812668	762	2	-0.57137		0.16559	0.3708	1	390	2	-0.57137
Dnd1	5		0.56858	0.48043	0.812668	763	2	0.079414		0.86254	0.92501	1	940	1	0.079414
Ddx17	5		0.57019	0.48043	0.812668	764	2	-0.017522		0.19177	0.40709	1	439	2	-0.017522
Prkca	5		0.57181	0.48043	0.812668	765	2	-0.17881		0.03248	0.091108	0.846535	137	2	-0.17881
Ino80d	5		0.57242	0.48043	0.812668	766	1	-0.17892		0.0046149	0.017206	0.480864	41	1	-0.17892
Hmgb4	5		0.57327	0.48043	0.812668	767	2	-0.013606		0.25528	0.45952	1	508	2	-0.013606
Samhd1	5		0.57472	0.48043	0.812668	768	2	-0.010599		0.53905	0.75531	1	749	1	-0.010599
Hltf	5		0.57624	0.48043	0.812668	769	2	-0.14135		0.41374	0.65227	1	640	2	-0.14135
Smarca2	5		0.57877	0.48043	0.812668	770	1	0.060072		0.8063	0.90099	1	887	1	0.060072
Prm3	5		0.5792	0.48043	0.812668	771	1	-0.29206		0.046771	0.12705	0.890094	176	3	-0.29206
Sall4	5		0.57962	0.48759	0.812668	772	1	-0.12858		0.35386	0.56321	1	599	2	-0.12858
Npcd	5		0.58002	0.48759	0.812668	773	2	-0.0092688		0.18018	0.38245	1	416	3	-0.0092688
Kat2b	5		0.58004	0.48759	0.812668	774	2	-0.024632		0.46106	0.68349	1	682	2	-0.024632
Csnk2a1	5		0.5805	0.48759	0.812668	775	2	0.060694		0.66359	0.80341	1	810	1	0.060694
Ptbp1	5		0.58087	0.48759	0.812668	776	1	-1.1425		0.0022693	0.0085594	0.386651	29	4	-1.1425
Suv420h2	5		0.58171	0.48759	0.812668	777	1	0.035128		0.67878	0.80342	1	817	1	0.035128
Baz1b	5		0.58338	0.48759	0.812668	778	1	-0.30447		0.024711	0.075667	0.833897	112	4	-0.30447
Sfr1	5		0.58593	0.48759	0.812668	779	2	0.043625		0.83155	0.91312	1	910	1	0.043625
Orc1	5		0.58912	0.4876	0.812668	780	2	-0.42807		0.11653	0.2814	1	305	3	-0.42807
Prmt8	5		0.58961	0.4876	0.812668	781	1	0.00094835		0.15281	0.34365	1	369	3	0.00094835
Rchy1	5		0.59007	0.4876	0.812668	782	2	-0.022167		0.77455	0.87762	1	871	1	-0.022167
Prox1	5		0.59125	0.4876	0.812668	783	1	-0.11423		0.31042	0.50573	1	561	2	-0.11423
Ube2d3	5		0.59166	0.4876	0.812668	784	1	-0.33888		0.046005	0.12705	0.890094	174	4	-0.33888
Hdac4	5		0.59292	0.4876	0.812668	785	2	-0.0059538		0.4303	0.67316	1	659	2	-0.0059538
Gse1	5		0.59324	0.4876	0.812668	786	2	-0.13999		0.24557	0.45952	1	500	2	-0.13999
Rnf8	5		0.59371	0.49484	0.818501	787	1	-0.23647		0.29638	0.48917	1	549	2	-0.23647
Gatad2b	5		0.59609	0.49484	0.818501	788	2	0.094634		0.82414	0.90099	1	904	1	0.094634
Tcp1	5		0.59697	0.49484	0.818501	789	1	-1.4686		0.0086708	0.023313	0.565548	54	4	-1.4686
Nup85	5		0.59738	0.49485	0.818501	790	1	-1.6994		0.017036	0.050453	0.74263	85	3	-1.6994
Kmt2e	5		0.5986	0.49485	0.818501	791	1	-0.048256		0.29323	0.48412	1	547	2	-0.048256
Apobec2	5		0.60081	0.49485	0.818501	792	2	0.022939		0.59453	0.77112	1	776	1	0.022939
Mtf2	5		0.60363	0.50545	0.829868	793	2	0.058931		0.6716	0.80342	1	815	1	0.058931
Phf8	5		0.60623	0.50545	0.829868	794	1	-0.4462		0.17326	0.37394	1	404	3	-0.4462
Exosc10	5		0.60703	0.50545	0.829868	795	2	-0.54315		0.12073	0.28813	1	311	2	-0.54315
Chd3	5		0.60893	0.51312	0.829868	796	2	-0.050193		0.31464	0.51151	1	566	2	-0.050193
Paxip1	5		0.60981	0.51312	0.829868	797	2	-0.18059		0.3048	0.4944	1	555	2	-0.18059
Rsf1	5		0.61142	0.51312	0.829868	798	2	0.0070242		0.73531	0.84281	1	846	1	0.0070242
Exosc9	5		0.61178	0.51312	0.829868	799	1	-0.036694		0.20834	0.42733	1	466	3	-0.036694
Chmp1a	5		0.61297	0.51312	0.829868	800	1	-0.061946		0.47264	0.70672	1	698	1	-0.061946
Msl1	5		0.61336	0.51312	0.829868	801	1	-0.11812		0.11566	0.2814	1	303	3	-0.11812
Ruvbl1	5		0.61375	0.51312	0.829868	802	1	-1.2661		0.079317	0.18651	1	233	1	-1.2661
Chd1l	5		0.61414	0.51312	0.829868	803	1	0.017004		0.51052	0.73924	1	731	2	0.017004
Prmt5	5		0.61493	0.51312	0.829868	804	1	-1.0083		0.22834	0.45483	1	489	2	-1.0083
Uchl5	5		0.61545	0.51312	0.829868	805	2	-0.018262		0.19657	0.41043	1	445	3	-0.018262
Snai1	5		0.61791	0.51312	0.829868	806	2	-0.044297		0.10937	0.26891	1	291	2	-0.044297
Kansl3	5		0.61853	0.51312	0.829868	807	2	-0.26592		0.31605	0.51151	1	567	2	-0.26592
Mbd5	5		0.61945	0.51312	0.829868	808	2	-0.21167		0.036852	0.10955	0.890094	150	1	-0.21167
Actl6b	5		0.62007	0.51312	0.829868	809	2	-0.73009		0.21041	0.42733	1	470	2	-0.73009
Kdm4b	5		0.6213	0.51312	0.829868	810	2	-0.058164		0.17835	0.38245	1	414	2	-0.058164
Actr8	5		0.62252	0.52124	0.84092	811	2	-0.27908		0.038482	0.11129	0.890094	153	2	-0.27908
Nup43	5		0.62283	0.52124	0.84092	812	2	-1.8005		0.00034293	0.0004497	0.084777	4	3	-1.8005
Mcrs1	5		0.62497	0.53938	0.861346	813	2	-0.18231		0.17257	0.37394	1	403	3	-0.18231
Pja2	5		0.62772	0.55585	0.861346	814	2	0.004813		0.64527	0.79962	1	800	1	0.004813
Ubn1	5		0.62802	0.55585	0.861346	815	2	-0.11576		0.27564	0.4694	1	525	1	-0.11576
Prim2	5		0.63072	0.55585	0.861346	816	1	-1.6305		0.041016	0.113	0.890094	159	3	-1.6305
Tnp2	5		0.63136	0.55585	0.861346	817	2	-0.01907		0.41268	0.65227	1	639	2	-0.01907
Usp11	5		0.63257	0.55585	0.861346	818	2	-0.10458		0.51357	0.73924	1	732	2	-0.10458
Parp2	5		0.63337	0.55585	0.861346	819	1	-0.056114		0.15715	0.35085	1	374	3	-0.056114
Hira	5		0.63408	0.55586	0.861346	820	2	-0.13418		0.20773	0.42733	1	465	2	-0.13418
Fbrsl1	5		0.63412	0.55586	0.861346	821	2	-0.24664		0.04915	0.12705	0.890094	183	3	-0.24664
Prdm9	5		0.63439	0.55586	0.861346	822	2	0.050368		0.81885	0.90099	1	898	1	0.050368
Pds5b	5		0.63469	0.55586	0.861346	823	2	-0.065601		0.33795	0.53067	1	581	2	-0.065601
Tdg	5		0.6371	0.55586	0.861346	824	2	0.060389		0.83255	0.91312	1	912	1	0.060389
Mbd4	5		0.6383	0.55586	0.861346	825	2	-0.033624		0.45584	0.68348	1	676	2	-0.033624
Kif20a	5		0.6392	0.55586	0.861346	826	2	-0.15133		0.083603	0.21538	1	246	2	-0.15133
Yy1	5		0.63973	0.55586	0.861346	827	1	-0.23868		0.071052	0.16973	1	219	3	-0.23868
Zfp280c	5		0.6419	0.56464	0.861346	828	2	-0.57045		0.0064153	0.018483	0.480864	48	3	-0.57045
Etaa1	5		0.64429	0.56464	0.861346	829	2	-0.033968		0.04741	0.12705	0.890094	178	1	-0.033968
Nek6	5		0.6449	0.56464	0.861346	830	1	-0.052514		0.59738	0.77112	1	777	1	-0.052514
Jade3	5		0.64518	0.56464	0.861346	831	2	0.11614		0.8387	0.91313	1	918	1	0.11614
Bahd1	5		0.64746	0.56464	0.861346	832	1	0.01183		0.50271	0.73924	1	725	2	0.01183
Top2b	5		0.64856	0.56464	0.861346	833	1	-0.019587		0.20242	0.41424	1	456	3	-0.019587
Keap1	5		0.64875	0.56464	0.861346	834	2	-0.15092		0.10467	0.26312	1	281	3	-0.15092
Zfp541	5		0.64904	0.56464	0.861346	835	2	-0.14728		0.14273	0.34017	1	348	3	-0.14728
Hdac9	5		0.65052	0.56464	0.861346	836	2	-1.6831		0.01213	0.031823	0.622211	67	2	-1.6831
Scml2	5		0.65146	0.56464	0.861346	837	1	-0.19765		0.23786	0.45484	1	496	1	-0.19765
Eya1	5		0.65171	0.56464	0.861346	838	2	0.0020974		0.38865	0.61236	1	628	2	0.0020974
Xpa	5		0.65259	0.56464	0.861346	839	2	-0.1255		0.21111	0.42733	1	471	2	-0.1255
Rad54b	5		0.65362	0.56464	0.861346	840	1	-0.031963		0.49144	0.7113	1	712	2	-0.031963
Tdrd12	5		0.65553	0.56464	0.861346	841	2	-0.17546		0.13014	0.30833	1	329	2	-0.17546
Kat5	5		0.65612	0.56464	0.861346	842	2	-0.21519		0.018771	0.055857	0.762915	95	2	-0.21519
Hmgb2	5		0.65671	0.56464	0.861346	843	2	0.085045		0.74078	0.84282	1	850	1	0.085045
Pja1	5		0.65685	0.56464	0.861346	844	1	-0.16198		0.14895	0.34018	1	365	3	-0.16198
Phf2	5		0.65759	0.56464	0.861346	845	2	-1.6363		0.011297	0.029382	0.601408	63	1	-1.6363
Fkbp6	5		0.65788	0.56464	0.861346	846	2	-0.11931		0.21665	0.43819	1	478	2	-0.11931
Hdac5	5		0.65817	0.56464	0.861346	847	2	-0.18408		0.014644	0.039903	0.670157	78	3	-0.18408
Pdp1	5		0.66005	0.56465	0.861346	848	1	-0.01163		0.49687	0.7234	1	719	1	-0.01163
Mms22l	5		0.6608	0.56465	0.861346	849	2	-1.0773		0.16922	0.37081	1	395	2	-1.0773
Sirt2	5		0.66167	0.56465	0.861346	850	2	-0.072903		0.21258	0.42734	1	473	3	-0.072903
Tdrd7	5		0.66323	0.56465	0.861346	851	1	-0.079969		0.22117	0.44608	1	485	3	-0.079969
Mum1l1	5		0.66342	0.56465	0.861346	852	2	-0.18153		0.36701	0.58406	1	610	2	-0.18153
Blm	5		0.66371	0.56465	0.861346	853	2	0.0046924		0.52065	0.73924	1	736	2	0.0046924
AI481877	5		0.66747	0.56465	0.861346	854	2	-0.1229		0.17509	0.37395	1	409	3	-0.1229
Noc2l	5		0.66848	0.56465	0.861346	855	1	-0.60849		0.019805	0.058813	0.762915	98	2	-0.60849
Mcm7	5		0.68716	0.574	0.861346	856	1	-0.33203		0.17644	0.37395	1	412	2	-0.33203
Kif4	5		0.69178	0.574	0.861346	857	1	-0.20132		0.18375	0.40371	1	424	2	-0.20132
Chmp2b	5		0.69374	0.574	0.861346	858	1	-0.22352		0.029595	0.081902	0.84482	127	4	-0.22352
Cdkn2a	5		0.69763	0.574	0.861346	859	1	-0.31125		0.054107	0.13182	0.890094	194	3	-0.31125
Brwd3	5		0.69957	0.574	0.861346	860	1	0.025463		0.84561	0.91696	1	923	1	0.025463
Pcgf5	5		0.70467	0.57401	0.861346	861	1	-0.17652		0.026201	0.075675	0.833897	115	2	-0.17652
1700024P04Rik	5		0.70594	0.57401	0.861346	862	1	-0.26067		0.10736	0.2689	1	288	3	-0.26067
Pwwp2a	5		0.70657	0.57401	0.861346	863	1	-0.073761		0.38524	0.60467	1	624	1	-0.073761
Usp3	5		0.70845	0.57401	0.861346	864	1	-0.14336		0.014493	0.039903	0.670157	75	4	-0.14336
Mbd6	5		0.70939	0.57401	0.861346	865	1	-0.046746		0.49249	0.716	1	713	1	-0.046746
Hmg20a	5		0.71282	0.57401	0.861346	866	1	-0.46531		0.031128	0.08968	0.846535	132	2	-0.46531
Mlh3	5		0.7159	0.57401	0.861346	867	1	-0.2263		0.033219	0.091116	0.846535	140	3	-0.2263
Ncl	5		0.71621	0.57401	0.861346	868	1	-1.2859		0.094491	0.23596	1	259	3	-1.2859
Rcor3	5		0.72199	0.57401	0.861346	869	1	0.062211		0.37871	0.59127	1	619	2	0.062211
Cbx7	5		0.7238	0.57401	0.861346	870	1	-0.16759		0.083851	0.21538	1	248	3	-0.16759
Exosc5	5		0.7247	0.57401	0.861346	871	1	-0.70953		0.011911	0.031815	0.622211	66	3	-0.70953
Zfp512	5		0.7253	0.57401	0.861346	872	1	-0.064581		0.23107	0.45483	1	491	1	-0.064581
Setd1a	5		0.72857	0.57401	0.861346	873	1	-0.13654		0.1166	0.2814	1	306	3	-0.13654
Rpn2	5		0.73618	0.58316	0.873069	874	1	-0.29739		0.03962	0.113	0.890094	155	4	-0.29739
Nup54	5		0.73792	0.58316	0.873069	875	1	-0.60671		0.15737	0.35085	1	375	3	-0.60671
Jade2	5		0.73935	0.59201	0.878301	876	1	0.034832		0.6986	0.81495	1	827	1	0.034832
Brd9	5		0.74192	0.59201	0.878301	877	1	0.030826		0.71957	0.83499	1	840	1	0.030826
Ercc5	5		0.74362	0.59201	0.878301	878	1	-0.0093625		0.17348	0.37394	1	405	3	-0.0093625
Ppard	5		0.74756	0.59201	0.878301	879	1	-0.18337		0.02554	0.075675	0.833897	114	4	-0.18337
Cited1	5		0.74812	0.59201	0.878301	880	1	-0.23196		0.056116	0.15441	0.96593	196	3	-0.23196
Dek	5		0.7484	0.59201	0.878301	881	1	-0.014313		0.54929	0.75532	1	758	2	-0.014313
Nsmaf	5		0.75034	0.59201	0.878301	882	1	-0.080316		0.11189	0.27507	1	294	1	-0.080316
Prdm11	5		0.7509	0.59201	0.878301	883	1	-0.16616		0.060257	0.15631	0.96593	204	3	-0.16616
Gadd45a	5		0.75392	0.60113	0.886813	884	1	-0.061137		0.18216	0.39115	1	422	2	-0.061137
Men1	5		0.75474	0.60113	0.886813	885	1	-0.29571		0.14354	0.34017	1	351	2	-0.29571
Kat7	5		0.75611	0.60113	0.886813	886	1	0.00046169		0.65828	0.80341	1	807	1	0.00046169
Mbd3	5		0.75638	0.60113	0.886813	887	1	-0.29196		0.077261	0.18277	1	230	2	-0.29196
Ercc2	5		0.7615	0.60114	0.886813	888	1	-2.4491		0.00087757	0.0024526	0.267739	12	3	-2.4491
Rtfdc1	5		0.76521	0.61036	0.897395	889	1	0.12722		0.93857	0.9779	1	1022	0	0.12722
Cited4	5		0.76731	0.61037	0.897395	890	1	-0.28027		0.001963	0.0077129	0.365806	24	4	-0.28027
Phf11a	5		0.76966	0.61037	0.897395	891	1	-0.21051		0.30816	0.49985	1	559	2	-0.21051
Prdm5	5		0.7707	0.62803	0.920277	892	1	0.057852		0.92684	0.97453	1	1006	0	0.057852
Chmp5	5		0.77121	0.62803	0.920277	893	1	-0.12032		0.33649	0.53067	1	578	2	-0.12032
Ywhaz	5		0.77353	0.62804	0.920277	894	1	-0.16104		0.35389	0.56321	1	600	2	-0.16104
Smc3	5		0.77404	0.63669	0.929849	895	1	-1.5733		0.010007	0.027039	0.600352	59	3	-1.5733
Nup160	5		0.77633	0.63669	0.929849	896	1	-1.0554		0.0025767	0.010237	0.44703	30	4	-1.0554
Eya3	5		0.77936	0.6367	0.929849	897	1	0.099406		0.92612	0.97255	1	1005	0	0.099406
Actr5	5		0.78211	0.64565	0.935627	898	1	-0.68666		0.0018235	0.0076147	0.365806	22	4	-0.68666
Baz2b	5		0.7831	0.64565	0.935627	899	1	-0.20033		0.1487	0.34018	1	363	2	-0.20033
Satb1	5		0.78409	0.64565	0.935627	900	1	-0.18352		0.29872	0.4944	1	550	1	-0.18352
Fus	5		0.78605	0.64565	0.935627	901	1	-0.22137		0.27759	0.4694	1	528	1	-0.22137
Kat8	5		0.78776	0.64565	0.935627	902	1	-1.2197		0.16122	0.35908	1	381	2	-1.2197
Zranb3	5		0.78946	0.64565	0.935627	903	1	0.059357		0.92368	0.97255	1	1000	0	0.059357
Prdm2	5		0.79115	0.64565	0.935627	904	1	-1.2549		0.0037505	0.014712	0.480864	35	4	-1.2549
Rad1	5		0.79377	0.66388	0.957653	905	1	-0.23899		0.54136	0.75531	1	752	2	-0.23899
Chd7	5		0.7952	0.67286	0.957653	906	1	-0.075684		0.21686	0.43819	1	479	3	-0.075684
Sarnp	5		0.79661	0.67286	0.957653	907	1	-0.41576		0.02941	0.081895	0.84482	125	4	-0.41576
Rcc2	5		0.80011	0.68111	0.957653	908	1	-0.41793		0.11342	0.27508	1	299	2	-0.41793
Sly	5		0.80081	0.68111	0.957653	909	1	-0.64952		0.088449	0.22243	1	254	3	-0.64952
Smarcal1	5		0.80104	0.68111	0.957653	910	1	-0.03562		0.52532	0.74327	1	741	1	-0.03562
Sap25	5		0.8038	0.68112	0.957653	911	1	-0.34847		0.059477	0.15631	0.96593	201	3	-0.34847
Rcbtb1	5		0.80471	0.68112	0.957653	912	1	-0.035911		0.37376	0.59127	1	616	1	-0.035911
Chd2	5		0.80494	0.68112	0.957653	913	1	-0.059227		0.50849	0.73924	1	728	2	-0.059227
Eid2	5		0.8063	0.69009	0.957653	914	1	-0.072952		0.36311	0.5768	1	608	2	-0.072952
Orc6	5		0.80652	0.69009	0.957653	915	1	-0.93106		0.23718	0.45484	1	495	2	-0.93106
Rorc	5		0.80787	0.69009	0.957653	916	1	0.0056336		0.75935	0.86586	1	859	1	0.0056336
Zbtb20	5		0.81122	0.69009	0.957653	917	1	-0.044842		0.41974	0.65813	1	649	2	-0.044842
Runx3	5		0.81254	0.69009	0.957653	918	1	-0.04439		0.32522	0.51708	1	572	2	-0.04439
Hbp1	5		0.81298	0.69009	0.957653	919	1	-0.033753		0.48664	0.70673	1	709	2	-0.033753
Usp36	5		0.81408	0.69009	0.957653	920	1	-0.28068		0.40032	0.62541	1	632	2	-0.28068
Zfp57	5		0.81626	0.69009	0.957653	921	1	-0.18129		0.021984	0.067693	0.828768	107	3	-0.18129
Hsp90b1	5		0.81669	0.69009	0.957653	922	1	-0.42396		0.030914	0.089672	0.846535	131	4	-0.42396
Ndufaf5	5		0.81799	0.69009	0.957653	923	1	-0.19265		0.086665	0.22243	1	252	3	-0.19265
Hirip3	5		0.8182	0.69009	0.957653	924	1	-0.2201		0.21736	0.43819	1	481	3	-0.2201
Mndal	5		0.82267	0.69009	0.957653	925	1	0.034117		0.85283	0.92501	1	929	1	0.034117
Smyd4	5		0.82456	0.6901	0.957653	926	1	0.0077962		0.7707	0.87344	1	867	1	0.0077962
Crebbp	5		0.82622	0.6901	0.957653	927	1	-0.2173		0.045337	0.12705	0.890094	171	4	-0.2173
Chmp4b	5		0.82684	0.6901	0.957653	928	1	-0.34268		0.021838	0.067693	0.828768	106	3	-0.34268
Morc2a	5		0.82726	0.6901	0.957653	929	1	-0.34014		0.047561	0.12705	0.890094	179	2	-0.34014
Cenpv	5		0.82849	0.6901	0.957653	930	1	-0.10271		0.20267	0.41424	1	457	3	-0.10271
Clasp1	5		0.83114	0.6901	0.957653	931	1	-0.19002		0.098009	0.24118	1	265	3	-0.19002
Scmh1	5		0.83255	0.6901	0.957653	932	1	-0.27314		0.04174	0.113	0.890094	163	3	-0.27314
Wbscr27	5		0.83376	0.6901	0.957653	933	1	-0.075523		0.40067	0.62541	1	633	2	-0.075523
Top2a	5		0.83456	0.6901	0.957653	934	1	-1.4008		0.041736	0.113	0.890094	162	1	-1.4008
Cenpn	5		0.83535	0.6901	0.957653	935	1	-0.19421		0.37492	0.59127	1	617	1	-0.19421
Nap1l2	5		0.83595	0.6901	0.957653	936	1	-0.18819		0.076954	0.18277	1	229	3	-0.18819
Atf2	5		0.83615	0.6901	0.957653	937	1	-0.13238		0.17394	0.37394	1	407	3	-0.13238
Rbbp7	5		0.83654	0.6901	0.957653	938	1	-0.31135		0.18089	0.38245	1	420	3	-0.31135
Tada1	5		0.83733	0.6901	0.957653	939	1	-0.14742		0.12603	0.301	1	321	3	-0.14742
Smyd1	5		0.83772	0.6901	0.957653	940	1	-0.055042		0.51559	0.73924	1	733	2	-0.055042
Exosc1	5		0.83811	0.6901	0.957653	941	1	-0.78957		0.016663	0.050446	0.74263	84	3	-0.78957
Mier1	5		0.8389	0.6901	0.957653	942	1	-0.069771		0.35859	0.56322	1	605	2	-0.069771
Piwil4	5		0.83929	0.6901	0.957653	943	1	-0.24865		0.091838	0.22655	1	257	3	-0.24865
Usp17le	5		0.83967	0.6901	0.957653	944	1	-0.19664		0.059862	0.15631	0.96593	202	3	-0.19664
Mysm1	5		0.84219	0.69947	0.963525	945	1	-0.086825		0.20884	0.42733	1	467	3	-0.086825
Usp49	5		0.84238	0.69947	0.963525	946	1	-0.29965		0.017477	0.053038	0.755327	90	4	-0.29965
Phf24	5		0.84257	0.69947	0.963525	947	1	-0.16072		0.027427	0.076914	0.833897	117	4	-0.16072
Vcp	5		0.84561	0.69947	0.963525	948	1	-0.42514		0.19973	0.41044	1	452	3	-0.42514
Rbx1	5		0.84599	0.69947	0.963525	949	1	-0.75025		0.017153	0.050453	0.74263	87	4	-0.75025
Dppa3	5		0.84636	0.69947	0.963525	950	1	0.024439		0.8287	0.90502	1	907	1	0.024439
Hmgb3	5		0.84655	0.69947	0.963525	951	1	-0.054124		0.83555	0.91312	1	913	1	-0.054124
Hnrnpf	5		0.85155	0.70832	0.969599	952	1	-1.9682		0.0013889	0.0053775	0.365806	17	4	-1.9682
Zfp687	5		0.85283	0.70832	0.969599	953	1	0.049235		0.91516	0.96619	1	993	0	0.049235
Rad51b	5		0.85427	0.70832	0.969599	954	1	-0.33955		0.046426	0.12705	0.890094	175	4	-0.33955
Trex1	5		0.85481	0.70833	0.969599	955	1	-0.20681		0.35495	0.56322	1	601	2	-0.20681
Pot1b	5		0.8566	0.70833	0.969599	956	1	-0.081993		0.34291	0.53655	1	586	2	-0.081993
Baz1a	5		0.85801	0.70833	0.969599	957	1	-0.19355		0.16848	0.37081	1	394	3	-0.19355
Sptbn1	5		0.86133	0.71731	0.97377	958	1	-0.081059		0.45758	0.68348	1	680	2	-0.081059
Nat10	5		0.86151	0.71731	0.97377	959	1	-1.0787		0.19113	0.40709	1	437	2	-1.0787
Jmjd8	5		0.86425	0.71731	0.97377	960	1	-0.060266		0.35141	0.56321	1	598	2	-0.060266
Was	5		0.86442	0.71731	0.97377	961	1	-0.10217		0.25034	0.45952	1	503	2	-0.10217
Slx	5		0.86578	0.71731	0.97377	962	1	0.026974		0.80035	0.89305	1	883	1	0.026974
Hcfc1	5		0.86762	0.71732	0.97377	963	1	-2.6323		0.0067971	0.018483	0.480864	49	3	-2.6323
Chmp1b	5		0.87157	0.71732	0.97377	964	1	0.00051445		0.86185	0.92501	1	939	1	0.00051445
Ttf2	5		0.87222	0.71732	0.97377	965	1	0.21235		0.98196	0.99601	1	1080	0	0.21235
Zbtb7c	5		0.87464	0.72625	0.984877	966	1	-1.1107		0.051897	0.13181	0.890094	190	3	-1.1107
Nup107	5		0.87511	0.73564	0.986385	967	1	-0.13497		0.5216	0.73924	1	737	2	-0.13497
Kdm1b	5		0.87559	0.73564	0.986385	968	1	-0.023536		0.64232	0.79962	1	799	1	-0.023536
Cdk9	5		0.87591	0.73564	0.986385	969	1	-0.12001		0.80562	0.90099	1	886	1	-0.12001
Pagr1a	5		0.8767	0.73564	0.986385	970	1	-0.096413		0.30691	0.49985	1	556	1	-0.096413
Brca2	5		0.87811	0.73564	0.986385	971	1	-0.19187		0.29114	0.48412	1	544	2	-0.19187
Chd5	5		0.87904	0.73564	0.986385	972	1	-0.1631		0.10585	0.2689	1	285	3	-0.1631
Bre	5		0.87982	0.73564	0.986385	973	1	-0.063512		0.80697	0.90099	1	888	1	-0.063512
Camta2	5		0.88242	0.73565	0.986385	974	1	-0.10044		0.16221	0.35909	1	383	3	-0.10044
Brcc3	5		0.88423	0.73565	0.986385	975	1	-0.29051		0.099981	0.2462	1	273	3	-0.29051
Ilf2	5		0.88631	0.73565	0.986385	976	1	-0.66243		0.081675	0.20867	1	240	3	-0.66243
Rbck1	5		0.8866	0.73565	0.986385	977	1	-0.50473		0.040111	0.113	0.890094	157	3	-0.50473
Rbl1	5		0.89024	0.74475	0.990486	978	1	-0.032737		0.45166	0.67317	1	672	2	-0.032737
Hmgn5	5		0.89095	0.74475	0.990486	979	1	-0.37741		0.039529	0.113	0.890094	154	4	-0.37741
Chmp2a	5		0.89152	0.74475	0.990486	980	1	-0.1876		0.35741	0.56322	1	604	2	-0.1876
Rpa3	5		0.89167	0.74475	0.990486	981	1	0.10473		0.76415	0.86948	1	863	1	0.10473
Brd3	5		0.89252	0.74475	0.990486	982	1	-0.30356		0.018315	0.05585	0.762915	93	3	-0.30356
Rfc1	5		0.89308	0.74475	0.990486	983	1	-0.099536		0.32919	0.53066	1	573	2	-0.099536
Ncoa3	5		0.89322	0.74475	0.990486	984	1	-0.23593		0.21787	0.43819	1	482	3	-0.23593
Lmnb2	5		0.8935	0.74475	0.990486	985	1	-0.095209		0.36027	0.56986	1	606	2	-0.095209
Tet3	5		0.89545	0.75372	0.995344	986	1	-0.079314		0.50883	0.73924	1	729	2	-0.079314
Kdm8	5		0.89614	0.75372	0.995344	987	1	-0.4031		0.034402	0.094592	0.860595	142	2	-0.4031
Hnrnph1	5		0.89655	0.75372	0.995344	988	1	-0.57711		0.0040671	0.016019	0.480864	38	4	-0.57711
Msx2	5		0.89899	0.75373	0.995344	989	1	-0.33167		0.11528	0.2814	1	301	3	-0.33167
Cenpk	5		0.89926	0.75373	0.995344	990	1	-0.092389		0.22148	0.44608	1	486	2	-0.092389
Prpf19	5		0.90006	0.75373	0.995344	991	1	-0.060532		0.29288	0.48412	1	546	2	-0.060532
Phf21b	5		0.90019	0.75373	0.995344	992	1	0.035249		0.92549	0.97255	1	1002	0	0.035249
Usp22	5		0.90085	0.76267	1	993	1	-0.089437		0.45932	0.68349	1	681	2	-0.089437
Taf1	5		0.90125	0.76267	1	994	1	-0.28176		0.58463	0.76741	1	773	1	-0.28176
Anp32b	5		0.90151	0.76267	1	995	1	-0.37533		0.018578	0.05585	0.762915	94	3	-0.37533
Hdac8	5		0.90178	0.76267	1	996	1	-0.20918		0.039719	0.113	0.890094	156	2	-0.20918
Rbm12b1	5		0.90347	0.76267	1	997	1	-0.32677		0.028667	0.078297	0.833897	120	3	-0.32677
Chmp4c	5		0.90373	0.76267	1	998	1	-0.22129		0.27888	0.4694	1	530	2	-0.22129
Orc4	5		0.90425	0.76267	1	999	1	-0.81193		0.060125	0.15631	0.96593	203	3	-0.81193
Mis18bp1	5		0.90616	0.77165	1	1000	1	-0.22596		0.48363	0.70673	1	707	2	-0.22596
Brpf3	5		0.90679	0.77166	1	1001	1	-0.22391		0.18937	0.40372	1	433	3	-0.22391
Tlk1	5		0.90755	0.78017	1	1002	1	-0.37385		0.012863	0.033289	0.622984	70	3	-0.37385
Maz	5		0.90767	0.78017	1	1003	1	-0.27045		0.040613	0.113	0.890094	158	4	-0.27045
Mdm2	5		0.90879	0.79775	1	1004	1	-1.1802		0.13309	0.31577	1	333	2	-1.1802
Sgf29	5		0.90891	0.79775	1	1005	1	-0.27444		0.099594	0.2462	1	270	1	-0.27444
H3f3a	5		0.90965	0.79775	1	1006	1	-0.41652		0.0075251	0.019088	0.480864	52	4	-0.41652
Nol9	5		0.91063	0.79775	1	1007	1	-0.47281		0.10682	0.2689	1	286	3	-0.47281
Usp12	5		0.91256	0.79776	1	1008	1	-0.025041		0.7509	0.85828	1	855	1	-0.025041
Cecr2	5		0.91375	0.80696	1	1009	1	-0.17606		0.10774	0.2689	1	289	2	-0.17606
Pwp2	5		0.91458	0.80696	1	1010	1	-0.45989		0.16632	0.3708	1	391	2	-0.45989
Vapa	5		0.91481	0.80696	1	1011	1	-0.14776		0.16177	0.35909	1	382	3	-0.14776
Prdm6	5		0.91493	0.80696	1	1012	1	-0.21191		0.12291	0.29112	1	315	3	-0.21191
Vps72	5		0.91563	0.80696	1	1013	1	-0.20568		0.21283	0.42734	1	474	3	-0.20568
Gins2	5		0.9161	0.80696	1	1014	1	-0.46287		0.25684	0.45952	1	510	2	-0.46287
Hspbap1	5		0.91759	0.80696	1	1015	1	0.0022716		0.76966	0.87344	1	866	1	0.0022716
Senp1	5		0.91884	0.80696	1	1016	1	-0.58429		0.0048887	0.017909	0.480864	43	4	-0.58429
Hmgb1	5		0.91974	0.80696	1	1017	1	-0.24958		0.097321	0.24117	1	264	3	-0.24958
Brms1	5		0.92063	0.80697	1	1018	1	-0.14626		0.22197	0.44608	1	487	2	-0.14626
Wdr76	5		0.92184	0.80697	1	1019	1	-0.25927		0.13319	0.31577	1	334	3	-0.25927
Kmt5a	5		0.92205	0.80697	1	1020	1	-1.1795		0.13787	0.33736	1	340	3	-1.1795
Btaf1	5		0.92282	0.80697	1	1021	1	-0.123		0.20439	0.41425	1	460	3	-0.123
Morc2b	5		0.92432	0.80697	1	1022	0	-0.097936		0.35089	0.56321	1	596	2	-0.097936
Piwil2	5		0.92453	0.80697	1	1023	0	-0.15371		0.20934	0.42733	1	468	3	-0.15371
Aurkb	5		0.92559	0.80697	1	1024	0	-3.2861		0.00073678	0.0015078	0.197525	10	4	-3.2861
Whsc1	5		0.9258	0.80697	1	1025	0	-0.15183		0.14262	0.34017	1	347	3	-0.15183
Smyd3	5		0.92612	0.80697	1	1026	0	0.0028167		0.75283	0.85828	1	857	1	0.0028167
L3mbtl1	5		0.92684	0.81579	1	1027	0	-0.22208		0.11799	0.28141	1	308	2	-0.22208
Atxn7	5		0.92879	0.8158	1	1028	0	-0.19159		0.18075	0.38245	1	419	2	-0.19159
Rnf138rt1	5		0.9291	0.82399	1	1029	0	-0.26526		0.035114	0.0946	0.860595	144	4	-0.26526
Cxxc1	5		0.9297	0.82399	1	1030	0	-0.4078		0.17139	0.37394	1	398	2	-0.4078
Tada3	5		0.9298	0.82399	1	1031	0	-0.478		0.011318	0.029382	0.601408	64	4	-0.478
Scml4	5		0.9299	0.82399	1	1032	0	-0.30865		0.032754	0.091116	0.846535	138	3	-0.30865
Setd7	5		0.9302	0.82399	1	1033	0	-0.29891		0.0039658	0.01512	0.480864	37	3	-0.29891
Ddx21	5		0.9308	0.82399	1	1034	0	-1.275		0.017299	0.050453	0.74263	89	3	-1.275
Grm7	5		0.93179	0.824	1	1035	0	-0.081956		0.62768	0.79137	1	790	1	-0.081956
Ddb2	5		0.93218	0.824	1	1036	0	-0.11828		0.1844	0.40371	1	426	3	-0.11828
Tdrd5	5		0.93228	0.824	1	1037	0	-0.09105		0.34893	0.55693	1	594	2	-0.09105
Kdm4a	5		0.93315	0.824	1	1038	0	-0.12837		0.3298	0.53066	1	574	2	-0.12837
Tnks1bp1	5		0.93402	0.83231	1	1039	0	-0.16392		0.1944	0.40709	1	441	3	-0.16392
Atn1	5		0.93497	0.83231	1	1040	0	-0.16365		0.42409	0.66577	1	654	1	-0.16365
Nap1l3	5		0.93553	0.83231	1	1041	0	-0.25704		0.01453	0.039903	0.670157	76	4	-0.25704
Csnk1a1	5		0.93646	0.84036	1	1042	0	-0.344		0.19851	0.41044	1	450	2	-0.344
Bub1b	5		0.93711	0.84037	1	1043	0	-0.14226		0.34822	0.55692	1	592	2	-0.14226
Fbxo11	5		0.9372	0.84037	1	1044	0	-0.24071		0.01728	0.050453	0.74263	88	4	-0.24071
Hcfc2	5		0.93784	0.84037	1	1045	0	-0.22742		0.099046	0.24118	1	267	3	-0.22742
Rxrg	5		0.93866	0.84818	1	1046	0	-0.28948		0.063472	0.15632	0.96593	208	3	-0.28948
Eid1	5		0.93902	0.84818	1	1047	0	-0.40537		0.024553	0.075667	0.833897	111	3	-0.40537
Glyr1	5		0.93955	0.84818	1	1048	0	-0.10594		0.40845	0.62541	1	638	2	-0.10594
Clasp2	5		0.93964	0.84818	1	1049	0	-0.18053		0.25547	0.45952	1	509	2	-0.18053
Xrcc5	5		0.94	0.84818	1	1050	0	-0.22097		0.36387	0.57681	1	609	1	-0.22097
Sgol2a	5		0.94017	0.84819	1	1051	0	-0.26941		0.43482	0.67316	1	661	2	-0.26941
Mst1	5		0.9407	0.84819	1	1052	0	-0.23157		0.065116	0.15632	0.96593	211	3	-0.23157
Ercc8	5		0.94157	0.84819	1	1053	0	-0.26937		0.014758	0.04183	0.685087	79	3	-0.26937
Baz2a	5		0.94312	0.86178	1	1054	0	-0.068168		0.4959	0.7234	1	718	2	-0.068168
Fscn1	5		0.94337	0.86178	1	1055	0	-0.049137		0.82161	0.90099	1	901	1	-0.049137
Psip1	5		0.94345	0.86178	1	1056	0	-0.061674		0.8458	0.91696	1	924	1	-0.061674
Zkscan3	5		0.94396	0.86178	1	1057	0	-0.15909		0.23438	0.45484	1	494	2	-0.15909
Exosc3	5		0.94471	0.86179	1	1058	0	-0.17642		0.13623	0.32371	1	339	3	-0.17642
Arrb1	5		0.94537	0.86179	1	1059	0	-0.002935		0.76123	0.86587	1	861	1	-0.002935
Xrcc3	5		0.94545	0.86179	1	1060	0	-0.78366		0.031234	0.08968	0.846535	133	4	-0.78366
Satb2	5		0.94578	0.86871	1	1061	0	-0.30985		0.015455	0.043923	0.701702	82	3	-0.30985
Tial1	5		0.94594	0.86871	1	1062	0	-0.98067		0.16737	0.37081	1	393	3	-0.98067
Id2	5		0.94643	0.86871	1	1063	0	-0.17988		0.16049	0.35908	1	379	2	-0.17988
Pwwp2b	5		0.94659	0.86871	1	1064	0	-0.092037		0.47872	0.70672	1	703	2	-0.092037
Setdb2	5		0.94667	0.86871	1	1065	0	-0.13169		0.39395	0.61817	1	630	2	-0.13169
Rad51c	5		0.94787	0.86871	1	1066	0	-0.38945		0.1774	0.37395	1	413	3	-0.38945
Hnrnpr	5		0.94889	0.86871	1	1067	0	-0.023656		0.54995	0.75532	1	759	2	-0.023656
Cir1	5		0.94912	0.86871	1	1068	0	-0.13105		0.46835	0.69877	1	691	2	-0.13105
Nap1l1	5		0.94928	0.86871	1	1069	0	-0.085766		0.76914	0.87344	1	865	1	-0.085766
Ppox	5		0.94943	0.86871	1	1070	0	-0.9225		0.021792	0.067686	0.828768	105	4	-0.9225
Cbx8	5		0.94951	0.86871	1	1071	0	-0.13582		0.18392	0.40371	1	425	3	-0.13582
Pbk	5		0.94959	0.86871	1	1072	0	-0.21893		0.16668	0.3708	1	392	3	-0.21893
Tle4	5		0.94966	0.86871	1	1073	0	-0.36506		0.026228	0.075675	0.833897	116	4	-0.36506
Ska1	5		0.94974	0.86871	1	1074	0	-1.1951		0.051293	0.13181	0.890094	188	3	-1.1951
Pa2g4	5		0.95058	0.86871	1	1075	0	-0.15018		0.62501	0.78725	1	787	1	-0.15018
L3mbtl3	5		0.95141	0.86871	1	1076	0	-0.14441		0.35566	0.56322	1	603	2	-0.14441
Mybbp1a	5		0.95186	0.86871	1	1077	0	-0.36543		0.15238	0.34365	1	368	3	-0.36543
Kdm2a	5		0.95303	0.86871	1	1078	0	-0.22014		0.14283	0.34017	1	349	3	-0.22014
Eya2	5		0.9531	0.86871	1	1079	0	-0.14047		0.20513	0.41425	1	461	3	-0.14047
Hmga2	5		0.95332	0.86871	1	1080	0	-0.29535		0.075618	0.17903	1	227	3	-0.29535
Hmg20b	5		0.95426	0.86871	1	1081	0	-0.1952		0.15021	0.34018	1	366	2	-0.1952
Mov10	5		0.9558	0.86871	1	1082	0	-0.19989		0.1786	0.38245	1	415	2	-0.19989
Zcwpw1	5		0.95778	0.87494	1	1083	0	-0.14866		0.44642	0.67317	1	666	2	-0.14866
Cenpl	5		0.95798	0.87494	1	1084	0	-1.2368		0.11113	0.26891	1	293	3	-1.2368
Prrx1	5		0.95844	0.88106	1	1085	0	-0.20903		0.13038	0.30833	1	330	3	-0.20903
Hinfp	5		0.95903	0.88106	1	1086	0	-2.3873		0.049026	0.12705	0.890094	181	3	-2.3873
Rnf212	5		0.96089	0.88725	1	1087	0	-0.37034		0.1481	0.34018	1	360	3	-0.37034
Rbbp8	5		0.96195	0.88725	1	1088	0	-0.21559		0.2166	0.43819	1	477	3	-0.21559
Zbtb16	5		0.96304	0.88726	1	1089	0	-0.22558		0.090418	0.22244	1	255	3	-0.22558
Wdr82	5		0.96376	0.88726	1	1090	0	-0.38064		0.080651	0.18652	1	238	3	-0.38064
Gm10093	5		0.96382	0.88726	1	1091	0	-0.31415		0.10539	0.26312	1	284	3	-0.31415
Zfp326	5		0.96446	0.89313	1	1092	0	-0.35977		0.079921	0.18652	1	234	2	-0.35977
Smndc1	5		0.96452	0.89313	1	1093	0	-0.54585		0.14502	0.34017	1	355	3	-0.54585
Ino80c	5		0.96458	0.89313	1	1094	0	-0.55168		0.0021967	0.0078188	0.365806	28	3	-0.55168
H2afx	5		0.96481	0.89885	1	1095	0	-0.45689		0.087311	0.22243	1	253	3	-0.45689
Prkcd	5		0.96584	0.89885	1	1096	0	-0.26017		0.1631	0.36754	1	386	3	-0.26017
Bmi1	5		0.96595	0.89885	1	1097	0	-0.22347		0.0096298	0.026056	0.598836	57	1	-0.22347
Leo1	5		0.96629	0.89885	1	1098	0	-0.1021		0.46402	0.6906	1	686	1	-0.1021
Banp	5		0.96771	0.89886	1	1099	0	-0.48232		0.16533	0.3708	1	389	3	-0.48232
Dph7	5		0.96793	0.89886	1	1100	0	-0.69842		0.0042007	0.016027	0.480864	40	3	-0.69842
Bcorl1	5		0.96809	0.89886	1	1101	0	-0.15113		0.14651	0.34017	1	357	1	-0.15113
Kmt2b	5		0.96878	0.89886	1	1102	0	-0.71973		0.00052253	0.00091074	0.132563	9	4	-0.71973
Bap1	5		0.97007	0.90389	1	1103	0	-1.4513		0.021467	0.067686	0.828768	104	4	-1.4513
Nasp	5		0.97077	0.9039	1	1104	0	-0.46179		0.035999	0.1005	0.889584	147	3	-0.46179
Nifk	5		0.9719	0.90866	1	1105	0	-0.47582		0.10345	0.26311	1	278	1	-0.47582
Crb2	5		0.97327	0.90866	1	1106	0	-0.34		0.0052573	0.017916	0.480864	44	4	-0.34
Kdm5b	5		0.97346	0.90866	1	1107	0	-0.36554		0.028821	0.078297	0.833897	123	4	-0.36554
Nek9	5		0.97355	0.90866	1	1108	0	-0.13178		0.48595	0.70673	1	708	2	-0.13178
Bptf	5		0.97359	0.90866	1	1109	0	-0.71494		0.0020618	0.0077205	0.365806	25	4	-0.71494
Zmym3	5		0.97387	0.90866	1	1110	0	-0.3403		0.0071249	0.01874	0.480864	51	2	-0.3403
Tfpt	5		0.97405	0.90867	1	1111	0	-1.2547		9.5356e-05	9.4475e-05	0.061881	1	4	-1.2547
Shprh	5		0.9756	0.90867	1	1112	0	-0.34198		0.019789	0.058813	0.762915	97	4	-0.34198
Paf1	5		0.97577	0.90867	1	1113	0	-0.21124		0.36912	0.58407	1	613	2	-0.21124
Piwil1	5		0.97581	0.90867	1	1114	0	-0.19913		0.28469	0.47406	1	537	2	-0.19913
Zbtb4	5		0.97645	0.91353	1	1115	0	-0.16021		0.46904	0.69877	1	692	2	-0.16021
Anp32a	5		0.97674	0.91353	1	1116	0	-0.31098		0.04567	0.12705	0.890094	172	4	-0.31098
Maob	5		0.97694	0.91826	1	1117	0	-0.27431		0.03703	0.11128	0.890094	151	4	-0.27431
Ing4	5		0.97764	0.91827	1	1118	0	-0.28582		0.28854	0.48412	1	541	2	-0.28582
Hat1	5		0.97839	0.92685	1	1119	0	-0.12134		0.54434	0.75531	1	755	2	-0.12134
Kansl2	5		0.97855	0.92686	1	1120	0	-0.43127		0.19778	0.41043	1	448	3	-0.43127
Mum1	5		0.97984	0.93444	1	1121	0	-0.23154		0.18345	0.40371	1	423	3	-0.23154
Hnrnpd	5		0.98028	0.93444	1	1122	0	-0.4497		0.028497	0.07829	0.833897	119	4	-0.4497
Msl3	5		0.98113	0.93445	1	1123	0	-0.35662		0.086377	0.22243	1	251	3	-0.35662
Cd2bp2	5		0.98162	0.93445	1	1124	0	-0.69362		0.073796	0.17311	1	223	3	-0.69362
Pygo1	5		0.98169	0.93828	1	1125	0	-0.44161		0.0098278	0.027031	0.600352	58	3	-0.44161
Atad2b	5		0.98179	0.93828	1	1126	0	-0.14983		0.65757	0.80341	1	806	1	-0.14983
Zfp592	5		0.98189	0.93828	1	1127	0	-0.19998		0.21964	0.44207	1	483	3	-0.19998
Tada2b	5		0.98365	0.94807	1	1128	0	-0.47564		0.0047941	0.017909	0.480864	42	4	-0.47564
Kmt2c	5		0.98412	0.95107	1	1129	0	-0.34507		0.02934	0.081895	0.84482	124	3	-0.34507
Smyd2	5		0.98466	0.95379	1	1130	0	-0.16497		0.38864	0.61236	1	627	2	-0.16497
Ino80e	5		0.98475	0.95379	1	1131	0	-0.38036		0.033407	0.091116	0.846535	141	4	-0.38036
Mau2	5		0.98567	0.95645	1	1132	0	-0.3584		0.043614	0.11736	0.890094	164	4	-0.3584
Rnf138	5		0.9869	0.95646	1	1133	0	-0.27948		0.14852	0.34018	1	362	3	-0.27948
Incenp	5		0.98718	0.95646	1	1134	0	-0.29487		0.37304	0.59127	1	615	2	-0.29487
Rad51d	5		0.98756	0.95646	1	1135	0	-0.57161		0.014946	0.041837	0.685087	80	4	-0.57161
Nek2	5		0.99061	0.96881	1	1136	0	-0.21937		0.043858	0.11736	0.890094	165	4	-0.21937
Zfp638	5		0.9909	0.96881	1	1137	0	-0.80519		0.0029355	0.012414	0.478596	33	4	-0.80519
Dhx9	5		0.99197	0.97468	1	1138	0	-2.2299		0.0014851	0.006481	0.365806	19	4	-2.2299
Psat1	5		0.99223	0.97468	1	1139	0	-0.53145		0.028738	0.078297	0.833897	122	4	-0.53145
Rpl6	5		0.99288	0.97629	1	1140	0	-2.9962		0.0011479	0.0040549	0.354125	15	4	-2.9962
Pml	5		0.99368	0.97782	1	1141	0	-0.29821		0.048658	0.12705	0.890094	180	4	-0.29821
Aire	5		0.99398	0.97947	1	1142	0	-0.38364		0.02322	0.075667	0.833897	109	4	-0.38364
Arid5b	5		0.99419	0.98087	1	1143	0	-0.34766		0.055358	0.1544	0.96593	195	3	-0.34766
Nfrkb	5		0.99436	0.9822	1	1144	0	-0.47496		0.013157	0.034582	0.629194	72	4	-0.47496
Fam175b	5		0.9951	0.98691	1	1145	0	-0.27793		0.01188	0.031815	0.622211	65	4	-0.27793
Stk4	5		0.99524	0.98691	1	1146	0	-0.53913		0.0086298	0.023313	0.565548	53	4	-0.53913
Kdm4c	5		0.99528	0.98691	1	1147	0	-0.39214		0.010723	0.029374	0.601408	61	4	-0.39214
Ddx4	5		0.99592	0.98783	1	1148	0	-0.76096		0.0040825	0.016019	0.480864	39	5	-0.76096
Dtx3l	5		0.99625	0.98876	1	1149	0	-0.3662		0.0037533	0.014712	0.480864	36	5	-0.3662
Mcm4	5		0.99697	0.99039	1	1150	0	-1.4856		0.0030266	0.012422	0.478596	34	5	-1.4856
Hdac1	5		0.99702	0.99039	1	1151	0	-0.92458		0.0021487	0.0077205	0.365806	27	5	-0.92458
Exosc2	5		0.99716	0.9912	1	1152	0	-1.5017		0.0028368	0.011386	0.46612	32	5	-1.5017
Sumo1	5		0.99721	0.9912	1	1153	0	-0.62994		0.0027908	0.011386	0.46612	31	5	-0.62994
Cenph	5		0.99808	0.99336	1	1154	0	-0.47521		0.0019212	0.0077129	0.365806	23	5	-0.47521
Msh6	5		0.99818	0.99336	1	1155	0	-1.0329		0.0018164	0.0076147	0.365806	21	5	-1.0329
Mlh1	5		0.99859	0.99557	1	1156	0	-0.53065		0.0014063	0.0053775	0.365806	18	5	-0.53065
Rbbp6	5		0.99959	0.99972	1	1157	0	-1.2233		0.0004091	0.00047993	0.084777	7	5	-1.2233
Pif1	5		0.99961	0.99972	1	1158	0	-0.72903		0.00038512	0.00047238	0.084777	6	5	-0.72903
Mlxipl	5		0.99983	0.99988	1	1159	0	-0.76778		0.00017431	0.00015494	0.067657	3	5	-0.76778
Exosc6	5		0.9999	0.99994	1	1160	0	-1.7841		0.0001015	9.4475e-05	0.061881	2	5	-1.7841

## Sheet: sgRNA_level_Changes
sgrna	Gene	control_count	treatment_count	control_mean	treat_mean	LFC	control_var	adj_var	score	p.low	p.high	p.twosided	FDR	high_in_treatment
gRNA_76	0610010K14Rik	2708.6/1892.3	2568/3191.3	2300.5	2879.6	0.32383	333140	145200	1.5199	0.93573	0.064267	0.12853	0.27962	TRUE
gRNA_77	0610010K14Rik	8293/6203.3	7575.2/3919.2	7248.2	5747.2	-0.33471	2183500	605620	1.9287	0.026881	0.97312	0.053763	0.15494	FALSE
gRNA_78	0610010K14Rik	3478.8/3127.2	3534.7/4908.5	3303	4221.6	0.3539	61816	227720	1.9249	0.97288	0.027122	0.054245	0.15565	TRUE
gRNA_79	0610010K14Rik	2806.6/1758.2	2398.8/1232.5	2282.4	1815.6	-0.32993	549620	143780	1.231	0.10916	0.89084	0.21832	0.39688	FALSE
gRNA_80	0610010K14Rik	6362.9/4558.5	6814.5/5500.8	5460.7	6157.7	0.17326	1627900	425710	1.0682	0.85728	0.14272	0.28545	0.4735	TRUE
gRNA_5741	1110034G24Rik	3467.3/3281.4	2884.4/4026.7	3374.4	3455.6	0.034297	17281	233860	0.16792	0.56668	0.43332	0.86665	0.93218	TRUE
gRNA_5742	1110034G24Rik	2166.6/1698.9	2945.1/845.38	1932.7	1895.2	-0.028241	109360	116910	0.10963	0.45635	0.54365	0.9127	0.95978	FALSE
gRNA_5743	1110034G24Rik	3794.4/4137.5	3475.8/7770.6	3965.9	5623.2	0.50362	58882	285920	3.0993	0.99903	0.00096983	0.0019397	0.01233	TRUE
gRNA_5744	1110034G24Rik	1296.6/1535.8	433.21/428.48	1416.2	430.85	-1.7145	28604	79420	3.4968	0.00023541	0.99976	0.00047083	0.0039624	FALSE
gRNA_5745	1110034G24Rik	3008.5/1889.4	2169.7/984.35	2448.9	1577	-0.6346	626170	156940	2.2008	0.013874	0.98613	0.027748	0.096211	FALSE
gRNA_81	1700024P04Rik	5534.2/4502.9	3632.2/6096.4	5018.6	4864.3	-0.045047	531730	383250	0.24926	0.40158	0.59842	0.80316	0.89173	FALSE
gRNA_82	1700024P04Rik	4086.8/2865.6	3808.8/5110.4	3476.2	4459.6	0.3593	745690	242670	1.9962	0.97704	0.022955	0.04591	0.1381	TRUE
gRNA_83	1700024P04Rik	1867.5/1612.2	2096.1/319.29	1739.8	1207.7	-0.52631	32603	102580	1.6614	0.048317	0.95168	0.096634	0.23054	FALSE
gRNA_84	1700024P04Rik	1370/549.99	1372.3/46.322	959.97	709.31	-0.43605	336170	48976	1.1327	0.12867	0.87133	0.25734	0.44459	FALSE
gRNA_85	1700024P04Rik	740.58/1056.2	956.56/183.64	898.41	570.1	-0.65525	49822	45103	1.546	0.061049	0.93895	0.1221	0.27007	FALSE
gRNA_100	A1cf	1730.8/1868.6	1627.1/1942.2	1799.7	1784.6	-0.01211	9502.3	106990	0.046018	0.48165	0.51835	0.9633	0.9811	FALSE
gRNA_96	A1cf	6026.8/5487.3	4602.5/4256.7	5757.1	4429.6	-0.37808	145540	454660	1.9687	0.024495	0.97551	0.04899	0.14447	FALSE
gRNA_97	A1cf	4564.6/4689	4362.5/2881.9	4626.8	3622.2	-0.35307	7737.6	346370	1.707	0.043914	0.95609	0.087827	0.2163	FALSE
gRNA_98	A1cf	1346.9/2628.4	483.8/1351.6	1987.6	917.71	-1.1141	821120	121060	3.0751	0.0010522	0.99895	0.0021045	0.013057	FALSE
gRNA_99	A1cf	807.31/431.39	1842.3/981.04	619.35	1411.7	1.1873	70656	28409	4.7007	1	1.2962e-06	2.5925e-06	3.8276e-05	TRUE
gRNA_106	Actb	632.67/858.34	741.33/0	745.5	370.67	-1.0061	25464	35769	1.9826	0.023704	0.9763	0.047407	0.14118	FALSE
gRNA_107	Actb	4095.9/4347.3	4417.6/7505.9	4221.6	5961.8	0.49786	31608	309030	3.1304	0.99913	0.00087298	0.001746	0.011479	TRUE
gRNA_108	Actb	3869.3/2655.8	2944.2/3707.4	3262.6	3325.8	0.02769	736300	224250	0.13355	0.55312	0.44688	0.89376	0.94923	TRUE
gRNA_109	Actb	1937.5/1614.4	282.37/489.69	1776	386.03	-2.1989	52214	105240	4.2851	9.133e-06	0.99999	1.8266e-05	0.00023173	FALSE
gRNA_110	Actb	82.379/107.48	160.04/799.06	94.928	479.55	2.3247	314.98	2770.7	7.307	1	1.4166e-13	2.8333e-13	8.601e-12	TRUE
gRNA_111	Actl6a	841.91/930.24	931.72/1761.9	886.07	1346.8	0.6035	3901.1	44334	2.1882	0.98567	0.014328	0.028656	0.098385	TRUE
gRNA_112	Actl6a	3184.8/3918.1	3206.3/2584.1	3551.4	2895.2	-0.29464	268910	249220	1.3145	0.094341	0.90566	0.18868	0.36122	FALSE
gRNA_113	Actl6a	827.08/214.96	811.23/1649.4	521.02	1230.3	1.238	187350	22918	4.6853	1	1.3979e-06	2.7958e-06	4.0873e-05	TRUE
gRNA_114	Actl6a	15.652/0	226.26/0	7.826	113.13	3.6928	122.49	126.66	9.3568	1	5.4317e-21	1.0863e-20	4.5201e-19	TRUE
gRNA_115	Actl6a	1130.2/1366.8	2187.2/2656.9	1248.5	2422.1	0.95545	27987	67901	4.5036	1	3.3408e-06	6.6816e-06	9.2241e-05	TRUE
gRNA_116	Actl6b	5586.1/8047.5	6167/9932.8	6816.8	8049.9	0.23985	3029200	561080	1.6463	0.95015	0.049853	0.099706	0.23598	TRUE
gRNA_117	Actl6b	9734.7/6803	9523.3/5155	8268.8	7339.1	-0.17205	4297400	713560	1.1006	0.13554	0.86446	0.27108	0.4598	FALSE
gRNA_118	Actl6b	243.84/256.46	34.031/0	250.15	17.016	-3.8012	79.678	9215.5	2.7467	0.0030103	0.99699	0.0060206	0.029979	FALSE
gRNA_119	Actl6b	5217/5453.2	4330.3/5871.4	5335.1	5100.8	-0.06478	27887	413560	0.36434	0.3578	0.6422	0.7156	0.83573	FALSE
gRNA_120	Actl6b	4061.3/4431	3904.4/5504.1	4246.2	4704.3	0.14778	68371	311270	0.82108	0.7942	0.2058	0.4116	0.59389	TRUE
gRNA_121	Actr3b	4792.8/6623.6	4121.5/5500.8	5708.2	4811.1	-0.24661	1675900	449860	1.3375	0.090535	0.90946	0.18107	0.35159	FALSE
gRNA_122	Actr3b	9553.4/8700.5	9574.8/6390.8	9127	7982.8	-0.19322	363750	806900	1.2737	0.10138	0.89862	0.20276	0.37937	FALSE
gRNA_123	Actr3b	2445.8/2028	4355.1/3399.7	2236.9	3877.4	0.79332	87289	140220	4.3809	0.99999	5.9083e-06	1.1817e-05	0.00015385	TRUE
gRNA_124	Actr3b	4465.7/3244.3	3497.9/1704	3855	2600.9	-0.56753	745900	276010	2.3871	0.0084903	0.99151	0.016981	0.067088	FALSE
gRNA_125	Actr3b	2682.2/2580.9	2534.9/3694.2	2631.6	3114.5	0.243	5130.5	171640	1.1657	0.87814	0.12186	0.24373	0.42791	TRUE
gRNA_126	Actr5	2005.9/1619.6	1230.6/703.11	1812.7	966.88	-0.90608	74629	107960	2.5744	0.0050204	0.99498	0.010041	0.044718	FALSE
gRNA_127	Actr5	1885.6/1641.1	1640.9/896.67	1763.4	1268.8	-0.47458	29907	104310	1.5314	0.062837	0.93716	0.12567	0.27593	FALSE
gRNA_128	Actr5	3904.7/4107.9	2508.2/1651.1	4006.3	2079.6	-0.94561	20631	289550	3.5805	0.00017144	0.99983	0.00034287	0.0030586	FALSE
gRNA_129	Actr5	996.78/501.81	503.11/0	749.29	251.56	-1.5709	122500	35995	2.6266	0.0043127	0.99569	0.0086254	0.03997	FALSE
gRNA_130	Actr5	747.17/976.94	472.76/1905.8	862.05	1189.3	0.4638	26395	42846	1.5809	0.94305	0.056946	0.11389	0.25835	TRUE
gRNA_131	Actr6	813.08/401.74	1205.8/913.21	607.41	1059.5	0.80165	84597	27731	2.7149	0.99669	0.0033149	0.0066299	0.032424	TRUE
gRNA_132	Actr6	381.41/1039.2	388.14/124.08	710.31	256.11	-1.4681	216340	33683	2.4777	0.0066115	0.99339	0.013223	0.055427	FALSE
gRNA_133	Actr6	73.317/83.017	157.28/0	78.167	78.64	0.0085928	47.049	2177.9	0.010134	0.4796	0.5204	0.9592	0.97975	TRUE
gRNA_134	Actr6	2753.9/1886.4	3820.7/2420.3	2320.2	3120.5	0.4274	376270	146750	2.0893	0.98166	0.01834	0.036679	0.11715	TRUE
gRNA_135	Actr6	1527.3/2469.8	1895.6/3168.1	1998.5	2531.9	0.34112	444120	121890	1.5277	0.93671	0.063294	0.12659	0.27723	TRUE
gRNA_136	Actr8	766.12/511.45	205.11/982.7	638.78	593.9	-0.10493	32430	29521	0.26137	0.3969	0.6031	0.79381	0.88594	FALSE
gRNA_137	Actr8	2083.4/1580.3	1128.6/54.594	1831.8	591.57	-1.629	126530	109370	3.7503	8.8321e-05	0.99991	0.00017664	0.0016979	FALSE
gRNA_138	Actr8	1052.8/1108.9	886.65/847.04	1080.8	866.85	-0.31797	1572.3	56755	0.89825	0.18453	0.81547	0.36905	0.55522	FALSE
gRNA_139	Actr8	1329.6/1272.7	1462.4/1957.1	1301.1	1709.8	0.39377	1619.1	71476	1.5285	0.9368	0.063198	0.1264	0.27718	TRUE
gRNA_140	Actr8	770.24/836.1	898.61/1029	803.17	963.82	0.26275	2169	39239	0.81097	0.7913	0.2087	0.41739	0.59944	TRUE
gRNA_141	Adnp	2286.8/2476.4	2281.9/3636.3	2381.6	2959.1	0.3131	17975	151600	1.4832	0.93099	0.06901	0.13802	0.29371	TRUE
gRNA_142	Adnp	1373.2/1602.5	2017/5078.9	1487.9	3548	1.2532	26285	84448	7.0891	1	6.7483e-13	1.3497e-12	3.8608e-11	TRUE
gRNA_143	Adnp	500.86/978.42	906.89/1412.8	739.64	1159.9	0.64835	114030	35420	2.2328	0.98722	0.012781	0.025561	0.090925	TRUE
gRNA_144	Adnp	2984.6/1329.8	1557.2/3176.4	2157.2	2366.8	0.13373	1369200	134030	0.57255	0.71652	0.28348	0.56695	0.72468	TRUE
gRNA_145	Adnp	2917/2407.5	4122.4/4910.2	2662.3	4516.3	0.76226	129810	174130	4.443	1	4.435e-06	8.87e-06	0.0001186	TRUE
gRNA_146	Aebp2	1753/1337.9	1841.4/1234.2	1545.5	1537.8	-0.0071986	86155	88530	0.025869	0.48968	0.51032	0.97936	0.98883	FALSE
gRNA_147	Aebp2	7212.2/8191.3	8187.8/11342	7701.8	9765.1	0.3424	479260	653160	2.553	0.99466	0.0053397	0.010679	0.046834	TRUE
gRNA_148	Aebp2	4598.4/4011.5	4170.2/2496.4	4304.9	3333.3	-0.36893	172200	316650	1.7267	0.042115	0.95788	0.084231	0.21022	FALSE
gRNA_149	Aebp2	3930.3/4111.6	5307.1/3833.2	4020.9	4570.1	0.18466	16435	290860	1.0183	0.84573	0.15427	0.30854	0.49656	TRUE
gRNA_150	Aebp2	2702/1850.1	2270/1651.1	2276.1	1960.5	-0.2152	362880	143280	0.83358	0.20226	0.79774	0.40451	0.5886	FALSE
gRNA_151	Ahdc1	1927.7/1320.9	1181.9/322.6	1624.3	752.25	-1.1095	184100	94178	2.8415	0.0022451	0.99775	0.0044902	0.024026	FALSE
gRNA_152	Ahdc1	947.35/1017	778.12/1457.5	982.16	1117.8	0.18647	2422.7	50387	0.60433	0.72719	0.27281	0.54563	0.70837	TRUE
gRNA_153	Ahdc1	1868.3/3265.1	3162.2/2982.8	2566.7	3072.5	0.25939	975460	166390	1.2399	0.8925	0.1075	0.21501	0.39314	TRUE
gRNA_154	Ahdc1	3654.3/3599.4	2313.2/1351.6	3626.9	1832.4	-0.98458	1508.1	255820	3.5478	0.00019425	0.99981	0.00038849	0.0033696	FALSE
gRNA_155	Ahdc1	3424.5/1500.2	4114.1/3970.5	2462.4	4042.3	0.71491	1851300	158010	3.9746	0.99996	3.525e-05	7.0499e-05	0.00077679	TRUE
gRNA_5751	AI481877	1748.1/2367.5	1199.4/2306.2	2057.8	1752.8	-0.23131	191830	126400	0.85787	0.19548	0.80452	0.39097	0.57595	FALSE
gRNA_5752	AI481877	2008.4/1437.2	1128.6/1351.6	1722.8	1240.1	-0.474	163110	101340	1.5164	0.064707	0.93529	0.12941	0.28093	FALSE
gRNA_5753	AI481877	1762.9/1327.5	1081.6/1336.7	1545.2	1209.2	-0.35351	94771	88513	1.1295	0.12935	0.87065	0.2587	0.44578	FALSE
gRNA_5754	AI481877	4489.6/1653.7	3836.3/2923.3	3071.7	3379.8	0.13788	4021300	208050	0.67561	0.75035	0.24965	0.49929	0.67167	TRUE
gRNA_5755	AI481877	3825.7/2063.6	3739.8/3543.7	2944.6	3641.7	0.30645	1552500	197390	1.569	0.94168	0.058322	0.11664	0.26219	TRUE
gRNA_156	Aicda	3723.5/3217.7	2818.2/2605.6	3470.6	2711.9	-0.35576	127940	242180	1.5417	0.061577	0.93842	0.12315	0.272	FALSE
gRNA_157	Aicda	2356.8/3076.8	1994.1/4944.9	2716.8	3469.5	0.35268	259180	178580	1.781	0.96255	0.037453	0.074906	0.19456	TRUE
gRNA_158	Aicda	2496.1/1939.8	1861.6/2018.3	2217.9	1940	-0.19309	154720	138750	0.74623	0.22777	0.77223	0.45553	0.63277	FALSE
gRNA_159	Aicda	4197.2/6502.8	6098.1/7277.6	5350	6687.8	0.32195	2657900	415000	2.0767	0.98109	0.018913	0.037826	0.11972	TRUE
gRNA_160	Aicda	133.45/234.97	140.72/1283.8	184.21	712.26	1.9453	5152.7	6304	6.6506	1	1.474e-11	2.9481e-11	7.6266e-10	TRUE
gRNA_161	Aire	4996.3/3206.5	3561.3/1962.1	4101.4	2761.7	-0.57038	1601500	298120	2.4536	0.0070714	0.99293	0.014143	0.058195	FALSE
gRNA_162	Aire	3751.5/3696.5	2614/4235.2	3724	3424.6	-0.12089	1513.9	264380	0.58233	0.28017	0.71983	0.56034	0.71898	FALSE
gRNA_163	Aire	2485.4/3139.1	3102.4/1642.8	2812.2	2372.6	-0.24516	213680	186410	1.0183	0.15428	0.84572	0.30855	0.49656	FALSE
gRNA_164	Aire	3602.4/3037.5	3073.9/2299.6	3320	2686.7	-0.30523	159540	229170	1.3228	0.092949	0.90705	0.1859	0.35761	FALSE
gRNA_165	Aire	4069.5/3127.2	3193.4/1308.6	3598.4	2251	-0.67652	443930	253330	2.6769	0.0037149	0.99629	0.0074297	0.035679	FALSE
gRNA_5771	Akr1b3	1967.2/2355.6	1881.8/3457.6	2161.4	2669.7	0.3046	75434	134360	1.3868	0.91725	0.082753	0.16551	0.33246	TRUE
gRNA_5772	Akr1b3	4010.2/3435.6	4133.4/5585.2	3722.9	4859.3	0.38424	165090	264280	2.2106	0.98647	0.013533	0.027066	0.094492	TRUE
gRNA_5773	Akr1b3	4894.9/4395.5	13110/6169.2	4645.2	9639.7	1.0531	124730	348090	8.4655	1	1.2755e-17	2.5509e-17	9.6676e-16	TRUE
gRNA_5774	Akr1b3	2769.6/1682.6	2360.1/3449.4	2226.1	2904.7	0.38376	590770	139380	1.8179	0.96546	0.034543	0.069087	0.18335	TRUE
gRNA_5775	Akr1b3	1331.2/1868.6	3128.1/2575.9	1599.9	2852	0.83356	144400	92427	4.1184	0.99998	1.9079e-05	3.8157e-05	0.0004478	TRUE
gRNA_166	Aldoa	121.1/83.017	296.16/415.25	102.06	355.71	1.7913	725.01	3030.9	4.6073	1	2.1067e-06	4.2133e-06	6.0408e-05	TRUE
gRNA_167	Aldoa	350.11/437.32	583.13/0	393.72	291.57	-0.43205	3803.2	16183	0.80568	0.21021	0.78979	0.42043	0.60235	FALSE
gRNA_168	Aldoa	60.136/101.55	0/0	80.842	0	-6.3548	857.46	2270.6	3.1012	0.00096379	0.99904	0.0019276	0.012305	FALSE
gRNA_169	Aldoa	71.669/88.947	1.8395/0	80.308	0.91977	-5.4044	149.26	2252.1	2.8835	0.0019665	0.99803	0.0039329	0.021534	FALSE
gRNA_170	Aldoa	2398/1894.6	3624.8/565.8	2146.3	2095.3	-0.034685	126740	133190	0.13977	0.44442	0.55558	0.88884	0.94593	FALSE
gRNA_171	Alkbh1	1746.4/2214.8	1613.3/4920.1	1980.6	3266.7	0.7216	109680	120530	3.7045	0.99989	0.00010591	0.00021183	0.0020102	TRUE
gRNA_172	Alkbh1	699.39/398.04	670.51/944.65	548.72	807.58	0.5567	45408	24441	1.6558	0.95111	0.048893	0.097787	0.23255	TRUE
gRNA_173	Alkbh1	2769.6/2603.2	1640.9/2491.5	2686.4	2066.2	-0.37854	13841	176090	1.478	0.069709	0.93029	0.13942	0.29584	FALSE
gRNA_174	Alkbh1	4268/4266.5	3123.5/2961.3	4267.3	3042.4	-0.48795	1.1801	313200	2.1886	0.014313	0.98569	0.028626	0.098385	FALSE
gRNA_175	Alkbh1	4938.6/5595.5	4735.9/4322.9	5267.1	4529.4	-0.21764	215770	407000	1.1563	0.12378	0.87622	0.24756	0.43277	FALSE
gRNA_176	Anp32a	3141.1/1935.3	2078.7/1305.3	2538.2	1692	-0.58481	726920	164090	2.089	0.018353	0.98165	0.036705	0.11717	FALSE
gRNA_177	Anp32a	5367.8/6685.1	5165.4/4905.2	6026.4	5035.3	-0.25918	867680	481290	1.4287	0.07655	0.92345	0.1531	0.31619	FALSE
gRNA_178	Anp32a	3461.5/1896.1	2908.3/694.84	2678.8	1801.6	-0.57207	1225400	175480	2.0941	0.018124	0.98188	0.036247	0.11645	FALSE
gRNA_179	Anp32a	4463.3/3898.1	3932/3633	4180.7	3782.5	-0.14436	159700	305310	0.72063	0.23557	0.76443	0.47113	0.648	FALSE
gRNA_180	Anp32a	861.68/1122.2	514.15/1477.4	991.95	995.75	0.0055164	33940	51012	0.016842	0.50672	0.49328	0.98657	0.99224	TRUE
gRNA_181	Anp32b	2932.7/3695	1821.1/5067.3	3313.8	3444.2	0.055663	290580	228650	0.2727	0.60746	0.39254	0.78509	0.88043	TRUE
gRNA_182	Anp32b	2442.5/3090.9	1728.2/1568.3	2766.7	1648.3	-0.74685	210200	182670	2.6168	0.0044376	0.99556	0.0088752	0.040968	FALSE
gRNA_183	Anp32b	3871.8/3506.7	3072/1618	3689.3	2345	-0.65352	66631	261310	2.6297	0.0042732	0.99573	0.0085463	0.039729	FALSE
gRNA_184	Anp32b	8779.9/7323.3	7606.5/9916.3	8051.6	8761.4	0.12187	1060800	690300	0.85429	0.80353	0.19647	0.39295	0.57743	TRUE
gRNA_185	Anp32b	1375.7/1610.7	1584.8/312.68	1493.2	948.72	-0.65381	27604	84823	1.8695	0.030775	0.96922	0.061551	0.17026	FALSE
gRNA_186	Anp32e	2520/2782.6	2868.8/3580.1	2651.3	3224.4	0.28226	34480	173230	1.377	0.91575	0.084249	0.1685	0.33598	TRUE
gRNA_187	Anp32e	1505.9/1770.8	1822.1/1096.8	1638.3	1459.5	-0.16669	35088	95194	0.57978	0.28103	0.71897	0.56207	0.72013	FALSE
gRNA_188	Anp32e	2481.2/1904.9	2406.1/929.76	2193.1	1667.9	-0.3947	166060	136820	1.4198	0.077833	0.92217	0.15567	0.3195	FALSE
gRNA_189	Anp32e	1108/1722.6	933.56/1010.8	1415.3	972.19	-0.54133	188880	79356	1.573	0.057863	0.94214	0.11573	0.26082	FALSE
gRNA_190	Anp32e	1398.8/2151	1860.7/3020.9	1774.9	2440.8	0.45938	282940	105160	2.0534	0.97998	0.020019	0.040039	0.12492	TRUE
gRNA_191	Apbb1	3349.5/1768.6	5218.8/3881.2	2559	4550	0.83	1249700	165770	4.8899	1	5.0441e-07	1.0088e-06	1.64e-05	TRUE
gRNA_192	Apbb1	2231.6/4384.3	2823.7/3863	3308	3343.3	0.015321	2317100	228150	0.073962	0.52948	0.47052	0.94104	0.97141	TRUE
gRNA_193	Apbb1	6409.9/7275.1	4973.2/8809.5	6842.5	6891.4	0.010262	374330	563720	0.065063	0.52594	0.47406	0.94812	0.97517	TRUE
gRNA_194	Apbb1	8248.6/9154.9	6558.9/8945.2	8701.7	7752	-0.16671	410710	760360	1.0891	0.13805	0.86195	0.2761	0.46446	FALSE
gRNA_195	Apbb1	3504.4/3133.9	4120.6/4129.3	3319.1	4124.9	0.31347	68628	229100	1.6835	0.95386	0.046142	0.092284	0.22344	TRUE
gRNA_196	Apex1	495.92/987.31	845.27/2455.1	741.62	1650.2	1.1528	120730	35537	4.8196	1	7.1924e-07	1.4385e-06	2.2583e-05	TRUE
gRNA_197	Apex1	1403.7/1237.1	1043.9/966.15	1320.4	1005	-0.39339	13882	72796	1.1689	0.12122	0.87878	0.24245	0.42667	FALSE
gRNA_198	Apex1	1190.4/578.16	1225.1/282.9	884.26	754.01	-0.2296	187400	44222	0.61941	0.26782	0.73218	0.53565	0.7006	FALSE
gRNA_199	Apex1	6496.4/7373	7827.2/7266	6934.7	7546.6	0.12198	384220	573190	0.80827	0.79053	0.20947	0.41894	0.60122	TRUE
gRNA_200	Apex1	7547.5/9311.3	6040.1/10856	8429.4	8448	0.0031874	1555400	730850	0.021811	0.5087	0.4913	0.9826	0.99076	TRUE
gRNA_5681	Apitd1	3134.5/3940.4	3607.3/4862.2	3537.4	4234.8	0.25951	324700	248000	1.4003	0.91928	0.080715	0.16143	0.32659	TRUE
gRNA_5682	Apitd1	4049.7/2646.9	2914.7/1947.2	3348.3	2431	-0.46175	983940	231610	1.9061	0.028315	0.97168	0.056631	0.1603	FALSE
gRNA_5683	Apitd1	2475.5/2203.7	1633.5/4073.1	2339.6	2853.3	0.28627	36941	148270	1.3341	0.90892	0.091085	0.18217	0.35275	TRUE
gRNA_5684	Apitd1	3025.8/1801.9	5052.3/1806.6	2413.8	3429.4	0.50646	748900	154150	2.5867	0.99515	0.0048453	0.0096906	0.043816	TRUE
gRNA_5685	Apitd1	458.85/1908.7	573.93/2302.9	1183.8	1438.4	0.28089	1051000	63549	1.0102	0.8438	0.1562	0.31241	0.50009	TRUE
gRNA_201	Apobec1	7061.5/6546.5	5866.3/10608	6804	8237	0.27571	132600	559770	1.9154	0.97228	0.027722	0.055443	0.15799	TRUE
gRNA_202	Apobec1	6367/5343.5	6155.1/7441.4	5855.3	6798.2	0.21539	523820	464330	1.3838	0.91679	0.083209	0.16642	0.33362	TRUE
gRNA_203	Apobec1	1371.6/1535.1	855.38/3960.6	1453.3	2408	0.72805	13362	82017	3.3334	0.99957	0.00042897	0.00085795	0.0065614	TRUE
gRNA_204	Apobec1	1824.7/2214.8	1818.4/1988.6	2019.7	1903.5	-0.085492	76088	123500	0.33085	0.37038	0.62962	0.74076	0.8512	FALSE
gRNA_205	Apobec1	2487/3313.3	2503.6/2420.3	2900.1	2462	-0.23622	341360	193690	0.9956	0.15972	0.84028	0.31944	0.5066	FALSE
gRNA_206	Apobec2	1557/2255.5	2654.4/1298.7	1906.3	1976.6	0.052229	244020	114930	0.2074	0.58215	0.41785	0.83569	0.91311	TRUE
gRNA_207	Apobec2	3594.2/2666.9	2881.6/1844.6	3130.6	2363.1	-0.40557	429890	213020	1.6627	0.048182	0.95182	0.096363	0.23031	FALSE
gRNA_208	Apobec2	2640.2/3309.6	2241.5/3914.2	2974.9	3077.9	0.049068	224010	199920	0.23026	0.59105	0.40895	0.81789	0.90053	TRUE
gRNA_209	Apobec2	4474.8/5224.9	4316.5/6455.4	4849.9	5385.9	0.15122	281320	367280	0.88454	0.8118	0.1882	0.37641	0.56112	TRUE
gRNA_210	Apobec2	1714.3/1856.8	1512.1/2787.6	1785.5	2149.9	0.26775	10149	105940	1.1193	0.86849	0.13151	0.26301	0.45073	TRUE
gRNA_211	Apobec3	5370.3/6391.6	5656.6/6093	5880.9	5874.8	-0.001501	521560	466870	0.0089516	0.49643	0.50357	0.99286	0.99587	FALSE
gRNA_212	Apobec3	1669.8/2119.9	1598.6/3183	1894.9	2390.8	0.33523	101290	114070	1.4683	0.92899	0.071006	0.14201	0.29974	TRUE
gRNA_213	Apobec3	7249.3/7973.4	8521.6/19849	7611.3	14185	0.8981	262130	643630	8.1944	1	1.2594e-16	2.5187e-16	9.138e-15	TRUE
gRNA_214	Apobec3	4302.6/5229.3	5862.6/3813.3	4766	4838	0.021618	429400	359390	0.12005	0.54778	0.45222	0.90444	0.95657	TRUE
gRNA_215	Apobec3	3984.6/3770.6	3062.8/694.84	3877.6	1878.8	-1.0449	22905	278020	3.7908	7.5077e-05	0.99992	0.00015015	0.0014718	FALSE
gRNA_216	Arid1a	295.74/176.41	804.8/297.79	236.08	551.29	1.2201	7119.5	8576.3	3.4038	0.99967	0.00033414	0.00066827	0.0053588	TRUE
gRNA_217	Arid1a	4375.9/4472.6	4703.7/7628.3	4424.3	6166	0.47881	4666.6	327600	3.0431	0.99883	0.0011709	0.0023419	0.014292	TRUE
gRNA_218	Arid1a	2992.8/1768.6	6133/4086.3	2380.7	5109.6	1.1015	749390	151520	7.0107	1	1.1859e-12	2.3717e-12	6.5943e-11	TRUE
gRNA_219	Arid1a	9.0616/19.272	116.81/18.198	14.167	67.504	2.1753	52.124	263.38	3.2866	0.99937	0.00062704	0.0012541	0.0089116	TRUE
gRNA_220	Arid1a	3139.4/3606.1	7805.1/9810.4	3372.8	8807.8	1.3846	108870	233720	11.242	1	1.263e-29	2.5261e-29	1.3917e-27	TRUE
gRNA_221	Arid1b	2102.3/3126.5	1417.4/3376.6	2614.4	2397	-0.12522	524480	170240	0.52697	0.29911	0.70089	0.59822	0.74912	FALSE
gRNA_222	Arid1b	2230.8/1466.1	2533/1887.6	1848.5	2210.3	0.2578	292360	110610	1.088	0.86171	0.13829	0.27658	0.46473	TRUE
gRNA_223	Arid1b	8888.6/5859.4	8378.2/9353.8	7374	8866	0.2658	4588200	618740	1.8967	0.97107	0.028932	0.057863	0.16294	TRUE
gRNA_224	Arid1b	2405.5/3305.9	1882.8/3902.7	2855.7	2892.7	0.018592	405370	190000	0.085003	0.53387	0.46613	0.93226	0.96738	TRUE
gRNA_225	Arid1b	3577.7/6069.9	3616.5/6835.9	4823.8	5226.2	0.11557	3105500	364820	0.66621	0.74736	0.25264	0.50528	0.67575	TRUE
gRNA_226	Arid2	2281.9/2818.9	2241.5/5368.4	2550.4	3805	0.57698	144180	165070	3.0879	0.99899	0.001008	0.002016	0.012614	TRUE
gRNA_227	Arid2	2977.2/3155.4	2908.3/2322.7	3066.3	2615.5	-0.22931	15884	207590	0.98933	0.16125	0.83875	0.3225	0.5098	FALSE
gRNA_228	Arid2	1350.2/1794.5	1123/1892.6	1572.3	1507.8	-0.060417	98712	90449	0.21456	0.41506	0.58494	0.83011	0.90974	FALSE
gRNA_229	Arid2	3373.4/2500.9	3439.9/2273.1	2937.1	2856.5	-0.040146	380630	196770	0.18177	0.42788	0.57212	0.85576	0.92615	FALSE
gRNA_230	Arid2	1246.4/1776	1120.3/2115.9	1511.2	1618.1	0.098568	140230	86095	0.36441	0.64223	0.35777	0.71555	0.83573	TRUE
gRNA_231	Arid3a	1832.1/607.81	2591/1401.3	1220	1996.1	0.70991	749450	65974	3.0218	0.99874	0.0012563	0.0025127	0.015086	TRUE
gRNA_232	Arid3a	6629.8/7490.1	6386.9/2910	7060	4648.4	-0.6028	370030	586110	3.1499	0.00081656	0.99918	0.0016331	0.010869	FALSE
gRNA_233	Arid3a	1168.1/1664.1	1863.4/2521.3	1416.1	2192.4	0.63021	122970	79411	2.7547	0.99706	0.0029375	0.0058751	0.029524	TRUE
gRNA_234	Arid3a	2234.1/2342.3	1781.6/1669.3	2288.2	1725.4	-0.40705	5850.1	144230	1.4818	0.069195	0.93081	0.13839	0.29429	FALSE
gRNA_235	Arid3a	4197.2/4829.1	3718.6/4063.1	4513.1	3890.9	-0.21398	199650	335810	1.0738	0.14146	0.85854	0.28291	0.47092	FALSE
gRNA_236	Arid3b	5744.3/6699.2	6718.9/6443.8	6221.7	6581.3	0.081053	455960	500780	0.50817	0.69433	0.30567	0.61134	0.75875	TRUE
gRNA_237	Arid3b	4525.1/2881.9	2889/3029.2	3703.5	2959.1	-0.32364	1350000	262570	1.4527	0.073149	0.92685	0.1463	0.3064	FALSE
gRNA_238	Arid3b	5661.9/4853.5	5480/6367.7	5257.7	5923.8	0.17206	326700	406110	1.0453	0.85205	0.14795	0.2959	0.48395	TRUE
gRNA_239	Arid3b	7414.9/6258.9	5536.1/7901.3	6836.9	6718.7	-0.025162	668150	563140	0.15754	0.43741	0.56259	0.87482	0.93669	FALSE
gRNA_240	Arid3b	12587/11578	13547/13313	12083	13430	0.1525	509540	1144300	1.2595	0.89607	0.10393	0.20785	0.38435	TRUE
gRNA_241	Arid3c	2757.2/2626.9	2357.4/3095.3	2692.1	2726.3	0.018253	8489.7	176560	0.081603	0.53252	0.46748	0.93496	0.96866	TRUE
gRNA_242	Arid3c	5086.9/6458.3	4080.1/7921.1	5772.6	6000.6	0.055881	940400	456190	0.3376	0.63217	0.36783	0.73566	0.8483	TRUE
gRNA_243	Arid3c	4914.7/5973.5	4722.1/7542.3	5444.1	6132.2	0.17167	560570	424100	1.0565	0.85464	0.14536	0.29072	0.4791	TRUE
gRNA_244	Arid3c	7649.7/4221.3	6907.4/2989.4	5935.5	4948.4	-0.26234	5876900	472260	1.4363	0.075462	0.92454	0.15092	0.31278	FALSE
gRNA_245	Arid3c	1945/740.48	1857/1563.4	1342.7	1710.2	0.34877	725380	74328	1.3479	0.91115	0.088849	0.1777	0.34757	TRUE
gRNA_5651	Arid4a	3862.7/4147.9	5196.7/5065.7	4005.3	5131.2	0.3573	40661	289460	2.0926	0.98181	0.01819	0.036381	0.11645	TRUE
gRNA_5652	Arid4a	1398.8/965.82	1072.4/954.57	1182.3	1013.5	-0.22204	93732	63452	0.67009	0.2514	0.7486	0.5028	0.67436	FALSE
gRNA_5653	Arid4a	2435.1/2403.1	4023.1/5442.9	2419.1	4733	0.96799	513.78	154570	5.8855	1	1.9843e-09	3.9686e-09	8.3734e-08	TRUE
gRNA_5654	Arid4a	112.03/90.43	560.14/0	101.23	280.07	1.4591	233.39	3000.6	3.2648	0.99943	0.00056601	0.001132	0.0081841	TRUE
gRNA_5655	Arid4a	5865.4/5394.6	7784/8902.2	5630	8343.1	0.56736	110780	442200	4.0799	0.99998	2.2525e-05	4.505e-05	0.00052352	TRUE
gRNA_5571	Arid4b	3728.5/4166.4	5014.6/4402.3	3947.4	4708.4	0.25427	95912	284260	1.4273	0.92325	0.076746	0.15349	0.31678	TRUE
gRNA_5572	Arid4b	1213.4/1503.9	823.19/795.75	1358.7	809.47	-0.74645	42198	75428	1.9998	0.022763	0.97724	0.045525	0.13722	FALSE
gRNA_5573	Arid4b	1594/3263.6	2637/6146	2428.8	4391.5	0.85419	1393800	155340	4.9797	1	3.1847e-07	6.3694e-07	1.0556e-05	TRUE
gRNA_5574	Arid4b	2249.8/2903.4	1364.9/3290.5	2576.6	2327.7	-0.14646	213610	167180	0.60856	0.27141	0.72859	0.54281	0.70602	FALSE
gRNA_5575	Arid4b	2290.9/2968.6	2028.1/2541.1	2629.8	2284.6	-0.20292	229610	171490	0.83354	0.20227	0.79773	0.40454	0.5886	FALSE
gRNA_5416	Arid5a	1645.9/1431.3	1029.2/2704.9	1538.6	1867.1	0.27897	23030	88043	1.1069	0.86583	0.13417	0.26833	0.45708	TRUE
gRNA_5417	Arid5a	4571.2/4496.3	3562.3/7279.2	4533.7	5420.7	0.25774	2805.7	337720	1.5263	0.93654	0.063463	0.12693	0.27754	TRUE
gRNA_5418	Arid5a	4370.2/4875	2585.5/6371	4622.6	4478.2	-0.045771	127440	345980	0.24547	0.40305	0.59695	0.80609	0.89372	FALSE
gRNA_5419	Arid5a	2191.3/1256.4	2947.9/952.92	1723.8	1950.4	0.17805	437010	101410	0.71145	0.7616	0.2384	0.4768	0.65323	TRUE
gRNA_5420	Arid5a	4474.8/2278.5	6281.1/3131.7	3376.7	4706.4	0.47891	2411800	234050	2.7486	0.99701	0.0029927	0.0059854	0.029927	TRUE
gRNA_246	Arid5b	7105.1/8548.6	6763/7874.8	7826.9	7318.9	-0.096788	1041700	666390	0.62221	0.2669	0.7331	0.5338	0.69913	FALSE
gRNA_247	Arid5b	1327.1/2018.4	1226/1209.3	1672.7	1217.7	-0.45773	238910	97686	1.4559	0.072709	0.92729	0.14542	0.3055	FALSE
gRNA_248	Arid5b	3792.7/2657.3	3660.7/908.25	3225	2284.5	-0.49726	644580	221050	2.0005	0.022724	0.97728	0.045447	0.13706	FALSE
gRNA_249	Arid5b	2728.4/3315.5	3350.7/2157.3	3021.9	2754	-0.1339	172360	203860	0.59342	0.27645	0.72355	0.5529	0.71351	FALSE
gRNA_250	Arid5b	3217.7/2257.8	3231.1/501.27	2737.7	1866.2	-0.55263	460730	180290	2.0526	0.020058	0.97994	0.040115	0.12503	FALSE
gRNA_251	Arrb1	2737.4/5857.9	3703/5012.7	4297.7	4357.9	0.02006	4868700	315980	0.10708	0.54264	0.45736	0.91473	0.96088	TRUE
gRNA_252	Arrb1	2589.2/3042	2376.7/3649.5	2815.6	3013.1	0.097791	102530	186690	0.45718	0.67623	0.32377	0.64754	0.78711	TRUE
gRNA_253	Arrb1	4125.5/5685.9	2786.9/7165.1	4905.7	4976	0.020511	1217500	372550	0.11511	0.54582	0.45418	0.90836	0.95846	TRUE
gRNA_254	Arrb1	3805.1/2543.1	3952.2/2825.7	3174.1	3389	0.09446	796220	216710	0.46151	0.67778	0.32222	0.64443	0.78444	TRUE
gRNA_255	Arrb1	4522.6/3344.4	3278/3348.4	3933.5	3313.2	-0.2475	694040	283010	1.1659	0.12183	0.87817	0.24365	0.4279	FALSE
gRNA_256	Asf1a	8111.8/7315.2	7941.3/9130.5	7713.5	8535.9	0.14614	317330	654400	1.0166	0.84533	0.15467	0.30934	0.49689	TRUE
gRNA_257	Asf1a	3115.6/3649.8	3320.4/5619.9	3382.7	4470.1	0.40205	142710	234570	2.2453	0.98763	0.012375	0.02475	0.089033	TRUE
gRNA_258	Asf1a	1528.9/1921.3	2289.3/1639.5	1725.1	1964.4	0.1873	76954	101500	0.75107	0.7737	0.2263	0.45261	0.63024	TRUE
gRNA_259	Asf1a	4371.8/2833	4353.3/5133.5	3602.4	4743.4	0.39686	1184100	253680	2.2654	0.98825	0.011745	0.02349	0.085589	TRUE
gRNA_260	Asf1a	4524.2/3448.9	5639.1/6002.1	3986.6	5820.6	0.5459	578140	287770	3.4188	0.99969	0.00031449	0.00062897	0.0050908	TRUE
gRNA_261	Asf1b	1684.6/2662.5	2116.4/3772	2173.6	2944.2	0.43763	478090	135300	2.095	0.98191	0.018085	0.036171	0.1164	TRUE
gRNA_262	Asf1b	514.87/449.92	986.91/909.9	482.39	948.41	0.97382	2108.7	20827	3.2291	0.99938	0.00062117	0.0012423	0.0088629	TRUE
gRNA_263	Asf1b	2670.7/2973.8	2386.8/4496.6	2822.3	3441.7	0.28618	45930	187240	1.4315	0.92386	0.076143	0.15229	0.31516	TRUE
gRNA_264	Asf1b	3941.8/4154.6	3657/5183.1	4048.2	4420.1	0.12676	22633	293320	0.68664	0.75385	0.24615	0.49231	0.66579	TRUE
gRNA_265	Asf1b	1555.3/1586.2	616.24/840.42	1570.8	728.33	-1.1077	477.91	90336	2.8029	0.0025324	0.99747	0.0050647	0.026527	FALSE
gRNA_266	Ash1l	1804.1/1674.4	1060.5/1191.1	1739.3	1125.8	-0.62705	8406	102540	1.9157	0.027702	0.9723	0.055405	0.15796	FALSE
gRNA_267	Ash1l	1391.4/3821	968.51/3982.1	2606.2	2475.3	-0.074317	2951600	169580	0.31788	0.37529	0.62471	0.75058	0.85702	FALSE
gRNA_268	Ash1l	1130.2/1142.2	3411.4/808.99	1136.2	2110.2	0.89254	71.945	60393	3.9632	0.99996	3.6968e-05	7.3937e-05	0.00080868	TRUE
gRNA_269	Ash1l	542.87/438.81	1050.4/547.6	490.84	798.98	0.70178	5415.2	21281	2.1123	0.98266	0.017336	0.034673	0.11286	TRUE
gRNA_270	Ash1l	2352.7/1704.1	2994.8/1690.8	2028.4	2342.8	0.20777	210380	124160	0.89216	0.81385	0.18615	0.37231	0.55715	TRUE
gRNA_271	Ash2l	586.54/1294.9	528.87/1474	940.73	1001.5	0.090155	250910	47759	0.27788	0.60944	0.39056	0.78111	0.87911	TRUE
gRNA_272	Ash2l	7152.9/6109.2	6429.2/10691	6631.1	8559.9	0.3683	544700	542120	2.6196	0.9956	0.0044011	0.0088022	0.040663	TRUE
gRNA_273	Ash2l	4442.7/2854.5	5429.4/5747.3	3648.6	5588.3	0.61495	1261200	257730	3.8209	0.99993	6.6484e-05	0.00013297	0.0013332	TRUE
gRNA_274	Ash2l	688.68/870.94	934.48/1111.7	779.81	1023.1	0.39132	16609	37826	1.251	0.89452	0.10548	0.21096	0.38848	TRUE
gRNA_275	Ash2l	1094/1954.6	1466.1/1639.5	1524.3	1552.8	0.026703	370340	87025	0.096594	0.53848	0.46152	0.92305	0.9637	TRUE
gRNA_276	Asxl1	489.33/724.18	384.46/951.26	606.75	667.86	0.13823	27577	27693	0.36722	0.64322	0.35678	0.71355	0.8346	TRUE
gRNA_277	Asxl1	1527.3/1931.6	1870.8/2696.6	1729.5	2283.7	0.40085	81744	101820	1.7369	0.9588	0.0412	0.0824	0.20766	TRUE
gRNA_278	Asxl1	533.81/582.6	265.81/1354.9	558.21	810.37	0.53698	1190.3	24968	1.5958	0.94473	0.055273	0.11055	0.25317	TRUE
gRNA_279	Asxl1	1573.4/1754.5	2685.7/1310.3	1664	1998	0.26379	16390	97049	1.0723	0.8582	0.1418	0.28361	0.47162	TRUE
gRNA_280	Asxl1	3236.7/2019.8	3818.9/2623.8	2628.2	3221.4	0.29346	740320	171370	1.4327	0.92404	0.075965	0.15193	0.31454	TRUE
gRNA_281	Asxl2	3071.9/2512	2944.2/3202.9	2792	3073.5	0.13857	156730	184740	0.65507	0.74379	0.25621	0.51242	0.68175	TRUE
gRNA_282	Asxl2	1755.5/2023.5	1931.5/1268.9	1889.5	1600.2	-0.23962	35928	113670	0.8581	0.19542	0.80458	0.39084	0.57592	FALSE
gRNA_283	Asxl2	3604.1/3454.1	3072.9/1414.5	3529.1	2243.7	-0.65317	11242	247270	2.5849	0.0048705	0.99513	0.0097411	0.043842	FALSE
gRNA_284	Asxl2	693.63/409.16	805.72/1201.1	551.39	1003.4	0.86256	40462	24590	2.8825	0.99803	0.0019733	0.0039466	0.021583	TRUE
gRNA_285	Asxl2	2571.9/2322.3	2168.8/871.85	2447.1	1520.3	-0.6863	31149	156790	2.3404	0.009632	0.99037	0.019264	0.073522	FALSE
gRNA_286	Atad2	2599/4367.3	1735.6/2049.8	3483.2	1892.7	-0.87962	1563400	243280	3.2246	0.00063065	0.99937	0.0012613	0.0089341	FALSE
gRNA_287	Atad2	3076/2308.9	2731.7/4898.6	2692.5	3815.1	0.50265	294220	176590	2.6716	0.99623	0.0037743	0.0075486	0.036134	TRUE
gRNA_288	Atad2	5244.2/4185.7	3770.1/3039.1	4715	3404.6	-0.46964	560230	354610	2.2005	0.013886	0.98611	0.027773	0.096243	FALSE
gRNA_289	Atad2	4373.5/4230.9	4349.6/5940.8	4302.2	5145.2	0.2581	10162	316390	1.4987	0.93303	0.066973	0.13395	0.28782	TRUE
gRNA_290	Atad2	2253.1/1767.1	1863.4/992.62	2010.1	1428	-0.49292	118080	122760	1.6612	0.048338	0.95166	0.096677	0.23055	FALSE
gRNA_5611	Atad2b	2505.1/2987.1	3080.3/1894.3	2746.1	2487.3	-0.14278	116170	180980	0.60848	0.27143	0.72857	0.54287	0.70602	FALSE
gRNA_5612	Atad2b	2973/1675.9	1406.3/2102.7	2324.5	1754.5	-0.40563	841270	147080	1.4862	0.06862	0.93138	0.13724	0.29247	FALSE
gRNA_5613	Atad2b	676.33/1950.9	1052.2/1407.9	1313.6	1230	-0.094763	812270	72330	0.31076	0.37799	0.62201	0.75598	0.86	FALSE
gRNA_5614	Atad2b	1996.9/1745.6	2641.6/885.09	1871.2	1763.3	-0.085631	31568	112300	0.32195	0.37374	0.62626	0.74749	0.85481	FALSE
gRNA_5615	Atad2b	3274.5/1890.1	3527.3/1565	2582.3	2546.2	-0.02034	958310	167650	0.088329	0.46481	0.53519	0.92961	0.96643	FALSE
gRNA_291	Atf2	2396.4/2369.7	2090.6/1576.6	2383	1833.6	-0.37793	356.25	151710	1.4106	0.079182	0.92082	0.15836	0.3232	FALSE
gRNA_292	Atf2	1369.1/860.56	699.02/2160.6	1114.8	1429.8	0.3587	129320	58983	1.2969	0.90266	0.097335	0.19467	0.36912	TRUE
gRNA_293	Atf2	2776.2/2254.1	3132.7/2352.5	2515.1	2742.6	0.12488	136290	162240	0.56484	0.71391	0.28609	0.57219	0.7287	TRUE
gRNA_294	Atf2	2688.8/1377.2	1955.4/774.25	2033	1364.8	-0.57455	860200	124510	1.8936	0.029136	0.97086	0.058272	0.16355	FALSE
gRNA_295	Atf2	3426.1/3090.9	2077.8/3623.1	3258.5	2850.4	-0.19298	56183	223910	0.86245	0.19422	0.80578	0.38844	0.57414	FALSE
gRNA_296	Atf7ip	1417.7/1725.6	11157/9168.5	1571.7	10163	2.6921	47382	90400	28.573	1	7.2271e-180	1.4454e-179	1.9546e-177	TRUE
gRNA_297	Atf7ip	5653.6/4270.9	27388/35121	4962.3	31254	2.6547	955920	377900	42.769	1	0	0	0	TRUE
gRNA_298	Atf7ip	915.23/901.33	9501.2/4885.4	908.28	7193.3	2.9841	96.535	45720	29.394	1	3.3071e-190	6.6142e-190	9.1522e-188	TRUE
gRNA_299	Atf7ip	850.97/1303.8	19782/24154	1077.4	21968	4.3485	102530	56530	87.864	1	0	0	0	TRUE
gRNA_300	Atf7ip	501.69/1452.8	1691.5/4814.2	977.24	3252.8	1.7339	452310	50074	10.169	1	1.3597e-24	2.7194e-24	1.2641e-22	TRUE
gRNA_301	Atf7ip2	1916.9/2817.4	1976.6/1100.2	2367.2	1538.4	-0.62144	405410	150450	2.1367	0.016309	0.98369	0.032619	0.10794	FALSE
gRNA_302	Atf7ip2	4511.9/6129.2	5389.8/7006.3	5320.5	6198	0.2202	1307900	412150	1.3669	0.91417	0.085835	0.17167	0.33991	TRUE
gRNA_303	Atf7ip2	1540.5/2475	963/1515.4	2007.7	1239.2	-0.6957	436620	122580	2.195	0.014081	0.98592	0.028162	0.097251	FALSE
gRNA_304	Atf7ip2	2306.6/3259.2	4157.3/4918.4	2782.9	4537.9	0.70524	453700	184000	4.0914	0.99998	2.1437e-05	4.2875e-05	0.00050119	TRUE
gRNA_305	Atf7ip2	1937.5/1709.3	1040.3/1770.2	1823.4	1405.2	-0.37561	26055	108750	1.2681	0.10238	0.89762	0.20475	0.38155	FALSE
gRNA_306	Atm	1407.8/1409.8	895.85/1331.8	1408.8	1113.8	-0.33872	1.9252	78905	1.0503	0.1468	0.8532	0.2936	0.48243	FALSE
gRNA_307	Atm	3360.2/1945.7	4702.8/5413.1	2653	5057.9	0.93068	1000400	173370	5.7759	1	3.8276e-09	7.6551e-09	1.5926e-07	TRUE
gRNA_308	Atm	5795.3/4624.5	5412.8/6076.5	5209.9	5744.7	0.14094	685410	401520	0.84391	0.80064	0.19936	0.39872	0.58277	TRUE
gRNA_309	Atm	1992.7/1000.7	1304.2/11.581	1496.7	657.9	-1.1846	492110	85070	2.8759	0.0020146	0.99799	0.0040292	0.021974	FALSE
gRNA_310	Atm	4123.9/2481.6	5131.4/6293.2	3302.7	5712.3	0.79022	1348500	227700	5.0496	1	2.2133e-07	4.4267e-07	7.4614e-06	TRUE
gRNA_311	Atn1	5956/3557.1	5938.9/4263.3	4756.6	5101.1	0.10088	2877200	358500	0.57548	0.71752	0.28248	0.56497	0.72292	TRUE
gRNA_312	Atn1	1172.2/1511.4	1433/1227.5	1341.8	1330.3	-0.012445	57499	74264	0.042321	0.48312	0.51688	0.96624	0.98276	FALSE
gRNA_313	Atn1	1130.2/1871.6	1189.3/1449.2	1500.9	1319.2	-0.186	274810	85368	0.62178	0.26704	0.73296	0.53409	0.69919	FALSE
gRNA_314	Atn1	1985.3/2433.4	1744.8/1118.4	2209.4	1431.6	-0.62569	100410	138080	2.0932	0.018167	0.98183	0.036333	0.11645	FALSE
gRNA_315	Atn1	3770.5/2552	3765.5/2154	3161.3	2959.8	-0.094986	742280	215620	0.43393	0.33217	0.66783	0.66434	0.80085	FALSE
gRNA_316	Atr	799.9/1045.9	658.55/2579.2	922.88	1618.9	0.81009	30252	46635	3.2228	0.99937	0.00063465	0.0012693	0.0089588	TRUE
gRNA_317	Atr	1151.7/2624.7	815.83/3140	1888.2	1977.9	0.06696	1084900	113570	0.26632	0.605	0.395	0.79	0.88371	TRUE
gRNA_318	Atr	4421.3/5333.9	5050.4/5583.5	4877.6	5317	0.12442	416420	369890	0.7225	0.76501	0.23499	0.46999	0.64687	TRUE
gRNA_319	Atr	2009.2/1601	1708/3128.4	1805.1	2418.2	0.42164	83299	107390	1.8708	0.96931	0.030685	0.061371	0.16998	TRUE
gRNA_320	Atr	878.16/638.2	1275.7/1055.5	758.18	1165.6	0.61981	28790	36526	2.1318	0.98349	0.016512	0.033024	0.10892	TRUE
gRNA_321	Atrx	1122.8/1203	2285.6/6329.6	1162.9	4307.6	1.8882	3215.2	62161	12.613	1	8.9472e-37	1.7894e-36	1.17e-34	TRUE
gRNA_322	Atrx	5446.9/3869.9	12601/21384	4658.4	16993	1.8668	1243400	349320	20.869	1	5.1352e-97	1.027e-96	1.0721e-94	TRUE
gRNA_323	Atrx	658.2/610.77	2370.2/2944.8	634.49	2657.5	2.0647	1125	29275	11.824	1	1.4716e-32	2.9431e-32	1.8053e-30	TRUE
gRNA_324	Atrx	2454.1/2195.5	11780/10118	2324.8	10949	2.2352	33423	147110	22.486	1	2.841e-112	5.6819e-112	6.5014e-110	TRUE
gRNA_325	Atrx	2277.8/3635	13838/53307	2956.4	33573	3.5049	921000	198380	68.74	1	0	0	0	TRUE
gRNA_326	Atxn7	5726.1/6405.7	6046.5/6235.3	6065.9	6140.9	0.017733	230890	485210	0.10772	0.54289	0.45711	0.91422	0.96072	TRUE
gRNA_327	Atxn7	2573.5/2865.6	2511.9/526.09	2719.5	1519	-0.83984	42653	178800	2.8392	0.0022613	0.99774	0.0045226	0.024156	FALSE
gRNA_328	Atxn7	6241/5766.7	6993.9/5894.5	6003.9	6444.2	0.1021	112460	479050	0.63622	0.73768	0.26232	0.52463	0.69153	TRUE
gRNA_329	Atxn7	8010.5/5949.1	6421.8/6478.5	6979.8	6450.2	-0.11383	2124700	577830	0.69673	0.24299	0.75701	0.48597	0.66092	FALSE
gRNA_330	Atxn7	967.95/1292.7	1170.9/903.29	1130.3	1037.1	-0.1241	52731	60003	0.38068	0.35172	0.64828	0.70344	0.82687	FALSE
gRNA_331	Atxn7l3	1366.7/1277.9	1347.5/1935.6	1322.3	1641.5	0.31182	3941.5	72922	1.1823	0.88146	0.11854	0.23709	0.42072	TRUE
gRNA_332	Atxn7l3	156.52/322.43	611.64/0	239.48	305.82	0.35151	13764	8729.9	0.71009	0.75993	0.24007	0.48014	0.65614	TRUE
gRNA_333	Atxn7l3	275.14/376.54	137.05/183.64	325.84	160.34	-1.0185	5140.8	12795	1.4768	0.069866	0.93013	0.13973	0.2964	FALSE
gRNA_334	Atxn7l3	1081.6/560.37	2141.2/774.25	821	1457.7	0.82751	135860	40324	3.1708	0.99924	0.00076004	0.0015201	0.010266	TRUE
gRNA_335	Atxn7l3	2032.3/1844.9	2275.5/3063.9	1938.6	2669.7	0.46146	17553	117360	2.1342	0.98359	0.016415	0.032829	0.10834	TRUE
gRNA_336	Aurka	120.27/336.52	159.12/1.6544	228.39	80.387	-1.495	23381	8231.4	1.6874	0.045767	0.95423	0.091534	0.22239	FALSE
gRNA_337	Aurka	2492.8/2991.6	2039.1/2916.7	2742.2	2477.9	-0.14616	124410	180660	0.62181	0.26703	0.73297	0.53407	0.69919	FALSE
gRNA_338	Aurka	2720.1/2732.2	2824.6/5514	2726.1	4169.3	0.61276	72.228	179340	3.4078	0.99967	0.00032745	0.00065489	0.0052586	TRUE
gRNA_339	Aurka	159.81/781.25	315.48/1813.2	470.53	1064.3	1.1759	193090	20193	4.1787	0.99999	1.4666e-05	2.9332e-05	0.0003569	TRUE
gRNA_340	Aurka	444.84/612.99	1512.1/468.19	528.92	990.14	0.90332	14137	23351	3.0183	0.99873	0.0012714	0.0025428	0.015252	TRUE
gRNA_341	Aurkb	229.01/178.64	0/0	203.82	0	-7.6782	1268.9	7147.2	3.6719	0.00012039	0.99988	0.00024079	0.0022491	FALSE
gRNA_342	Aurkb	251.25/200.87	0/0	226.06	0	-7.827	1269.2	8127.2	3.7488	8.8833e-05	0.99991	0.00017767	0.0017034	FALSE
gRNA_343	Aurkb	88.145/85.241	109.45/0	86.693	54.726	-0.65411	4.2168	2476	0.74251	0.22889	0.77111	0.45778	0.6355	FALSE
gRNA_344	Aurkb	2525.7/2550.6	3507.1/2106	2538.1	2806.5	0.14497	308.31	164090	0.66259	0.7462	0.2538	0.50759	0.67757	TRUE
gRNA_345	Aurkb	471.21/389.88	636.48/8.2719	430.54	322.38	-0.4163	3306.5	18084	0.80625	0.21005	0.78995	0.4201	0.60202	FALSE
gRNA_346	Aurkc	295.74/1092.6	551.86/2054.7	694.15	1303.3	0.90787	317470	32733	3.3668	0.99962	0.00038019	0.00076039	0.0059799	TRUE
gRNA_347	Aurkc	2930.2/2893	1937/2926.6	2911.6	2431.8	-0.25969	691.93	194650	1.0875	0.1384	0.8616	0.27681	0.46473	FALSE
gRNA_348	Aurkc	3166.6/3891.4	3183.3/2508	3529	2845.7	-0.31041	262670	247270	1.3743	0.084681	0.91532	0.16936	0.33691	FALSE
gRNA_349	Aurkc	76.612/146.76	17.476/157.17	111.69	87.32	-0.35151	2460.6	3389.3	0.47042	0.31903	0.68097	0.63806	0.77972	FALSE
gRNA_350	Aurkc	1197.8/1297.9	276.85/1037.3	1247.8	657.07	-0.92427	5010.2	67854	2.2679	0.011666	0.98833	0.023333	0.085224	FALSE
gRNA_351	Babam1	1560.2/738.26	931.72/1654.4	1149.3	1293	0.16994	337830	61255	0.58098	0.71937	0.28063	0.56125	0.71946	TRUE
gRNA_352	Babam1	2295.1/1180	1983.9/1583.2	1737.5	1783.6	0.037705	621650	102420	0.14385	0.55719	0.44281	0.88562	0.944	TRUE
gRNA_353	Babam1	1847.8/2427.5	2483.4/7196.5	2137.6	4839.9	1.1786	168060	132530	7.4231	1	5.7198e-14	1.144e-13	3.6205e-12	TRUE
gRNA_354	Babam1	1808.2/1644.8	1536/2777.7	1726.5	2156.8	0.32091	13354	101610	1.3501	0.91151	0.088491	0.17698	0.34679	TRUE
gRNA_355	Babam1	1318.1/1263	1896.6/739.5	1290.6	1318	0.030372	1512.9	70754	0.1033	0.54114	0.45886	0.91772	0.96135	TRUE
gRNA_5506	Bahd1	3892.4/5841.6	3881.4/4844	4867	4362.7	-0.15777	1899700	368890	0.83028	0.20319	0.79681	0.40638	0.58974	FALSE
gRNA_5507	Bahd1	5805.2/6089.2	6025.4/6716.7	5947.2	6371.1	0.099311	40315	473420	0.61605	0.73107	0.26893	0.53786	0.70166	TRUE
gRNA_5508	Bahd1	6390.9/5965.4	5444.1/5436.3	6178.2	5440.2	-0.18349	90543	496420	1.0474	0.14745	0.85255	0.29491	0.48312	FALSE
gRNA_5509	Bahd1	9896.1/8563.4	9420.2/13146	9229.8	11283	0.28975	888110	818230	2.2698	0.98839	0.01161	0.023219	0.084913	TRUE
gRNA_5510	Bahd1	4467.4/3070.9	3362.7/4235.2	3769.1	3798.9	0.011353	975090	268370	0.057495	0.52292	0.47708	0.95415	0.97811	TRUE
gRNA_356	Banp	2395.6/2116.9	1566.4/2643.7	2256.3	2105	-0.10005	38816	141730	0.4017	0.34395	0.65605	0.6879	0.81694	FALSE
gRNA_357	Banp	1255.4/667.84	1214.1/309.37	961.65	761.73	-0.33583	172640	49082	0.9024	0.18342	0.81658	0.36684	0.55278	FALSE
gRNA_358	Banp	1450.7/1082.2	930.8/124.08	1266.4	527.44	-1.2621	67895	69114	2.8111	0.0024687	0.99753	0.0049375	0.025952	FALSE
gRNA_359	Banp	185.35/391.37	611.64/0	288.36	305.82	0.084541	21221	10994	0.16655	0.56484	0.43516	0.87032	0.93422	TRUE
gRNA_360	Banp	804.84/480.31	258.45/479.77	642.58	369.11	-0.79815	52658	29739	1.5866	0.056305	0.9437	0.11261	0.25652	FALSE
gRNA_361	Bap1	949.82/923.57	596.01/0	936.7	298	-1.649	344.72	47504	2.932	0.0016841	0.99832	0.0033682	0.018942	FALSE
gRNA_362	Bap1	1360.9/1294.9	491.16/2230.1	1327.9	1360.6	0.035088	2176.1	73309	0.12083	0.54809	0.45191	0.90382	0.95631	TRUE
gRNA_363	Bap1	579.12/466.23	615.32/135.66	522.68	375.49	-0.47606	6372.1	23009	0.97127	0.16571	0.83429	0.33141	0.5181	FALSE
gRNA_364	Bap1	92.264/141.57	6.4384/0	116.92	3.2192	-4.8047	1215.7	3587.3	2.7017	0.0034495	0.99655	0.006899	0.033619	FALSE
gRNA_365	Bap1	1575.1/1269.7	1731.9/481.42	1422.4	1106.7	-0.36181	46622	79851	1.1173	0.13193	0.86807	0.26386	0.45166	FALSE
gRNA_366	Bard1	946.53/779.03	940/794.1	862.78	867.05	0.0071158	14028	42890	0.020623	0.50822	0.49178	0.98356	0.99111	TRUE
gRNA_367	Bard1	499.21/870.2	663.15/1652.7	684.71	1157.9	0.75714	68815	32181	2.638	0.99583	0.0041703	0.0083406	0.03905	TRUE
gRNA_368	Bard1	1169/999.17	869.18/1806.6	1084.1	1337.9	0.30325	14412	56965	1.0634	0.85621	0.14379	0.28759	0.47584	TRUE
gRNA_369	Bard1	427.54/127.49	384.46/640.24	277.52	512.35	0.88218	45016	10483	2.2936	0.98906	0.010943	0.021886	0.081033	TRUE
gRNA_370	Bard1	392.12/493.66	882.98/1654.4	442.89	1268.7	1.5162	5154.6	18730	6.0339	1	8.0088e-10	1.6018e-09	3.5561e-08	TRUE
gRNA_371	Baz1a	3605.7/3282.1	4862.8/3151.6	3443.9	4007.2	0.21848	52346	239870	1.1501	0.87494	0.12506	0.25012	0.43502	TRUE
gRNA_372	Baz1a	6667.7/6197.4	3965.1/7610.1	6432.6	5787.6	-0.1524	110610	521990	0.89267	0.18602	0.81398	0.37203	0.55702	FALSE
gRNA_373	Baz1a	1911.2/2419.4	2100.7/957.88	2165.3	1529.3	-0.50139	129120	134660	1.733	0.041544	0.95846	0.083088	0.20837	FALSE
gRNA_374	Baz1a	4878.5/5559.2	4560.2/3401.4	5218.8	3980.8	-0.39058	231700	402370	1.9517	0.025486	0.97451	0.050971	0.14859	FALSE
gRNA_375	Baz1a	1576.7/1637.4	1893.8/1019.1	1607	1456.4	-0.14187	1838.8	92938	0.494	0.31065	0.68935	0.6213	0.76633	FALSE
gRNA_376	Baz1b	11314/7730.2	7340.7/7004.6	9522.1	7172.6	-0.40872	6421200	850620	2.5474	0.0054268	0.99457	0.010854	0.047554	FALSE
gRNA_377	Baz1b	2110.5/1103.7	1192.9/1601.4	1607.1	1397.2	-0.20181	506880	92943	0.68859	0.24554	0.75446	0.49108	0.66514	FALSE
gRNA_378	Baz1b	2117.1/2319.3	1636.3/590.61	2218.2	1113.4	-0.99373	20436	138770	2.9657	0.0015099	0.99849	0.0030198	0.01736	FALSE
gRNA_379	Baz1b	1976.3/2285.2	2315.1/3867.9	2130.7	3091.5	0.53674	47721	131990	2.6445	0.99591	0.004091	0.008182	0.038485	TRUE
gRNA_380	Baz1b	2802.5/2938.2	1181.9/3006	2870.4	2093.9	-0.45483	9207.4	191220	1.7755	0.037905	0.9621	0.075809	0.19612	FALSE
gRNA_381	Baz2a	2355.2/1787.1	1674/2721.4	2071.1	2197.7	0.085528	161370	127420	0.35455	0.63854	0.36146	0.72293	0.84045	TRUE
gRNA_382	Baz2a	3809.2/4465.1	2126.5/4066.4	4137.2	3096.5	-0.4179	215140	301360	1.8957	0.028998	0.971	0.057995	0.16318	FALSE
gRNA_383	Baz2a	1518.2/1959.1	1645.5/2056.4	1738.6	1850.9	0.090229	97163	102500	0.3507	0.63709	0.36291	0.72582	0.84266	TRUE
gRNA_384	Baz2a	2711.1/1671.5	2360.1/2383.9	2191.3	2372	0.11431	540400	136670	0.48896	0.68756	0.31244	0.62487	0.7691	TRUE
gRNA_385	Baz2a	866.62/2100.6	1022.8/1536.9	1483.6	1279.8	-0.213	761390	84147	0.7025	0.24118	0.75882	0.48237	0.65828	FALSE
gRNA_386	Baz2b	2561.1/3751.3	2006/1743.7	3156.2	1874.9	-0.75112	708280	215200	2.7622	0.0028703	0.99713	0.0057406	0.029094	FALSE
gRNA_387	Baz2b	2584.2/2872.2	2398.8/1522	2728.2	1960.4	-0.47662	41482	179510	1.8123	0.034971	0.96503	0.069942	0.18496	FALSE
gRNA_388	Baz2b	4483/4241.3	6962.6/1682.5	4362.2	4322.6	-0.013155	29221	321890	0.069803	0.47218	0.52782	0.94435	0.97263	FALSE
gRNA_389	Baz2b	3529.9/3260.7	5409.1/2911.7	3395.3	4160.4	0.29312	36253	235660	1.5761	0.9425	0.057497	0.11499	0.25973	TRUE
gRNA_390	Baz2b	2197/2533.5	2236/2321.1	2365.3	2278.5	-0.053888	56607	150300	0.22377	0.41147	0.58853	0.82293	0.90474	FALSE
gRNA_391	Bcas2	1216.7/449.92	921.61/0	833.33	460.8	-0.85334	294000	41078	1.8383	0.033011	0.96699	0.066023	0.17816	FALSE
gRNA_392	Bcas2	3632.1/4328.8	3626.6/7639.9	3980.4	5633.3	0.50095	242690	287220	3.0841	0.99898	0.0010209	0.0020418	0.012708	TRUE
gRNA_393	Bcas2	1547.9/1382.4	1066.9/918.18	1465.1	992.55	-0.56135	13696	82845	1.6419	0.050305	0.9497	0.10061	0.23774	FALSE
gRNA_394	Bcas2	3632.9/5450.2	3077.5/6959.9	4541.6	5018.7	0.14411	1651400	338450	0.82022	0.79396	0.20604	0.41209	0.59412	TRUE
gRNA_395	Bcas2	1334.5/794.59	1187.4/924.79	1064.6	1056.1	-0.011496	145770	55694	0.03584	0.48571	0.51429	0.97141	0.98578	FALSE
gRNA_396	Bcl6	1767.8/1296.4	766.17/1465.8	1532.1	1116	-0.45688	111130	87581	1.4062	0.079831	0.92017	0.15966	0.32434	FALSE
gRNA_397	Bcl6	4591/2878.2	3725.1/3836.5	3734.6	3780.8	0.017734	1466800	265310	0.0897	0.53574	0.46426	0.92853	0.9662	TRUE
gRNA_398	Bcl6	1670.6/1373.5	1545.2/473.15	1522.1	1009.2	-0.59237	44148	86867	1.7402	0.040914	0.95909	0.081828	0.20718	FALSE
gRNA_399	Bcl6	3408.8/4213.1	2180.8/5399.9	3811	3790.3	-0.0078396	323450	272080	0.039604	0.4842	0.5158	0.96841	0.98412	FALSE
gRNA_400	Bcl6	2693.8/2028	5540.7/3166.5	2360.9	4353.6	0.88259	221630	149960	5.1458	1	1.3316e-07	2.6631e-07	4.6197e-06	TRUE
gRNA_401	Bcor	4469/3784	4401.1/3374.9	4126.5	3888	-0.085868	234670	300400	0.43515	0.33173	0.66827	0.66346	0.80007	FALSE
gRNA_402	Bcor	2113.8/2996.8	3100.5/1766.9	2555.3	2433.7	-0.070315	389790	165470	0.29894	0.38249	0.61751	0.76498	0.86781	FALSE
gRNA_403	Bcor	3915.5/4422.9	2189/3077.1	4169.2	2633.1	-0.6628	128750	304270	2.7848	0.0026783	0.99732	0.0053567	0.027619	FALSE
gRNA_404	Bcor	2160.8/3817.3	2877/2699.9	2989.1	2788.5	-0.10017	1372000	201110	0.44725	0.32735	0.67265	0.65469	0.79304	FALSE
gRNA_405	Bcor	1244.7/1085.2	556.46/3204.5	1164.9	1880.5	0.69037	12734	62296	2.8668	0.99793	0.002073	0.004146	0.022467	TRUE
gRNA_406	Bcorl1	2818.2/2443.8	1682.3/3705.8	2631	2694	0.03414	70068	171590	0.15215	0.56047	0.43953	0.87907	0.93904	TRUE
gRNA_407	Bcorl1	6738.6/5148.6	6431/5302.3	5943.6	5866.6	-0.018791	1264100	473060	0.11184	0.45547	0.54453	0.91095	0.95881	FALSE
gRNA_408	Bcorl1	15129/13657	13017/16152	14393	14584	0.019031	1083000	1422800	0.16023	0.56365	0.43635	0.8727	0.93513	TRUE
gRNA_409	Bcorl1	3795.2/4980.3	3021.4/2329.4	4387.7	2675.4	-0.71352	702250	324240	3.0072	0.0013185	0.99868	0.002637	0.015659	FALSE
gRNA_410	Bcorl1	6102.6/2828.5	3913.6/4556.1	4465.6	4234.9	-0.076505	5359800	331410	0.40072	0.34431	0.65569	0.68863	0.81702	FALSE
gRNA_411	Bend3	3426.1/2851.5	3775.6/5299	3138.8	4537.3	0.53147	165100	213720	3.0251	0.99876	0.0012429	0.0024857	0.014952	TRUE
gRNA_412	Bend3	1161.5/1163	1328.1/1527	1162.3	1427.6	0.29639	1.0453	62118	1.0645	0.85644	0.14356	0.28712	0.47546	TRUE
gRNA_413	Bend3	4943.5/2615	6530.3/4853.9	3779.3	5692.1	0.59073	2710900	269270	3.6862	0.99989	0.0001138	0.00022759	0.0021393	TRUE
gRNA_414	Bend3	5502.1/6048.4	7517.2/8050.2	5775.2	7783.7	0.43051	149240	456450	2.9728	0.99852	0.0014752	0.0029505	0.017104	TRUE
gRNA_415	Bend3	432.49/1203	878.38/2010.1	817.75	1444.2	0.8198	296850	40126	3.1274	0.99912	0.00088174	0.0017635	0.011543	TRUE
gRNA_416	Blm	2466.4/3472.6	3377.4/3174.7	2969.5	3276.1	0.14168	506250	199470	0.68633	0.75375	0.24625	0.49251	0.66579	TRUE
gRNA_417	Blm	373.17/139.35	724.78/0	256.26	362.39	0.49827	27337	9495.7	1.0891	0.86135	0.13865	0.27731	0.46531	TRUE
gRNA_418	Blm	1425.1/1656.6	1791.7/1444.3	1540.9	1618	0.070386	26794	88205	0.25957	0.6024	0.3976	0.79519	0.88686	TRUE
gRNA_419	Blm	2136.1/2201.4	1680.4/1624.6	2168.8	1652.5	-0.39201	2136.3	134930	1.4054	0.079946	0.92005	0.15989	0.32458	FALSE
gRNA_420	Blm	1204.4/610.77	569.34/909.9	907.57	739.62	-0.29487	176180	45675	0.78589	0.21597	0.78403	0.43193	0.61156	FALSE
gRNA_421	Bmi1	6517/4909.1	4342.2/1348.3	5713.1	2845.3	-1.0054	1292600	450340	4.2734	9.6237e-06	0.99999	1.9247e-05	0.00024315	FALSE
gRNA_422	Bmi1	2359.3/3460.8	2932.2/3055.6	2910.1	2993.9	0.040977	606610	194520	0.19016	0.57541	0.42459	0.84918	0.92168	TRUE
gRNA_423	Bmi1	5185.7/4472.6	6300.4/2690	4829.1	4495.2	-0.10336	254310	365330	0.55249	0.29031	0.70969	0.58061	0.73487	FALSE
gRNA_424	Bmi1	2739.1/3808.4	4081.9/2627.1	3273.8	3354.5	0.035156	571740	225210	0.17022	0.56758	0.43242	0.86484	0.93136	TRUE
gRNA_425	Bmi1	2085/2391.9	1624.3/2597.4	2238.5	2110.8	-0.084659	47104	140350	0.34069	0.36667	0.63333	0.73333	0.84717	FALSE
gRNA_426	Bptf	1813.2/4651.9	2242.4/995.93	3232.5	1619.2	-0.99698	4029300	221690	3.4266	0.00030558	0.99969	0.00061117	0.0049746	FALSE
gRNA_427	Bptf	2558.7/2612.8	3080.3/2152.3	2585.7	2616.3	0.016949	1465.8	167920	0.074596	0.52973	0.47027	0.94054	0.97121	TRUE
gRNA_428	Bptf	1524/1713.7	240.06/1315.2	1618.9	777.64	-1.0568	17995	93789	2.7468	0.0030086	0.99699	0.0060172	0.029979	FALSE
gRNA_429	Bptf	2307.4/1781.9	1116.6/1164.7	2044.7	1140.6	-0.84147	138080	125390	2.553	0.0053407	0.99466	0.010681	0.046834	FALSE
gRNA_430	Bptf	975.36/1211.9	755.13/593.92	1093.6	674.52	-0.69637	27976	57591	1.7464	0.040367	0.95963	0.080733	0.20493	FALSE
gRNA_431	Brca1	336.93/450.67	600.61/2031.6	393.8	1316.1	1.7382	6468.1	16187	7.249	1	2.1008e-13	4.2016e-13	1.2562e-11	TRUE
gRNA_432	Brca1	2548/2245.2	1823.9/1230.9	2396.6	1527.4	-0.64958	45842	152780	2.2237	0.013083	0.98692	0.026166	0.092379	FALSE
gRNA_433	Brca1	76.612/1108.9	4.5988/646.86	592.74	325.73	-0.86174	532780	26901	1.6293	0.051621	0.94838	0.10324	0.24223	FALSE
gRNA_434	Brca1	3059.5/2833.7	3309.3/1771.8	2946.6	2540.6	-0.21383	25500	197560	0.91353	0.18048	0.81952	0.36096	0.54775	FALSE
gRNA_435	Brca1	920.17/610.03	611.64/436.75	765.1	524.2	-0.54466	48093	36941	1.2535	0.105	0.895	0.21001	0.38698	FALSE
gRNA_436	Brca2	285.03/229.78	151.76/102.57	257.4	127.17	-1.0116	1526.3	9548.2	1.3567	0.087445	0.91256	0.17489	0.3442	FALSE
gRNA_437	Brca2	4312.5/6877.1	4505.9/4562.8	5594.8	4534.3	-0.30313	3288500	438760	1.601	0.054694	0.94531	0.10939	0.25141	FALSE
gRNA_438	Brca2	508.28/461.04	615.32/648.51	484.66	631.92	0.38208	1115.5	20949	1.0174	0.84546	0.15454	0.30907	0.49676	TRUE
gRNA_439	Brca2	1464.7/1570.7	878.38/1968.7	1517.7	1423.5	-0.092316	5614.5	86555	0.31996	0.3745	0.6255	0.749	0.85579	FALSE
gRNA_440	Brca2	2174/2116.2	2193.6/2296.3	2145.1	2245	0.065622	1668.7	133100	0.27375	0.60786	0.39214	0.78428	0.8804	TRUE
gRNA_441	Brcc3	2311.5/2128.1	2352.8/2817.4	2219.8	2585.1	0.21969	16833	138890	0.98014	0.83649	0.16351	0.32702	0.51407	TRUE
gRNA_442	Brcc3	3324.8/3709.1	3139.2/3517.2	3516.9	3328.2	-0.079567	73842	246210	0.38043	0.35181	0.64819	0.70363	0.8269	FALSE
gRNA_443	Brcc3	2258/1234.9	1569.1/625.35	1746.4	1097.2	-0.67005	523380	103070	2.0222	0.021579	0.97842	0.043158	0.13196	FALSE
gRNA_444	Brcc3	2402.2/1435	1505.7/822.22	1918.6	1163.9	-0.72054	467680	115850	2.2171	0.013307	0.98669	0.026613	0.093366	FALSE
gRNA_445	Brcc3	2372.5/2401.6	2497.2/1652.7	2387	2074.9	-0.20206	422.52	152020	0.80044	0.21173	0.78827	0.42345	0.60493	FALSE
gRNA_446	Brd1	1271.9/1314.2	1247.2/2829	1293.1	2038.1	0.65602	893.32	70925	2.7975	0.99743	0.0025748	0.0051496	0.02682	TRUE
gRNA_447	Brd1	2294.2/1127.4	2863.2/856.96	1710.8	1860.1	0.12062	680760	100460	0.47097	0.68117	0.31883	0.63766	0.77959	TRUE
gRNA_448	Brd1	1940/1769.3	2245.1/4296.4	1854.7	3270.8	0.81814	14571	111070	4.2491	0.99999	1.0729e-05	2.1459e-05	0.00026937	TRUE
gRNA_449	Brd1	1479.5/1091.8	1187.4/951.26	1285.7	1069.3	-0.26557	75153	70422	0.8152	0.20748	0.79252	0.41496	0.59644	FALSE
gRNA_450	Brd1	1869.2/1020.7	1515.8/1373.1	1444.9	1444.5	-0.00046578	359980	81426	0.0016358	0.49935	0.50065	0.99869	0.9992	FALSE
gRNA_451	Brd2	725.75/947.29	607.97/982.7	836.52	795.33	-0.072756	24538	41274	0.20277	0.41966	0.58034	0.83931	0.91602	FALSE
gRNA_452	Brd2	2428.5/3521.6	2328.8/2044.8	2975	2186.8	-0.4439	597370	199940	1.7628	0.038968	0.96103	0.077936	0.19988	FALSE
gRNA_453	Brd2	1194.5/1144.5	566.58/1267.2	1169.5	916.91	-0.35066	1251.8	62597	1.0095	0.15638	0.84362	0.31276	0.50038	FALSE
gRNA_454	Brd2	1812.3/1569.9	3383.8/2385.6	1691.1	2884.7	0.77009	29382	99023	3.793	0.99993	7.4408e-05	0.00014882	0.0014612	TRUE
gRNA_455	Brd2	978.66/839.81	1987.6/2526.2	909.23	2256.9	1.3107	9639.4	45779	6.2988	1	1.5003e-10	3.0005e-10	7.0288e-09	TRUE
gRNA_456	Brd3	2297.5/1617.4	1451.4/770.94	1957.4	1111.2	-0.81634	231320	118780	2.4556	0.0070333	0.99297	0.014067	0.057962	FALSE
gRNA_457	Brd3	2714.4/2309.7	3462/2301.2	2512	2881.6	0.19796	81896	161990	0.91831	0.82077	0.17923	0.35846	0.54548	TRUE
gRNA_458	Brd3	5564.7/5300.5	3654.2/4776.2	5432.6	4215.2	-0.36596	34891	422990	1.8718	0.030615	0.96938	0.061231	0.16977	FALSE
gRNA_459	Brd3	4855.4/3038.3	4148.1/3618.1	3946.8	3883.1	-0.023472	1650900	284210	0.1195	0.45244	0.54756	0.90488	0.95659	FALSE
gRNA_460	Brd3	4863.6/3559.4	3326.8/2587.4	4211.5	2957.1	-0.51	850550	308110	2.2598	0.011916	0.98808	0.023833	0.086677	FALSE
gRNA_461	Brd4	315.51/441.03	699.94/254.77	378.27	477.36	0.33487	7877.6	15399	0.79851	0.78747	0.21253	0.42506	0.60621	TRUE
gRNA_462	Brd4	238.9/461.78	331.12/817.26	350.34	574.19	0.71116	24839	14000	1.8919	0.9707	0.029299	0.058597	0.16415	TRUE
gRNA_463	Brd4	980.3/675.26	1489.1/0	827.78	744.55	-0.15268	46527	40739	0.41239	0.34003	0.65997	0.68005	0.81192	FALSE
gRNA_464	Brd4	608.78/194.94	389.06/0	401.86	194.53	-1.0429	85630	16600	1.6171	0.052928	0.94707	0.10586	0.24613	FALSE
gRNA_465	Brd4	3170.7/3978.2	2281.9/7079.1	3574.5	4680.5	0.38884	325950	251230	2.2067	0.98633	0.013669	0.027339	0.094959	TRUE
gRNA_466	Brd7	3213.6/3493.4	1801.8/6066.6	3353.5	3934.2	0.23034	39147	232060	1.2055	0.88599	0.11401	0.22802	0.40952	TRUE
gRNA_467	Brd7	1116.2/1256.4	1310.7/868.54	1186.3	1089.6	-0.12256	9820.8	63719	0.38307	0.35083	0.64917	0.70167	0.82603	FALSE
gRNA_468	Brd7	666.44/664.14	458.96/1222.6	665.29	840.77	0.33728	2.6543	31051	0.99585	0.84033	0.15967	0.31935	0.5066	TRUE
gRNA_469	Brd7	3713.6/3245.1	3577/2279.7	3479.4	2928.3	-0.24866	109760	242940	1.1179	0.1318	0.8682	0.26361	0.45136	FALSE
gRNA_470	Brd7	2656.7/2582.4	2622.3/3649.5	2619.6	3135.9	0.25946	2758.5	170660	1.2499	0.89432	0.10568	0.21135	0.38909	TRUE
gRNA_471	Brd8	2209.4/1761.2	2572.6/1323.5	1985.3	1948	-0.027298	100460	120880	0.10708	0.45736	0.54264	0.91472	0.96088	FALSE
gRNA_472	Brd8	2356.8/2785.5	2481.5/4637.2	2571.2	3559.4	0.46903	91882	166750	2.4199	0.99224	0.0077617	0.015523	0.062537	TRUE
gRNA_473	Brd8	32.951/257.21	0/438.41	145.08	219.2	0.5921	25145	4687.8	1.0826	0.8581	0.1419	0.28381	0.47169	TRUE
gRNA_474	Brd8	3574.4/3901.8	2694/5510.7	3738.1	4102.4	0.13411	53598	265630	0.70674	0.76014	0.23986	0.47973	0.65603	TRUE
gRNA_475	Brd8	1089.9/1401.7	1166.3/1983.6	1245.8	1574.9	0.33801	48606	67714	1.265	0.89706	0.10294	0.20589	0.38294	TRUE
gRNA_476	Brd9	1406.2/1539.5	1222.4/1507.1	1472.9	1364.8	-0.10991	8887.7	83389	0.37439	0.35406	0.64594	0.70811	0.83049	FALSE
gRNA_477	Brd9	7787.2/6524.3	7078.5/5237.7	7155.8	6158.1	-0.21658	797550	596020	1.2922	0.098141	0.90186	0.19628	0.37123	FALSE
gRNA_478	Brd9	4196.4/2027.3	3341.5/3017.6	3111.8	3179.5	0.031056	2352500	211430	0.14731	0.55856	0.44144	0.88289	0.94223	TRUE
gRNA_479	Brd9	373.17/1193.4	138.88/1412.8	783.27	775.86	-0.013705	336360	38035	0.03806	0.48482	0.51518	0.96964	0.9847	FALSE
gRNA_480	Brd9	1548.7/927.27	2339/1075.3	1238	1707.2	0.46327	193100	67190	1.81	0.96485	0.035151	0.070302	0.18574	TRUE
gRNA_481	Brdt	4012.7/1701.1	4457.2/1571.7	2856.9	3014.4	0.077411	2671600	190100	0.36131	0.64107	0.35893	0.71787	0.83669	TRUE
gRNA_482	Brdt	1522.4/2517.9	1728.2/3414.6	2020.1	2571.4	0.34796	495600	123530	1.5685	0.94162	0.058379	0.11676	0.26235	TRUE
gRNA_483	Brdt	10247/4665.3	8187.8/7052.6	7456.2	7620.2	0.031385	15578000	627330	0.20706	0.58202	0.41798	0.83596	0.91311	TRUE
gRNA_484	Brdt	3913/3884	2945.1/3482.5	3898.5	3213.8	-0.27857	419.26	279880	1.2943	0.097783	0.90222	0.19557	0.37034	FALSE
gRNA_485	Brdt	1766.2/1362.4	2527.5/2253.3	1564.3	2390.4	0.61142	81536	89873	2.7556	0.99707	0.0029291	0.0058582	0.029464	TRUE
gRNA_486	Bre	3705.4/2094	2897.3/2018.3	2899.7	2457.8	-0.23843	1298300	193650	1.0041	0.15766	0.84234	0.31532	0.50299	FALSE
gRNA_487	Bre	1068.4/1000.7	1071.5/726.27	1034.6	898.9	-0.20257	2298.1	53749	0.58513	0.27923	0.72077	0.55846	0.71737	FALSE
gRNA_488	Bre	1419.4/1601	2306.8/1305.3	1510.2	1806	0.25792	16501	86026	1.0086	0.84341	0.15659	0.31317	0.50091	TRUE
gRNA_489	Bre	972.07/1272.7	779.04/1263.9	1122.4	1021.5	-0.13575	45186	59479	0.41366	0.33956	0.66044	0.67912	0.81156	FALSE
gRNA_490	Bre	4394.9/4631.2	5682.3/3351.8	4513	4517	0.0012778	27915	335810	0.0069025	0.50275	0.49725	0.99449	0.99667	TRUE
gRNA_491	Brms1	4257.3/4451.8	4122.4/4301.4	4354.6	4211.9	-0.048052	18911	321190	0.25176	0.40061	0.59939	0.80123	0.89046	FALSE
gRNA_492	Brms1	1290.9/2297.1	1346.5/2696.6	1794	2021.6	0.17224	506210	106570	0.69726	0.75718	0.24282	0.48564	0.66092	TRUE
gRNA_493	Brms1	3608.2/1973.9	2602/1320.2	2791	1961.1	-0.50891	1335500	184670	1.9313	0.026724	0.97328	0.053449	0.1543	FALSE
gRNA_494	Brms1	1284.3/2463.8	1672.1/1020.7	1874.1	1346.4	-0.47671	695670	112520	1.5729	0.057867	0.94213	0.11573	0.26082	FALSE
gRNA_495	Brms1	1584.1/772.36	2013.4/565.8	1178.2	1289.6	0.13015	329490	63182	0.44292	0.67109	0.32891	0.65782	0.7957	TRUE
gRNA_496	Brms1l	1066/1498.8	713.74/2772.7	1282.4	1743.2	0.44266	93649	70197	1.7395	0.95902	0.040977	0.081954	0.20724	TRUE
gRNA_497	Brms1l	5577.8/3835.1	7933.9/4590.9	4706.5	6262.4	0.41199	1518600	353810	2.6158	0.99555	0.0044513	0.0089026	0.041062	TRUE
gRNA_498	Brms1l	5191.5/3749.9	5013.6/3646.2	4470.7	4329.9	-0.046136	1039200	331890	0.24429	0.4035	0.5965	0.807	0.89421	FALSE
gRNA_499	Brms1l	4377.6/4664.5	4405.7/4943.3	4521.1	4674.5	0.04813	41167	336550	0.26444	0.60428	0.39572	0.79144	0.8845	TRUE
gRNA_500	Brms1l	2087.5/1426.9	1933.3/1824.8	1757.2	1879.1	0.096708	218200	103860	0.37824	0.64737	0.35263	0.70525	0.82831	TRUE
gRNA_501	Brpf1	259.49/300.94	225.34/14.889	280.21	120.12	-1.2153	858.86	10609	1.5806	0.05698	0.94302	0.11396	0.25841	FALSE
gRNA_502	Brpf1	942.41/2412.7	1454.2/3535.4	1677.5	2494.8	0.57227	1080900	98036	2.61	0.99547	0.0045266	0.0090531	0.041611	TRUE
gRNA_503	Brpf1	1042.9/910.97	983.23/1277.2	976.94	1130.2	0.21004	8704.8	50054	0.68504	0.75334	0.24666	0.49332	0.66665	TRUE
gRNA_504	Brpf1	1261.2/2147.3	1921.4/4913.5	1704.3	3417.4	1.0033	392600	99982	5.418	1	3.0135e-08	6.027e-08	1.1457e-06	TRUE
gRNA_505	Brpf1	1532.2/1679.6	1842.3/2546.1	1605.9	2194.2	0.45004	10860	92858	1.9304	0.97322	0.026776	0.053552	0.15445	TRUE
gRNA_506	Brpf3	1032.2/925.79	231.78/863.58	979	547.68	-0.83681	5661.8	50185	1.9254	0.027088	0.97291	0.054175	0.15565	FALSE
gRNA_507	Brpf3	6377.7/3944.1	5998.7/2605.6	5160.9	4302.2	-0.2625	2961400	396820	1.3632	0.08641	0.91359	0.17282	0.34136	FALSE
gRNA_508	Brpf3	4385.8/2435.7	4875.7/1929	3410.8	3402.3	-0.0035612	1901600	237000	0.017278	0.49311	0.50689	0.98622	0.99224	FALSE
gRNA_509	Brpf3	2674/4863.2	3762.8/2934.9	3768.6	3348.8	-0.17033	2396200	268320	0.8104	0.20886	0.79114	0.41771	0.59976	FALSE
gRNA_510	Brpf3	4719.5/2542.4	3384.7/4693.5	3630.9	4039.1	0.15365	2369800	256180	0.80641	0.79	0.21	0.42001	0.60202	TRUE
gRNA_511	Brwd1	1980.4/1163	1405.4/277.93	1571.7	841.67	-0.90019	334070	90402	2.428	0.0075919	0.99241	0.015184	0.061584	FALSE
gRNA_512	Brwd1	4445.1/4927.7	6942.4/6754.8	4686.4	6848.6	0.54723	116410	351940	3.6447	0.99987	0.00013385	0.0002677	0.0024618	TRUE
gRNA_513	Brwd1	991.84/2064.3	1581.1/2117.6	1528.1	1849.3	0.27513	575100	87293	1.0873	0.86156	0.13844	0.27688	0.46473	TRUE
gRNA_514	Brwd1	2867.6/2724.7	1927.8/5176.5	2796.2	3552.2	0.34514	10203	185090	1.7572	0.96056	0.039438	0.078875	0.20168	TRUE
gRNA_515	Brwd1	5439.5/3542.3	4647.6/2996.1	4490.9	3821.8	-0.23268	1799600	333760	1.1581	0.12341	0.87659	0.24682	0.43199	FALSE
gRNA_516	Brwd3	2092.4/2655.8	2161.5/1930.7	2374.1	2046.1	-0.21445	158710	151000	0.84424	0.19927	0.80073	0.39854	0.58277	FALSE
gRNA_517	Brwd3	2361/4013.7	3496/3072.2	3187.4	3284.1	0.043126	1365800	217840	0.20728	0.58211	0.41789	0.83579	0.91311	TRUE
gRNA_518	Brwd3	3677.4/5447.3	3233.9/6635.7	4562.3	4934.8	0.1132	1566300	340380	0.63843	0.7384	0.2616	0.5232	0.69025	TRUE
gRNA_519	Brwd3	6006.2/6098.1	9235.4/5691	6052.1	7463.2	0.3023	4217.8	483850	2.0286	0.97875	0.02125	0.0425	0.13064	TRUE
gRNA_520	Brwd3	4599.2/5297.5	3888.8/5237.7	4948.4	4563.3	-0.11686	243840	376580	0.62756	0.26515	0.73485	0.53029	0.69591	FALSE
gRNA_521	Btaf1	794.95/511.45	524.27/1020.7	653.2	772.51	0.24168	40188	30351	0.68483	0.75325	0.24675	0.4935	0.66674	TRUE
gRNA_522	Btaf1	1263.7/1415	843.43/1427.7	1339.3	1135.6	-0.23791	11448	74095	0.74859	0.22705	0.77295	0.4541	0.63159	FALSE
gRNA_523	Btaf1	4193.9/5585.1	3929.2/3793.5	4889.5	3861.4	-0.3405	967780	371020	1.688	0.04571	0.95429	0.091419	0.22234	FALSE
gRNA_524	Btaf1	4964.1/3839.5	5228/3219.4	4401.8	4223.7	-0.059593	632340	325540	0.31225	0.37742	0.62258	0.75485	0.85959	FALSE
gRNA_525	Btaf1	3051.3/5485.1	2334.4/5001.2	4268.2	3667.8	-0.21867	2961600	313280	1.0727	0.1417	0.8583	0.2834	0.47141	FALSE
gRNA_526	Btf3	130.16/308.35	864.58/433.45	219.25	649.01	1.5613	15876	7824.6	4.8584	1	5.9557e-07	1.1911e-06	1.89e-05	TRUE
gRNA_527	Btf3	172.99/492.92	135.21/496.31	332.95	315.76	-0.07627	51174	13142	0.15262	0.43935	0.56065	0.8787	0.93898	FALSE
gRNA_528	Btf3	2400.5/4151.6	2201.9/2656.9	3276.1	2429.4	-0.4312	1533200	225410	1.7832	0.037273	0.96273	0.074546	0.1942	FALSE
gRNA_529	Btf3	386.36/430.65	526.11/347.42	408.5	436.76	0.096271	981.11	16941	0.21711	0.58559	0.41441	0.82883	0.90904	TRUE
gRNA_530	Btf3	1940/1751.5	9023.8/1990.2	1845.8	5507	1.5765	17766	110410	11.019	1	1.5524e-28	3.1048e-28	1.6348e-26	TRUE
gRNA_531	Bub1	3189.7/1463.9	1929.7/2787.6	2326.8	2358.6	0.019596	1489200	147270	0.082954	0.53306	0.46694	0.93389	0.96805	TRUE
gRNA_532	Bub1	318.8/266.1	689.82/1.6544	292.45	345.74	0.24073	1388.9	11188	0.50379	0.69192	0.30808	0.61616	0.76219	TRUE
gRNA_533	Bub1	1187.1/1062.9	2430/2119.2	1125	2274.6	1.0151	7707.5	59652	4.7071	1	1.2565e-06	2.513e-06	3.7288e-05	TRUE
gRNA_534	Bub1	4252.4/3654.2	4037.8/3676	3953.3	3856.9	-0.035613	178880	284790	0.18067	0.42831	0.57169	0.85662	0.92671	FALSE
gRNA_535	Bub1	2017.5/2302.2	1919.6/2334.3	2159.8	2126.9	-0.022144	40555	134240	0.089832	0.46421	0.53579	0.92842	0.9662	FALSE
gRNA_536	Bub1b	5530.9/6717.7	5384.3/4053.2	6124.3	4718.8	-0.37607	704290	491040	2.0058	0.022438	0.97756	0.044877	0.13582	FALSE
gRNA_537	Bub1b	600.54/529.98	308.12/436.75	565.26	372.44	-0.60059	2489.6	25360	1.2117	0.11281	0.88719	0.22563	0.40651	FALSE
gRNA_538	Bub1b	3775.4/2804.1	3044.4/3930.8	3289.7	3487.6	0.084242	471760	226580	0.4157	0.66118	0.33882	0.67763	0.81076	TRUE
gRNA_539	Bub1b	8126.6/8090.5	8256.7/8885.6	8108.6	8571.2	0.080039	653.89	696380	0.55438	0.71034	0.28966	0.57932	0.73418	TRUE
gRNA_540	Bub1b	1798.3/2474.2	2154.1/2428.6	2136.3	2291.4	0.10106	228410	132420	0.42619	0.66501	0.33499	0.66997	0.80564	TRUE
gRNA_541	Bub3	1388.1/820.54	819.51/471.5	1104.3	645.5	-0.77372	161050	58291	1.9004	0.028693	0.97131	0.057387	0.1619	FALSE
gRNA_542	Bub3	1331.2/200.87	1041.2/0	766.05	520.59	-0.55642	638860	36998	1.2763	0.10092	0.89908	0.20184	0.37837	FALSE
gRNA_543	Bub3	76.612/162.33	149.92/661.75	119.47	405.84	1.7558	3673.7	3684.6	4.7177	1	1.2228e-06	2.4457e-06	3.6379e-05	TRUE
gRNA_544	Bub3	197.71/258.69	135.21/0	228.2	67.603	-1.7403	1859.2	8222.6	1.8446	0.032545	0.96746	0.065089	0.17661	FALSE
gRNA_545	Bub3	1998.5/1765.6	2671.9/2205.3	1882.1	2438.6	0.37357	27122	113110	1.6548	0.95102	0.048983	0.097965	0.23278	TRUE
gRNA_546	Calcoco1	2572.7/2658.8	3506.1/2817.4	2615.7	3161.8	0.27342	3706.2	170350	1.323	0.90708	0.09292	0.18584	0.35761	TRUE
gRNA_547	Calcoco1	5762.4/4720.1	4845.3/4511.5	5241.3	4678.4	-0.16386	543150	404520	0.88496	0.18809	0.81191	0.37618	0.56097	FALSE
gRNA_548	Calcoco1	4421.3/3202.1	3772.9/5121.9	3811.7	4447.4	0.22249	743180	272150	1.2186	0.88851	0.11149	0.22298	0.40351	TRUE
gRNA_549	Calcoco1	3066.1/4470.3	2699.5/4160.7	3768.2	3430.1	-0.13559	985890	268290	0.65274	0.25696	0.74304	0.51392	0.68228	FALSE
gRNA_550	Calcoco1	4143.6/2434.9	6920.3/3484.1	3289.3	5202.2	0.66119	1459900	226540	4.0191	0.99997	2.9215e-05	5.8429e-05	0.00065595	TRUE
gRNA_551	Camta2	7640.6/4748.3	6675.7/3599.9	6194.4	5137.8	-0.26978	4182700	498050	1.4973	0.067161	0.93284	0.13432	0.28842	FALSE
gRNA_552	Camta2	3562.9/5205.6	2464.1/4959.8	4384.2	3711.9	-0.2401	1349300	323920	1.1813	0.11874	0.88126	0.23749	0.4213	FALSE
gRNA_553	Camta2	3438.5/2806.3	3198/2842.2	3122.4	3020.1	-0.048025	199840	212330	0.22193	0.41219	0.58781	0.82437	0.90535	FALSE
gRNA_554	Camta2	1161.5/813.12	2118.2/302.75	987.33	1210.5	0.29371	60696	50717	0.9909	0.83913	0.16087	0.32174	0.50927	TRUE
gRNA_555	Camta2	2559.5/1943.5	2264.5/1553.5	2251.5	1909	-0.23798	189730	141360	0.91105	0.18113	0.81887	0.36227	0.54861	FALSE
gRNA_556	Carm1	1147.5/673.77	779.04/1465.8	910.65	1122.4	0.30132	112220	45868	0.98873	0.8386	0.1614	0.3228	0.51	TRUE
gRNA_557	Carm1	1613.8/1237.1	2869.7/3183	1425.5	3026.3	1.0856	70948	80064	5.6577	1	7.669e-09	1.5338e-08	3.0832e-07	TRUE
gRNA_558	Carm1	2423.6/2340	4093/4744.7	2381.8	4418.8	0.89133	3488.4	151610	5.2316	1	8.4031e-08	1.6806e-07	2.9585e-06	TRUE
gRNA_559	Carm1	336.1/474.38	1313.4/0	405.24	656.71	0.69511	9560.7	16774	1.9416	0.97389	0.026113	0.052226	0.15151	TRUE
gRNA_560	Carm1	2050.4/2258.5	3702.1/2797.5	2154.5	3249.8	0.5928	21656	133820	2.9942	0.99862	0.0013758	0.0027515	0.016193	TRUE
gRNA_566	Cbx2	4043.1/4006.3	5162.6/4476.7	4024.7	4819.7	0.25999	677.6	291200	1.4731	0.92964	0.070356	0.14071	0.29806	TRUE
gRNA_567	Cbx2	6174.3/7854	7796.9/8108.1	7014.1	7952.5	0.18111	1410800	581380	1.2306	0.89077	0.10923	0.21847	0.39703	TRUE
gRNA_568	Cbx2	4161.8/1954.6	4950.2/1947.2	3058.2	3448.7	0.17332	2435800	206910	0.85848	0.80469	0.19531	0.39063	0.57588	TRUE
gRNA_569	Cbx2	1772/1906.4	2066.7/3712.4	1839.2	2889.6	0.65149	9041.1	109920	3.1681	0.99923	0.0007671	0.0015342	0.010338	TRUE
gRNA_570	Cbx2	2543.8/4211.6	3384.7/8520	3377.7	5952.4	0.81722	1390800	234150	5.3207	1	5.168e-08	1.0336e-07	1.8981e-06	TRUE
gRNA_576	Cbx4	1704.4/1448.4	1324.5/2936.5	1576.4	2130.5	0.43433	32783	90738	1.8395	0.96708	0.032922	0.065845	0.17784	TRUE
gRNA_577	Cbx4	2800.9/2649.9	2539.5/4005.2	2725.4	3272.4	0.26379	11399	179280	1.2918	0.90179	0.098208	0.19642	0.37136	TRUE
gRNA_578	Cbx4	3140.3/2940.4	2757.5/2946.4	3040.4	2851.9	-0.092262	19965	205410	0.41571	0.33881	0.66119	0.67762	0.81076	FALSE
gRNA_579	Cbx4	1940/2780.3	1491.9/284.55	2360.2	888.21	-1.4089	353070	149900	3.8019	7.18e-05	0.99993	0.0001436	0.0014217	FALSE
gRNA_580	Cbx4	3817.4/4217.6	3280.8/3623.1	4017.5	3451.9	-0.21883	80061	290550	1.0492	0.14704	0.85296	0.29408	0.48249	FALSE
gRNA_586	Cbx6	3323.1/2885.6	4247.5/4638.9	3104.4	4443.2	0.51715	95729	210810	2.9159	0.99823	0.0017733	0.0035466	0.019889	TRUE
gRNA_587	Cbx6	3890.7/4716.4	3886/4112.8	4303.6	3999.4	-0.10573	340870	316520	0.54068	0.29436	0.70564	0.58873	0.74089	FALSE
gRNA_588	Cbx6	1798.3/2677.3	1742/3419.6	2237.8	2580.8	0.20565	386310	140290	0.91573	0.8201	0.1799	0.35981	0.54669	TRUE
gRNA_589	Cbx6	8593.7/8232.1	8566.7/5755.6	8412.9	7161.1	-0.23238	65404	729070	1.466	0.071323	0.92868	0.14265	0.30053	FALSE
gRNA_590	Cbx6	12888/13422	11791/16689	13155	14240	0.11435	142580	1272100	0.9622	0.83203	0.16797	0.33595	0.52191	TRUE
gRNA_591	Cbx7	4641.2/8080.8	3534.7/5499.1	6361	4516.9	-0.49383	5915500	514770	2.5703	0.0050806	0.99492	0.010161	0.045186	FALSE
gRNA_592	Cbx7	1671.5/2321.5	1195.7/4121	1996.5	2658.4	0.4129	211290	121730	1.897	0.97109	0.028911	0.057821	0.16292	TRUE
gRNA_593	Cbx7	3441/3214	2988.3/1634.5	3327.5	2311.4	-0.52545	25764	229820	2.1194	0.017028	0.98297	0.034055	0.11152	FALSE
gRNA_594	Cbx7	5190.7/4687.5	6273.7/3034.1	4939.1	4653.9	-0.085781	126580	375710	0.46524	0.32088	0.67912	0.64176	0.78279	FALSE
gRNA_595	Cbx7	6218.8/5368.7	6423.6/4049.9	5793.7	5236.8	-0.14579	361300	458270	0.82273	0.20533	0.79467	0.41066	0.59338	FALSE
gRNA_596	Cbx8	4416.3/3555.7	1869/6538.1	3986	4203.5	0.076643	370360	287720	0.40555	0.65746	0.34254	0.68507	0.81524	TRUE
gRNA_597	Cbx8	4632.1/4932.1	3537.4/4111.1	4782.1	3824.3	-0.32239	44991	360900	1.5944	0.055419	0.94458	0.11084	0.25326	FALSE
gRNA_598	Cbx8	5432/5207.9	5643.7/3930.8	5319.9	4787.2	-0.15219	25130	412100	0.82983	0.20332	0.79668	0.40663	0.58997	FALSE
gRNA_599	Cbx8	5420.5/4519.3	4675.2/3528.8	4969.9	4102	-0.27683	406130	378620	1.4105	0.079198	0.9208	0.1584	0.3232	FALSE
gRNA_600	Cbx8	2926.1/2992.3	2591.9/3308.7	2959.2	2950.3	-0.0043366	2194.1	198610	0.019936	0.49205	0.50795	0.98409	0.99119	FALSE
gRNA_601	Ccnb1	486.86/643.38	465.4/709.73	565.12	587.56	0.056089	12250	25352	0.14095	0.55596	0.44404	0.88808	0.9456	TRUE
gRNA_602	Ccnb1	3333/3643.1	5261.1/5093.8	3488.1	5177.4	0.56967	48078	243700	3.4221	0.99969	0.0003107	0.00062141	0.00505	TRUE
gRNA_603	Ccnb1	1317.2/2051	1600.4/2087.8	1684.1	1844.1	0.13087	269190	98512	0.50978	0.6949	0.3051	0.61021	0.75845	TRUE
gRNA_604	Ccnb1	508.28/570	566.58/493	539.14	529.79	-0.025191	1905.1	23913	0.060784	0.47577	0.52423	0.95153	0.97652	FALSE
gRNA_605	Ccnb1	2655.9/2285.9	2168.8/1383.1	2470.9	1775.9	-0.47624	68429	158700	1.7446	0.04053	0.95947	0.081061	0.20568	FALSE
gRNA_606	Ccnb1ip1	4169.2/5618.5	3860.3/4819.2	4893.8	4339.7	-0.17333	1050300	371430	0.9092	0.18162	0.81838	0.36324	0.5495	FALSE
gRNA_607	Ccnb1ip1	1639.3/2776.6	1525.9/2188.7	2208	1857.3	-0.24939	646720	137970	0.94407	0.17257	0.82743	0.34514	0.5316	FALSE
gRNA_608	Ccnb1ip1	1043.7/1498.8	2050.2/1747	1271.2	1898.6	0.57831	103520	69441	2.3807	0.99136	0.0086409	0.017282	0.068052	TRUE
gRNA_609	Ccnb1ip1	3549.7/2643.2	3389.3/4248.4	3096.5	3818.9	0.30245	410850	210140	1.576	0.94248	0.057517	0.11503	0.25973	TRUE
gRNA_610	Ccnb1ip1	4191.4/6026.9	2960.7/7725.9	5109.2	5343.3	0.064637	1684500	391870	0.37406	0.64582	0.35418	0.70836	0.83049	TRUE
gRNA_5546	Cd2bp2	282.56/1342.4	0/289.51	812.46	144.76	-2.4805	561590	39804	3.3629	0.0003856	0.99961	0.00077119	0.0060456	FALSE
gRNA_5547	Cd2bp2	205.95/429.17	1.8395/445.03	317.56	223.43	-0.50527	24914	12392	0.8518	0.19716	0.80284	0.39433	0.57904	FALSE
gRNA_5548	Cd2bp2	752.94/834.62	671.43/719.65	793.78	695.54	-0.19035	3335.8	38670	0.49963	0.30867	0.69133	0.61734	0.76316	FALSE
gRNA_5549	Cd2bp2	2727.6/1784.9	1633.5/2814.1	2256.2	2223.8	-0.020869	444320	141730	0.086107	0.46569	0.53431	0.93138	0.96704	FALSE
gRNA_5550	Cd2bp2	1188.7/1102.2	958.4/939.68	1145.5	949.04	-0.27113	3742.8	61004	0.79527	0.21323	0.78677	0.42646	0.60704	FALSE
gRNA_611	Cdc45	2099.8/1684.1	2233.2/1743.7	1891.9	1988.4	0.071736	86430	113850	0.286	0.61256	0.38744	0.77488	0.87453	TRUE
gRNA_612	Cdc45	84.85/11.118	52.427/847.04	47.984	449.73	3.2019	2718.2	1190.1	11.646	1	1.3169e-31	2.6339e-31	1.5516e-29	TRUE
gRNA_613	Cdc45	936.64/584.83	988.75/2966.3	760.74	1977.5	1.3771	61888	36679	6.3533	1	1.0535e-10	2.107e-10	4.9749e-09	TRUE
gRNA_614	Cdc45	922.64/897.62	704.54/0	910.13	352.27	-1.3669	312.88	45836	2.6065	0.0045737	0.99543	0.0091474	0.041931	FALSE
gRNA_615	Cdc45	3887.4/4875	4826/7653.1	4381.2	6239.6	0.51001	487680	323650	3.2665	0.99946	0.00054436	0.0010887	0.0079192	TRUE
gRNA_616	Cdc73	93.088/494.4	263.05/469.84	293.74	366.45	0.31808	80525	11249	0.6855	0.75279	0.24721	0.49442	0.66737	TRUE
gRNA_617	Cdc73	158.17/305.38	143.48/456.61	231.78	300.05	0.37104	10837	8382.9	0.74564	0.77075	0.22925	0.45849	0.6362	TRUE
gRNA_618	Cdc73	2193.7/1386.8	2801.6/1024.1	1790.3	1912.8	0.095468	325550	106300	0.37587	0.64649	0.35351	0.70701	0.82956	TRUE
gRNA_619	Cdc73	607.95/965.82	980.47/890.05	786.89	935.26	0.24893	64033	38253	0.75863	0.77596	0.22404	0.44808	0.62555	TRUE
gRNA_620	Cdc73	4593.4/4875	7268.9/6462	4734.2	6865.4	0.53613	39653	356410	3.5699	0.99982	0.00017859	0.00035718	0.0031672	TRUE
gRNA_621	Cdca5	1940/2128.1	1961.9/1538.6	2034	1750.2	-0.2167	17680	124580	0.80411	0.21067	0.78933	0.42133	0.60316	FALSE
gRNA_622	Cdca5	736.46/998.43	1165.3/1699	867.45	1432.2	0.72272	34313	43179	2.7178	0.99671	0.0032861	0.0065722	0.032218	TRUE
gRNA_623	Cdca5	130.16/360.24	36.791/258.08	245.2	147.44	-0.72997	26468	8989.4	1.0489	0.14711	0.85289	0.29422	0.48249	FALSE
gRNA_624	Cdca5	4789.5/5771.2	5054.1/4094.6	5280.3	4574.3	-0.20702	481860	408280	1.1049	0.1346	0.8654	0.26921	0.45804	FALSE
gRNA_625	Cdca5	54.37/96.359	130.61/165.44	75.365	148.02	0.96455	881.56	2081.6	1.5925	0.94148	0.05852	0.11704	0.26259	TRUE
gRNA_626	Cdca8	1268.6/925.79	1370.5/1158.1	1097.2	1264.3	0.20428	58769	57826	0.69466	0.75637	0.24363	0.48727	0.66193	TRUE
gRNA_627	Cdca8	116.98/57.816	0/153.86	87.397	76.928	-0.18184	1750.1	2500.9	0.27244	0.39264	0.60736	0.78528	0.88043	FALSE
gRNA_628	Cdca8	1852.7/716.02	3348.9/1781.8	1284.4	2565.3	0.99753	646010	70332	4.8301	1	6.823e-07	1.3646e-06	2.148e-05	TRUE
gRNA_629	Cdca8	211.71/1051.8	0/0	631.76	0	-9.3055	352870	29118	4.7267	1.141e-06	1	2.2821e-06	3.4117e-05	FALSE
gRNA_630	Cdca8	4626.4/4712	3654.2/4772.9	4669.2	4213.5	-0.1481	3663.1	350330	0.76979	0.22071	0.77929	0.44142	0.61989	FALSE
gRNA_631	Cdk2	1393.8/1761.2	456.2/688.22	1577.5	572.21	-1.4614	67457	90818	3.3359	0.00042514	0.99957	0.00085029	0.0065196	FALSE
gRNA_632	Cdk2	970.42/925.05	516.91/1515.4	947.73	1016.2	0.10047	1029.2	48201	0.31165	0.62234	0.37766	0.75531	0.85992	TRUE
gRNA_633	Cdk2	1332.1/1707	2870.6/1437.6	1519.6	2154.1	0.50317	70306	86688	2.1553	0.98443	0.015571	0.031142	0.10441	TRUE
gRNA_634	Cdk2	743.88/795.34	1131.3/1113.4	769.61	1122.4	0.54374	1323.9	37212	1.8286	0.96627	0.03373	0.06746	0.18072	TRUE
gRNA_635	Cdk2	956.41/890.21	709.14/448.33	923.31	578.74	-0.67298	2191.4	46662	1.5952	0.05533	0.94467	0.11066	0.25326	FALSE
gRNA_636	Cdk9	122.74/125.27	201.43/0	124.01	100.71	-0.29747	3.1831	3858.8	0.41609	0.33867	0.66133	0.67734	0.81076	FALSE
gRNA_637	Cdk9	196.06/513.67	267.65/201.83	354.87	234.74	-0.59412	50438	14225	1.0123	0.15569	0.84431	0.31138	0.49871	FALSE
gRNA_638	Cdk9	202.65/196.42	319.16/0	199.54	159.58	-0.32059	19.384	6961.2	0.49526	0.31021	0.68979	0.62042	0.76587	FALSE
gRNA_639	Cdk9	563.47/335.78	649.35/340.8	449.62	495.08	0.13865	25922	19084	0.32904	0.62873	0.37127	0.74255	0.85199	TRUE
gRNA_640	Cdk9	246.31/277.96	303.52/425.17	262.14	364.35	0.47346	500.79	9766.5	1.0343	0.84889	0.15111	0.30222	0.49037	TRUE
gRNA_641	Cdkn2a	2265.4/1937.6	1751.2/1391.3	2101.5	1571.3	-0.41924	53741	129740	1.472	0.070513	0.92949	0.14103	0.29861	FALSE
gRNA_642	Cdkn2a	3860.3/4185.7	3508.9/6733.3	4023	5121.1	0.34811	52957	291050	2.0355	0.9791	0.020901	0.041802	0.12933	TRUE
gRNA_643	Cdkn2a	9988.4/6499.1	7945.9/8007.2	8243.7	7976.5	-0.047534	6087700	710870	0.31694	0.37564	0.62436	0.75129	0.8575	FALSE
gRNA_644	Cdkn2a	2763/3081.3	2235/1431	2922.1	1833	-0.67249	50657	195520	2.463	0.0068885	0.99311	0.013777	0.057244	FALSE
gRNA_645	Cdkn2a	2338.7/1549.9	1554.4/732.89	1944.3	1143.6	-0.7651	311120	117790	2.333	0.0098253	0.99017	0.019651	0.074615	FALSE
gRNA_646	Cdt1	640.08/1014.7	1112.9/1068.7	827.41	1090.8	0.39832	70184	40716	1.3054	0.90412	0.095877	0.19175	0.36519	TRUE
gRNA_647	Cdt1	790.01/1020.7	1290.4/938.03	905.34	1114.2	0.29922	26601	45536	0.97891	0.83619	0.16381	0.32763	0.51431	TRUE
gRNA_648	Cdt1	1205.2/2878.2	1117.5/1710.6	2041.7	1414.1	-0.5296	1399400	125170	1.774	0.038032	0.96197	0.076065	0.19635	FALSE
gRNA_649	Cdt1	769.42/1003.6	473.68/2111	886.52	1292.3	0.54324	27426	44362	1.9267	0.97299	0.027008	0.054016	0.15534	TRUE
gRNA_650	Cdt1	1120.3/1515.1	893.09/1025.7	1317.7	959.4	-0.45741	77901	72610	1.3297	0.091807	0.90819	0.18361	0.35471	FALSE
gRNA_651	Cdx2	2491.1/3474.1	2573.5/4758	2982.6	3665.7	0.29743	483140	200570	1.5253	0.93641	0.06359	0.12718	0.2777	TRUE
gRNA_652	Cdx2	2596.6/3343.7	1397.1/3118.5	2970.1	2257.8	-0.39545	279080	199520	1.5947	0.055392	0.94461	0.11078	0.25326	FALSE
gRNA_653	Cdx2	1292.5/2411.2	1232.5/2266.5	1851.9	1749.5	-0.081999	625730	110860	0.30747	0.37924	0.62076	0.75848	0.86202	FALSE
gRNA_654	Cdx2	1053.6/687.12	1714.4/1369.8	870.37	1542.1	0.82451	67163	43360	3.2261	0.99937	0.00062755	0.0012551	0.0089116	TRUE
gRNA_655	Cdx2	8066.5/7822.2	9385.3/8582.9	7944.3	8984.1	0.17743	29854	678870	1.2619	0.89652	0.10348	0.20697	0.38409	TRUE
gRNA_656	Cdyl	2874.2/3623.9	4306.3/3290.5	3249	3798.4	0.22534	281000	223100	1.1632	0.87763	0.12237	0.24474	0.42892	TRUE
gRNA_657	Cdyl	4835.6/5371.7	4760.7/3848.1	5103.6	4304.4	-0.24567	143670	391350	1.2776	0.10069	0.89931	0.20138	0.37763	FALSE
gRNA_658	Cdyl	4852.1/4282.8	4910.6/3573.4	4567.4	4242	-0.10661	162050	340850	0.55738	0.28863	0.71137	0.57727	0.7327	FALSE
gRNA_659	Cdyl	1737.4/2815.9	1170.9/2681.7	2276.6	1926.3	-0.24096	581640	143330	0.92539	0.17738	0.82262	0.35476	0.54144	FALSE
gRNA_660	Cdyl	8248.6/8816.1	8471/19821	8532.3	14146	0.72932	161070	741980	6.5171	1	3.5851e-11	7.1702e-11	1.7629e-09	TRUE
gRNA_661	Cdyl2	4678.3/4508.1	4138.9/6270.1	4593.2	5204.5	0.18022	14474	343250	1.0434	0.85162	0.14838	0.29676	0.48456	TRUE
gRNA_662	Cdyl2	2157.5/2560.9	2573.5/2056.4	2359.2	2314.9	-0.027317	81382	149820	0.11437	0.45447	0.54553	0.90894	0.95873	FALSE
gRNA_663	Cdyl2	4651.1/3761.7	3768.3/2069.6	4206.4	2919	-0.52699	395490	307650	2.3211	0.010139	0.98986	0.020279	0.076463	FALSE
gRNA_664	Cdyl2	3913.8/4465.9	4097.6/3628	4189.8	3862.8	-0.11722	152400	306140	0.59108	0.27723	0.72277	0.55447	0.71495	FALSE
gRNA_665	Cdyl2	7587.1/6282.6	9308/8336.4	6934.8	8822.2	0.34723	850770	573200	2.4929	0.99366	0.0063357	0.012671	0.053718	TRUE
gRNA_666	Cecr2	1672.3/1964.2	2377.6/1758.6	1818.3	2068.1	0.18564	42621	108370	0.75893	0.77605	0.22395	0.4479	0.62544	TRUE
gRNA_667	Cecr2	4365.2/4975.8	2921.2/4074.7	4670.5	3497.9	-0.41698	186420	350450	1.9808	0.023809	0.97619	0.047617	0.14159	FALSE
gRNA_668	Cecr2	3720.2/4806.8	3261.5/4799.3	4263.5	4030.4	-0.081102	590390	312860	0.41678	0.33842	0.66158	0.67684	0.81076	FALSE
gRNA_669	Cecr2	3993.7/4036.7	2451.2/3272.3	4015.2	2861.8	-0.48843	924.68	290350	2.1406	0.016152	0.98385	0.032304	0.1072	FALSE
gRNA_670	Cecr2	2323.9/4405.1	2882.5/3485.8	3364.5	3184.2	-0.079458	2165700	233010	0.37362	0.35434	0.64566	0.70869	0.83055	FALSE
gRNA_671	Cenpa	598.89/214.21	1344.7/3.3087	406.55	674	0.72791	73988	16841	2.0609	0.98033	0.019673	0.039346	0.12341	TRUE
gRNA_672	Cenpa	1916.1/1423.9	2442.9/1669.3	1670	2056.1	0.29988	121150	97488	1.2365	0.89186	0.10814	0.21628	0.39425	TRUE
gRNA_673	Cenpa	1945.8/1495.8	1568.2/845.38	1720.8	1206.8	-0.51153	101240	101190	1.6158	0.053066	0.94693	0.10613	0.24667	FALSE
gRNA_674	Cenpa	1870.8/1758.2	1640.9/2025	1814.5	1832.9	0.014552	6342.6	108090	0.055982	0.52232	0.47768	0.95536	0.97811	TRUE
gRNA_675	Cenpa	4039/3372.6	3962.4/5112	3705.8	4537.2	0.29194	222070	262770	1.6219	0.94758	0.052418	0.10484	0.24471	TRUE
gRNA_676	Cenpb	3162.5/3972.2	3174.1/6245.3	3567.4	4709.7	0.40067	327820	250610	2.2818	0.98875	0.01125	0.0225	0.082945	TRUE
gRNA_677	Cenpb	3527.4/2873.7	3379.2/1745.4	3200.6	2562.3	-0.32079	213670	218970	1.3641	0.086273	0.91373	0.17255	0.34108	FALSE
gRNA_678	Cenpb	5142.1/6903	7005.9/7451.3	6022.6	7228.6	0.2633	1550500	480900	1.7391	0.95899	0.041008	0.082015	0.20724	TRUE
gRNA_679	Cenpb	4760.7/5098.2	3600.9/2355.8	4929.4	2978.4	-0.72671	56952	374790	3.1869	0.00071892	0.99928	0.0014378	0.0097997	FALSE
gRNA_680	Cenpb	2043/3363.7	2541.3/3757.1	2703.3	3149.2	0.22017	872120	177480	1.0583	0.85505	0.14495	0.2899	0.47847	TRUE
gRNA_681	Cenpc1	530.52/693.05	727.54/1674.2	611.78	1200.9	0.97185	13208	27979	3.5219	0.99979	0.00021428	0.00042857	0.0036616	TRUE
gRNA_682	Cenpc1	1014.1/1217.1	1194.8/1153.1	1115.6	1173.9	0.073488	20607	59032	0.24016	0.5949	0.4051	0.81021	0.89571	TRUE
gRNA_683	Cenpc1	640.9/449.92	1019.1/436.75	545.41	727.93	0.41578	18237	24259	1.1718	0.87934	0.12066	0.24133	0.42568	TRUE
gRNA_684	Cenpc1	2994.5/2679.5	4418.6/2655.3	2837	3536.9	0.31803	49590	188460	1.6123	0.94655	0.053452	0.1069	0.24783	TRUE
gRNA_685	Cenpc1	525.57/801.26	538.06/830.49	663.42	684.28	0.044596	38002	30942	0.11858	0.54716	0.45284	0.90568	0.95708	TRUE
gRNA_686	Cenpe	82.379/239.42	3.6791/0	160.9	1.8395	-5.8333	12330	5329.9	3.1137	0.00092392	0.99908	0.0018478	0.011951	FALSE
gRNA_687	Cenpe	933.35/909.48	874.7/1373.1	921.42	1123.9	0.28632	284.76	46543	0.93862	0.82604	0.17396	0.34793	0.53465	TRUE
gRNA_688	Cenpe	43.661/75.605	258.45/782.52	59.633	520.49	3.1045	510.22	1557.6	11.677	1	8.9235e-32	1.7847e-31	1.0726e-29	TRUE
gRNA_689	Cenpe	3907.2/4689	4375.3/6266.8	4298.1	5321	0.30794	305590	316020	1.8197	0.9656	0.034405	0.068809	0.18304	TRUE
gRNA_690	Cenpe	2508.4/1623.3	3173.2/3963.9	2065.9	3568.5	0.7883	391740	127010	4.2164	0.99999	1.2411e-05	2.4823e-05	0.00030834	TRUE
gRNA_691	Cenpf	5885.1/6003.2	6179.9/3505.6	5944.2	4842.8	-0.29559	6969.7	473120	1.6012	0.054662	0.94534	0.10932	0.25141	FALSE
gRNA_692	Cenpf	3073.5/2917.5	4148.1/1348.3	2995.5	2748.2	-0.12425	12180	201650	0.55066	0.29093	0.70907	0.58187	0.73559	FALSE
gRNA_693	Cenpf	7229.5/7932.6	5721.9/5935.9	7581.1	5828.9	-0.37913	247150	640440	2.1895	0.014281	0.98572	0.028561	0.098288	FALSE
gRNA_694	Cenpf	4188.1/3568.3	4326.6/7108.8	3878.2	5717.7	0.55993	192120	278070	3.4884	0.99976	0.00024296	0.00048591	0.0040721	TRUE
gRNA_695	Cenpf	3931.1/3515.6	4479.3/2350.9	3723.4	3415.1	-0.12466	86308	264320	0.59967	0.27436	0.72564	0.54872	0.71034	FALSE
gRNA_696	Cenph	1860.1/2077.7	928.04/1439.3	1968.9	1183.7	-0.73362	23664	119640	2.2701	0.011601	0.9884	0.023201	0.084899	FALSE
gRNA_697	Cenph	86.497/604.84	0/454.95	345.67	227.48	-0.60151	134340	13768	1.013	0.15554	0.84446	0.31108	0.49859	FALSE
gRNA_698	Cenph	3078.5/1664.1	3095.9/671.67	2371.3	1883.8	-0.33185	1000300	150780	1.2554	0.10467	0.89533	0.20934	0.38622	FALSE
gRNA_699	Cenph	2670.7/3331.1	2445.7/2393.9	3000.9	2419.8	-0.31041	218040	202100	1.2927	0.098063	0.90194	0.19613	0.37105	FALSE
gRNA_700	Cenph	746.35/849.44	672.35/537.67	797.9	605.01	-0.39867	5314.3	38919	0.97782	0.16408	0.83592	0.32816	0.51478	FALSE
gRNA_701	Cenpi	1284.3/1503.9	1179.1/2011.7	1394.1	1595.4	0.19446	24127	77881	0.72137	0.76466	0.23534	0.47068	0.64768	TRUE
gRNA_702	Cenpi	1455.6/1808.6	1828.5/4255	1632.1	3041.8	0.89776	62291	94744	4.5797	1	2.3281e-06	4.6563e-06	6.6121e-05	TRUE
gRNA_703	Cenpi	364.11/220.89	290.65/0	292.5	145.32	-1.0042	10257	11190	1.4088	0.079446	0.92055	0.15889	0.32366	FALSE
gRNA_704	Cenpi	1849.4/2468.3	1721.8/1952.2	2158.8	1837	-0.2328	191510	134160	0.87872	0.18978	0.81022	0.37955	0.56458	FALSE
gRNA_705	Cenpi	449.79/359.49	355.03/33.087	404.64	194.06	-1.0563	4076.3	16743	1.6354	0.050983	0.94902	0.10197	0.24014	FALSE
gRNA_706	Cenpk	902.04/1077.7	582.21/1401.3	989.89	991.73	0.0026747	15435	50881	0.0081519	0.50325	0.49675	0.9935	0.9963	TRUE
gRNA_707	Cenpk	4809.3/4998.8	4187.7/5394.9	4904	4791.3	-0.033547	17968	372390	0.18475	0.42671	0.57329	0.85342	0.92451	FALSE
gRNA_708	Cenpk	260.32/510.7	711.9/276.28	385.51	494.09	0.35718	31347	15765	0.86476	0.80621	0.19379	0.38759	0.57324	TRUE
gRNA_709	Cenpk	1327.1/1258.6	928.04/1189.5	1292.9	1058.8	-0.28793	2347.3	70911	0.87908	0.18968	0.81032	0.37936	0.56444	FALSE
gRNA_710	Cenpk	6384.3/7702.1	5194.8/4762.9	7043.2	4978.9	-0.50032	868220	584380	2.7004	0.0034626	0.99654	0.0069253	0.033661	FALSE
gRNA_711	Cenpl	1186.3/2408.2	1844.1/1235.8	1797.2	1540	-0.22275	746630	106810	0.78721	0.21558	0.78442	0.43116	0.61093	FALSE
gRNA_712	Cenpl	2641.1/3962.6	1383.3/4719.9	3301.8	3051.6	-0.11365	873230	227620	0.52443	0.29999	0.70001	0.59998	0.75014	FALSE
gRNA_713	Cenpl	220.77/186.05	5.5186/0	203.41	2.7593	-5.7649	602.98	7129.2	3.1744	0.00075083	0.99925	0.0015017	0.010172	FALSE
gRNA_714	Cenpl	403.65/1121.5	903.21/736.2	762.56	819.7	0.10411	257630	36789	0.2979	0.6171	0.3829	0.76581	0.86825	TRUE
gRNA_715	Cenpl	3972.3/5241.9	3480.4/4614	4607.1	4047.2	-0.18689	806010	344540	0.95388	0.17007	0.82993	0.34015	0.52664	FALSE
gRNA_716	Cenpm	2370/1031.8	1815.6/817.26	1700.9	1316.4	-0.36942	895450	99736	1.2174	0.11173	0.88827	0.22345	0.40407	FALSE
gRNA_717	Cenpm	603.01/830.17	447.93/1263.9	716.59	855.93	0.25602	25801	34053	0.75509	0.77489	0.22511	0.45022	0.62759	TRUE
gRNA_718	Cenpm	350.93/157.88	585.89/3.3087	254.41	294.6	0.21085	18634	9410.4	0.41433	0.6592	0.3408	0.68161	0.81257	TRUE
gRNA_719	Cenpm	505.8/741.23	514.15/1384.7	623.51	949.43	0.60584	27712	28647	1.9256	0.97292	0.027081	0.054162	0.15565	TRUE
gRNA_720	Cenpm	925.11/742.71	1387/1631.2	833.91	1509.1	0.85496	16635	41114	3.3299	0.99957	0.00043433	0.00086866	0.0066263	TRUE
gRNA_721	Cenpn	1410.3/303.9	1139.6/317.64	857.11	728.61	-0.23403	612080	42541	0.62304	0.26663	0.73337	0.53326	0.69872	FALSE
gRNA_722	Cenpn	492.62/146.02	65.303/689.87	319.32	377.59	0.2411	60067	12478	0.52161	0.69839	0.30161	0.60322	0.75292	TRUE
gRNA_723	Cenpn	2874.2/2212.6	2430.9/3710.8	2543.4	3070.8	0.2718	218880	164510	1.3005	0.90328	0.096716	0.19343	0.36759	TRUE
gRNA_724	Cenpn	626.08/696.75	535.3/6.6175	661.41	270.96	-1.2843	2497.5	30826	2.2263	0.012997	0.987	0.025994	0.091898	FALSE
gRNA_725	Cenpn	328.69/496.62	377.1/468.19	412.66	422.65	0.034427	14100	17156	0.076271	0.53002	0.46998	0.93997	0.97114	TRUE
gRNA_726	Cenpo	548.64/478.09	459.88/1426.1	513.37	942.98	0.87595	2488.7	22501	2.864	0.99791	0.0020922	0.0041845	0.022634	TRUE
gRNA_727	Cenpo	1828.8/3025.7	1547/1550.1	2427.2	1548.6	-0.64802	716260	155220	2.2302	0.012867	0.98713	0.025734	0.091303	FALSE
gRNA_728	Cenpo	2648.5/1761.2	1748.5/2091.1	2204.8	1919.8	-0.1996	393670	137730	0.76799	0.22125	0.77875	0.44249	0.62051	FALSE
gRNA_729	Cenpo	518.16/558.88	172.92/625.35	538.52	399.13	-0.4312	829.19	23879	0.90279	0.18332	0.81668	0.36664	0.5527	FALSE
gRNA_730	Cenpo	1288.4/1568.4	1590.3/3105.3	1428.4	2347.8	0.71648	39209	80271	3.2449	0.99941	0.00058748	0.001175	0.0084625	TRUE
gRNA_731	Cenpp	2454.1/1476.5	1715.4/689.87	1965.3	1202.6	-0.7081	477790	119370	2.2075	0.013641	0.98636	0.027282	0.094885	FALSE
gRNA_732	Cenpp	182.06/366.91	343.07/1843	274.48	1093	1.9896	17085	10341	8.0494	1	4.1736e-16	8.3472e-16	2.9563e-14	TRUE
gRNA_733	Cenpp	1122.8/959.15	728.45/2481.6	1041	1605	0.62415	13394	54165	2.4235	0.99231	0.0076866	0.015373	0.062309	TRUE
gRNA_734	Cenpp	1882.3/2142.9	1605.9/2471.6	2012.6	2038.8	0.018619	33939	122950	0.07459	0.52973	0.47027	0.94054	0.97121	TRUE
gRNA_735	Cenpp	2157.5/1862.7	1210.4/489.69	2010.1	850.05	-1.2407	43452	122760	3.3109	0.00046505	0.99953	0.00093009	0.0069963	FALSE
gRNA_736	Cenpq	1220/605.58	1990.4/1212.7	912.8	1601.5	0.81038	188770	46003	3.211	0.99934	0.00066131	0.0013226	0.0092366	TRUE
gRNA_737	Cenpq	1477/831.66	1623.4/1935.6	1154.4	1779.5	0.62395	208270	61593	2.5189	0.99411	0.0058853	0.011771	0.050567	TRUE
gRNA_738	Cenpq	8238.7/5843.8	7385.7/7985.7	7041.2	7685.7	0.12633	2867700	584170	0.84316	0.80043	0.19957	0.39914	0.58279	TRUE
gRNA_739	Cenpq	2837.9/3332.6	2129.3/2312.8	3085.2	2221	-0.47397	122320	209190	1.8895	0.029412	0.97059	0.058824	0.16463	FALSE
gRNA_740	Cenpq	1181.3/885.76	416.65/1510.4	1033.5	963.55	-0.10106	43673	53684	0.30208	0.3813	0.6187	0.76259	0.86576	FALSE
gRNA_741	Cenpt	2176.4/2139.2	2857.7/2311.2	2157.8	2584.4	0.26017	694.28	134080	1.1651	0.87801	0.12199	0.24398	0.42797	TRUE
gRNA_742	Cenpt	2100.7/1679.6	1685.9/2754.5	1890.1	2220.2	0.23211	88635	113720	0.97887	0.83618	0.16382	0.32764	0.51431	TRUE
gRNA_743	Cenpt	1808.2/1912.4	1900.2/4015.2	1860.3	2957.7	0.66866	5424	111490	3.2867	0.99949	0.00050692	0.0010138	0.0074935	TRUE
gRNA_744	Cenpt	4645.3/5468	5625.3/6708.5	5056.7	6166.9	0.2863	338420	386870	1.7849	0.96286	0.037136	0.074272	0.19374	TRUE
gRNA_745	Cenpt	554.41/1285.3	379.86/1786.7	919.85	1083.3	0.23572	267090	46444	0.75842	0.7759	0.2241	0.44821	0.62558	TRUE
gRNA_746	Cenpu	1373.2/1667	2022.6/1831.4	1520.1	1927	0.34194	43149	86730	1.3815	0.91643	0.083566	0.16713	0.33428	TRUE
gRNA_747	Cenpu	237.25/802.01	21.155/1381.4	519.63	701.28	0.43179	159470	22842	1.2019	0.88526	0.11474	0.22948	0.41122	TRUE
gRNA_748	Cenpu	3047.2/1638.8	3648.7/1846.3	2343	2747.5	0.22966	991700	148540	1.0495	0.85302	0.14698	0.29396	0.48249	TRUE
gRNA_749	Cenpu	2950.8/2204.4	1820.2/1298.7	2577.6	1559.4	-0.72463	278550	167270	2.4895	0.0063966	0.9936	0.012793	0.054045	FALSE
gRNA_750	Cenpu	2594.1/2498.7	2943.3/3768.7	2546.4	3356	0.39814	4553.2	164750	1.9945	0.97695	0.023047	0.046094	0.13845	TRUE
gRNA_751	Cenpv	2963.2/2477.2	2148.6/2023.3	2720.2	2085.9	-0.38284	118090	178850	1.4997	0.066848	0.93315	0.1337	0.2877	FALSE
gRNA_752	Cenpv	2499.4/2974.5	3376.5/2332.7	2737	2854.6	0.060678	112900	180230	0.27704	0.60912	0.39088	0.78175	0.87929	TRUE
gRNA_753	Cenpv	6523.6/5710.4	6491.7/4308	6117	5399.8	-0.17987	330610	490310	1.0242	0.15288	0.84712	0.30576	0.49467	FALSE
gRNA_754	Cenpv	8740.4/8765	6741/13109	8752.7	9925.1	0.18134	303.37	765910	1.3397	0.90982	0.090177	0.18035	0.35092	TRUE
gRNA_755	Cenpv	2365.9/2292.6	1616.9/2458.4	2329.3	2037.7	-0.19286	2686.5	147460	0.75933	0.22383	0.77617	0.44765	0.62538	FALSE
gRNA_756	Cenpw	521.46/203.1	859.98/0	362.28	429.99	0.24659	50677	14594	0.56052	0.71205	0.28795	0.5759	0.73142	TRUE
gRNA_757	Cenpw	3188/1468.4	2957/1293.7	2328.2	2125.4	-0.13144	1478700	147380	0.52833	0.29864	0.70136	0.59727	0.74892	FALSE
gRNA_758	Cenpw	534.64/385.44	421.25/0	460.04	210.63	-1.1234	11130	19635	1.786	0.037051	0.96295	0.074101	0.19355	FALSE
gRNA_759	Cenpw	332.81/529.24	801.12/880.13	431.02	840.62	0.96207	19292	18109	3.0438	0.99883	0.0011689	0.0023379	0.014292	TRUE
gRNA_760	Cenpw	1362.5/1801.2	1356.7/1326.8	1581.9	1341.7	-0.23736	96201	91130	0.79545	0.21318	0.78682	0.42635	0.60703	FALSE
gRNA_761	Cfdp1	1135.2/638.2	1162.6/476.46	886.69	819.52	-0.11351	123490	44373	0.31887	0.37491	0.62509	0.74983	0.85649	FALSE
gRNA_762	Cfdp1	2782.7/3134.6	3121.7/2746.3	2958.7	2934	-0.012102	61916	198570	0.055482	0.47788	0.52212	0.95575	0.97811	FALSE
gRNA_763	Cfdp1	536.28/376.54	582.21/775.9	456.41	679.06	0.57216	12759	19443	1.5967	0.94481	0.055195	0.11039	0.25301	TRUE
gRNA_764	Cfdp1	1033.9/1494.3	2011.5/1621.3	1264.1	1816.4	0.52265	106010	68954	2.1034	0.98228	0.017717	0.035434	0.11469	TRUE
gRNA_765	Cfdp1	1848.6/1807.8	1601.3/2056.4	1828.2	1828.8	0.00050196	829.25	109100	0.0019272	0.50077	0.49923	0.99846	0.99913	TRUE
gRNA_766	Chaf1a	3356.1/3443.7	2618.6/3633	3399.9	3125.8	-0.12124	3839.8	236060	0.56422	0.2863	0.7137	0.57261	0.7289	FALSE
gRNA_767	Chaf1a	3493.7/4033.8	2137.5/2794.2	3763.7	2465.9	-0.60985	145840	267890	2.5075	0.0060798	0.99392	0.01216	0.052026	FALSE
gRNA_768	Chaf1a	2558.7/1048.1	3941.2/461.57	1803.4	2201.4	0.28756	1140900	107260	1.2152	0.88786	0.11214	0.22428	0.40488	TRUE
gRNA_769	Chaf1a	403.65/509.96	501.27/468.19	456.81	484.73	0.085408	5650.7	19464	0.20013	0.57909	0.42091	0.84183	0.91765	TRUE
gRNA_770	Chaf1a	1443.3/2694.4	2790.6/2670.2	2068.8	2730.4	0.40012	782610	127240	1.8546	0.96817	0.031826	0.063652	0.17453	TRUE
gRNA_771	Chaf1b	542.05/134.9	655.79/0	338.48	327.9	-0.045679	82885	13413	0.093701	0.46267	0.53733	0.92535	0.96525	FALSE
gRNA_772	Chaf1b	987.72/1289.7	1870.8/468.19	1138.7	1169.5	0.038433	45606	60558	0.12504	0.54975	0.45025	0.90049	0.9542	TRUE
gRNA_773	Chaf1b	234.78/152.69	152.68/413.59	193.74	283.14	0.54507	3369.1	6710.9	1.0913	0.86118	0.13882	0.27763	0.46546	TRUE
gRNA_774	Chaf1b	1807.4/905.04	1231.6/1756.9	1356.2	1494.3	0.13975	407120	75257	0.5032	0.69259	0.30741	0.61482	0.76133	TRUE
gRNA_775	Chaf1b	28.832/4.4474	253.86/0	16.64	126.93	2.8584	297.32	321.26	6.1531	1	4.6131e-10	9.2261e-10	2.0715e-08	TRUE
gRNA_776	Champ1	2458.2/2570.6	3171.4/4144.2	2514.4	3657.8	0.54059	6316.4	162180	2.8393	0.99774	0.002261	0.0045219	0.024156	TRUE
gRNA_777	Champ1	517.34/157.14	822.27/0	337.24	411.14	0.28508	64871	13353	0.63951	0.73829	0.26171	0.52341	0.69038	TRUE
gRNA_778	Champ1	551.11/1014.7	678.79/195.22	782.93	437	-0.83978	107470	38014	1.7746	0.037984	0.96202	0.075968	0.19627	FALSE
gRNA_779	Champ1	687.04/1541	191.31/1206	1114	698.67	-0.67232	364630	58929	1.711	0.043539	0.95646	0.087079	0.21499	FALSE
gRNA_780	Champ1	5446.9/6083.2	4224.5/5980.6	5765.1	5102.5	-0.17609	202480	455440	0.98173	0.16312	0.83688	0.32623	0.51338	FALSE
gRNA_781	Chd1	1168.1/1441.7	2123.7/2115.9	1304.9	2119.8	0.69959	37417	71734	3.0427	0.99883	0.0011723	0.0023446	0.014293	TRUE
gRNA_782	Chd1	686.21/957.66	394.58/233.27	821.94	313.92	-1.3858	36843	40382	2.5294	0.0057137	0.99429	0.011427	0.049371	FALSE
gRNA_783	Chd1	1627.8/1645.5	1331.8/2135.8	1636.7	1733.8	0.083139	157.02	95073	0.31507	0.62364	0.37636	0.75271	0.85823	TRUE
gRNA_784	Chd1	999.25/2122.1	1203.1/785.83	1560.7	994.44	-0.6497	630430	89616	1.8915	0.029276	0.97072	0.058553	0.1641	FALSE
gRNA_785	Chd1	1220.8/1563.2	885.73/1055.5	1392	970.61	-0.51979	58617	77738	1.5115	0.065327	0.93467	0.13065	0.28269	FALSE
gRNA_786	Chd1l	2696.2/4414.7	2359.2/3939.1	3555.5	3149.1	-0.17504	1476600	249580	0.81342	0.20799	0.79201	0.41598	0.59755	FALSE
gRNA_787	Chd1l	3512.6/3054.6	3495.1/3333.6	3283.6	3414.3	0.056307	104900	226060	0.27496	0.60833	0.39167	0.78335	0.87986	TRUE
gRNA_788	Chd1l	4028.3/3437.8	3832.7/2350.9	3733.1	3091.8	-0.27185	174350	265180	1.2453	0.1065	0.8935	0.21301	0.39065	FALSE
gRNA_789	Chd1l	4494.6/2913.8	3519/3452.7	3704.2	3485.8	-0.087614	1249500	262630	0.42601	0.33505	0.66495	0.6701	0.80564	FALSE
gRNA_790	Chd1l	1720.9/1285.3	1815.6/2627.1	1503.1	2221.4	0.56322	94875	85522	2.4562	0.99298	0.0070208	0.014042	0.057938	TRUE
gRNA_791	Chd2	1080.8/603.36	899.53/552.56	842.08	726.05	-0.21363	113980	41615	0.56885	0.28473	0.71527	0.56946	0.72648	FALSE
gRNA_792	Chd2	2390.6/3047.2	2298.5/2448.5	2718.9	2373.5	-0.19594	215530	178750	0.817	0.20696	0.79304	0.41393	0.59599	FALSE
gRNA_793	Chd2	2313.2/2761.1	2779.5/2208.6	2537.1	2494.1	-0.02469	100300	164010	0.10635	0.45765	0.54235	0.91531	0.9609	FALSE
gRNA_794	Chd2	1144.2/751.6	1321.7/1217.6	947.92	1269.7	0.42122	77081	48213	1.4653	0.92858	0.071421	0.14284	0.30053	TRUE
gRNA_795	Chd2	3682.3/3511.2	2526.6/3384.8	3596.8	2955.7	-0.2831	14643	253190	1.274	0.10134	0.89866	0.20267	0.37933	FALSE
gRNA_796	Chd3	4062.9/2612.8	2297.6/2883.6	3337.9	2590.6	-0.36553	1051400	230710	1.5558	0.059877	0.94012	0.11975	0.26677	FALSE
gRNA_797	Chd3	2467.2/2747	2643.4/2420.3	2607.1	2531.9	-0.042228	39129	169650	0.18265	0.42754	0.57246	0.85507	0.9257	FALSE
gRNA_798	Chd3	1782.7/2310.4	2066.7/1111.7	2046.5	1589.2	-0.36466	139250	125540	1.2907	0.098404	0.9016	0.19681	0.37175	FALSE
gRNA_799	Chd3	1681.3/1608.5	2084.2/2192	1644.9	2138.1	0.37814	2656.2	95669	1.5946	0.9446	0.055402	0.1108	0.25326	TRUE
gRNA_800	Chd3	5116.5/5253.8	3554/7899.6	5185.2	5726.8	0.14331	9422.6	399140	0.85731	0.80436	0.19564	0.39127	0.57626	TRUE
gRNA_801	Chd4	967.12/1278.6	1832.2/2433.6	1122.9	2132.9	0.925	48513	59511	4.1402	0.99998	1.7348e-05	3.4696e-05	0.00041042	TRUE
gRNA_802	Chd4	93.088/812.38	0/502.93	452.74	251.46	-0.84577	258690	19249	1.4544	0.07292	0.92708	0.14584	0.30565	FALSE
gRNA_803	Chd4	337.75/968.04	731.21/499.62	652.9	615.42	-0.085155	198630	30334	0.21533	0.41476	0.58524	0.82951	0.90953	FALSE
gRNA_804	Chd4	355.88/188.27	725.7/340.8	272.07	533.25	0.96822	14046	10228	2.5824	0.99508	0.0049227	0.0098453	0.044078	TRUE
gRNA_805	Chd4	431.66/607.81	690.74/557.52	519.73	624.13	0.26362	15513	22848	0.69067	0.75504	0.24496	0.48991	0.66435	TRUE
gRNA_806	Chd5	1309/1277.9	2083.3/142.28	1293.4	1112.8	-0.21687	484.28	70951	0.67824	0.24881	0.75119	0.49762	0.67017	FALSE
gRNA_807	Chd5	3526.6/3695	2883.5/4804.3	3610.8	3843.9	0.090214	14177	254420	0.46206	0.67798	0.32202	0.64404	0.78429	TRUE
gRNA_808	Chd5	6491.4/5541.4	6715.2/6723.4	6016.4	6719.3	0.15938	451270	480290	1.0142	0.84476	0.15524	0.31049	0.49795	TRUE
gRNA_809	Chd5	8925.7/6015.8	7328.7/3489.1	7470.8	5408.9	-0.46585	4233800	628860	2.6001	0.0046603	0.99534	0.0093207	0.042464	FALSE
gRNA_810	Chd5	6376.9/5120.4	6298.6/2521.3	5748.7	4409.9	-0.3824	789440	453830	1.9872	0.023448	0.97655	0.046896	0.14015	FALSE
gRNA_811	Chd6	4331.5/5269.4	3586.2/6832.6	4800.4	5209.4	0.11792	439840	362620	0.6791	0.75146	0.24854	0.49707	0.66989	TRUE
gRNA_812	Chd6	4378.4/3614.2	3199.9/2382.3	3996.3	2791.1	-0.51769	292000	288650	2.2433	0.012439	0.98756	0.024877	0.089438	FALSE
gRNA_813	Chd6	685.39/1358.7	1112/2408.8	1022	1760.4	0.78386	226650	52942	3.209	0.99933	0.00066607	0.0013321	0.0092814	TRUE
gRNA_814	Chd6	1039.6/466.97	1016.3/1350	753.29	1183.2	0.65066	163960	36234	2.2582	0.98803	0.011966	0.023932	0.086933	TRUE
gRNA_815	Chd6	1589.1/3274.7	1061.4/2461.7	2431.9	1761.6	-0.46501	1420700	155590	1.6995	0.044615	0.95539	0.08923	0.21885	FALSE
gRNA_816	Chd7	6369.5/6244.1	4843.5/6571.2	6306.8	5707.3	-0.14407	7865.4	509320	0.83999	0.20046	0.79954	0.40091	0.58481	FALSE
gRNA_817	Chd7	3426.1/2830	2952.4/4705	3128.1	3828.7	0.29152	177680	212810	1.5189	0.9356	0.064396	0.12879	0.27988	TRUE
gRNA_818	Chd7	2910.4/2784	3737/2536.2	2847.2	3136.6	0.13958	7987.2	189310	0.66501	0.74698	0.25302	0.50604	0.67601	TRUE
gRNA_819	Chd7	3197.9/3121.3	2115.5/2273.1	3159.6	2194.3	-0.5258	2936.3	215480	2.0796	0.018783	0.98122	0.037567	0.11921	FALSE
gRNA_820	Chd7	4547.3/3709.1	3995.5/3499	4128.2	3747.2	-0.13965	351290	300550	0.69491	0.24356	0.75644	0.48711	0.66193	FALSE
gRNA_821	Chd8	848.5/666.36	553.7/1146.5	757.43	850.09	0.16629	16587	36481	0.48512	0.68619	0.31381	0.62761	0.77195	TRUE
gRNA_822	Chd8	1247.2/1289	1854.2/1429.4	1268.1	1641.8	0.37236	872.81	69227	1.4204	0.92225	0.077751	0.1555	0.31927	TRUE
gRNA_823	Chd8	334.46/417.31	607.97/365.62	375.88	486.79	0.37214	3432.3	15278	0.89728	0.815	0.185	0.37001	0.55548	TRUE
gRNA_824	Chd8	904.52/1093.3	1147.9/1321.8	998.91	1234.9	0.30564	17821	51457	1.0401	0.85086	0.14914	0.29829	0.48604	TRUE
gRNA_825	Chd8	1561.9/1538.8	1763.2/463.22	1550.3	1113.2	-0.4775	267.09	88878	1.4663	0.071286	0.92871	0.14257	0.30053	FALSE
gRNA_826	Chd9	6786.3/7332.2	7200.8/5262.6	7059.3	6231.7	-0.17987	148980	586040	1.081	0.13984	0.86016	0.27968	0.4677	FALSE
gRNA_827	Chd9	3230.9/3471.2	6945.2/5047.5	3351	5996.3	0.83929	28866	231840	5.4938	1	1.9664e-08	3.9328e-08	7.5975e-07	TRUE
gRNA_828	Chd9	2296.7/1709.3	1558.1/1093.5	2003	1325.8	-0.59491	172550	122220	1.937	0.026374	0.97363	0.052747	0.15265	FALSE
gRNA_829	Chd9	4255.7/2179.2	2359.2/1303.6	3217.4	1831.4	-0.81261	2155900	220400	2.9523	0.0015771	0.99842	0.0031541	0.017976	FALSE
gRNA_830	Chd9	3129.6/2328.9	2823.7/3953.9	2729.2	3388.8	0.31218	320500	179600	1.5564	0.94019	0.05981	0.11962	0.26657	TRUE
gRNA_831	Chek1	425.07/104.51	730.29/456.61	264.79	593.45	1.1613	51379	9889.6	3.3049	0.99952	0.00047695	0.00095389	0.0071572	TRUE
gRNA_832	Chek1	204.3/58.557	42.309/0	131.43	21.155	-2.5795	10620	4147.2	1.9906	0.023263	0.97674	0.046526	0.13937	FALSE
gRNA_833	Chek1	72.493/34.096	0/0	53.295	0	-5.7627	737.15	1355.3	2.8936	0.0019041	0.9981	0.0038083	0.021	FALSE
gRNA_834	Chek1	207.59/1052.5	100.25/1027.4	630.07	563.81	-0.16003	356970	29021	0.38913	0.34859	0.65141	0.69718	0.82274	FALSE
gRNA_835	Chek1	1255.4/1636.6	2288.4/2642	1446	2465.2	0.76919	72648	81504	3.5699	0.99982	0.00017856	0.00035713	0.0031672	TRUE
gRNA_836	Chmp1a	4219.4/4315.4	2862.3/5868.1	4267.4	4365.2	0.03267	4606.8	313210	0.17468	0.56934	0.43066	0.86133	0.92994	TRUE
gRNA_837	Chmp1a	2959/3308.8	3774.7/2754.5	3133.9	3264.6	0.058924	61178	213310	0.28297	0.6114	0.3886	0.7772	0.87649	TRUE
gRNA_838	Chmp1a	1997.7/3916.6	3989.9/4116.1	2957.2	4053	0.45465	1841200	198440	2.46	0.99305	0.0069467	0.013893	0.057557	TRUE
gRNA_839	Chmp1a	1316.4/1017	1238/1045.6	1166.7	1141.8	-0.031099	44834	62412	0.099677	0.4603	0.5397	0.9206	0.96272	FALSE
gRNA_840	Chmp1a	1112.9/1010.3	739.49/458.26	1061.6	598.88	-0.82488	5267.8	55503	1.9642	0.024753	0.97525	0.049505	0.14532	FALSE
gRNA_5501	Chmp1b	1694.5/2157	2146.7/1776.8	1925.7	1961.8	0.02672	106930	116390	0.10558	0.54204	0.45796	0.91592	0.9609	TRUE
gRNA_5502	Chmp1b	2885.7/4338.4	2694/4140.9	3612.1	3417.4	-0.07988	1055100	254530	0.38575	0.34984	0.65016	0.69968	0.82421	FALSE
gRNA_5503	Chmp1b	9062.5/9753	10282/8445.6	9407.8	9363.8	-0.0067531	238450	837920	0.048	0.48086	0.51914	0.96172	0.98017	FALSE
gRNA_5504	Chmp1b	3241.6/4321.3	2125.6/4640.5	3781.5	3383	-0.16058	582930	269470	0.76753	0.22138	0.77862	0.44277	0.62066	FALSE
gRNA_5505	Chmp1b	1921.9/3302.9	3302.9/2795.9	2612.4	3049.4	0.22306	953600	170080	1.0596	0.85534	0.14466	0.28933	0.47793	TRUE
gRNA_841	Chmp2a	1220/850.19	771.68/838.77	1035.1	805.23	-0.36192	68391	53785	0.99124	0.16079	0.83921	0.32157	0.50914	FALSE
gRNA_842	Chmp2a	75.788/270.55	0/488.04	173.17	244.02	0.49242	18966	5838.6	0.92725	0.821	0.179	0.35799	0.54491	TRUE
gRNA_843	Chmp2a	958.06/789.41	1077/502.93	873.73	789.99	-0.14519	14223	43568	0.40124	0.34412	0.65588	0.68824	0.81694	FALSE
gRNA_844	Chmp2a	595.6/595.2	752.37/413.59	595.4	582.98	-0.03036	0.077031	27051	0.075709	0.46983	0.53017	0.93965	0.97114	FALSE
gRNA_845	Chmp2a	1297.5/1383.1	1002.5/440.06	1340.3	721.3	-0.89295	3669.3	74161	2.273	0.011513	0.98849	0.023026	0.084467	FALSE
gRNA_5431	Chmp2b	4844.7/5210.1	4324.7/3745.5	5027.4	4035.1	-0.31712	66756	384080	1.6011	0.05468	0.94532	0.10936	0.25141	FALSE
gRNA_5432	Chmp2b	2741.6/2509	2690.3/4261.7	2625.3	3476	0.4048	27030	171130	2.0564	0.98013	0.019871	0.039743	0.12426	TRUE
gRNA_5433	Chmp2b	1831.3/2305.2	2112.7/721.31	2068.2	1417	-0.54524	112310	127200	1.826	0.033924	0.96608	0.067848	0.18144	FALSE
gRNA_5434	Chmp2b	1736.5/3053.8	1753.1/1642.8	2395.2	1697.9	-0.49612	867650	152670	1.7845	0.037171	0.96283	0.074342	0.19384	FALSE
gRNA_5435	Chmp2b	5918.1/5726	6068.6/4324.5	5822	5196.6	-0.16393	18452	461050	0.92112	0.17849	0.82151	0.35699	0.54408	FALSE
gRNA_5646	Chmp4b	1597.3/709.35	2265.4/709.73	1153.3	1487.6	0.36685	394240	61526	1.3474	0.91108	0.088923	0.17785	0.34774	TRUE
gRNA_5647	Chmp4b	3431.1/3010.9	3977.1/2814.1	3221	3395.6	0.076142	88287	220700	0.37169	0.64494	0.35506	0.71012	0.83141	TRUE
gRNA_5648	Chmp4b	1987.8/2274.8	1840.5/1067.1	2131.3	1453.8	-0.55163	41192	132040	1.8646	0.031117	0.96888	0.062234	0.17175	FALSE
gRNA_5649	Chmp4b	1279.3/1667.8	1104.6/282.9	1473.5	693.77	-1.0857	75435	83437	2.6996	0.0034714	0.99653	0.0069428	0.033667	FALSE
gRNA_5650	Chmp4b	2132/2440.1	1029.2/2160.6	2286	1594.9	-0.5191	47481	144060	1.8209	0.034314	0.96569	0.068629	0.18291	FALSE
gRNA_5606	Chmp4c	4812.6/4238.3	5869.9/1943.9	4525.4	3906.9	-0.21198	164870	336950	1.0655	0.14332	0.85668	0.28663	0.47492	FALSE
gRNA_5607	Chmp4c	1094/1618.1	1315.3/8.2719	1356	661.77	-1.0339	137350	75246	2.531	0.0056868	0.99431	0.011374	0.049216	FALSE
gRNA_5608	Chmp4c	4337.2/3798	5570.1/3469.2	4067.6	4519.7	0.15199	145360	295070	0.83215	0.79734	0.20266	0.40533	0.58922	TRUE
gRNA_5609	Chmp4c	2256.3/2150.3	2108.1/2382.3	2203.3	2245.2	0.027151	5623.5	137610	0.11289	0.54494	0.45506	0.91012	0.95881	TRUE
gRNA_5610	Chmp4c	3316.6/3443.7	2857.7/3719	3380.1	3288.4	-0.039701	8086.8	234350	0.18958	0.42482	0.57518	0.84964	0.92183	FALSE
gRNA_846	Chmp5	2465.6/1442.4	3043.5/64.52	1954	1554	-0.33025	523430	118520	1.1619	0.12264	0.87736	0.24528	0.42975	FALSE
gRNA_847	Chmp5	492.62/1940.5	397.34/1728.8	1216.6	1063.1	-0.19441	1048200	65747	0.59864	0.27471	0.72529	0.54941	0.71046	FALSE
gRNA_848	Chmp5	4256.5/4634.1	4425/4592.5	4445.3	4508.8	0.02044	71308	329550	0.11052	0.544	0.456	0.912	0.9594	TRUE
gRNA_849	Chmp5	2389/3182.8	1589.4/1968.7	2785.9	1779	-0.64676	315100	184250	2.3457	0.0094953	0.9905	0.018991	0.072853	FALSE
gRNA_850	Chmp5	818.02/304.64	1013.6/630.32	561.33	821.95	0.54938	131780	25141	1.6436	0.94987	0.050135	0.10027	0.23703	TRUE
gRNA_851	Chmp6	418.48/363.2	497.59/744.47	390.84	621.03	0.66671	1528.1	16037	1.8177	0.96541	0.034588	0.069177	0.18351	TRUE
gRNA_852	Chmp6	392.95/348.38	242.82/577.38	370.66	410.1	0.14549	993.22	15015	0.32184	0.62575	0.37425	0.74851	0.85548	TRUE
gRNA_853	Chmp6	1325.5/828.69	1453.2/87.682	1077.1	770.46	-0.48281	123400	56510	1.2899	0.098546	0.90145	0.19709	0.37194	FALSE
gRNA_854	Chmp6	1281/1402.4	842.51/431.79	1341.7	637.15	-1.0732	7370.6	74257	2.5855	0.0048619	0.99514	0.0097237	0.043816	FALSE
gRNA_855	Chmp6	123.57/613.73	34.951/1753.6	368.65	894.29	1.2762	120130	14914	4.3042	0.99999	8.3895e-06	1.6779e-05	0.0002147	TRUE
gRNA_856	Chmp7	1467.2/1188.9	1795.4/731.23	1328	1263.3	-0.072041	38708	73319	0.23908	0.40552	0.59448	0.81105	0.89598	FALSE
gRNA_857	Chmp7	1406.2/3056.8	1270.2/5022.7	2231.5	3146.4	0.49551	1362300	139800	2.447	0.9928	0.0072032	0.014406	0.059034	TRUE
gRNA_858	Chmp7	558.53/773.1	410.22/1862.8	665.81	1136.5	0.77054	23021	31081	2.6699	0.99621	0.0037935	0.007587	0.036288	TRUE
gRNA_859	Chmp7	1758.8/1855.3	1139.6/1181.2	1807	1160.4	-0.63855	4656.7	107530	1.9719	0.024311	0.97569	0.048622	0.14393	FALSE
gRNA_860	Chmp7	2548.8/2898.2	2423.6/3219.4	2723.5	2821.5	0.050984	61040	179120	0.23156	0.59156	0.40844	0.81688	0.89958	TRUE
gRNA_861	Chrac1	2547.1/2652.8	1867.1/1953.8	2600	1910.5	-0.44438	5586.5	169080	1.6769	0.04678	0.95322	0.093561	0.22574	FALSE
gRNA_862	Chrac1	1892.2/2532.8	1078.9/1366.5	2212.5	1222.7	-0.85508	205140	138320	2.6613	0.0038914	0.99611	0.0077829	0.036899	FALSE
gRNA_863	Chrac1	1860.1/3668.3	1697.9/3555.2	2764.2	2626.6	-0.073665	1634800	182460	0.32225	0.37363	0.62637	0.74727	0.85481	FALSE
gRNA_864	Chrac1	644.2/2025	290.65/3188	1334.6	1739.3	0.38184	953340	73770	1.49	0.93189	0.068111	0.13622	0.29072	TRUE
gRNA_865	Chrac1	4035.7/2970.1	4494/4541.2	3502.9	4517.6	0.36692	567790	244990	2.0501	0.97982	0.02018	0.040359	0.12566	TRUE
gRNA_866	Chtf18	5775.6/4356.9	7910.9/4475.1	5066.2	6193	0.28967	1006300	387780	1.8094	0.96481	0.035195	0.070389	0.18586	TRUE
gRNA_867	Chtf18	912.75/849.44	1302.4/790.79	881.1	1046.6	0.24806	2004	44025	0.78872	0.78486	0.21514	0.43028	0.61015	TRUE
gRNA_868	Chtf18	3903.9/2757.4	3997.3/7036	3330.6	5516.7	0.72783	657300	230090	4.5573	1	2.5908e-06	5.1817e-06	7.2544e-05	TRUE
gRNA_869	Chtf18	6601/6132.2	5513.1/7132	6366.6	6322.5	-0.010012	109900	515330	0.061347	0.47554	0.52446	0.95108	0.97652	FALSE
gRNA_870	Chtf18	1405.4/1769.3	1863.4/1882.7	1587.3	1873.1	0.23865	66222	91523	0.94444	0.82753	0.17247	0.34495	0.53158	TRUE
gRNA_871	Chtop	1982.9/2037.6	2169.7/2898.5	2010.2	2534.1	0.33395	1500.3	122770	1.4951	0.93255	0.06745	0.1349	0.28907	TRUE
gRNA_872	Chtop	1238.1/719.73	816.75/1670.9	978.94	1243.8	0.34519	134380	50182	1.1825	0.88149	0.11851	0.23701	0.42071	TRUE
gRNA_873	Chtop	4371.8/2961.9	4453.5/4619	3666.9	4536.3	0.30687	993900	259340	1.7071	0.9561	0.043898	0.087796	0.2163	TRUE
gRNA_874	Chtop	1407/2099.9	1513/2612.3	1753.5	2062.6	0.23416	240030	103580	0.96064	0.83163	0.16837	0.33673	0.52244	TRUE
gRNA_875	Chtop	183.7/77.829	8.2779/0	130.77	4.1389	-4.6804	5604.8	4121.3	2.6946	0.0035235	0.99648	0.0070469	0.034117	FALSE
gRNA_876	Cir1	985.25/1362.4	999.79/890.05	1173.8	944.92	-0.31264	71112	62886	0.91275	0.18069	0.81931	0.36137	0.548	FALSE
gRNA_877	Cir1	1948.3/1309.7	1961.9/1161.4	1629	1561.6	-0.060909	203850	94520	0.21918	0.41326	0.58674	0.82651	0.90718	FALSE
gRNA_878	Cir1	2254.7/1339.4	1573.7/1417.8	1797	1495.8	-0.26459	418890	106790	0.92195	0.17828	0.82172	0.35655	0.54355	FALSE
gRNA_879	Cir1	2203.6/2786.3	2884.4/2433.6	2494.9	2659	0.09183	169740	160620	0.4093	0.65884	0.34116	0.68232	0.8131	TRUE
gRNA_880	Cir1	1225/1830.8	955.64/1877.7	1527.9	1416.7	-0.10897	183530	87281	0.37648	0.35328	0.64672	0.70656	0.8292	FALSE
gRNA_881	Cited1	2071.8/3029.4	2318.7/931.41	2550.6	1625.1	-0.65001	458470	165090	2.2779	0.011367	0.98863	0.022734	0.083548	FALSE
gRNA_882	Cited1	1326.3/2487.6	2084.2/1967	1906.9	2025.6	0.087071	674260	114980	0.35005	0.63685	0.36315	0.7263	0.84305	TRUE
gRNA_883	Cited1	3132/3458.6	3228.4/1980.3	3295.3	2604.3	-0.33938	53310	227060	1.4501	0.07352	0.92648	0.14704	0.30765	FALSE
gRNA_884	Cited1	2136.1/1755.2	1683.2/835.46	1945.6	1259.3	-0.62721	72524	117890	1.999	0.022807	0.97719	0.045613	0.13735	FALSE
gRNA_885	Cited1	2332.1/2293.4	1609.6/4367.5	2312.7	2988.6	0.36971	752.09	146160	1.7677	0.96145	0.038553	0.077106	0.1982	TRUE
gRNA_886	Cited2	1866.7/1528.4	1796.3/1100.2	1697.6	1448.2	-0.22902	57220	99492	0.79044	0.21464	0.78536	0.42927	0.60935	FALSE
gRNA_887	Cited2	108.74/474.38	112.21/473.15	291.56	292.68	0.0055066	66848	11145	0.010598	0.5028	0.4972	0.9944	0.99667	TRUE
gRNA_888	Cited2	5403.2/5028.5	6569.9/4461.8	5215.8	5515.9	0.080672	70212	402080	0.47315	0.68195	0.31805	0.63611	0.77843	TRUE
gRNA_889	Cited2	3477.2/2945.6	3732.4/3657.8	3211.4	3695.1	0.20235	141280	219890	1.0315	0.84885	0.15115	0.3023	0.49037	TRUE
gRNA_890	Cited2	3865.2/2302.2	5197.6/4701.7	3083.7	4949.7	0.68248	1221400	209060	4.0809	0.99998	2.2429e-05	4.4857e-05	0.00052333	TRUE
gRNA_891	Cited4	8064/5289.4	7004/3714.1	6676.7	5359	-0.31711	3849300	546770	1.782	0.037375	0.96262	0.074751	0.19431	FALSE
gRNA_892	Cited4	3141.1/2629.1	4466.4/2764.5	2885.1	3615.4	0.32544	131050	192440	1.6648	0.95202	0.047979	0.095958	0.22983	TRUE
gRNA_893	Cited4	4219.4/4147.9	3372.8/2549.4	4183.7	2961.1	-0.4985	2558.2	305580	2.2116	0.013496	0.9865	0.026992	0.094362	FALSE
gRNA_894	Cited4	5365.3/4955.8	3668/4228.6	5160.6	3948.3	-0.38621	83836	396790	1.9245	0.027145	0.97285	0.05429	0.15566	FALSE
gRNA_895	Cited4	4322.4/4707.5	3935.7/2339.3	4515	3137.5	-0.52497	74160	335980	2.3764	0.0087403	0.99126	0.017481	0.068744	FALSE
gRNA_896	Clasp1	1538.8/3334	960.24/2529.5	2436.4	1744.9	-0.4814	1611400	155950	1.7512	0.039957	0.96004	0.079914	0.20364	FALSE
gRNA_897	Clasp1	2551.3/2098.4	2942.3/1429.4	2324.8	2185.9	-0.088892	102540	147110	0.36235	0.35854	0.64146	0.71709	0.83644	FALSE
gRNA_898	Clasp1	2232.5/2603.2	1534.2/2370.7	2417.8	1952.4	-0.30829	68719	154470	1.1841	0.11819	0.88181	0.23637	0.42008	FALSE
gRNA_899	Clasp1	2556.2/3240.6	2137.5/2274.8	2898.4	2206.1	-0.39358	234220	193550	1.5736	0.057795	0.9422	0.11559	0.26081	FALSE
gRNA_900	Clasp1	1438.3/1785.6	1881.8/2149	1612	2015.4	0.32209	60303	93293	1.3209	0.90674	0.093262	0.18652	0.35847	TRUE
gRNA_901	Clasp2	1887.3/2251.8	1684.1/2827.3	2069.6	2255.7	0.12419	66449	127300	0.52171	0.69906	0.30094	0.60187	0.75161	TRUE
gRNA_902	Clasp2	2132.8/1826.4	1727.3/1025.7	1979.6	1376.5	-0.52385	46940	120450	1.7376	0.041136	0.95886	0.082273	0.20751	FALSE
gRNA_903	Clasp2	894.63/933.94	468.16/731.23	914.29	599.7	-0.60759	772.78	46096	1.4653	0.071415	0.92858	0.14283	0.30053	FALSE
gRNA_904	Clasp2	1346.9/1113.3	590.49/2139.1	1230.1	1364.8	0.14979	27277	66658	0.52169	0.69906	0.30094	0.60189	0.75161	TRUE
gRNA_905	Clasp2	966.3/1290.5	1060.5/1126.6	1128.4	1093.6	-0.045191	52544	59875	0.14234	0.44341	0.55659	0.88681	0.94477	FALSE
gRNA_906	Clock	1323.8/2288.9	971.27/2774.4	1806.4	1872.8	0.052101	465690	107480	0.20273	0.58033	0.41967	0.83935	0.91602	TRUE
gRNA_907	Clock	2107.2/2080.6	1949.9/1450.9	2093.9	1700.4	-0.30019	354.37	129160	1.095	0.13676	0.86324	0.27351	0.46256	FALSE
gRNA_908	Clock	1357.6/2552.8	722.02/2959.7	1955.2	1840.8	-0.086896	714230	118610	0.33202	0.36994	0.63006	0.73987	0.8508	FALSE
gRNA_909	Clock	3820.7/3504.5	3445.4/11238	3662.6	7341.8	1.0031	49992	258970	7.2298	1	2.4179e-13	4.8358e-13	1.4315e-11	TRUE
gRNA_910	Clock	1331.2/2075.4	2274.6/2297.9	1703.3	2286.3	0.42441	276910	99913	1.8441	0.96742	0.032581	0.065162	0.17663	TRUE
gRNA_911	Clspn	1388.9/432.13	725.7/929.76	910.52	827.73	-0.13738	457700	45860	0.38663	0.34952	0.65048	0.69903	0.82407	FALSE
gRNA_912	Clspn	1158.2/2130.3	933.56/1604.7	1644.3	1269.2	-0.37332	472430	95622	1.2131	0.11255	0.88745	0.22511	0.4059	FALSE
gRNA_913	Clspn	1491.1/755.31	785.48/1318.5	1123.2	1052	-0.094358	270660	59532	0.29171	0.38526	0.61474	0.77051	0.87225	FALSE
gRNA_914	Clspn	1059.4/479.57	1477.1/1366.5	769.48	1421.8	0.88493	168090	37204	3.3821	0.99964	0.00035971	0.00071943	0.0057151	TRUE
gRNA_915	Clspn	604.66/1078.5	296.16/1940.6	841.57	1118.4	0.40982	112260	41584	1.3574	0.91267	0.087331	0.17466	0.34389	TRUE
gRNA_916	Coq3	2392.3/2864.1	2481.5/2984.5	2628.2	2733	0.056402	111310	171360	0.25322	0.59995	0.40005	0.8001	0.88983	TRUE
gRNA_917	Coq3	1940/1441.7	2068.6/2321.1	1690.8	2194.8	0.37616	124170	99003	1.6017	0.94539	0.054612	0.10922	0.25141	TRUE
gRNA_918	Coq3	709.28/952.47	821.35/1394.6	830.88	1108	0.41481	29572	40928	1.3698	0.91462	0.08538	0.17076	0.33856	TRUE
gRNA_919	Coq3	1897.2/1664.1	434.13/885.09	1780.6	659.61	-1.4313	27174	105580	3.45	0.00028032	0.99972	0.00056063	0.0046343	FALSE
gRNA_920	Coq3	2587.5/3708.4	3471.2/2597.4	3147.9	3034.3	-0.053032	628140	214490	0.24539	0.40308	0.59692	0.80615	0.89372	FALSE
gRNA_921	Cpsf1	295.74/271.29	0/767.63	283.51	383.81	0.43566	298.91	10765	0.96672	0.83263	0.16737	0.33474	0.52124	TRUE
gRNA_922	Cpsf1	144.16/350.6	214.31/493	247.38	353.65	0.51386	21308	9088.9	1.1147	0.86689	0.13311	0.26623	0.45441	TRUE
gRNA_923	Cpsf1	410.25/591.5	115.89/1475.7	500.87	795.79	0.66689	16426	21823	1.9964	0.97705	0.022951	0.045903	0.1381	TRUE
gRNA_924	Cpsf1	899.57/636.71	626.36/683.26	768.14	654.81	-0.22998	34548	37124	0.58829	0.27817	0.72183	0.55634	0.71603	FALSE
gRNA_925	Cpsf1	1125.3/428.43	637.4/886.74	776.86	762.07	-0.027693	242810	37648	0.076261	0.46961	0.53039	0.93921	0.97114	FALSE
gRNA_926	Crb2	1869.2/4565.2	1879.1/3025.8	3217.2	2452.5	-0.39143	3634300	220380	1.629	0.051657	0.94834	0.10331	0.2423	FALSE
gRNA_927	Crb2	1676.4/1655.2	968.51/1364.9	1665.8	1166.7	-0.51341	225.7	97181	1.601	0.054688	0.94531	0.10938	0.25141	FALSE
gRNA_928	Crb2	3710.3/6759.2	3005.8/5525.6	5234.8	4265.7	-0.29529	4647900	403900	1.5248	0.06365	0.93635	0.1273	0.27775	FALSE
gRNA_929	Crb2	2080.1/2487.6	1733.8/2893.5	2283.8	2313.6	0.018709	83026	143890	0.078618	0.53133	0.46867	0.93734	0.97015	TRUE
gRNA_930	Crb2	4715.3/3859.6	3242.2/2742.9	4287.5	2992.6	-0.51859	366180	315050	2.307	0.010528	0.98947	0.021055	0.078692	FALSE
gRNA_931	Crebbp	3637/2198.5	3439/1752	2917.7	2595.5	-0.16878	1034700	195160	0.72946	0.23286	0.76714	0.46572	0.64233	FALSE
gRNA_932	Crebbp	1278.5/1967.2	1115.7/1158.1	1622.9	1136.9	-0.5131	237150	94077	1.5845	0.056541	0.94346	0.11308	0.2572	FALSE
gRNA_933	Crebbp	5811.8/5239	4911.6/3543.7	5525.4	4227.6	-0.38616	164060	432000	1.9745	0.024161	0.97584	0.048322	0.14326	FALSE
gRNA_934	Crebbp	3056.2/2691.4	2271.8/4657.1	2873.8	3464.4	0.26957	66559	191510	1.3496	0.91143	0.088566	0.17713	0.34687	TRUE
gRNA_935	Crebbp	1162.4/1039.2	1802.7/0	1100.8	901.37	-0.28804	7584.5	58060	0.82758	0.20395	0.79605	0.40791	0.59095	FALSE
gRNA_936	Csnk1a1	1204.4/856.86	1304.2/216.72	1030.6	760.48	-0.43804	60384	53495	1.168	0.12141	0.87859	0.24281	0.42706	FALSE
gRNA_937	Csnk1a1	1042.1/1644.8	935.4/1761.9	1343.4	1348.7	0.0055905	181620	74377	0.01914	0.50764	0.49236	0.98473	0.99123	TRUE
gRNA_938	Csnk1a1	776.83/464.75	930.8/501.27	620.79	716.04	0.20563	48697	28491	0.5643	0.71369	0.28631	0.57262	0.7289	TRUE
gRNA_939	Csnk1a1	930.88/1103.7	316.4/443.37	1017.3	379.89	-1.4187	14931	52636	2.7788	0.0027283	0.99727	0.0054566	0.027988	FALSE
gRNA_940	Csnk1a1	6981.6/5769.7	5166.3/6943.4	6375.6	6054.9	-0.074464	734330	516250	0.44645	0.32763	0.67237	0.65527	0.79326	FALSE
gRNA_941	Csnk2a1	5355.4/5441.3	3611/8432.3	5398.4	6021.7	0.15761	3690.3	419670	0.96212	0.83201	0.16799	0.33599	0.52191	TRUE
gRNA_942	Csnk2a1	1591.6/1834.5	1590.3/1472.4	1713	1531.3	-0.16167	29520	100620	0.57284	0.28338	0.71662	0.56675	0.72468	FALSE
gRNA_943	Csnk2a1	1639.3/1601.8	2061.2/981.04	1620.6	1521.1	-0.091302	704.77	93911	0.3245	0.37278	0.62722	0.74556	0.85359	FALSE
gRNA_944	Csnk2a1	1050.3/1176.3	1416.4/2072.9	1113.3	1744.7	0.64762	7937.9	58883	2.6018	0.99536	0.0046364	0.0092727	0.042278	TRUE
gRNA_945	Csnk2a1	6591.1/7664.3	6266.4/5730.7	7127.7	5998.6	-0.24878	575840	593110	1.4661	0.071305	0.9287	0.14261	0.30053	FALSE
gRNA_946	Csrp2bp	494.27/650.8	1369.5/995.93	572.53	1182.7	1.0454	12250	25766	3.8014	0.99993	7.195e-05	0.0001439	0.0014223	TRUE
gRNA_947	Csrp2bp	971.24/1180.8	1840.5/2835.6	1076	2338	1.1189	21951	56440	5.3122	1	5.4164e-08	1.0833e-07	1.9772e-06	TRUE
gRNA_948	Csrp2bp	1566.8/1482.5	1135/2337.6	1524.6	1736.3	0.18743	3560.7	87050	0.7174	0.76344	0.23656	0.47313	0.64984	TRUE
gRNA_949	Csrp2bp	2784.4/1884.9	4033.2/3566.8	2334.7	3800	0.70255	404510	147890	3.8104	0.99993	6.9367e-05	0.00013873	0.0013794	TRUE
gRNA_950	Csrp2bp	5190.7/8722	6031.8/12171	6956.3	9101.5	0.38773	6235200	575420	2.828	0.99766	0.0023423	0.0046846	0.02482	TRUE
gRNA_951	Cstf3	864.15/1013.3	869.18/519.47	938.7	694.33	-0.43452	11116	47631	1.1198	0.13141	0.86859	0.26281	0.45051	FALSE
gRNA_952	Cstf3	224.07/563.33	373.43/454.95	393.7	414.19	0.073008	57549	16182	0.16106	0.56355	0.43645	0.87291	0.93515	TRUE
gRNA_953	Cstf3	528.05/290.56	1168.1/494.66	409.3	831.38	1.0206	28200	16983	3.2388	0.9994	0.0006006	0.0012012	0.0086111	TRUE
gRNA_954	Cstf3	375.65/303.9	150.84/686.56	339.77	418.7	0.30055	2573.6	13477	0.67988	0.75128	0.24872	0.49743	0.67007	TRUE
gRNA_955	Cstf3	2159.1/1718.9	2150.4/2552.7	1939	2351.6	0.27816	96905	117390	1.2041	0.88572	0.11428	0.22857	0.41006	TRUE
gRNA_956	Ctbp1	1531.4/1637.4	543.58/263.05	1584.4	403.31	-1.9713	5612.8	91312	3.909	4.6348e-05	0.99995	9.2696e-05	0.00098573	FALSE
gRNA_957	Ctbp1	1624.5/1927.2	1442.2/2640.4	1775.8	2041.3	0.20087	45808	105230	0.81827	0.7934	0.2066	0.4132	0.59529	TRUE
gRNA_958	Ctbp1	5101.7/3245.8	4731.3/4657.1	4173.8	4694.2	0.16948	1722100	304680	0.94279	0.82711	0.17289	0.34579	0.53232	TRUE
gRNA_959	Ctbp1	5446.9/4717.2	6464.1/4109.5	5082	5286.8	0.05698	266240	389280	0.3282	0.62862	0.37138	0.74276	0.85199	TRUE
gRNA_960	Ctbp1	6459.3/4089.3	8697.3/6210.5	5274.3	7453.9	0.49893	2808400	407700	3.4135	0.99968	0.00032065	0.0006413	0.0051564	TRUE
gRNA_961	Ctbp2	4700.5/4723.1	9445.1/10054	4711.8	9749.3	1.0489	254.74	354310	8.463	1	1.3024e-17	2.6048e-17	9.8093e-16	TRUE
gRNA_962	Ctbp2	2674/2481.6	6841.2/4814.2	2577.8	5827.7	1.1765	18506	167280	7.9459	1	9.6389e-16	1.9278e-15	6.7472e-14	TRUE
gRNA_963	Ctbp2	2914.6/2441.6	7356.3/7487.7	2678.1	7422	1.4703	111840	175420	11.327	1	4.8416e-30	9.6832e-30	5.3846e-28	TRUE
gRNA_964	Ctbp2	2248.9/3867.7	5040.3/3171.4	3058.3	4105.9	0.42483	1310200	206920	2.3029	0.98936	0.010643	0.021286	0.079405	TRUE
gRNA_965	Ctbp2	4647.8/3015.3	10973/5507.4	3831.6	8240.1	1.1045	1332500	273910	8.4234	1	1.828e-17	3.656e-17	1.3681e-15	TRUE
gRNA_966	Ctc1	2827.2/2058.4	2910.1/1712.3	2442.8	2311.2	-0.07986	295560	156460	0.33271	0.36968	0.63032	0.73936	0.85075	FALSE
gRNA_967	Ctc1	5487.2/3909.2	5931.6/2805.8	4698.2	4368.7	-0.10489	1245100	353040	0.55461	0.28958	0.71042	0.57916	0.73413	FALSE
gRNA_968	Ctc1	1566/883.54	2697.7/1070.4	1224.8	1884	0.62089	232890	66299	2.5603	0.99477	0.0052287	0.010457	0.046116	TRUE
gRNA_969	Ctc1	579.94/181.6	623.6/18.198	380.77	320.9	-0.2461	79339	15525	0.48268	0.31466	0.68534	0.62932	0.77318	FALSE
gRNA_970	Ctc1	855.91/1234.1	1687.8/2345.9	1045	2016.8	0.94789	71528	54427	4.1656	0.99998	1.5529e-05	3.1058e-05	0.00037484	TRUE
gRNA_971	Ctcf	1186.3/701.2	2215.7/1206	943.73	1710.9	0.85761	117640	47948	3.5035	0.99977	0.00022963	0.00045926	0.0038705	TRUE
gRNA_972	Ctcf	370.7/271.29	661.31/501.27	321	581.29	0.8547	4941.6	12559	2.3227	0.98988	0.010118	0.020237	0.076353	TRUE
gRNA_973	Ctcf	568.41/478.09	561.98/704.76	523.25	633.37	0.27507	4079	23040	0.72546	0.76585	0.23415	0.4683	0.6447	TRUE
gRNA_974	Ctcf	807.31/2010.9	1273.9/2203.6	1409.1	1738.7	0.30305	724370	78926	1.1733	0.87966	0.12034	0.24068	0.42519	TRUE
gRNA_975	Ctcf	958.06/1057.7	1542.4/1616.3	1007.9	1579.4	0.6475	4966.7	52033	2.5053	0.99388	0.0061167	0.012233	0.052253	TRUE
gRNA_976	Ctr9	408.6/1286	244.66/1181.2	847.31	712.94	-0.24879	384940	41937	0.6562	0.25585	0.74415	0.51169	0.6814	FALSE
gRNA_977	Ctr9	1884.8/1182.3	1204/337.49	1533.5	770.73	-0.99163	246800	87682	2.5761	0.0049963	0.995	0.0099926	0.04457	FALSE
gRNA_978	Ctr9	378.94/808.68	343.99/2413.7	593.81	1378.9	1.214	92337	26961	4.7811	1	8.7179e-07	1.7436e-06	2.6807e-05	TRUE
gRNA_979	Ctr9	1044.6/1006.6	656.71/852	1025.6	754.36	-0.4426	721.06	53170	1.1762	0.11975	0.88025	0.23951	0.424	FALSE
gRNA_980	Ctr9	1299.1/1190.4	1274.8/372.23	1244.8	823.51	-0.59541	5907.9	67646	1.6196	0.052657	0.94734	0.10531	0.24542	FALSE
gRNA_981	Cul1	516.51/319.47	626.36/47.977	417.99	337.17	-0.30918	19413	17431	0.61386	0.26965	0.73035	0.5393	0.70277	FALSE
gRNA_982	Cul1	2129.5/2933	1563.6/4905.2	2531.3	3234.4	0.35352	322840	163530	1.7388	0.95896	0.041037	0.082074	0.20724	TRUE
gRNA_983	Cul1	3744.9/2965.6	5824/3462.6	3355.3	4643.3	0.46859	303640	232210	2.6728	0.99624	0.0037607	0.0075214	0.036061	TRUE
gRNA_984	Cul1	1318.9/1269.7	1463.3/1922.4	1294.3	1692.9	0.38703	1208.4	71010	1.4957	0.93263	0.067368	0.13474	0.289	TRUE
gRNA_985	Cul1	3569.5/1751.5	2720.7/1723.9	2660.5	2222.3	-0.25956	1652500	173980	1.0506	0.14672	0.85328	0.29343	0.4823	FALSE
gRNA_986	Cul2	590.65/869.46	861.82/454.95	730.06	658.39	-0.14886	38866	34850	0.38399	0.35049	0.64951	0.70098	0.82545	FALSE
gRNA_987	Cul2	197.71/128.97	256.61/636.93	163.34	446.77	1.4461	2362.3	5430.5	3.8462	0.99994	6.0793e-05	0.00012159	0.0012367	TRUE
gRNA_988	Cul2	6330/6114.4	8007.5/7782.2	6222.2	7894.8	0.34344	23241	500820	2.3635	0.99095	0.0090504	0.018101	0.070255	TRUE
gRNA_989	Cul2	402.83/504.77	292.49/244.85	453.8	268.67	-0.75407	5196.3	19305	1.3355	0.090858	0.90914	0.18172	0.35219	FALSE
gRNA_990	Cul2	1700.3/1284.5	1651/1368.2	1492.4	1509.6	0.016477	86423	84768	0.058919	0.52349	0.47651	0.95302	0.97749	TRUE
gRNA_991	Cul3	645.02/1126.7	775.36/656.79	885.84	716.07	-0.30656	115990	44320	0.80645	0.20999	0.79001	0.41998	0.60202	FALSE
gRNA_992	Cul3	1379.8/1179.3	2476/6.6175	1279.6	1241.3	-0.043751	20110	70006	0.14457	0.44253	0.55747	0.88505	0.94357	FALSE
gRNA_993	Cul3	1750.5/1017.7	1987.6/752.74	1384.1	1370.2	-0.0146	268530	77188	0.050198	0.47998	0.52002	0.95996	0.97989	FALSE
gRNA_994	Cul3	1004.2/698.23	2631.5/1548.5	851.21	2090	1.2949	46806	42177	6.0318	1	8.1069e-10	1.6214e-09	3.5863e-08	TRUE
gRNA_995	Cul3	449.79/1016.2	506.79/105.88	733	306.34	-1.256	160420	35025	2.2813	0.011265	0.98874	0.02253	0.083005	FALSE
gRNA_1000	Cul4a	6051.5/4820.9	8495.9/8620.9	5436.2	8558.4	0.65464	757180	423340	4.7986	1	7.9895e-07	1.5979e-06	2.4759e-05	TRUE
gRNA_996	Cul4a	4306.7/4570.4	8678/7611.8	4438.6	8144.9	0.87565	34755	328920	6.4624	1	5.1531e-11	1.0306e-10	2.4826e-09	TRUE
gRNA_997	Cul4a	1950.7/2907.8	3658.8/2800.9	2429.3	3229.8	0.41079	458020	155380	2.031	0.97887	0.02113	0.042259	0.13035	TRUE
gRNA_998	Cul4a	1987.8/1808.6	1859.8/1220.9	1898.2	1540.3	-0.30119	16057	114320	1.0584	0.14495	0.85505	0.28989	0.47847	FALSE
gRNA_999	Cul4a	9719.8/5933.5	7931.1/4600.8	7826.7	6266	-0.32081	7168100	666370	1.9119	0.027946	0.97205	0.055891	0.15895	FALSE
gRNA_1001	Cul4b	3370.1/2810	2878.9/10298	3090	6588.7	1.0921	156870	209600	7.642	1	1.0697e-14	2.1394e-14	7.1514e-13	TRUE
gRNA_1002	Cul4b	107.92/68.193	31.272/6.6175	88.054	18.945	-2.1587	788.96	2524.3	1.6798	0.046501	0.9535	0.093001	0.2248	FALSE
gRNA_1003	Cul4b	2267.9/1747.8	4074.6/2754.5	2007.8	3414.5	0.76575	135240	122590	4.0176	0.99997	2.9392e-05	5.8785e-05	0.0006587	TRUE
gRNA_1004	Cul4b	2520/3203.6	3123.5/789.14	2861.8	1956.3	-0.54852	233670	190510	2.0744	0.019019	0.98098	0.038038	0.1202	FALSE
gRNA_1005	Cul4b	2113/1014	2085.1/1009.2	1563.5	1547.1	-0.01517	603910	89817	0.054604	0.47823	0.52177	0.95645	0.97811	FALSE
gRNA_1006	Cul5	2010.9/2815.9	4685.3/4392.4	2413.4	4538.8	0.91098	324060	154120	5.4141	1	3.0802e-08	6.1603e-08	1.1667e-06	TRUE
gRNA_1007	Cul5	6941.2/6530.2	6839.4/5461.1	6735.7	6150.2	-0.13117	84467	552790	0.78746	0.21551	0.78449	0.43101	0.61093	FALSE
gRNA_1008	Cul5	8188.4/6396.8	10976/5707.6	7292.6	8342	0.19394	1605000	610250	1.3434	0.91043	0.089572	0.17914	0.34936	TRUE
gRNA_1009	Cul5	3666.7/3833.6	3132.7/6084.8	3750.1	4608.8	0.29736	13936	266690	1.6626	0.9518	0.048195	0.09639	0.23031	TRUE
gRNA_1010	Cul5	481.91/1727.8	390.9/2953.1	1104.9	1672	0.59725	776110	58327	2.3482	0.99057	0.0094314	0.018863	0.072549	TRUE
gRNA_1011	Cxxc1	745.53/269.81	802.04/180.33	507.67	491.18	-0.047528	113150	22191	0.11111	0.45576	0.54424	0.91153	0.95908	FALSE
gRNA_1012	Cxxc1	1885.6/812.38	1128.6/1311.9	1349	1220.2	-0.14463	575940	74761	0.47099	0.31883	0.68117	0.63765	0.77959	FALSE
gRNA_1013	Cxxc1	351.76/458.08	463.56/0	404.92	231.78	-0.80221	5652.1	16757	1.3424	0.089731	0.91027	0.17946	0.34964	FALSE
gRNA_1014	Cxxc1	1334.5/1381.6	1020.9/115.81	1358.1	568.37	-1.2552	1109.8	75387	2.8763	0.0020119	0.99799	0.0040239	0.021965	FALSE
gRNA_1015	Cxxc1	610.42/924.31	1193.9/582.34	767.37	888.1	0.21055	49261	37077	0.627	0.73466	0.26534	0.53068	0.69626	TRUE
gRNA_5486	Cyb5r3	3252.3/4019.7	3563.2/5305.6	3636	4434.4	0.28631	294420	256630	1.576	0.94249	0.05751	0.11502	0.25973	TRUE
gRNA_5487	Cyb5r3	777.65/371.35	1277.6/1105.1	574.5	1191.3	1.0509	82540	25876	3.8346	0.99994	6.2906e-05	0.00012581	0.0012753	TRUE
gRNA_5488	Cyb5r3	8143.9/9188.2	9510.4/10537	8666.1	10024	0.20992	545270	756490	1.5607	0.9407	0.059296	0.11859	0.26517	TRUE
gRNA_5489	Cyb5r3	1126.1/1409.8	2677.4/1455.8	1268	2066.6	0.70434	40242	69218	3.0357	0.9988	0.0011997	0.0023995	0.014524	TRUE
gRNA_5490	Cyb5r3	2599.9/1630.7	2082.4/1128.3	2115.3	1605.3	-0.39778	469640	130800	1.41	0.079264	0.92074	0.15853	0.32336	FALSE
gRNA_5716	D330045A20Rik	1627/1671.5	1497.4/1515.4	1649.2	1506.4	-0.1306	989.59	95981	0.46102	0.32239	0.67761	0.64478	0.78471	FALSE
gRNA_5717	D330045A20Rik	1318.1/1096.3	1126.7/570.76	1207.2	848.74	-0.50773	24594	65116	1.4046	0.080065	0.91993	0.16013	0.32496	FALSE
gRNA_5718	D330045A20Rik	3834.7/4454.8	4542.7/4402.3	4144.7	4472.5	0.10977	192230	302050	0.59637	0.72454	0.27546	0.55093	0.71153	TRUE
gRNA_5719	D330045A20Rik	4493.7/3430.4	6577.2/4554.5	3962.1	5565.9	0.49025	565360	285570	3.0012	0.99866	0.0013447	0.0026894	0.015894	TRUE
gRNA_5720	D330045A20Rik	2683.9/2435.7	3500.6/1710.6	2559.8	2605.6	0.0256	30808	165830	0.11258	0.54482	0.45518	0.91036	0.95881	TRUE
gRNA_1016	Dad1	46.132/125.27	242.82/306.06	85.7	274.44	1.6676	3131.2	2440.9	3.8202	0.99993	6.955e-05	0.0001391	0.0013794	TRUE
gRNA_1017	Dad1	14.828/49.662	0/223.34	32.245	111.67	1.7609	606.7	727.74	2.9442	0.99817	0.0018313	0.0036625	0.020385	TRUE
gRNA_1018	Dad1	1171.4/698.98	3713.1/263.05	935.2	1988.1	1.0872	111600	47410	4.8355	1	6.6409e-07	1.3282e-06	2.0962e-05	TRUE
gRNA_1019	Dad1	2570.2/3294	1782.5/4124.3	2932.1	2953.4	0.010448	261940	196350	0.048111	0.51919	0.48081	0.96163	0.98017	TRUE
gRNA_1020	Dad1	558.53/1193.4	651.19/1146.5	875.95	898.84	0.037169	201520	43706	0.10948	0.54358	0.45642	0.91284	0.95978	TRUE
gRNA_1021	Dapk3	7385.2/8608.6	10430/15078	7996.9	12754	0.67337	748310	684470	5.75	1	4.4617e-09	8.9235e-09	1.8372e-07	TRUE
gRNA_1022	Dapk3	1012.4/1063.7	1647.3/2029.9	1038	1838.6	0.82414	1312.1	53975	3.4459	0.99972	0.00028462	0.00056924	0.0046846	TRUE
gRNA_1023	Dapk3	2508.4/2999	2946.9/3927.5	2753.7	3437.2	0.31975	120330	181600	1.6039	0.94563	0.054369	0.10874	0.25107	TRUE
gRNA_1024	Dapk3	1776.9/3955.9	2788.7/5517.3	2866.4	4153	0.53476	2374100	190890	2.9448	0.99838	0.0016159	0.0032318	0.018348	TRUE
gRNA_1025	Dapk3	3176.5/2984.2	3807.8/5034.3	3080.3	4421	0.52115	18498	208780	2.9342	0.99833	0.0016721	0.0033442	0.018825	TRUE
gRNA_1026	Daxx	2166.6/1323.8	7442.7/6647.3	1745.2	7045	2.0126	355090	102980	16.516	1	1.4177e-61	2.8354e-61	2.4101e-59	TRUE
gRNA_1027	Daxx	4895.8/5127.1	8448.1/7072.4	5011.4	7760.2	0.63078	26750	382560	4.4442	1	4.4103e-06	8.8206e-06	0.0001182	TRUE
gRNA_1028	Daxx	1891.4/1253.4	5532.4/6481.8	1572.4	6007.1	1.933	203520	90454	14.745	1	1.6522e-49	3.3044e-49	2.4888e-47	TRUE
gRNA_1029	Daxx	245.49/723.44	802.04/1545.2	484.46	1173.6	1.2748	114220	20938	4.7626	1	9.5602e-07	1.912e-06	2.9321e-05	TRUE
gRNA_1030	Daxx	1999.3/2421.6	6672.9/9176.8	2210.5	7924.9	1.8416	89151	138160	15.374	1	1.2323e-53	2.4647e-53	1.9296e-51	TRUE
gRNA_1031	Ddb1	1739.8/1286.8	1318/339.15	1513.3	828.59	-0.86819	102630	86245	2.3315	0.0098623	0.99014	0.019725	0.0748	FALSE
gRNA_1032	Ddb1	164.76/63.004	459.88/0	113.88	229.94	1.0074	5176.8	3472.1	1.9697	0.97489	0.025107	0.050214	0.14703	TRUE
gRNA_1033	Ddb1	198.53/282.41	372.51/11.581	240.47	192.04	-0.32292	3517.5	8774.9	0.5273	0.29899	0.70101	0.59799	0.74906	FALSE
gRNA_1034	Ddb1	663.97/357.27	1585.7/2115.9	510.62	1850.8	1.8558	47032	22352	8.9642	1	1.5631e-19	3.1262e-19	1.2484e-17	TRUE
gRNA_1035	Ddb1	686.21/1105.9	321/1838	896.06	1079.5	0.26842	88072	44956	0.86517	0.80653	0.19347	0.38695	0.57244	TRUE
gRNA_1036	Ddb2	904.52/1393.5	1114.8/1480.7	1149	1297.7	0.17543	119550	61239	0.60089	0.72604	0.27396	0.54791	0.7101	TRUE
gRNA_1037	Ddb2	5984/4020.4	5269.3/3168.1	5002.2	4218.7	-0.2457	1927800	381690	1.2681	0.10238	0.89762	0.20475	0.38155	FALSE
gRNA_1038	Ddb2	3635.4/2771.4	2455.8/2632.1	3203.4	2543.9	-0.33242	373180	219210	1.4085	0.079488	0.92051	0.15898	0.32372	FALSE
gRNA_1039	Ddb2	13377/7435.2	11536/9137.1	10406	10336	-0.0097282	17655000	950070	0.071755	0.4714	0.5286	0.9428	0.9722	FALSE
gRNA_1040	Ddb2	4023.4/3033.1	3739.8/2493.1	3528.2	3116.5	-0.17899	490320	247200	0.82821	0.20378	0.79622	0.40755	0.59087	FALSE
gRNA_1041	Ddost	1522.4/2111	1662/1975.3	1816.7	1818.7	0.0015751	173260	108250	0.006035	0.50241	0.49759	0.99518	0.99711	TRUE
gRNA_1042	Ddost	0/0	0/0	1.2357	0	-1.1607	0	13.11	1.4262	0.076904	0.9231	0.15381	0.31688	FALSE
gRNA_1043	Ddost	824.61/1219.3	736.73/2279.7	1022	1508.2	0.56106	77897	52938	2.1134	0.98272	0.017281	0.034563	0.11268	TRUE
gRNA_1044	Ddost	1525.7/2453.5	1671.2/3030.8	1989.6	2351	0.24073	430410	121200	1.0382	0.85042	0.14958	0.29916	0.487	TRUE
gRNA_1045	Ddost	1650.9/1472.8	1272/1378.1	1561.8	1325.1	-0.23702	15851	89698	0.79058	0.21459	0.78541	0.42919	0.60935	FALSE
gRNA_1046	Ddx11	1165.7/1552.9	1512.1/674.98	1359.3	1093.5	-0.31356	74966	75468	0.96727	0.1667	0.8333	0.33341	0.52013	FALSE
gRNA_1047	Ddx11	130.16/316.5	302.6/0	223.33	151.3	-0.5587	17362	8005.5	0.82245	0.20541	0.79459	0.41082	0.59338	FALSE
gRNA_1048	Ddx11	182.06/507	273.17/1009.2	344.53	641.17	0.89415	52794	13712	2.5333	0.99434	0.0056592	0.011318	0.049049	TRUE
gRNA_1049	Ddx11	1495.2/1183	1345.6/1004.2	1339.1	1174.9	-0.18854	48726	74077	0.6032	0.27319	0.72681	0.54638	0.70873	FALSE
gRNA_1050	Ddx11	942.41/1376.5	650.27/2297.9	1159.4	1474.1	0.34615	94198	61930	1.2644	0.89696	0.10304	0.20607	0.38305	TRUE
gRNA_1051	Ddx17	2745.7/2876	1785.3/2228.4	2810.8	2006.9	-0.48585	8486.4	186300	1.8627	0.031255	0.96874	0.062511	0.17211	FALSE
gRNA_1052	Ddx17	2324.7/4000.4	3939.4/4418.8	3162.6	4179.1	0.40199	1403900	215730	2.1886	0.98569	0.014314	0.028627	0.098385	TRUE
gRNA_1053	Ddx17	2963.2/2447.5	3332.3/2074.6	2705.3	2703.4	-0.00101	132940	177640	0.0044936	0.49821	0.50179	0.99641	0.99792	FALSE
gRNA_1054	Ddx17	845.2/1233.4	1553.5/982.7	1039.3	1268.1	0.28679	75348	54056	0.98404	0.83745	0.16255	0.3251	0.51254	TRUE
gRNA_1055	Ddx17	6769/7106.1	5682.3/5669.5	6937.6	5675.9	-0.28953	56814	573490	1.666	0.047854	0.95215	0.095708	0.22953	FALSE
gRNA_1056	Ddx18	32.128/24.46	146.24/0	28.294	73.121	1.3393	29.393	619.11	1.8016	0.95895	0.041047	0.082094	0.20724	TRUE
gRNA_1057	Ddx18	1267.8/1251.9	712.82/691.53	1259.9	702.17	-0.84247	126.01	68669	2.1282	0.016658	0.98334	0.033317	0.10963	FALSE
gRNA_1058	Ddx18	981.95/1483.2	692.58/302.75	1232.6	497.67	-1.3067	125620	66824	2.8431	0.0022341	0.99777	0.0044683	0.02393	FALSE
gRNA_1059	Ddx18	3340.4/4212.4	9296.1/6129.4	3776.4	7712.8	1.03	380140	269020	7.5893	1	1.608e-14	3.216e-14	1.0622e-12	TRUE
gRNA_1060	Ddx18	1533.1/1346.1	757.89/2676.8	1439.6	1717.3	0.25437	17484	81051	0.97566	0.83538	0.16462	0.32923	0.51592	TRUE
gRNA_1061	Ddx21	0/82.276	0/0	41.138	0	-5.3971	3384.7	983.66	2.775	0.0027604	0.99724	0.0055208	0.028221	FALSE
gRNA_1062	Ddx21	261.14/663.4	389.98/693.18	462.27	541.58	0.22799	80905	19753	0.56432	0.71359	0.28641	0.57283	0.7289	TRUE
gRNA_1063	Ddx21	1660.8/3438.5	1789.9/638.59	2549.6	1214.2	-1.0696	1580300	165010	3.2875	0.0005055	0.99949	0.001011	0.0074818	FALSE
gRNA_1064	Ddx21	853.44/1049.6	795.6/1378.1	951.51	1086.8	0.19167	19234	48440	0.61491	0.73069	0.26931	0.53862	0.70219	TRUE
gRNA_1065	Ddx21	1272.7/743.45	1388.8/216.72	1008.1	802.78	-0.32819	140080	52046	0.89998	0.18407	0.81593	0.36813	0.55425	FALSE
gRNA_1066	Ddx4	3805.9/3021.2	3552.1/1953.8	3413.6	2753	-0.31019	307840	237240	1.3562	0.087512	0.91249	0.17502	0.3442	FALSE
gRNA_1067	Ddx4	2449.9/3280.7	2406.1/2178.8	2865.3	2292.5	-0.32167	345050	190800	1.3114	0.094856	0.90514	0.18971	0.36226	FALSE
gRNA_1068	Ddx4	4408.1/4983.3	2902.8/5618.2	4695.7	4260.5	-0.14027	165420	352800	0.73262	0.2319	0.7681	0.46379	0.64057	FALSE
gRNA_1069	Ddx4	8512.2/4877.3	6109.1/5929.3	6694.7	6019.2	-0.15343	6606300	548600	0.91206	0.18087	0.81913	0.36174	0.5482	FALSE
gRNA_1070	Ddx4	28.009/329.85	46.908/0	178.93	23.454	-2.8793	45553	6080.5	2.2463	0.012342	0.98766	0.024684	0.088966	FALSE
gRNA_1071	Ddx5	332.81/383.95	648.44/1207.7	358.38	928.06	1.3703	1307.9	14400	4.7474	1	1.0318e-06	2.0636e-06	3.1242e-05	TRUE
gRNA_1072	Ddx5	163.11/601.88	11.957/994.28	382.49	503.12	0.39456	96258	15612	0.96539	0.83264	0.16736	0.33472	0.52124	TRUE
gRNA_1073	Ddx5	1249.7/1798.2	1316.2/3201.2	1523.9	2258.7	0.56737	150440	87000	2.491	0.99363	0.0063687	0.012737	0.053903	TRUE
gRNA_1074	Ddx5	303.98/324.66	284.21/1090.2	314.32	687.22	1.1261	213.83	12235	3.3712	0.99963	0.00037499	0.00074998	0.0059202	TRUE
gRNA_1075	Ddx5	1175.5/1064.4	2857.7/4959.8	1120	3908.8	1.8023	6176.2	59321	11.45	1	1.1731e-30	2.3462e-30	1.3423e-28	TRUE
gRNA_1076	Ddx50	750.47/1887.2	1720/3672.7	1318.8	2696.3	1.0312	646030	72686	5.1094	1	1.6156e-07	3.2312e-07	5.5246e-06	TRUE
gRNA_1077	Ddx50	2231.6/3438.5	3405.9/5585.2	2835.1	4495.5	0.66491	728320	188300	3.8264	0.99993	6.5005e-05	0.00013001	0.0013089	TRUE
gRNA_1078	Ddx50	3955.8/3455.6	3052.7/2278.1	3705.7	2665.4	-0.47525	125110	262760	2.0295	0.021205	0.97879	0.04241	0.13064	FALSE
gRNA_1079	Ddx50	1687.9/1800.4	894.93/1199.4	1744.2	1047.2	-0.7355	6328.3	102900	2.1728	0.014896	0.9851	0.029792	0.10117	FALSE
gRNA_1080	Ddx50	646.67/2003.5	755.13/1388	1325.1	1071.6	-0.30612	920540	73117	0.93761	0.17422	0.82578	0.34845	0.53517	FALSE
gRNA_1081	Ddx6	56.841/59.298	206.03/0	58.07	103.01	0.81629	3.0181	1507.2	1.1577	0.86758	0.13242	0.26483	0.45293	TRUE
gRNA_1082	Ddx6	985.25/729.37	1272/488.04	857.31	880.04	0.037711	32738	42553	0.1102	0.54387	0.45613	0.91227	0.95952	TRUE
gRNA_1083	Ddx6	148.28/508.48	1063.2/1316.9	328.38	1190.1	1.8544	64872	12919	7.5813	1	1.7144e-14	3.4287e-14	1.1209e-12	TRUE
gRNA_1084	Ddx6	1023.1/918.38	2033.6/2026.6	970.76	2030.1	1.0636	5487.6	49661	4.7537	1	9.9877e-07	1.9975e-06	3.032e-05	TRUE
gRNA_1085	Ddx6	5741.8/6722.2	5930.7/6655.5	6232	6293.1	0.014077	480580	501810	0.086274	0.53438	0.46562	0.93125	0.96704	TRUE
gRNA_1086	Deb1	26.361/20.754	0/0	23.558	0	-4.6181	15.718	493.64	2.5388	0.0055623	0.99444	0.011125	0.048563	FALSE
gRNA_1087	Deb1	2019.1/2675.1	2944.2/3403	2347.1	3173.6	0.43509	215160	148870	2.1422	0.98391	0.01609	0.03218	0.10691	TRUE
gRNA_1088	Deb1	39.542/25.202	140.72/0	32.372	70.362	1.0965	102.82	731.27	1.4049	0.90951	0.090495	0.18099	0.35159	TRUE
gRNA_1089	Deb1	448.96/272.03	575.77/0	360.5	287.89	-0.32348	15653	14505	0.6059	0.27229	0.72771	0.54458	0.70748	FALSE
gRNA_1090	Deb1	1686.3/1796	2388.6/827.19	1741.1	1607.9	-0.11478	6017.2	102680	0.41578	0.33879	0.66121	0.67757	0.81076	FALSE
gRNA_1091	Dek	852.62/604.84	729.37/550.91	728.73	640.14	-0.18672	30697	34772	0.47517	0.31733	0.68267	0.63467	0.77754	FALSE
gRNA_1092	Dek	2399.7/1424.6	1712.6/3310.4	1912.2	2511.5	0.39317	475360	115370	1.7645	0.96118	0.038821	0.077642	0.1993	TRUE
gRNA_1093	Dek	4150.2/2720.3	4360.6/1833	3435.3	3096.8	-0.14958	1022400	239120	0.6921	0.24444	0.75556	0.48887	0.66338	FALSE
gRNA_1094	Dek	2870.9/3181.3	2022.6/4205.4	3026.1	3114	0.041283	48189	204210	0.19445	0.57709	0.42291	0.84582	0.91988	TRUE
gRNA_1095	Dek	6565.6/7473	5570.1/6910.3	7019.3	6240.2	-0.16971	411750	581910	1.0213	0.15355	0.84645	0.3071	0.49588	FALSE
gRNA_1096	Dhx9	462.14/664.88	225.34/312.68	563.51	269.01	-1.064	20551	25263	1.8555	0.03176	0.96824	0.06352	0.17441	FALSE
gRNA_1097	Dhx9	187/157.14	277.77/0	172.07	138.88	-0.30711	445.79	5792.7	0.45829	0.32337	0.67663	0.64674	0.78661	FALSE
gRNA_1098	Dhx9	19.771/57.816	0/0	38.793	0	-5.3145	723.7	914.75	2.749	0.0029892	0.99701	0.0059784	0.029917	FALSE
gRNA_1099	Dhx9	605.48/443.25	250.18/54.594	524.37	152.39	-1.7762	13159	23101	2.4616	0.0069165	0.99308	0.013833	0.057396	FALSE
gRNA_1100	Dhx9	12.357/22.237	3.6791/0	17.297	1.8395	-2.6879	48.807	337	1.8457	0.032468	0.96753	0.064937	0.17656	FALSE
gRNA_1101	Dicer1	4617.3/4663.1	7589/7097.3	4640.2	7343.1	0.6621	1045.8	347620	4.5844	1	2.2763e-06	4.5527e-06	6.496e-05	TRUE
gRNA_1102	Dicer1	2421.1/3104.3	2237.8/1608	2762.7	1922.9	-0.52254	233350	182340	1.9666	0.024614	0.97539	0.049229	0.14497	FALSE
gRNA_1103	Dicer1	3187.2/3693.5	4095.7/3186.3	3440.4	3641	0.081753	128170	239560	0.40993	0.65907	0.34093	0.68185	0.81271	TRUE
gRNA_1104	Dicer1	897.1/1303.8	1331.8/2744.6	1100.5	2038.2	0.8886	82708	58039	3.8925	0.99995	4.9606e-05	9.9211e-05	0.0010374	TRUE
gRNA_1105	Dicer1	364.94/326.14	775.36/739.5	345.54	757.43	1.13	752.63	13762	3.5112	0.99978	0.00022344	0.00044689	0.0037877	TRUE
gRNA_1106	Dmap1	748/278.7	1161.7/1034	513.35	1097.8	1.0951	110120	22500	3.8965	0.99995	4.8812e-05	9.7624e-05	0.0010226	TRUE
gRNA_1107	Dmap1	3254/2508.3	3754.5/2605.6	2881.1	3180.1	0.14237	277990	192110	0.68201	0.75238	0.24762	0.49523	0.66787	TRUE
gRNA_1108	Dmap1	755.41/1466.9	1521.3/1601.4	1111.1	1561.4	0.49038	253100	58740	1.8576	0.96839	0.031613	0.063227	0.17368	TRUE
gRNA_1109	Dmap1	760.35/1309	1296/2936.5	1034.7	2116.2	1.0316	150510	53758	4.6647	1	1.5451e-06	3.0902e-06	4.4846e-05	TRUE
gRNA_1110	Dmap1	780.12/401.74	1355.7/11.581	590.93	683.66	0.20995	71586	26799	0.56641	0.7144	0.2856	0.5712	0.72776	TRUE
gRNA_1111	Dna2	300.68/196.42	269.49/0	248.55	134.75	-0.87844	5434.7	9142.4	1.2116	0.11283	0.88717	0.22566	0.40651	FALSE
gRNA_1112	Dna2	340.22/684.89	862.74/1100.2	512.56	981.45	0.93586	59398	22457	3.1289	0.99912	0.00087748	0.001755	0.011513	TRUE
gRNA_1113	Dna2	228.19/245.35	176.6/0	236.77	88.298	-1.4129	147.18	8607.5	1.648	0.049678	0.95032	0.099356	0.23539	FALSE
gRNA_1114	Dna2	251.25/208.28	252.02/506.24	229.77	379.13	0.72003	923.21	8292.9	1.6401	0.94921	0.050787	0.10157	0.23946	TRUE
gRNA_1115	Dna2	47.78/157.14	0/547.6	102.46	273.8	1.4093	5979.8	3045.7	3.1046	0.99902	0.00098376	0.0019675	0.012414	TRUE
gRNA_1116	Dnajc1	3506.9/3640.9	1779.7/4953.2	3573.9	3366.5	-0.08623	8984.3	251180	0.41384	0.3395	0.6605	0.67899	0.81156	FALSE
gRNA_1117	Dnajc1	1832.1/1694.4	1199.4/4107.8	1763.3	2653.6	0.58942	9474.7	104300	2.7567	0.99708	0.0029191	0.0058381	0.029438	TRUE
gRNA_1118	Dnajc1	2561.1/1064.4	3971.6/746.12	1812.8	2358.8	0.37969	1120100	107960	1.6619	0.95174	0.048263	0.096526	0.23038	TRUE
gRNA_1119	Dnajc1	1232.4/1793.8	971.27/1247.4	1513.1	1109.3	-0.44744	157580	86229	1.3749	0.084579	0.91542	0.16916	0.33673	FALSE
gRNA_1120	Dnajc1	5641.3/3890.7	5720.9/5012.7	4766	5366.8	0.17127	1532300	359390	1.0023	0.8419	0.1581	0.31621	0.5036	TRUE
gRNA_1121	Dnajc2	1991.1/1054.8	1295/1151.4	1522.9	1223.2	-0.31591	438350	86928	1.0165	0.1547	0.8453	0.30941	0.49689	FALSE
gRNA_1122	Dnajc2	308.92/154.92	353.19/0	231.92	176.6	-0.39123	11859	8389.3	0.61653	0.26877	0.73123	0.53755	0.70166	FALSE
gRNA_1123	Dnajc2	992.66/965.82	1311.6/1472.4	979.24	1392	0.50698	360.3	50201	1.8422	0.96728	0.032725	0.06545	0.17717	TRUE
gRNA_1124	Dnajc2	2379.1/2088.8	3957.8/2997.7	2233.9	3477.7	0.63833	42142	139990	3.3243	0.99956	0.00044319	0.00088639	0.0067184	TRUE
gRNA_1125	Dnajc2	920.99/1091.8	221.66/347.42	1006.4	284.54	-1.8189	14592	51938	3.1694	0.00076378	0.99924	0.0015276	0.010305	FALSE
gRNA_1126	Dnajc9	482.74/456.6	470.92/89.336	469.67	280.13	-0.74348	341.73	20147	1.338	0.090456	0.90954	0.18091	0.35159	FALSE
gRNA_1127	Dnajc9	11.533/75.605	135.21/0	43.569	67.603	0.62223	2052.6	1056.1	0.73956	0.74749	0.25251	0.50503	0.67572	TRUE
gRNA_1128	Dnajc9	259.49/191.24	135.21/464.88	225.36	300.04	0.41132	2329.4	8096.1	0.82995	0.79546	0.20454	0.40907	0.59221	TRUE
gRNA_1129	Dnajc9	783.42/1291.2	744.09/1831.4	1037.3	1287.7	0.31171	128930	53928	1.0784	0.85956	0.14044	0.28087	0.46838	TRUE
gRNA_1130	Dnajc9	3985.5/3444.5	3848.3/6619.1	3715	5233.7	0.49437	146340	263580	2.9582	0.99845	0.0015472	0.0030944	0.017704	TRUE
gRNA_1131	Dnd1	2873.4/1306	3077.5/1397.9	2089.7	2237.7	0.098701	1228300	128840	0.41243	0.65999	0.34001	0.68002	0.81192	TRUE
gRNA_1132	Dnd1	3545.6/2712.1	3012.2/4250.1	3128.9	3631.2	0.21473	347300	212880	1.0887	0.86185	0.13815	0.2763	0.46462	TRUE
gRNA_1133	Dnd1	4470.7/5847.5	4259.4/6491.8	5159.1	5375.6	0.059292	947850	396650	0.34374	0.63448	0.36552	0.73104	0.84542	TRUE
gRNA_1134	Dnd1	1968.8/2523.9	1659.3/2259.9	2246.4	1959.6	-0.19696	154030	140960	0.76388	0.22247	0.77753	0.44494	0.62277	FALSE
gRNA_1135	Dnd1	2204.4/2254.8	1939.8/3259.1	2229.6	2599.4	0.22131	1268	139660	0.9896	0.83882	0.16118	0.32237	0.50972	TRUE
gRNA_1136	Dnmt1	490.15/3491.9	2656.3/88734	1991	45695	4.5198	4505300	121320	125.48	1	0	0	0	TRUE
gRNA_1137	Dnmt1	3537.3/2257	14009/37389	2897.2	25699	3.1485	819590	193450	51.843	1	0	0	0	TRUE
gRNA_1138	Dnmt1	1019.8/1577.3	8109.6/13728	1298.6	10919	3.0708	155390	71302	36.027	1	1.5624e-284	3.1248e-284	4.7673e-282	TRUE
gRNA_1139	Dnmt1	3633.7/2949.3	7333.3/67973	3291.5	37653	3.5155	234190	226730	72.163	1	0	0	0	TRUE
gRNA_1140	Dnmt1	2057.8/3027.9	8044.3/18112	2542.9	13078	2.3622	470540	164470	25.978	1	4.3757e-149	8.7514e-149	1.1079e-146	TRUE
gRNA_1141	Dnmt3a	1407/2.2255e+05	2516.5/1.7068e+05	111980	86597	-0.37083	24452000000	18332000	5.9279	1.5339e-09	1	3.0678e-09	6.5659e-08	FALSE
gRNA_1142	Dnmt3a	6738.6/7636.1	10293/76152	7187.3	43223	2.5881	402790	599300	46.549	1	0	0	0	TRUE
gRNA_1143	Dnmt3a	4974.8/29731	10510/1.7092e+05	17353	90716	2.3861	306440000	1796000	54.742	1	0	0	0	TRUE
gRNA_1144	Dnmt3a	8963.6/6792.6	14190/69803	7878.1	41997	2.4142	2356700	671830	41.626	1	0	0	0	TRUE
gRNA_1145	Dnmt3a	2965.6/4689	4981.5/10298	3827.3	7640	0.99705	1485000	273540	7.2899	1	1.5514e-13	3.1029e-13	9.3716e-12	TRUE
gRNA_1146	Dnmt3b	2825.6/2495	3852.9/20599	2660.3	12226	2.1999	54654	173970	22.934	1	1.0735e-116	2.147e-116	2.5048e-114	TRUE
gRNA_1147	Dnmt3b	2141/856.12	3347/35238	1498.6	19293	3.6855	825490	85202	60.96	1	0	0	0	TRUE
gRNA_1148	Dnmt3b	4045.6/4278.4	6038.3/47060	4162	26549	2.673	27085	303610	40.629	1	0	0	0	TRUE
gRNA_1149	Dnmt3b	1328.8/3331.1	2545.9/3594.9	2329.9	3070.4	0.39801	2004600	147510	1.9281	0.97308	0.026924	0.053849	0.15501	TRUE
gRNA_1150	Dnmt3b	1809/2858.9	2008.8/10803	2334	6405.9	1.4562	551120	147830	10.591	1	1.6489e-26	3.2978e-26	1.6352e-24	TRUE
gRNA_1151	Dnmt3l	8121.7/8317.3	17899/17798	8219.5	17848	1.1186	19129	708260	11.441	1	1.3021e-30	2.6041e-30	1.4757e-28	TRUE
gRNA_1152	Dnmt3l	7884.4/5585.1	14548/9936.2	6734.8	12242	0.86204	2643400	552690	7.4079	1	6.4173e-14	1.2835e-13	4.0405e-12	TRUE
gRNA_1153	Dnmt3l	2276.9/2287.4	4761.6/5355.2	2282.2	5058.4	1.1479	54.916	143760	7.3221	1	1.221e-13	2.4421e-13	7.4515e-12	TRUE
gRNA_1154	Dnmt3l	1374.9/2220.7	3282.6/6371	1797.8	4826.8	1.4243	357700	106850	9.2664	1	9.625e-21	1.925e-20	7.954e-19	TRUE
gRNA_1155	Dnmt3l	880.63/931.72	1143.3/1816.5	906.17	1479.9	0.70701	1305.3	45588	2.687	0.9964	0.0036048	0.0072097	0.034791	TRUE
gRNA_1156	Dnttip2	487.68/687.86	1237.1/780.86	587.77	1009	0.77854	20035	26621	2.5816	0.99508	0.0049185	0.009837	0.044074	TRUE
gRNA_1157	Dnttip2	2002.6/2603.9	1107.4/1394.6	2303.3	1251	-0.88006	180780	145420	2.7594	0.0028954	0.9971	0.0057908	0.029272	FALSE
gRNA_1158	Dnttip2	1499.3/1255.6	1496.5/489.69	1377.5	993.08	-0.47163	29683	76726	1.3877	0.082614	0.91739	0.16523	0.33221	FALSE
gRNA_1159	Dnttip2	575.83/447.7	1340.1/0	511.76	670.05	0.38813	8208.1	22414	1.0573	0.85476	0.14524	0.29048	0.4789	TRUE
gRNA_1160	Dnttip2	2636.9/3232.5	2959.8/3780.2	2934.7	3370	0.19948	177340	196570	0.98185	0.83691	0.16309	0.32618	0.51338	TRUE
gRNA_1161	Donson	1174.7/1244.5	903.21/1043.9	1209.6	973.56	-0.31292	2436	65280	0.92391	0.17777	0.82223	0.35553	0.54214	FALSE
gRNA_1162	Donson	304.8/162.33	196.83/196.87	233.56	196.85	-0.24558	10149	8463.2	0.40905	0.34125	0.65875	0.6825	0.81315	FALSE
gRNA_1163	Donson	3606.5/4099.7	3911.8/10704	3853.1	7307.8	0.92323	121620	275830	6.5778	1	2.3875e-11	4.7751e-11	1.1838e-09	TRUE
gRNA_1164	Donson	1089/1305.3	1352.1/385.47	1197.2	868.76	-0.46214	23383	64446	1.2937	0.097892	0.90211	0.19578	0.37055	FALSE
gRNA_1165	Donson	1838.7/1589.9	1808.3/813.95	1714.3	1311.1	-0.38658	30941	100710	1.2705	0.10195	0.89805	0.2039	0.38068	FALSE
gRNA_1166	Dot1l	2756.4/2449.8	5729.2/4994.5	2603.1	5361.9	1.0422	47012	169330	6.7044	1	1.0109e-11	2.0219e-11	5.2764e-10	TRUE
gRNA_1167	Dot1l	6517.8/5542.9	8433.3/6419	6030.3	7426.1	0.30033	475220	481680	2.0112	0.97785	0.022154	0.044307	0.13457	TRUE
gRNA_1168	Dot1l	88.969/362.46	23.914/8.2719	225.71	16.093	-3.7294	37399	8111.7	2.6613	0.0038914	0.99611	0.0077828	0.036899	FALSE
gRNA_1169	Dot1l	3223.5/2463.8	6432.8/6682	2843.7	6557.4	1.2051	288520	189010	8.5423	1	6.5804e-18	1.3161e-17	5.0849e-16	TRUE
gRNA_1170	Dot1l	3310.8/2795.9	4109.5/4539.6	3053.3	4324.6	0.50202	132560	206500	2.7974	0.99742	0.0025759	0.0051518	0.02682	TRUE
gRNA_1171	Dpf1	2903.8/1495.8	2301.3/3166.5	2199.8	2733.9	0.31343	991300	137340	1.4411	0.92522	0.074784	0.14957	0.31127	TRUE
gRNA_1172	Dpf1	998.43/1673.7	1144.2/4531.3	1336.1	2837.8	1.0862	227990	73869	5.5252	1	1.6452e-08	3.2904e-08	6.4402e-07	TRUE
gRNA_1173	Dpf1	5016.9/4848.4	4506.9/4499.9	4932.6	4503.4	-0.13132	14195	375090	0.70085	0.2417	0.7583	0.4834	0.65908	FALSE
gRNA_1174	Dpf1	2108.9/1535.1	1709.8/1283.8	1822	1496.8	-0.28344	164630	108640	0.98652	0.16194	0.83806	0.32388	0.51108	FALSE
gRNA_1175	Dpf1	4016/5943.9	3647.8/4332.8	4979.9	3990.3	-0.31956	1858500	379580	1.6063	0.054106	0.94589	0.10821	0.25024	FALSE
gRNA_1176	Dpf2	3272.1/1756.7	3347.9/2294.6	2514.4	2821.3	0.16608	1148200	162180	0.76206	0.77699	0.22301	0.44603	0.624	TRUE
gRNA_1177	Dpf2	2418.6/1225.2	4634.7/2127.5	1821.9	3381.1	0.89166	712090	108640	4.7305	1	1.12e-06	2.2401e-06	3.3573e-05	TRUE
gRNA_1178	Dpf2	6383.5/6184	5686/3136.7	6283.8	4411.3	-0.51032	19893	507000	2.6297	0.0042733	0.99573	0.0085467	0.039729	FALSE
gRNA_1179	Dpf2	4206.2/5019.6	4629.2/5929.3	4612.9	5279.2	0.19461	330760	345080	1.1343	0.87166	0.12834	0.25668	0.44392	TRUE
gRNA_1180	Dpf2	2795.9/3819.5	4218/4665.3	3307.7	4441.7	0.42515	523890	228120	2.3742	0.99121	0.0087943	0.017589	0.069032	TRUE
gRNA_1181	Dpf3	2118.8/1780.4	2774.9/2465	1949.6	2620	0.42619	57241	118180	1.95	0.97441	0.025587	0.051175	0.14904	TRUE
gRNA_1182	Dpf3	4629.7/3795.8	5790.8/4389	4212.7	5089.9	0.27283	347660	308230	1.58	0.94295	0.057051	0.1141	0.25863	TRUE
gRNA_1183	Dpf3	9994.2/8616.7	9196.7/7590.3	9305.5	8393.5	-0.14879	948630	826600	1.0031	0.15792	0.84208	0.31583	0.5034	FALSE
gRNA_1184	Dpf3	5067.1/4286.5	5197.6/4850.6	4676.8	5024.1	0.10332	304660	351040	0.58618	0.72112	0.27888	0.55775	0.71695	TRUE
gRNA_1185	Dpf3	2780.3/1693	1694.2/208.45	2236.6	951.33	-1.2324	591130	140200	3.4326	0.0002989	0.9997	0.0005978	0.0048791	FALSE
gRNA_1186	Dph7	1023.1/1666.3	318.24/612.12	1344.7	465.18	-1.5294	206810	74464	3.2233	0.0006336	0.99937	0.0012672	0.0089547	FALSE
gRNA_1187	Dph7	3403.1/3581.6	4467.3/2676.8	3492.3	3572	0.032549	15939	244070	0.16134	0.56409	0.43591	0.87182	0.93512	TRUE
gRNA_1188	Dph7	5625.6/3328.8	5966.5/2496.4	4477.2	4231.5	-0.081426	2637600	332490	0.42619	0.33498	0.66502	0.66997	0.80564	FALSE
gRNA_1189	Dph7	1346.9/3120.6	521.51/946.3	2233.7	733.9	-1.6045	1573000	139980	4.0088	3.0514e-05	0.99997	6.1028e-05	0.00068127	FALSE
gRNA_1190	Dph7	3341.3/2973.8	2683.9/2412.1	3157.5	2548	-0.30934	67519	215310	1.3137	0.094478	0.90552	0.18896	0.36151	FALSE
gRNA_1191	Dppa3	4876/5371.7	4746.9/5719.2	5123.8	5233	0.030422	122850	393270	0.17415	0.56913	0.43087	0.86175	0.92997	TRUE
gRNA_1192	Dppa3	6757.5/6652.5	6100.8/6726.7	6705	6413.7	-0.064062	5513.5	549650	0.39286	0.34721	0.65279	0.69442	0.82157	FALSE
gRNA_1193	Dppa3	1861.8/1978.3	1616.9/3055.6	1920	2336.3	0.28294	6795.1	115960	1.2223	0.88921	0.11079	0.22158	0.4017	TRUE
gRNA_1194	Dppa3	4981.4/7334.4	4937.3/8013.8	6157.9	6475.5	0.072544	2768300	494390	0.45171	0.67426	0.32574	0.65148	0.79027	TRUE
gRNA_1195	Dppa3	3396.5/3654.2	3326.8/2812.4	3525.4	3069.6	-0.19965	33224	246950	0.9171	0.17954	0.82046	0.35909	0.54602	FALSE
gRNA_1196	Dpy30	2634.5/1822.7	2057.5/2192	2228.6	2124.8	-0.068773	329500	139570	0.27781	0.39058	0.60942	0.78116	0.87911	FALSE
gRNA_1197	Dpy30	1271.9/1429.8	1073.4/1273.9	1350.9	1173.6	-0.20277	12466	74889	0.64773	0.25858	0.74142	0.51716	0.68456	FALSE
gRNA_1198	Dpy30	3078.5/3398.5	2090.6/3833.2	3238.5	2961.9	-0.12876	51211	222200	0.58679	0.27867	0.72133	0.55735	0.71671	FALSE
gRNA_1199	Dpy30	672.21/683.41	862.74/1943.9	677.81	1403.3	1.0488	62.735	31778	4.0698	0.99998	2.3528e-05	4.7056e-05	0.00054261	TRUE
gRNA_1200	Dpy30	212.54/234.97	334.79/0	223.75	167.4	-0.41647	251.6	8024.3	0.6433	0.26001	0.73999	0.52003	0.68744	FALSE
gRNA_1201	Dr1	161.46/678.22	306.28/117.46	419.84	211.87	-0.9833	133520	17527	1.5771	0.05739	0.94261	0.11478	0.25967	FALSE
gRNA_1202	Dr1	477.8/1054.8	504.95/425.17	766.28	465.06	-0.71923	166450	37012	1.566	0.058677	0.94132	0.11735	0.2631	FALSE
gRNA_1203	Dr1	288.32/200.13	611.64/911.56	244.23	761.6	1.6368	3889.1	8945.4	5.4702	1	2.2584e-08	4.5169e-08	8.6976e-07	TRUE
gRNA_1204	Dr1	211.71/60.039	186.71/473.15	135.88	329.93	1.2737	11502	4321.9	2.9518	0.99839	0.0016109	0.0032217	0.018326	TRUE
gRNA_1205	Dr1	168.88/87.465	0/0	128.17	0	-7.0131	3313.9	4020.1	3.3625	0.00038616	0.99961	0.00077232	0.0060465	FALSE
gRNA_1206	Dscc1	7785.6/6892.7	8946.6/7550.6	7339.1	8248.6	0.16851	398670	615100	1.1596	0.87689	0.12311	0.24622	0.43114	TRUE
gRNA_1207	Dscc1	8452.9/8129.8	7580.7/7522.4	8291.3	7551.6	-0.13481	52196	715980	0.87424	0.19099	0.80901	0.38199	0.56707	FALSE
gRNA_1208	Dscc1	4139.5/3154.7	4243.8/6792.8	3647.1	5518.3	0.59735	484980	257600	3.6868	0.99989	0.00011353	0.00022706	0.0021393	TRUE
gRNA_1209	Dscc1	1180.5/759.02	1143.3/2175.5	969.75	1659.4	0.77435	88818	49597	3.0967	0.99902	0.00097861	0.0019572	0.012376	TRUE
gRNA_1210	Dscc1	60.96/226.07	0/0	143.52	0	-7.1751	13631	4625.3	3.4331	0.00029836	0.9997	0.00059672	0.004877	FALSE
gRNA_1211	Dsn1	2438.4/1170.4	2283.8/1184.5	1804.4	1734.2	-0.057254	803920	107340	0.21441	0.41511	0.58489	0.83023	0.90974	FALSE
gRNA_1212	Dsn1	3006/2495	2396.9/211.76	2750.5	1304.3	-1.0758	130570	181340	3.396	0.00034187	0.99966	0.00068374	0.0054681	FALSE
gRNA_1213	Dsn1	4397.4/5571.1	3829/10279	4984.2	7053.8	0.50095	688770	379980	3.3574	0.99961	0.0003934	0.0007868	0.0061283	TRUE
gRNA_1214	Dsn1	4525.1/2445.3	2663.6/1882.7	3485.2	2273.2	-0.61631	2162700	243450	2.4564	0.0070162	0.99298	0.014032	0.057938	FALSE
gRNA_1215	Dsn1	6904.1/7532.3	8288/9352.2	7218.2	8820.1	0.28911	197310	602510	2.0637	0.98048	0.019525	0.039049	0.12261	TRUE
gRNA_1216	Dtx3l	2791.8/3335.5	2614/1886	3063.7	2250	-0.44517	147810	207370	1.7868	0.036984	0.96302	0.073967	0.19337	FALSE
gRNA_1217	Dtx3l	2503.5/2016.1	3169.5/607.15	2259.8	1888.3	-0.25896	118750	142010	0.98575	0.16213	0.83787	0.32426	0.51149	FALSE
gRNA_1218	Dtx3l	3182.3/3182.8	2344.5/1469.1	3182.6	1906.8	-0.73874	0.14617	217430	2.736	0.0031099	0.99689	0.0062197	0.030891	FALSE
gRNA_1219	Dtx3l	5790.4/3844	4463.6/3775.3	4817.2	4119.5	-0.22569	1894200	364200	1.1562	0.1238	0.8762	0.24761	0.43277	FALSE
gRNA_1220	Dtx3l	4192.2/3108.7	4266.8/2256.6	3650.5	3261.7	-0.16242	587030	257900	0.76558	0.22196	0.77804	0.44392	0.62164	FALSE
gRNA_1221	Dzip3	1371.6/1880.5	2140.3/1738.7	1626	1939.5	0.25419	129480	94307	1.0208	0.84632	0.15368	0.30736	0.49588	TRUE
gRNA_1222	Dzip3	1194.5/1864.9	1049.5/1555.1	1529.7	1302.3	-0.23205	224740	87409	0.76924	0.22088	0.77912	0.44175	0.62004	FALSE
gRNA_1223	Dzip3	2342.8/2787	1618.8/3489.1	2564.9	2553.9	-0.0061969	98641	166240	0.026974	0.48924	0.51076	0.97848	0.98828	FALSE
gRNA_1224	Dzip3	3038.1/3398.5	3623/5740.7	3218.3	4681.8	0.54062	64944	220480	3.1168	0.99909	0.00091411	0.0018282	0.011862	TRUE
gRNA_1225	Dzip3	881.45/729.37	959.32/1981.9	805.41	1470.6	0.86783	11565	39375	3.3524	0.9996	0.0004006	0.00080121	0.0062235	TRUE
gRNA_1226	E2f6	2925.3/2276.3	4053.4/5174.9	2600.8	4614.1	0.82687	210570	169140	4.8955	1	4.9026e-07	9.8053e-07	1.6028e-05	TRUE
gRNA_1227	E2f6	4641.2/5924.6	7339.7/7954.2	5282.9	7647	0.53347	823570	408530	3.6987	0.99989	0.00010836	0.00021672	0.00205	TRUE
gRNA_1228	E2f6	3345.4/3030.9	4177.6/3543.7	3188.1	3860.6	0.27604	49461	217910	1.4406	0.92515	0.074846	0.14969	0.31131	TRUE
gRNA_1229	E2f6	3061.2/3067.2	4962.1/3527.1	3064.2	4244.6	0.47	18.035	207420	2.5919	0.99523	0.004772	0.0095441	0.043316	TRUE
gRNA_1230	E2f6	3634.5/3559.4	3621.1/5269.2	3597	4445.1	0.30538	2825.6	253200	1.6856	0.95407	0.045934	0.091868	0.22284	TRUE
gRNA_1231	Eed	3432.7/1856	4549.2/2771.1	2644.4	3660.1	0.46881	1243000	172670	2.4444	0.99275	0.0072547	0.014509	0.059375	TRUE
gRNA_1232	Eed	1627/1577.3	2176.2/4372.5	1602.2	3274.3	1.0307	1232.4	92586	5.4955	1	1.9476e-08	3.8953e-08	7.5494e-07	TRUE
gRNA_1233	Eed	1362.5/1746.3	1150.6/2896.8	1554.4	2023.7	0.3804	73646	89170	1.5715	0.94197	0.058029	0.11606	0.26127	TRUE
gRNA_1234	Eed	3354.5/2506.1	4983.3/6498.4	2930.3	5740.8	0.96999	359870	196200	6.3452	1	1.1107e-10	2.2214e-10	5.2242e-09	TRUE
gRNA_1235	Eed	2133.6/1203.8	2675.6/2718.1	1668.7	2696.9	0.69225	432310	97391	3.2947	0.99951	0.00049267	0.00098535	0.0073285	TRUE
gRNA_1246	Eid1	2212.7/2603.9	2212/1917.4	2408.3	2064.7	-0.22197	76534	153710	0.87634	0.19042	0.80958	0.38084	0.56604	FALSE
gRNA_1247	Eid1	1987/2541.7	1108.3/1717.2	2264.3	1412.8	-0.68016	153840	142360	2.2569	0.012008	0.98799	0.024017	0.087082	FALSE
gRNA_1248	Eid1	2224.2/3497.1	970.35/1364.9	2860.7	1167.6	-1.2921	810120	190420	3.8799	5.2254e-05	0.99995	0.00010451	0.0010873	FALSE
gRNA_1249	Eid1	3675.7/3116.1	3619.3/3576.8	3395.9	3598	0.083375	156590	235720	0.41625	0.66139	0.33861	0.67722	0.81076	TRUE
gRNA_1250	Eid1	7126.6/5356.1	7675.4/5555.4	6241.3	6615.4	0.083965	1567300	502740	0.52759	0.70111	0.29889	0.59779	0.74906	TRUE
gRNA_1251	Eid2	5502.1/4329.5	5352.1/2200.3	4915.8	3776.2	-0.38039	687450	373500	1.8646	0.031117	0.96888	0.062233	0.17175	FALSE
gRNA_1252	Eid2	3464.8/3507.5	2847.6/5560.3	3486.2	4204	0.27004	909.05	243530	1.4545	0.9271	0.072897	0.14579	0.30565	TRUE
gRNA_1253	Eid2	3969.8/1824.2	3845.5/2208.6	2897	3027.1	0.063344	2301900	193430	0.29576	0.61629	0.38371	0.76742	0.86974	TRUE
gRNA_1254	Eid2	4149.4/4003.4	4123.3/2757.8	4076.4	3440.6	-0.24457	10665	295860	1.1689	0.12122	0.87878	0.24244	0.42667	FALSE
gRNA_1255	Eid2	9306.3/8747.9	9569.2/7591.9	9027.1	8580.6	-0.073183	155880	795930	0.50053	0.30835	0.69165	0.6167	0.76271	FALSE
gRNA_1256	Eid2b	8840/7499.7	8270.5/8189.1	8169.9	8229.8	0.010548	898230	702950	0.071513	0.52851	0.47149	0.94299	0.9722	TRUE
gRNA_1257	Eid2b	5133/4454.8	4029.5/3065.6	4793.9	3547.5	-0.43428	230000	362010	2.0715	0.019156	0.98084	0.038312	0.12074	FALSE
gRNA_1258	Eid2b	2448.3/1951.6	3750.8/4253.4	2200	4002.1	0.86298	123330	137350	4.8627	1	5.7912e-07	1.1582e-06	1.8526e-05	TRUE
gRNA_1259	Eid2b	15871/15271	18710/12659	15571	15685	0.010459	179740	1569300	0.090449	0.53603	0.46397	0.92793	0.96619	TRUE
gRNA_1260	Eid2b	5468.3/4144.9	4678.9/3259.1	4806.6	3969	-0.27619	875630	363200	1.3899	0.082283	0.91772	0.16457	0.33122	FALSE
gRNA_1261	Elavl1	780.12/397.3	509.55/0	588.71	254.78	-1.2051	73279	26674	2.0478	0.020291	0.97971	0.040583	0.12616	FALSE
gRNA_1262	Elavl1	6675.1/4720.9	11517/6361.1	5698	8939.2	0.6496	1909600	448860	4.8378	1	6.564e-07	1.3128e-06	2.0774e-05	TRUE
gRNA_1263	Elavl1	1146.7/2752.9	1026.5/1353.3	1949.8	1189.9	-0.71206	1289900	118200	2.2104	0.013539	0.98646	0.027077	0.094492	FALSE
gRNA_1264	Elavl1	2992/2432.7	3496/3292.2	2712.3	3394.1	0.32339	156400	178210	1.615	0.94684	0.053157	0.10631	0.24689	TRUE
gRNA_1265	Elavl1	2295.1/3381.5	3609.2/5385	2838.3	4497.1	0.66379	590140	188560	3.82	0.99993	6.6723e-05	0.00013345	0.0013345	TRUE
gRNA_1266	Elp3	1064.3/1760.4	1053.1/3500.6	1412.4	2276.9	0.68856	242260	79152	3.0729	0.99894	0.00106	0.00212	0.013126	TRUE
gRNA_1267	Elp3	488.5/846.48	1096.4/895.01	667.49	995.69	0.57623	64073	31179	1.8587	0.96846	0.031539	0.063077	0.17335	TRUE
gRNA_1268	Elp3	4.9427/8.8947	0/413.59	6.9187	206.8	4.7138	7.8091	108.82	19.161	1	5.2682e-82	1.0536e-81	1.0111e-79	TRUE
gRNA_1269	Elp3	2179.7/3347.4	2051.1/4569.4	2763.6	3310.2	0.26032	681690	182410	1.28	0.89972	0.10028	0.20055	0.37626	TRUE
gRNA_1270	Elp3	997.6/1350.5	1011.7/2456.7	1174.1	1734.2	0.5624	62272	62903	2.2335	0.98724	0.012756	0.025513	0.090899	TRUE
gRNA_1271	Elp4	1641/1743.4	1867.1/3565.2	1692.2	2716.1	0.68236	5241.1	99100	3.2528	0.99943	0.00057142	0.0011428	0.0082423	TRUE
gRNA_1272	Elp4	1175.5/1042.9	1053.1/1431	1109.2	1242.1	0.16307	8796.3	58614	0.54877	0.70842	0.29158	0.58316	0.73663	TRUE
gRNA_1273	Elp4	467.91/700.46	695.34/454.95	584.18	575.15	-0.022452	27039	26419	0.055808	0.47775	0.52225	0.95549	0.97811	FALSE
gRNA_1274	Elp4	710.1/718.99	1218.7/433.45	714.55	826.07	0.20896	39.481	33933	0.60541	0.72753	0.27247	0.54493	0.70768	TRUE
gRNA_1275	Elp4	2033.9/1069.6	2445.7/1110.1	1551.8	1777.9	0.19613	464970	88979	0.75802	0.77578	0.22422	0.44844	0.6256	TRUE
gRNA_1276	Elp5	1646.7/886.51	1943.5/1525.3	1266.6	1734.4	0.45314	288980	69127	1.7791	0.96239	0.037608	0.075217	0.19501	TRUE
gRNA_1277	Elp5	291.62/352.08	462.64/449.99	321.85	456.32	0.50232	1827.8	12600	1.1979	0.88428	0.11572	0.23144	0.41316	TRUE
gRNA_1278	Elp5	427.54/241.64	363.31/456.61	334.59	409.96	0.29228	17280	13223	0.65541	0.74343	0.25657	0.51313	0.68211	TRUE
gRNA_1279	Elp5	3967.3/2666.9	3709.4/3682.6	3317.1	3696	0.15599	845550	228930	0.79187	0.78578	0.21422	0.42844	0.60898	TRUE
gRNA_1280	Elp5	499.21/319.47	625.44/660.09	409.34	642.77	0.64972	16154	16985	1.7911	0.96333	0.036669	0.073337	0.19197	TRUE
gRNA_1281	Elp6	1997.7/2238.5	3788.5/5562	2118.1	4675.3	1.1419	28998	131020	7.0646	1	8.0511e-13	1.6102e-12	4.5623e-11	TRUE
gRNA_1282	Elp6	174.64/141.57	251.1/0	158.11	125.55	-0.33032	546.76	5215.5	0.47813	0.31628	0.68372	0.63256	0.77579	FALSE
gRNA_1283	Elp6	421.78/722.7	91.977/1302	572.24	696.98	0.28406	45276	25750	0.7774	0.7815	0.2185	0.437	0.61572	TRUE
gRNA_1284	Elp6	265.26/362.46	458.04/483.08	313.86	470.56	0.58274	4724	12213	1.4179	0.92172	0.07828	0.15656	0.32078	TRUE
gRNA_1285	Elp6	489.33/511.45	704.54/597.23	500.39	650.88	0.37869	244.59	21796	1.0194	0.84593	0.15407	0.30813	0.49631	TRUE
gRNA_1286	Eme1	2666.6/1704.8	2029.9/1151.4	2185.7	1590.7	-0.45821	462500	136240	1.612	0.053476	0.94652	0.10695	0.24783	FALSE
gRNA_1287	Eme1	1302.4/3091.7	2027.2/2600.7	2197	2313.9	0.074751	1600700	137120	0.31566	0.62387	0.37613	0.75226	0.85812	TRUE
gRNA_1288	Eme1	1692.1/1920.5	2170.6/2556	1806.3	2363.3	0.3876	26097	107480	1.6991	0.95535	0.044647	0.089294	0.21891	TRUE
gRNA_1289	Eme1	2142.7/2473.5	1175.5/5093.8	2308.1	3134.6	0.44145	54716	145790	2.1648	0.9848	0.015203	0.030406	0.1025	TRUE
gRNA_1290	Eme1	4721.9/5782.3	4591.5/7575.4	5252.1	6083.4	0.21195	562190	405570	1.3053	0.90411	0.095887	0.19177	0.36519	TRUE
gRNA_86	Emsy	2545.5/1973.9	3887.9/5770.4	2259.7	4829.1	1.0953	163370	142000	6.8186	1	4.5972e-12	9.1944e-12	2.4643e-10	TRUE
gRNA_87	Emsy	1152.5/1094.8	4034.1/7365.3	1123.6	5699.7	2.3417	1663.8	59562	18.75	1	9.6402e-79	1.928e-78	1.7649e-76	TRUE
gRNA_88	Emsy	2099.8/2160.7	1462.4/2726.4	2130.3	2094.4	-0.024464	1851	131960	0.098648	0.46071	0.53929	0.92142	0.96284	FALSE
gRNA_89	Emsy	1379.8/2600.2	2948.8/9322.4	1990	6135.6	1.6239	744660	121240	11.906	1	5.5213e-33	1.1043e-32	6.8441e-31	TRUE
gRNA_90	Emsy	1718.4/1192.6	2072.2/1977	1455.5	2024.6	0.47582	138220	82170	1.9853	0.97644	0.023558	0.047116	0.14053	TRUE
gRNA_1291	Eny2	2286.8/2300	3158.5/3116.8	2293.4	3137.7	0.45201	87.06	144640	2.2198	0.98678	0.013217	0.026433	0.092954	TRUE
gRNA_1292	Eny2	904.52/1214.9	1599.5/2539.5	1059.7	2069.5	0.96495	48159	55378	4.291	0.99999	8.8945e-06	1.7789e-05	0.00022645	TRUE
gRNA_1293	Eny2	737.29/811.64	985.99/674.98	774.46	830.49	0.10063	2764.3	37504	0.28928	0.6138	0.3862	0.77239	0.87322	TRUE
gRNA_1294	Eny2	397.89/306.13	1066.9/0	352.01	533.46	0.5984	4210.1	14082	1.5291	0.93678	0.063215	0.12643	0.27718	TRUE
gRNA_1295	Eny2	3942.6/6442	3663.4/9276.1	5192.3	6469.7	0.31728	3123400	399830	2.0202	0.97832	0.02168	0.04336	0.13244	TRUE
gRNA_1296	Ep400	1211.8/707.87	1687.8/1608	959.83	1647.9	0.77916	126970	48967	3.1095	0.99906	0.00093708	0.0018742	0.012045	TRUE
gRNA_1297	Ep400	1998.5/1685.5	894.93/3161.5	1842	2028.2	0.13885	48971	110130	0.56106	0.71262	0.28738	0.57475	0.73057	TRUE
gRNA_1298	Ep400	2969.7/2894.5	4449.8/1551.8	2932.1	3000.8	0.033401	2832	196350	0.15504	0.5616	0.4384	0.87679	0.93762	TRUE
gRNA_1299	Ep400	1398.8/1251.9	1450.5/1548.5	1325.4	1499.5	0.17795	10784	73135	0.64386	0.74017	0.25983	0.51966	0.68726	TRUE
gRNA_1300	Ep400	537.93/138.61	337.55/489.69	338.27	413.62	0.28937	79729	13403	0.65088	0.74199	0.25801	0.51602	0.68382	TRUE
gRNA_1301	Epc1	3272.1/3142.1	4546.4/3363.3	3207.1	3954.9	0.30229	8452.5	219520	1.5961	0.94476	0.055236	0.11047	0.2531	TRUE
gRNA_1302	Epc1	1996/1283.8	816.75/1576.6	1639.9	1196.7	-0.45425	253630	95308	1.4357	0.075542	0.92446	0.15108	0.31301	FALSE
gRNA_1303	Epc1	3314.9/2536.5	4203.3/5121.9	2925.7	4662.6	0.67218	302980	195820	3.9252	0.99996	4.3334e-05	8.6667e-05	0.0009258	TRUE
gRNA_1304	Epc1	8525.4/6023.2	7792.3/3507.3	7274.3	5649.8	-0.36456	3130400	608340	2.0828	0.018634	0.98137	0.037268	0.11859	FALSE
gRNA_1305	Epc1	6753.4/6975.7	7338.8/3937.4	6864.5	5638.1	-0.2839	24705	565980	1.6302	0.05153	0.94847	0.10306	0.24189	FALSE
gRNA_1306	Epc2	4347.1/4296.1	5411.9/9016.3	4321.6	7214.1	0.73911	1299	318170	5.1279	1	1.465e-07	2.9301e-07	5.0387e-06	TRUE
gRNA_1307	Epc2	1014.1/1801.9	2522.9/2656.9	1408	2589.9	0.87879	310350	78847	4.2092	0.99999	1.2816e-05	2.5632e-05	0.00031557	TRUE
gRNA_1308	Epc2	5162.7/4809.8	5405.5/11063	4986.2	8234.1	0.72355	62251	380170	5.2676	1	6.9126e-08	1.3825e-07	2.4777e-06	TRUE
gRNA_1309	Epc2	4857.9/3650.5	4780.9/5039.2	4254.2	4910.1	0.20681	728820	312010	1.1742	0.87984	0.12016	0.24031	0.425	TRUE
gRNA_1310	Epc2	1643.5/1241.6	2295.7/961.19	1442.5	1628.5	0.17482	80761	81257	0.65237	0.74292	0.25708	0.51416	0.68242	TRUE
gRNA_1311	Erbb4	6877.8/5494	5456.1/11116	6185.9	8285.9	0.42162	957480	497190	2.9783	0.99855	0.0014495	0.002899	0.016861	TRUE
gRNA_1312	Erbb4	1224.1/2804.8	1040.3/1503.8	2014.5	1272	-0.66284	1249200	123100	2.1161	0.017168	0.98283	0.034337	0.11217	FALSE
gRNA_1313	Erbb4	4023.4/2644	2890.8/3442.7	3333.7	3166.8	-0.074065	951390	230350	0.34769	0.36404	0.63596	0.72807	0.84412	FALSE
gRNA_1314	Erbb4	2656.7/3537.9	2906.5/5396.6	3097.3	4151.5	0.42251	388220	210210	2.2994	0.98926	0.010742	0.021484	0.079995	TRUE
gRNA_1315	Erbb4	969.6/518.86	1425.6/1.6544	744.23	713.65	-0.06045	101580	35693	0.16192	0.43568	0.56432	0.87137	0.93501	FALSE
gRNA_1316	Ercc1	1005.8/1825.6	708.22/529.4	1415.7	618.81	-1.1927	336030	79386	2.8285	0.0023385	0.99766	0.004677	0.024802	FALSE
gRNA_1317	Ercc1	1131.1/1591.4	579.45/810.64	1361.2	695.05	-0.96872	105960	75604	2.4229	0.0076996	0.9923	0.015399	0.062373	FALSE
gRNA_1318	Ercc1	5572.1/2793.7	5331.9/4428.8	4182.9	4880.3	0.22243	3859800	305510	1.2618	0.89649	0.10351	0.20702	0.38409	TRUE
gRNA_1319	Ercc1	5307.6/4824.6	5907.7/4645.5	5066.1	5276.6	0.0587	116650	387770	0.33791	0.63229	0.36771	0.73543	0.84819	TRUE
gRNA_1320	Ercc1	1721.7/1214.9	3001.2/843.73	1468.3	1922.5	0.38859	128440	83067	1.5758	0.94247	0.057533	0.11507	0.25973	TRUE
gRNA_1321	Ercc2	48.603/37.061	0.91977/0	42.832	0.45988	-4.9081	66.609	1034	2.793	0.0026109	0.99739	0.0052218	0.027088	FALSE
gRNA_1322	Ercc2	196.06/145.28	12.877/0	170.67	6.4384	-4.5285	1289.3	5734.4	2.7498	0.0029815	0.99702	0.005963	0.029865	FALSE
gRNA_1323	Ercc2	818.02/514.41	164.64/23.161	666.21	93.9	-2.8137	46089	31104	3.2861	0.00050794	0.99949	0.0010159	0.0074994	FALSE
gRNA_1324	Ercc2	2516.7/2080.6	2193.6/3700.8	2298.6	2947.2	0.35844	95067	145050	1.703	0.95571	0.044286	0.088573	0.21748	TRUE
gRNA_1325	Ercc2	287.5/269.06	435.05/0	278.28	217.52	-0.35393	169.95	10519	0.59965	0.27437	0.72563	0.54874	0.71034	FALSE
gRNA_1326	Ercc4	924.29/1123.7	1366.8/1996.8	1024	1681.8	0.71525	19882	53068	2.8555	0.99785	0.0021485	0.0042971	0.023096	TRUE
gRNA_1327	Ercc4	402.01/164.55	672.35/583.99	283.28	628.17	1.1461	28192	10754	3.3259	0.99956	0.00044213	0.00088426	0.0067184	TRUE
gRNA_1328	Ercc4	954.77/1037.7	1194.8/575.72	996.24	885.25	-0.17023	3440.3	51286	0.49012	0.31202	0.68798	0.62405	0.76828	FALSE
gRNA_1329	Ercc4	484.39/1289.7	898.61/952.92	887.06	925.76	0.061547	324290	44396	0.1837	0.57287	0.42713	0.85426	0.92517	TRUE
gRNA_1330	Ercc4	2788.5/3266.6	3458.3/3063.9	3027.5	3261.1	0.10718	114270	204340	0.51669	0.69731	0.30269	0.60537	0.75481	TRUE
gRNA_1331	Ercc5	7674.4/3701.7	7032.5/3006	5688	5019.3	-0.18042	7891200	447880	0.9993	0.15883	0.84117	0.31765	0.50535	FALSE
gRNA_1332	Ercc5	2103.1/1867.1	1050.4/2167.2	1985.1	1608.8	-0.30308	27842	120870	1.0825	0.13952	0.86048	0.27904	0.46703	FALSE
gRNA_1333	Ercc5	661.5/606.32	758.81/1125	633.91	941.89	0.57053	1522.2	29242	1.801	0.96415	0.035853	0.071706	0.18845	TRUE
gRNA_1334	Ercc5	5727.8/6158.1	5540.7/5150.1	5942.9	5345.4	-0.15286	92589	473000	0.86888	0.19246	0.80754	0.38491	0.56999	FALSE
gRNA_1335	Ercc5	3704.6/4352.5	3809.7/4354.3	4028.5	4082	0.019018	209900	291550	0.099026	0.53944	0.46056	0.92112	0.96278	TRUE
gRNA_1336	Ercc6	6172.6/2974.5	6720.7/7740.8	4573.6	7230.8	0.66071	5113900	341420	4.5475	1	2.7138e-06	5.4276e-06	7.5631e-05	TRUE
gRNA_1337	Ercc6	2716.8/3249.5	3078.5/2372.4	2983.2	2725.4	-0.13033	141880	200620	0.57552	0.28247	0.71753	0.56494	0.72292	FALSE
gRNA_1338	Ercc6	2717.7/1904.9	2583.6/2567.6	2311.3	2575.6	0.15614	330250	146050	0.69158	0.7554	0.2446	0.4892	0.66365	TRUE
gRNA_1339	Ercc6	1435/1324.6	916.09/3383.2	1379.8	2149.6	0.63926	6101.1	76888	2.7763	0.99725	0.002749	0.005498	0.028128	TRUE
gRNA_1340	Ercc6	178.76/307.61	568.42/0	243.19	284.21	0.22404	8300.8	8898	0.43489	0.66652	0.33348	0.66696	0.80299	TRUE
gRNA_1341	Ercc8	5770.6/5375.4	6580.9/5232.8	5573	5906.9	0.083923	78110	436640	0.50525	0.69331	0.30669	0.61338	0.76018	TRUE
gRNA_1342	Ercc8	3704.6/3272.5	3666.2/1379.7	3488.5	2523	-0.46734	93334	243740	1.9558	0.025246	0.97475	0.050492	0.14744	FALSE
gRNA_1343	Ercc8	5136.3/7255.1	6062.2/3237.6	6195.7	4649.9	-0.41399	2244700	498170	2.1901	0.014258	0.98574	0.028516	0.098187	FALSE
gRNA_1344	Ercc8	5900.8/7295.1	5170.9/4253.4	6598	4712.2	-0.48554	972130	538750	2.5692	0.0050963	0.9949	0.010193	0.045255	FALSE
gRNA_1345	Ercc8	1505.9/2260.7	921.61/2681.7	1883.3	1801.7	-0.063899	284910	113210	0.24264	0.40414	0.59586	0.80829	0.8946	FALSE
gRNA_1346	Erh	458.85/329.85	747.77/1761.9	394.35	1254.8	1.6675	8320.9	16215	6.7574	1	7.0295e-12	1.4059e-11	3.7178e-10	TRUE
gRNA_1347	Erh	125.22/94.136	83.699/263.05	109.68	173.37	0.65583	482.97	3313.8	1.1065	0.86182	0.13818	0.27635	0.46462	TRUE
gRNA_1348	Erh	173.82/42.991	388.14/0	108.4	194.07	0.83432	8557.9	3266.3	1.4989	0.93106	0.068941	0.13788	0.29352	TRUE
gRNA_1349	Erh	103.8/154.17	291.57/0	128.99	145.78	0.17533	1269	4051.8	0.26388	0.59542	0.40458	0.80916	0.89513	TRUE
gRNA_1350	Erh	327.87/54.109	3.6791/0	190.99	1.8395	-6.0792	37471	6593	3.244	0.00058932	0.99941	0.0011786	0.0084697	FALSE
gRNA_1351	Esco1	1087.4/1524	944.6/314.33	1305.7	629.47	-1.0514	95294	71787	2.5239	0.0058035	0.9942	0.011607	0.049986	FALSE
gRNA_1352	Esco1	5072.9/4468.1	5556.3/5560.3	4770.5	5558.3	0.22047	182870	359810	1.3134	0.90548	0.094523	0.18905	0.36156	TRUE
gRNA_1353	Esco1	5812.6/4455.5	5927.9/6895.4	5134.1	6411.7	0.32054	920890	394250	2.0347	0.97906	0.02094	0.04188	0.12933	TRUE
gRNA_1354	Esco1	3480.5/4660.1	3496/4342.7	4070.3	3919.4	-0.054493	695720	295310	0.2777	0.39062	0.60938	0.78124	0.87911	FALSE
gRNA_1355	Esco1	981.13/1113.3	1119.4/1512.1	1047.2	1315.7	0.32901	8737.5	54569	1.1494	0.8748	0.1252	0.25039	0.43524	TRUE
gRNA_1356	Esco2	690.33/853.15	858.14/906.6	771.74	882.37	0.19303	13255	37340	0.5725	0.7165	0.2835	0.567	0.72468	TRUE
gRNA_1357	Esco2	1486.1/1460.2	1722.7/2810.8	1473.2	2266.7	0.62137	335.25	83410	2.7478	0.997	0.0029997	0.0059995	0.029972	TRUE
gRNA_1358	Esco2	1552/890.95	1961.9/881.78	1221.5	1421.8	0.21894	218500	66077	0.77936	0.78212	0.21788	0.43577	0.61427	TRUE
gRNA_1359	Esco2	133.45/629.3	76.341/0	381.38	38.17	-3.2872	122930	15556	2.9025	0.0018511	0.99815	0.0037021	0.020567	FALSE
gRNA_1360	Esco2	878.98/888.73	633.72/529.4	883.85	581.56	-0.60304	47.538	44197	1.438	0.075215	0.92479	0.15043	0.31198	FALSE
gRNA_1361	Esrrb	154.05/78.57	0/0	116.31	0	-6.8742	2848.5	3564.1	3.3041	0.00047637	0.99952	0.00095274	0.0071572	FALSE
gRNA_1362	Esrrb	345.17/322.43	75.421/0	333.8	37.71	-3.1125	258.39	13184	2.7327	0.0031404	0.99686	0.0062808	0.031116	FALSE
gRNA_1363	Esrrb	450.61/180.86	986.91/0	315.73	493.45	0.64256	36383	12304	1.6022	0.94532	0.054676	0.10935	0.25141	TRUE
gRNA_1364	Esrrb	1962.3/1951.6	2290.2/2698.3	1957	2494.2	0.34984	56.278	118740	1.5593	0.94053	0.059468	0.11894	0.26564	TRUE
gRNA_1365	Esrrb	2519.1/2644	3372.8/4673.6	2581.5	4023.2	0.63991	7789.6	167590	3.5216	0.99979	0.00021447	0.00042894	0.0036616	TRUE
gRNA_1366	Etaa1	511.57/1572.1	1153.4/1897.6	1041.9	1525.5	0.54967	562400	54222	2.0769	0.9811	0.018905	0.03781	0.11972	TRUE
gRNA_1367	Etaa1	6380.2/5730.4	7110.7/4994.5	6055.3	6052.6	-0.00064005	211120	484160	0.0038605	0.49846	0.50154	0.99692	0.99826	FALSE
gRNA_1368	Etaa1	3541.5/3771.4	5137.8/2934.9	3656.4	4036.3	0.14258	26428	258420	0.74738	0.77258	0.22742	0.45484	0.63231	TRUE
gRNA_1369	Etaa1	5792/6042.5	5066.1/1809.9	5917.3	3438	-0.78319	31360	470460	3.6146	0.00015039	0.99985	0.00030078	0.0027198	FALSE
gRNA_1370	Etaa1	690.33/704.16	786.4/534.36	697.25	660.38	-0.078258	95.667	32915	0.2033	0.41945	0.58055	0.8389	0.91586	FALSE
gRNA_1371	Exosc1	2276.9/1473.6	1801.8/2809.1	1875.2	2305.5	0.29784	322710	112610	1.2821	0.90009	0.099908	0.19982	0.37556	TRUE
gRNA_1372	Exosc1	2371.7/1875.3	1918.6/1879.4	2123.5	1899	-0.16112	123190	131440	0.61921	0.26789	0.73211	0.53577	0.7006	FALSE
gRNA_1373	Exosc1	871.56/676.74	570.26/239.88	774.15	405.07	-0.93275	18979	37485	1.9068	0.028274	0.97173	0.056547	0.16029	FALSE
gRNA_1374	Exosc1	1653.3/848.7	863.66/416.9	1251	640.28	-0.96523	323720	68070	2.3409	0.0096183	0.99038	0.019237	0.073503	FALSE
gRNA_1375	Exosc1	1231.6/1037	374.34/122.42	1134.3	248.38	-2.1866	18932	60263	3.6119	0.00015196	0.99985	0.00030392	0.0027441	FALSE
gRNA_1376	Exosc10	195.24/74.864	484.72/112.5	135.05	298.61	1.1389	7244.9	4289.4	2.4973	0.99362	0.0063823	0.012765	0.05398	TRUE
gRNA_1377	Exosc10	704.34/226.82	114.05/0	465.58	57.026	-3.0074	114010	19929	2.9855	0.0014155	0.99858	0.0028309	0.01653	FALSE
gRNA_1378	Exosc10	537.93/509.22	466.32/0	523.58	233.16	-1.1637	412.12	23058	1.9168	0.02763	0.97237	0.055259	0.15792	FALSE
gRNA_1379	Exosc10	1393.8/2303.7	970.35/3245.9	1848.8	2108.1	0.18928	413950	110630	0.77967	0.78221	0.21779	0.43559	0.61427	TRUE
gRNA_1380	Exosc10	636.79/739.74	242.82/1260.6	688.26	751.72	0.12706	5300.1	32389	0.35262	0.63779	0.36221	0.72442	0.84153	TRUE
gRNA_1381	Exosc2	566.76/976.94	111.29/0	771.85	55.646	-3.7701	84120	37347	3.7985	7.2775e-05	0.99993	0.00014555	0.0014338	FALSE
gRNA_1382	Exosc2	141.69/254.98	91.057/0	198.34	45.528	-2.099	6417.4	6909.2	1.9651	0.0247	0.9753	0.049401	0.14515	FALSE
gRNA_1383	Exosc2	256.2/202.35	286.97/0	229.28	143.48	-0.67246	1449.5	8270.8	0.96257	0.16788	0.83212	0.33576	0.52191	FALSE
gRNA_1384	Exosc2	467.91/219.4	389.06/99.262	343.66	244.16	-0.49143	30878	13669	0.85578	0.19606	0.80394	0.39212	0.57679	FALSE
gRNA_1385	Exosc2	2886.5/2942.7	2499/1692.4	2914.6	2095.7	-0.47567	1574.9	194890	1.8549	0.031803	0.9682	0.063607	0.17453	FALSE
gRNA_1386	Exosc3	1267/860.56	900.45/706.42	1063.8	803.43	-0.4045	82588	55643	1.1037	0.13487	0.86513	0.26974	0.45869	FALSE
gRNA_1387	Exosc3	370.7/246.83	720.18/0	308.77	360.09	0.22117	7672.5	11968	0.46915	0.67975	0.32025	0.64049	0.78205	TRUE
gRNA_1388	Exosc3	1749.7/2497.9	1401.7/2111	2123.8	1756.4	-0.27394	279910	131460	1.0135	0.15541	0.84459	0.31082	0.49834	FALSE
gRNA_1389	Exosc3	276.79/185.31	298/229.96	231.05	263.98	0.19146	4184.8	8350.3	0.36038	0.63865	0.36135	0.7227	0.84035	TRUE
gRNA_1390	Exosc3	503.33/385.44	575.77/3.3087	444.39	289.54	-0.61631	6949.7	18809	1.1315	0.12892	0.87108	0.25784	0.44499	FALSE
gRNA_1391	Exosc4	6281.4/6266.3	6136.7/4739.8	6273.8	5438.2	-0.20618	113.11	506010	1.1747	0.12006	0.87994	0.24011	0.42495	FALSE
gRNA_1392	Exosc4	472.85/365.42	378.02/0	419.14	189.01	-1.1448	5770.4	17491	1.7485	0.040192	0.95981	0.080384	0.20448	FALSE
gRNA_1393	Exosc4	215.01/184.57	99.335/0	199.79	49.667	-1.9865	463.38	6971.9	1.9115	0.02797	0.97203	0.05594	0.15895	FALSE
gRNA_1394	Exosc4	4.1189/60.039	0/473.15	32.079	236.58	2.8444	1563.5	723.1	7.6047	1	1.6156e-14	3.2311e-14	1.0622e-12	TRUE
gRNA_1395	Exosc4	438.25/163.81	332.96/865.24	301.03	599.1	0.99049	37659	11597	2.7679	0.99717	0.0028286	0.0056571	0.028696	TRUE
gRNA_1396	Exosc5	939.12/815.35	629.12/186.94	877.23	408.03	-1.1024	7659.1	43785	2.2427	0.012457	0.98754	0.024915	0.089465	FALSE
gRNA_1397	Exosc5	1022.3/545.54	759.73/848.69	783.93	804.21	0.036801	113660	38074	0.10393	0.54137	0.45863	0.91725	0.9613	TRUE
gRNA_1398	Exosc5	825.43/706.39	422.17/332.53	765.91	377.35	-1.0193	7085.8	36990	2.021	0.021642	0.97836	0.043285	0.13228	FALSE
gRNA_1399	Exosc5	434.13/255.72	740.41/393.74	344.93	567.08	0.71561	15915	13732	1.8957	0.97096	0.029044	0.058088	0.16326	TRUE
gRNA_1400	Exosc5	269.38/905.78	238.22/19.852	587.58	129.04	-2.1783	202500	26610	2.8321	0.0023121	0.99769	0.0046242	0.024588	FALSE
gRNA_1401	Exosc6	24.714/11.118	0/0	17.916	0	-4.2415	92.414	351.96	2.4298	0.0075534	0.99245	0.015107	0.061355	FALSE
gRNA_1402	Exosc6	1567.7/667.84	574.85/215.07	1117.8	394.96	-1.4985	404840	59175	2.9717	0.0014806	0.99852	0.0029611	0.017139	FALSE
gRNA_1403	Exosc6	2108.9/1592.2	952.88/813.95	1850.5	883.41	-1.0659	133510	110760	2.9059	0.001831	0.99817	0.003662	0.020385	FALSE
gRNA_1404	Exosc6	289.15/525.53	240.98/0	407.34	120.49	-1.7489	27938	16881	2.2327	0.012783	0.98722	0.025566	0.090925	FALSE
gRNA_1405	Exosc6	3122.1/5233.1	3167.7/3317	4177.6	3242.3	-0.36554	2228000	305030	1.6934	0.04519	0.95481	0.090381	0.22058	FALSE
gRNA_1406	Exosc7	73.317/315.02	14.716/0	194.17	7.3581	-4.5454	29210	6729.5	2.8149	0.0024398	0.99756	0.0048796	0.025694	FALSE
gRNA_1407	Exosc7	1416.1/1569.2	2128.3/1325.2	1492.6	1726.7	0.21007	11718	84783	0.80403	0.78931	0.21069	0.42138	0.60316	TRUE
gRNA_1408	Exosc7	745.53/1289.7	283.29/440.06	1017.6	361.68	-1.4899	148080	52659	2.8592	0.0021236	0.99788	0.0042473	0.022911	FALSE
gRNA_1409	Exosc7	495.09/336.52	615.32/544.29	415.81	579.81	0.47868	12574	17318	1.2462	0.89357	0.10643	0.21286	0.39053	TRUE
gRNA_1410	Exosc7	541.23/114.89	845.27/0	328.06	422.63	0.36447	90882	12903	0.83259	0.79707	0.20293	0.40586	0.58972	TRUE
gRNA_1411	Exosc8	700.22/567.78	391.82/0	634	195.91	-1.6892	8770	29247	2.5687	0.0051042	0.9949	0.010208	0.045255	FALSE
gRNA_1412	Exosc8	1145.9/830.91	897.69/794.1	988.4	845.9	-0.22437	49603	50785	0.63237	0.26357	0.73643	0.52715	0.69315	FALSE
gRNA_1413	Exosc8	396.24/367.65	344.91/1156.4	381.94	750.66	0.97294	408.77	15585	2.9535	0.99843	0.0015725	0.003145	0.017941	TRUE
gRNA_1414	Exosc8	38.718/154.92	0/0	96.817	0	-6.612	6751	2839.2	3.1989	0.00068986	0.99931	0.0013797	0.0095015	FALSE
gRNA_1415	Exosc8	883.92/1930.2	1580.2/1098.5	1407	1339.3	-0.071096	547300	78780	0.24122	0.40469	0.59531	0.80938	0.89513	FALSE
gRNA_1416	Exosc9	1922.7/1659.6	693.5/1669.3	1791.2	1181.4	-0.6	34614	106360	1.8697	0.03076	0.96924	0.061519	0.17025	FALSE
gRNA_1417	Exosc9	397.89/192.72	584.97/531.05	295.3	558.01	0.9158	21047	11323	2.4688	0.9932	0.0067966	0.013593	0.056599	TRUE
gRNA_1418	Exosc9	1739/1975.4	2165.1/1058.8	1857.2	1612	-0.20418	27932	111260	0.73519	0.23111	0.76889	0.46222	0.63914	FALSE
gRNA_1419	Exosc9	4172.5/5739.3	3538.3/4896.9	4955.9	4217.6	-0.23266	1227500	377300	1.2019	0.1147	0.8853	0.22941	0.41122	FALSE
gRNA_1420	Exosc9	2844.5/1890.1	2221.2/2312.8	2367.3	2267	-0.062433	455440	150460	0.25859	0.39798	0.60202	0.79596	0.88703	FALSE
gRNA_1421	Eya1	3296/4010	2803.4/2271.5	3653	2537.4	-0.52553	254950	258120	2.1957	0.014056	0.98594	0.028112	0.097136	FALSE
gRNA_1422	Eya1	2363.4/2432.7	2827.4/2529.5	2398.1	2678.4	0.15946	2398.7	152900	0.71703	0.76332	0.23668	0.47335	0.65	TRUE
gRNA_1423	Eya1	6476.6/3849.2	6784.2/2203.6	5162.9	4493.9	-0.20017	3451700	397010	1.0617	0.14418	0.85582	0.28836	0.4766	FALSE
gRNA_1424	Eya1	785.07/732.33	1054.1/1103.5	758.7	1078.8	0.50721	1390.6	36557	1.674	0.95293	0.047072	0.094143	0.22678	TRUE
gRNA_1425	Eya1	5331.5/3043.5	5223.4/3565.2	4187.5	4394.3	0.069513	2617600	305930	0.37381	0.64573	0.35427	0.70855	0.83055	TRUE
gRNA_1426	Eya2	3146.9/1911.6	3226.5/2120.9	2529.2	2673.7	0.080115	762910	163370	0.35746	0.63963	0.36037	0.72075	0.83923	TRUE
gRNA_1427	Eya2	2439.2/2887.8	2556/1897.6	2663.5	2226.8	-0.25826	100620	174230	1.0463	0.14772	0.85228	0.29544	0.48333	FALSE
gRNA_1428	Eya2	2484.5/2741.8	2805.3/2435.2	2613.2	2620.3	0.0039107	33091	170140	0.017203	0.50686	0.49314	0.98627	0.99224	TRUE
gRNA_1429	Eya2	5264/6891.2	5481.8/5631.5	6077.6	5556.6	-0.12926	1323900	486380	0.74696	0.22754	0.77246	0.45509	0.63236	FALSE
gRNA_1430	Eya2	3032.4/3735.8	1949.9/3183	3384.1	2566.5	-0.39884	247400	234690	1.6877	0.045734	0.95427	0.091469	0.22234	FALSE
gRNA_1431	Eya3	4205.4/3039	4494/2415.4	3622.2	3454.7	-0.068305	680240	255420	0.33152	0.37013	0.62987	0.74026	0.85095	FALSE
gRNA_1432	Eya3	5219.5/5401.3	4871.1/5978.9	5310.4	5425	0.030792	16527	411180	0.17869	0.57091	0.42909	0.85818	0.92821	TRUE
gRNA_1433	Eya3	1704.4/1475.8	948.28/3197.9	1590.1	2073.1	0.38246	26136	91721	1.5948	0.94462	0.055378	0.11076	0.25326	TRUE
gRNA_1434	Eya3	3115.6/3542.3	2817.2/4111.1	3328.9	3464.2	0.057435	91063	229940	0.28203	0.61104	0.38896	0.77792	0.87696	TRUE
gRNA_1435	Eya3	2428.5/2126.6	2599.3/2264.8	2277.5	2432	0.09465	45585	143400	0.40799	0.65836	0.34164	0.68328	0.81392	TRUE
gRNA_1436	Eya4	6624.9/7780.6	8898.7/6071.5	7202.8	7485.1	0.055471	667900	600900	0.36427	0.64217	0.35783	0.71565	0.83573	TRUE
gRNA_1437	Eya4	4043.1/2908.6	2992/7102.2	3475.9	5047.1	0.53796	643620	242640	3.1898	0.99929	0.00071181	0.0014236	0.0097587	TRUE
gRNA_1438	Eya4	1853.5/2191.1	2028.1/1575	2022.3	1801.5	-0.16669	56969	123690	0.62772	0.26509	0.73491	0.53019	0.69591	FALSE
gRNA_1439	Eya4	598.07/1249.7	314.56/342.45	923.89	328.51	-1.489	212320	46698	2.7562	0.0029238	0.99708	0.0058476	0.029456	FALSE
gRNA_1440	Eya4	7208.9/3921.8	6329.8/4289.8	5565.4	5309.8	-0.067809	5402600	435890	0.38711	0.34934	0.65066	0.69868	0.82402	FALSE
gRNA_1441	Ezh1	8497.3/6001	7018.7/6900.4	7249.2	6959.6	-0.058808	3116000	605720	0.37209	0.35491	0.64509	0.70982	0.83139	FALSE
gRNA_1442	Ezh1	5984/3911.4	6616.8/6071.5	4947.7	6344.2	0.35861	2147700	376520	2.2758	0.98857	0.011429	0.022858	0.083955	TRUE
gRNA_1443	Ezh1	6438.7/6243.3	6213.9/5292.3	6341	5753.1	-0.14034	19083	512760	0.82099	0.20583	0.79417	0.41165	0.59389	FALSE
gRNA_1444	Ezh1	6720.4/6350.1	4926.3/8351.3	6535.3	6638.8	0.022667	68583	532380	0.14186	0.5564	0.4436	0.88719	0.945	TRUE
gRNA_1445	Ezh1	3825.7/3405.2	3067.4/7231.3	3615.4	5149.3	0.5101	88397	254820	3.0387	0.99881	0.0011881	0.0023763	0.014413	TRUE
gRNA_1446	Ezh2	2052.9/2257	6641.6/3674.4	2155	5158	1.2588	20841	133860	8.2079	1	1.1253e-16	2.2506e-16	8.2661e-15	TRUE
gRNA_1447	Ezh2	1513.3/1810.1	3330.5/6667.1	1661.7	4998.8	1.5884	44039	96884	10.721	1	4.0457e-27	8.0914e-27	4.1503e-25	TRUE
gRNA_1448	Ezh2	7534.3/6429.4	13718/6936.8	6981.9	10328	0.56475	610460	578050	4.4005	0.99999	5.3998e-06	1.08e-05	0.00014123	TRUE
gRNA_1449	Ezh2	6805.3/4213.1	11252/7267.7	5509.2	9259.6	0.749	3359700	430420	5.7164	1	5.439e-09	1.0878e-08	2.2242e-07	TRUE
gRNA_1450	Ezh2	2376.6/2394.2	4953.9/4488.3	2385.4	4721.1	0.98459	153.8	151890	5.993	1	1.0299e-09	2.0598e-09	4.5058e-08	TRUE
gRNA_1451	Fam175a	4307.6/3335.5	4444.3/4633.9	3821.5	4539.1	0.24819	472450	273020	1.3733	0.91517	0.084834	0.16967	0.33737	TRUE
gRNA_1452	Fam175a	2394.7/2142.9	1834.9/3133.4	2268.8	2484.2	0.13076	31717	142720	0.57003	0.71567	0.28433	0.56866	0.7259	TRUE
gRNA_1453	Fam175a	1092.3/1294.2	649.35/1639.5	1193.3	1144.4	-0.060242	20370	64184	0.19279	0.42356	0.57644	0.84713	0.92018	FALSE
gRNA_1454	Fam175a	1755.5/1578.8	1452.3/1737.1	1667.1	1594.7	-0.064058	15607	97280	0.23228	0.40816	0.59184	0.81632	0.89942	FALSE
gRNA_1455	Fam175a	1548.7/719.73	928.04/2107.7	1134.2	1517.9	0.42001	343610	60261	1.5628	0.94095	0.059051	0.1181	0.26438	TRUE
gRNA_1456	Fam175b	9438.1/10041	7616.6/7878.1	9739.4	7747.4	-0.33009	181520	874860	2.1297	0.016597	0.9834	0.033193	0.10936	FALSE
gRNA_1457	Fam175b	4086/3815.1	3509.8/3050.7	3950.5	3280.2	-0.26817	36690	284540	1.2566	0.10445	0.89555	0.20891	0.38569	FALSE
gRNA_1458	Fam175b	4548.9/3470.4	4136.2/2324.4	4009.7	3230.3	-0.31174	581610	289850	1.4477	0.073855	0.92614	0.14771	0.3087	FALSE
gRNA_1459	Fam175b	1662.4/2720.3	1733.8/2165.6	2191.3	1949.7	-0.16851	559580	136680	0.65372	0.25665	0.74335	0.51329	0.68217	FALSE
gRNA_1460	Fam175b	4067/5214.5	3938.4/3542	4640.8	3740.2	-0.31117	658370	347680	1.5273	0.063345	0.93666	0.12669	0.27723	FALSE
gRNA_4296	Fam178a	5940.3/6255.2	4693.6/5891.2	6097.8	5292.4	-0.20432	49577	488390	1.1524	0.12457	0.87543	0.24915	0.43409	FALSE
gRNA_4297	Fam178a	820.49/1103.7	1111.1/1161.4	962.09	1136.2	0.23978	40100	49110	0.78578	0.784	0.216	0.432	0.61156	TRUE
gRNA_4298	Fam178a	2530.7/2741.8	3657/1075.3	2636.2	2366.2	-0.15586	22287	172010	0.65116	0.25747	0.74253	0.51494	0.68285	FALSE
gRNA_4299	Fam178a	1945/1693	3221.9/2484.9	1819	2853.4	0.64928	31751	108420	3.1417	0.99916	0.00083996	0.0016799	0.011118	TRUE
gRNA_4300	Fam178a	2940.9/2242.2	2637/1806.6	2591.6	2221.8	-0.22202	244090	168390	0.90113	0.18376	0.81624	0.36752	0.55346	FALSE
gRNA_5746	Fam35a	5272.2/5556.2	6023.5/4122.7	5414.2	5073.1	-0.093864	40329	421210	0.52558	0.29959	0.70041	0.59918	0.7496	FALSE
gRNA_5747	Fam35a	1406.2/2503.9	1879.1/3120.1	1955	2499.6	0.35435	602430	118590	1.5814	0.9431	0.056897	0.11379	0.25833	TRUE
gRNA_5748	Fam35a	646.67/384.7	1034.7/749.43	515.68	892.08	0.78951	34316	22627	2.5023	0.99383	0.0061719	0.012344	0.052578	TRUE
gRNA_5749	Fam35a	6063.1/6304.9	5187.5/5047.5	6184	5117.5	-0.27305	29235	497000	1.5128	0.065168	0.93483	0.13034	0.28221	FALSE
gRNA_5750	Fam35a	1020.7/1280.8	817.67/2762.8	1150.8	1790.2	0.63712	33844	61354	2.5817	0.99508	0.0049157	0.0098315	0.044074	TRUE
gRNA_5756	Fam60a	1234.9/1397.2	2429.1/1234.2	1316	1831.6	0.47663	13180	72495	1.915	0.97225	0.027749	0.055499	0.15807	TRUE
gRNA_5757	Fam60a	1000.9/2376.4	641.08/2125.9	1688.6	1383.5	-0.28738	945960	98842	0.97064	0.16586	0.83414	0.33173	0.51811	FALSE
gRNA_5758	Fam60a	1861.8/1566.2	2071.3/4968.1	1714	3519.7	1.0377	43673	100690	5.6906	1	6.3314e-09	1.2663e-08	2.5627e-07	TRUE
gRNA_5759	Fam60a	2395.6/1346.8	2875.2/3431.2	1871.2	3153.2	0.75254	549950	112300	3.8255	0.99993	6.5246e-05	0.00013049	0.0013115	TRUE
gRNA_5760	Fam60a	877.33/421.02	789.16/1972	649.17	1380.6	1.0874	104110	30119	4.2145	0.99999	1.252e-05	2.504e-05	0.00031039	TRUE
gRNA_1466	Fancc	800.72/933.94	1594/1030.7	867.33	1312.3	0.59689	8874.5	43172	2.1416	0.98389	0.016112	0.032225	0.107	TRUE
gRNA_1467	Fancc	2062.8/1501	1880/5510.7	1781.9	3695.4	1.0519	157800	105670	5.8863	1	1.9749e-09	3.9498e-09	8.3635e-08	TRUE
gRNA_1468	Fancc	5064.6/6389.4	6259/5821.7	5727	6040.4	0.076845	877460	451710	0.46627	0.67949	0.32051	0.64103	0.78238	TRUE
gRNA_1469	Fancc	759.53/1382.4	917.01/526.09	1071	721.55	-0.56908	193970	56111	1.4751	0.070094	0.92991	0.14019	0.29705	FALSE
gRNA_1470	Fancc	1544.6/2656.6	980.47/2178.8	2100.6	1579.6	-0.41096	618220	129670	1.4466	0.074	0.926	0.148	0.30909	FALSE
gRNA_1471	Fancd2	1418.6/2125.1	1278.5/1449.2	1771.8	1363.9	-0.37731	249600	104930	1.2594	0.10394	0.89606	0.20787	0.38435	FALSE
gRNA_1472	Fancd2	1187.1/793.85	385.38/2883.6	990.46	1634.5	0.72208	77312	50917	2.8541	0.99784	0.0021583	0.0043165	0.02318	TRUE
gRNA_1473	Fancd2	1154.9/1158.5	2048.3/4830.8	1156.7	3439.5	1.5713	6.4398	61751	9.1864	1	2.0314e-20	4.0628e-20	1.6557e-18	TRUE
gRNA_1474	Fancd2	5454.3/4712.7	4201.5/2294.6	5083.5	3248.1	-0.64609	274960	389430	2.9412	0.0016346	0.99837	0.0032691	0.018525	FALSE
gRNA_1475	Fancd2	537.11/359.49	829.63/787.48	448.3	808.55	0.84945	15773	19015	2.6125	0.9955	0.0044963	0.0089925	0.041381	TRUE
gRNA_1476	Fancl	651.61/1304.6	982.31/1459.2	978.09	1220.7	0.31942	213170	50127	1.0838	0.86077	0.13923	0.27847	0.46633	TRUE
gRNA_1477	Fancl	1190.4/1168.2	1554.4/751.08	1179.3	1152.7	-0.032794	246.38	63250	0.10547	0.458	0.542	0.916	0.9609	FALSE
gRNA_1478	Fancl	580.77/375.06	2021.6/1717.2	477.91	1869.4	1.9655	21158	20587	9.6982	1	1.5344e-22	3.0688e-22	1.3426e-20	TRUE
gRNA_1479	Fancl	396.24/420.27	738.57/3.3087	408.26	370.94	-0.13794	288.82	16929	0.28818	0.38661	0.61339	0.77321	0.87381	FALSE
gRNA_1480	Fancl	3060.4/3014.6	3708.5/1940.6	3037.5	2824.5	-0.10482	1048.7	205170	0.47008	0.31915	0.68085	0.6383	0.77985	FALSE
gRNA_1481	Fancm	489.33/403.97	1047.6/683.26	446.65	865.43	0.95273	3643.2	18928	3.044	0.99883	0.001168	0.002336	0.014292	TRUE
gRNA_1482	Fancm	1755.5/1577.3	792.84/2640.4	1666.4	1716.6	0.042794	15870	97227	0.161	0.56395	0.43605	0.8721	0.93512	TRUE
gRNA_1483	Fancm	759.53/1531.4	690.74/1062.1	1145.5	876.43	-0.38583	297870	61003	1.0892	0.13803	0.86197	0.27605	0.46446	FALSE
gRNA_1484	Fancm	258.67/380.99	1470.7/1101.8	319.83	1286.3	2.0044	7481.3	12502	8.6433	1	2.7373e-18	5.4745e-18	2.143e-16	TRUE
gRNA_1485	Fancm	1176.4/1561.8	2308.6/1748.7	1369.1	2028.6	0.56698	74265	76145	2.3903	0.99158	0.0084182	0.016836	0.066607	TRUE
gRNA_1486	Fank1	1825.5/2657.3	2798.8/3204.5	2241.4	3001.7	0.42121	345930	140570	2.0278	0.97871	0.021291	0.042582	0.13073	TRUE
gRNA_1487	Fank1	3881.7/3383	2391.4/1571.7	3632.3	1981.5	-0.87395	124360	256300	3.2607	0.00055563	0.99944	0.0011113	0.0080634	FALSE
gRNA_1488	Fank1	2527.4/2364.5	878.38/5423	2445.9	3150.7	0.36515	13262	156710	1.7803	0.96249	0.037511	0.075022	0.19467	TRUE
gRNA_1489	Fank1	2203.6/2013.9	1605.9/1507.1	2108.8	1556.5	-0.43783	17996	130300	1.5299	0.063024	0.93698	0.12605	0.27665	FALSE
gRNA_1490	Fank1	4027.5/2271.1	2529.4/1429.4	3149.3	1979.4	-0.66972	1542400	214610	2.5254	0.0057776	0.99422	0.011555	0.049822	FALSE
gRNA_1491	Fbl	953.94/337.26	1046.7/512.86	645.6	779.77	0.27203	190150	29913	0.77578	0.78104	0.21896	0.43792	0.61657	TRUE
gRNA_1492	Fbl	73.317/640.42	173.84/453.3	356.87	313.57	-0.18606	160800	14324	0.36426	0.35783	0.64217	0.71566	0.83573	FALSE
gRNA_1493	Fbl	1577.5/1784.9	2710.6/2559.3	1681.2	2634.9	0.64796	21491	98302	3.0419	0.99882	0.0011756	0.0023511	0.014318	TRUE
gRNA_1494	Fbl	1188.7/1634.4	956.56/3317	1411.6	2136.8	0.5978	99316	79095	2.5787	0.99504	0.004959	0.009918	0.044303	TRUE
gRNA_1495	Fbl	550.29/683.41	540.82/1214.3	616.85	877.57	0.50789	8860.7	28267	1.5507	0.93951	0.060494	0.12099	0.26866	TRUE
gRNA_1496	Fbrs	4752.4/5269.4	4831.5/6412.3	5010.9	5621.9	0.16597	133620	382520	0.98798	0.83842	0.16158	0.32316	0.51044	TRUE
gRNA_1497	Fbrs	7465.1/6198.1	6690.4/6326.3	6831.6	6508.3	-0.069929	802660	562600	0.43101	0.33323	0.66677	0.66646	0.80272	FALSE
gRNA_1498	Fbrs	2644.4/1819.7	3322.2/1416.1	2232	2369.2	0.085987	340020	139840	0.36672	0.64309	0.35691	0.71382	0.83476	TRUE
gRNA_1499	Fbrs	1174.7/889.47	977.71/2025	1032.1	1501.3	0.54023	40683	53591	2.027	0.97867	0.021333	0.042666	0.13092	TRUE
gRNA_1500	Fbrs	4000.3/2954.5	4333.9/5848.2	3477.4	5091.1	0.54982	546820	242770	3.275	0.99947	0.00052834	0.0010567	0.0077447	TRUE
gRNA_1501	Fbrsl1	2101.5/2784.8	1321.7/1414.5	2443.1	1368.1	-0.8361	233460	156480	2.7176	0.0032875	0.99671	0.006575	0.032218	FALSE
gRNA_1502	Fbrsl1	5004.5/4330.2	5382.5/6723.4	4667.4	6052.9	0.37495	227310	350160	2.3415	0.9904	0.0096036	0.019207	0.073447	TRUE
gRNA_1503	Fbrsl1	1377.4/1807.8	1084.4/1024.1	1592.6	1054.2	-0.59474	92657	91901	1.7759	0.037872	0.96213	0.075743	0.19603	FALSE
gRNA_1504	Fbrsl1	6337.4/4348.8	6195.5/2531.2	5343.1	4363.4	-0.29217	1977300	414330	1.522	0.064	0.936	0.128	0.27898	FALSE
gRNA_1505	Fbrsl1	6540.9/7478.2	5789/9391.9	7009.5	7590.4	0.11485	439330	580900	0.76216	0.77702	0.22298	0.44596	0.624	TRUE
gRNA_1506	Fbxo11	9214.9/10946	8824.2/9195	10080	9009.6	-0.16198	1497900	913150	1.1204	0.13127	0.86873	0.26254	0.45017	FALSE
gRNA_1507	Fbxo11	6705.6/6052.1	5621.6/5353.5	6378.9	5487.6	-0.21709	213530	516570	1.2401	0.10747	0.89253	0.21495	0.39314	FALSE
gRNA_1508	Fbxo11	2632/3216.9	2086.9/1856.2	2924.5	1971.6	-0.56858	171070	195710	2.1539	0.015624	0.98438	0.031248	0.10457	FALSE
gRNA_1509	Fbxo11	2010.9/1062.9	2826.4/575.72	1536.9	1701.1	0.14635	449300	87920	0.55375	0.71012	0.28988	0.57975	0.73441	TRUE
gRNA_1510	Fbxo11	3200.4/3887	2445.7/2916.7	3543.7	2681.2	-0.40227	235700	248550	1.7301	0.041805	0.9582	0.08361	0.20911	FALSE
gRNA_1511	Fen1	2383.2/3603.1	2774.9/2023.3	2993.2	2399.1	-0.31904	744060	201450	1.3235	0.092831	0.90717	0.18566	0.35751	FALSE
gRNA_1512	Fen1	557.7/579.64	664.07/238.23	568.67	451.15	-0.33333	240.59	25550	0.73569	0.23096	0.76904	0.46192	0.63887	FALSE
gRNA_1513	Fen1	561.82/1026.6	561.06/2541.1	794.21	1551.1	0.9648	108010	38696	3.8476	0.99994	5.9635e-05	0.00011927	0.0012172	TRUE
gRNA_1514	Fen1	467.91/883.54	717.42/3.3087	675.73	360.36	-0.90512	86375	31657	1.7733	0.03809	0.96191	0.076179	0.19656	FALSE
gRNA_1515	Fen1	232.31/206.06	154.52/129.04	219.18	141.78	-0.62491	344.44	7821.5	0.89515	0.18535	0.81465	0.3707	0.55587	FALSE
gRNA_1516	Fkbp6	4651.9/3314	3857.5/1189.5	3983	2523.5	-0.65821	894980	287450	2.7222	0.0032427	0.99676	0.0064854	0.031918	FALSE
gRNA_1517	Fkbp6	2696.2/3724.7	1577.4/3785.2	3210.5	2681.3	-0.25976	528810	219810	1.1287	0.12952	0.87048	0.25904	0.44624	FALSE
gRNA_1518	Fkbp6	4930.4/5789	5572.9/6425.6	5359.7	5999.2	0.1626	368610	415930	0.99167	0.83932	0.16068	0.32136	0.50894	TRUE
gRNA_1519	Fkbp6	1206/1969.4	1269.3/2008.4	1587.7	1638.8	0.045684	291400	91551	0.16893	0.56707	0.43293	0.86585	0.93195	TRUE
gRNA_1520	Fkbp6	5751.7/5866.1	6606.7/5959	5808.9	6282.9	0.11315	6542.7	459760	0.69906	0.75774	0.24226	0.48452	0.66015	TRUE
gRNA_1521	Foxc1	2571.9/1308.3	4250.2/3806.7	1940.1	4028.5	1.0537	798340	117470	6.0934	1	5.5262e-10	1.1052e-09	2.463e-08	TRUE
gRNA_1522	Foxc1	3206.2/3624.6	2981.9/1611.4	3415.4	2296.6	-0.57233	87538	237400	2.2961	0.010834	0.98917	0.021668	0.080576	FALSE
gRNA_1523	Foxc1	10354/9946.5	10877/6812.7	10150	8844.9	-0.19858	83089	921060	1.3602	0.086884	0.91312	0.17377	0.34258	FALSE
gRNA_1524	Foxc1	7171.1/8788	7461.1/9067.6	7979.5	8264.4	0.050599	1307200	682610	0.34479	0.63487	0.36513	0.73025	0.84517	TRUE
gRNA_1525	Foxc1	3010.9/4195.3	1440.4/3356.7	3603.1	2398.5	-0.5869	701400	253740	2.3914	0.0083931	0.99161	0.016786	0.066497	FALSE
gRNA_1526	Fscn1	3108.1/3340.7	2704.1/3697.5	3224.4	3200.8	-0.010598	27043	221000	0.050216	0.47998	0.52002	0.95995	0.97989	FALSE
gRNA_1527	Fscn1	4228.5/3483.8	3305.6/3720.7	3856.1	3513.2	-0.13435	277310	276100	0.6527	0.25697	0.74303	0.51395	0.68228	FALSE
gRNA_1528	Fscn1	3580.2/4039.7	2898.2/4815.9	3809.9	3857	0.017723	105570	271990	0.090319	0.53598	0.46402	0.92803	0.96619	TRUE
gRNA_1529	Fscn1	4877.6/3558.6	5242.7/2139.1	4218.1	3690.9	-0.19259	869890	308720	0.94892	0.17133	0.82867	0.34266	0.52936	FALSE
gRNA_1530	Fscn1	7751/6258.9	8438.9/6309.8	7005	7374.3	0.074123	1113200	580430	0.48482	0.6861	0.3139	0.62781	0.77195	TRUE
gRNA_1531	Fubp1	3229.2/3621.6	4413/2800.9	3425.4	3606.9	0.07447	76985	238270	0.37185	0.645	0.355	0.71	0.83141	TRUE
gRNA_1532	Fubp1	2949.2/1879.7	6178.1/3573.4	2414.4	4875.8	1.0136	571810	154200	6.2679	1	1.8294e-10	3.6588e-10	8.4053e-09	TRUE
gRNA_1533	Fubp1	2252.2/1229	5603.2/2082.9	1740.6	3843	1.1422	523550	102640	6.5625	1	2.6455e-11	5.2909e-11	1.3063e-09	TRUE
gRNA_1534	Fubp1	3082.6/2261.5	5374.2/6591	2672	5982.6	1.1625	337120	174920	7.9155	1	1.2317e-15	2.4634e-15	8.5716e-14	TRUE
gRNA_1535	Fubp1	2781.1/2011.7	3267/3474.2	2396.4	3370.6	0.49196	296000	152770	2.4925	0.99366	0.0063423	0.012685	0.053718	TRUE
gRNA_1536	Fus	511.57/1179.3	201.43/453.3	845.43	327.36	-1.3661	222920	41821	2.5344	0.0056319	0.99437	0.011264	0.048884	FALSE
gRNA_1537	Fus	2214.3/3539.4	1491.9/4518.1	2876.8	3005	0.062845	877840	191760	0.2926	0.61509	0.38491	0.76983	0.87202	TRUE
gRNA_1538	Fus	738.11/982.87	253.86/1211	860.49	732.43	-0.23218	29952	42749	0.61941	0.26782	0.73218	0.53565	0.7006	FALSE
gRNA_1539	Fus	1867.5/1569.2	1830.3/1821.5	1718.3	1825.9	0.087535	44505	101010	0.3384	0.63247	0.36753	0.73506	0.84793	TRUE
gRNA_1540	Fus	2107.2/2121.4	3204.5/2152.3	2114.3	2678.4	0.34104	100.04	130730	1.5601	0.94063	0.059365	0.11873	0.26538	TRUE
gRNA_1241	G9a (Ehmt2)	727.4/87171	1616.9/1.3694e+05	43949	69276	0.65651	3736300000	5715500	10.594	1	1.5899e-26	3.1799e-26	1.5899e-24	TRUE
gRNA_1242	G9a (Ehmt2)	1675.6/2689.2	2213.9/74831	2182.4	38522	4.1411	513680	135980	98.546	1	0	0	0	TRUE
gRNA_1243	G9a (Ehmt2)	1626.2/1773.8	2591/50438	1700	26515	3.9624	10893	99667	78.602	1	0	0	0	TRUE
gRNA_1244	G9a (Ehmt2)	657.38/1009.5	1044.9/8965	833.46	5004.9	2.5847	62011	41087	20.58	1	2.0869e-94	4.1737e-94	4.2817e-92	TRUE
gRNA_1245	G9a (Ehmt2)	443.2/2960.5	1763.2/15500	1701.8	8631.5	2.3418	3168300	99803	21.935	1	6.002e-107	1.2004e-106	1.3476e-104	TRUE
gRNA_1541	Gadd45a	1843.6/866.49	1285.8/1725.5	1355.1	1505.7	0.15194	477400	75178	0.5493	0.7086	0.2914	0.5828	0.73639	TRUE
gRNA_1542	Gadd45a	3074.4/2019.1	2234.1/2901.8	2546.7	2567.9	0.011959	556800	164780	0.052243	0.52083	0.47917	0.95833	0.97921	TRUE
gRNA_1543	Gadd45a	6670.2/5066.3	6104.5/3326.9	5868.2	4715.7	-0.31539	1286300	465610	1.689	0.045607	0.95439	0.091215	0.22216	FALSE
gRNA_1544	Gadd45a	1611.3/1847.9	1920.5/329.22	1729.6	1124.8	-0.62026	27978	101830	1.8951	0.029039	0.97096	0.058078	0.16326	FALSE
gRNA_1545	Gadd45a	659.85/1515.8	1381.5/1624.6	1087.8	1503	0.46607	366330	57212	1.7359	0.95871	0.04129	0.08258	0.20791	TRUE
gRNA_1546	Gadd45b	3419.5/2277	3291.8/3925.8	2848.3	3608.8	0.34133	652640	189390	1.7476	0.95973	0.040266	0.080533	0.20454	TRUE
gRNA_1547	Gadd45b	3017.5/2244.4	1706.2/1927.3	2631	1816.8	-0.53399	298840	171590	1.9656	0.024671	0.97533	0.049341	0.14512	FALSE
gRNA_1548	Gadd45b	2949.2/3435.6	3256/2875.3	3192.4	3065.6	-0.058422	118310	218270	0.27126	0.39309	0.60691	0.78619	0.88128	FALSE
gRNA_1549	Gadd45b	2738.3/1426.1	3905.3/1748.7	2082.2	2827	0.44099	860860	128260	2.0797	0.98122	0.018778	0.037556	0.11921	TRUE
gRNA_1550	Gadd45b	1033.9/1088.1	492.07/813.95	1061	653.01	-0.69937	1472.6	55462	1.7324	0.041603	0.9584	0.083207	0.20854	FALSE
gRNA_1551	Gadd45g	2244.8/2569.8	2519.2/1632.9	2407.3	2076.1	-0.21349	52817	153630	0.84516	0.19901	0.80099	0.39802	0.58235	FALSE
gRNA_1552	Gadd45g	3006.8/2197.7	3225.6/2792.6	2602.3	3009.1	0.20948	327310	169260	0.98885	0.83863	0.16137	0.32274	0.51	TRUE
gRNA_1553	Gadd45g	3277.8/2418.6	2040/4278.2	2848.2	3159.1	0.14941	369130	189390	0.71439	0.76251	0.23749	0.47499	0.65164	TRUE
gRNA_1554	Gadd45g	3108.1/6115.1	3610.1/8270.2	4611.6	5940.1	0.36515	4520900	344960	2.2619	0.98815	0.01185	0.023701	0.08625	TRUE
gRNA_1555	Gadd45g	1505.9/1506.9	1474.4/1694.1	1506.4	1584.2	0.072635	0.53291	85756	0.26579	0.6048	0.3952	0.7904	0.88377	TRUE
gRNA_1556	Gatad1	2609.8/2933	7967.9/12310	2771.4	10139	1.8709	52254	183050	17.22	1	9.3433e-67	1.8687e-66	1.6846e-64	TRUE
gRNA_1557	Gatad1	776.01/1740.4	2123.7/1771.8	1258.2	1947.8	0.63007	465030	68556	2.6337	0.99578	0.0042231	0.0084461	0.039354	TRUE
gRNA_1558	Gatad1	3327.3/2290.4	6059.4/8180.9	2808.8	7120.1	1.3416	537560	186130	9.993	1	8.176e-24	1.6352e-23	7.4271e-22	TRUE
gRNA_1559	Gatad1	5136.3/4122.7	9070.7/18727	4629.5	13899	1.5859	513700	346620	15.745	1	3.7396e-56	7.4791e-56	6.0136e-54	TRUE
gRNA_1560	Gatad1	4217.8/3205.8	4968.6/5289	3711.8	5128.8	0.4664	512050	263300	2.7615	0.99712	0.0028767	0.0057534	0.02911	TRUE
gRNA_5781	Gatad2a	2258.8/1979.8	2843/4443.6	2119.3	3643.3	0.78137	38922	131110	4.2088	0.99999	1.2835e-05	2.567e-05	0.00031557	TRUE
gRNA_5782	Gatad2a	4221.1/4083.4	6374.9/4655.4	4152.2	5515.2	0.40942	9475.6	302730	2.4771	0.99338	0.0066233	0.013247	0.055427	TRUE
gRNA_5783	Gatad2a	2816.5/4074.5	3244/5648	3445.5	4446	0.3677	791280	240010	2.0422	0.97944	0.020564	0.041129	0.12759	TRUE
gRNA_5784	Gatad2a	2912.9/3130.2	4543.6/4273.2	3021.6	4408.4	0.54483	23608	203830	3.0719	0.99894	0.0010635	0.002127	0.013153	TRUE
gRNA_5785	Gatad2a	4948.5/3962.6	5236.2/7249.5	4455.5	6242.8	0.48651	485990	330490	3.109	0.99906	0.00093861	0.0018772	0.012045	TRUE
gRNA_5786	Gatad2b	1010/1954.6	1078.9/1838	1482.3	1458.4	-0.023376	446180	84053	0.082231	0.46723	0.53277	0.93446	0.96848	FALSE
gRNA_5787	Gatad2b	4241.7/5727.5	5756.8/7206.4	4984.6	6481.6	0.37882	1103800	380020	2.4285	0.99242	0.0075804	0.015161	0.061532	TRUE
gRNA_5788	Gatad2b	2959/3133.2	2910.1/3995.3	3046.1	3452.7	0.18072	15160	205890	0.89613	0.81491	0.18509	0.37018	0.55548	TRUE
gRNA_5789	Gatad2b	4553.1/5024	4867.4/3583.4	4788.5	4225.4	-0.18046	110900	361510	0.93664	0.17447	0.82553	0.34894	0.53566	FALSE
gRNA_5790	Gatad2b	2333/2592.8	3264.3/2079.5	2462.9	2671.9	0.11747	33760	158060	0.52574	0.70046	0.29954	0.59907	0.7496	TRUE
gRNA_1561	Gcfc2	6161.1/3836.6	10710/4481.7	4998.8	7595.7	0.6035	2701700	381370	4.2051	0.99999	1.3047e-05	2.6093e-05	0.00032011	TRUE
gRNA_1562	Gcfc2	2933.5/4025.6	3299.2/2132.5	3479.5	2715.8	-0.35738	596340	242960	1.5494	0.060645	0.93935	0.12129	0.26878	FALSE
gRNA_1563	Gcfc2	1082.5/685.63	480.12/2134.1	884.04	1307.1	0.56368	78733	44208	2.0122	0.9779	0.022099	0.044197	0.13431	TRUE
gRNA_1564	Gcfc2	3226.8/2785.5	2192.7/4478.4	3006.1	3335.6	0.14996	97347	202540	0.73194	0.7679	0.2321	0.4642	0.64099	TRUE
gRNA_1565	Gcfc2	4645.3/4669.7	5638.2/4241.8	4657.5	4940	0.084927	297.6	349240	0.47797	0.68367	0.31633	0.63267	0.77579	TRUE
gRNA_1566	Gfi1	4486.3/2656.6	3217.3/3009.3	3571.4	3113.3	-0.19799	1674100	250970	0.91447	0.18023	0.81977	0.36047	0.54742	FALSE
gRNA_1567	Gfi1	5162.7/5061.1	4838/4901.9	5111.9	4869.9	-0.069936	5158.6	392130	0.38636	0.34962	0.65038	0.69923	0.82407	FALSE
gRNA_1568	Gfi1	1714.3/667.84	1520.4/1472.4	1191.1	1496.4	0.32897	547530	64038	1.2065	0.88619	0.11381	0.22763	0.40906	TRUE
gRNA_1569	Gfi1	10723/7293.7	10669/10209	9008.4	10439	0.21264	5880900	793880	1.6058	0.94584	0.054158	0.10832	0.25038	TRUE
gRNA_1570	Gfi1	6548.3/5559.9	6520.2/8472	6054.1	7496.1	0.30819	488400	484040	2.0727	0.9809	0.019101	0.038202	0.12046	TRUE
gRNA_5421	Gfi1b	2173.1/2122.1	3102.4/4038.3	2147.6	3570.3	0.73305	1301.3	133300	3.8968	0.99995	4.874e-05	9.748e-05	0.0010226	TRUE
gRNA_5422	Gfi1b	937.47/1828.6	1337.3/1.6544	1383	669.5	-1.0456	397060	77113	2.5696	0.0050914	0.99491	0.010183	0.045249	FALSE
gRNA_5423	Gfi1b	864.15/1193.4	738.57/1305.3	1028.8	1021.9	-0.0095956	54194	53376	0.029553	0.48821	0.51179	0.97642	0.98738	FALSE
gRNA_5424	Gfi1b	2140.2/2357.1	725.7/1353.3	2248.6	1039.5	-1.1124	23524	141140	3.2185	0.00064421	0.99936	0.0012884	0.0090509	FALSE
gRNA_5425	Gfi1b	5086.9/5694.8	5053.2/3823.3	5390.9	4438.2	-0.28047	184810	418950	1.4718	0.070539	0.92946	0.14108	0.29862	FALSE
gRNA_1571	Gins1	65.079/681.19	0/1.6544	373.13	0.82719	-7.6778	189790	15139	4.0349	2.7317e-05	0.99997	5.4634e-05	0.00062037	FALSE
gRNA_1572	Gins1	1116.2/1799	1054.1/1254	1457.6	1154	-0.33664	233060	82315	1.058	0.14502	0.85498	0.29003	0.47852	FALSE
gRNA_1573	Gins1	380.59/698.23	414.81/489.69	539.41	452.25	-0.25374	50449	23928	0.56396	0.28639	0.71361	0.57278	0.7289	FALSE
gRNA_1574	Gins1	6723.7/5471	6859.6/6946.7	6097.4	6903.2	0.17904	784690	488350	1.1531	0.87556	0.12444	0.24887	0.43399	TRUE
gRNA_1575	Gins1	3130.4/2936.7	3944.9/8331.4	3033.6	6138.1	1.0166	18750	204840	6.8596	1	3.4537e-12	6.9073e-12	1.8853e-10	TRUE
gRNA_1576	Gins2	116.98/160.85	83.699/0	138.91	41.849	-1.7072	962.22	4442	1.5973	0.055104	0.9449	0.11021	0.25274	FALSE
gRNA_1577	Gins2	65.903/661.91	56.106/850.35	363.91	453.23	0.31588	177610	14676	0.73728	0.76922	0.23078	0.46157	0.63868	TRUE
gRNA_1578	Gins2	228.19/314.28	458.96/0	271.23	229.48	-0.2402	3705.8	10189	0.42016	0.33718	0.66282	0.67437	0.80946	FALSE
gRNA_1579	Gins2	624.43/724.92	281.45/550.91	674.67	416.18	-0.69567	5049.1	31596	1.4547	0.07287	0.92713	0.14574	0.30565	FALSE
gRNA_1580	Gins2	1962.3/1515.1	1481.7/2026.6	1738.7	1754.2	0.012808	99990	102500	0.048456	0.51932	0.48068	0.96135	0.98017	TRUE
gRNA_1581	Gins3	1081.6/773.84	1766.9/554.21	927.73	1160.5	0.3227	47367	46940	1.0745	0.85871	0.14129	0.28258	0.47057	TRUE
gRNA_1582	Gins3	773.53/1261.6	1391.6/1637.8	1017.6	1514.7	0.57348	119090	52654	2.1666	0.98487	0.015131	0.030262	0.10213	TRUE
gRNA_1583	Gins3	1232.4/1512.1	1988.5/393.74	1372.2	1191.1	-0.20403	39121	76365	0.65536	0.25612	0.74388	0.51223	0.68171	FALSE
gRNA_1584	Gins3	1410.3/1201.5	1426.6/1224.2	1305.9	1325.4	0.021337	21797	71803	0.072669	0.52897	0.47103	0.94207	0.97196	TRUE
gRNA_1585	Gins3	2345.3/3657.2	2273.7/6693.6	3001.3	4483.6	0.57894	860530	202130	3.2972	0.99951	0.00048836	0.00097671	0.0072878	TRUE
gRNA_1586	Gins4	2514.2/1016.2	1863.4/1335.1	1765.2	1599.3	-0.14235	1122000	104450	0.51347	0.30381	0.69619	0.60762	0.75594	FALSE
gRNA_1587	Gins4	5234.3/4054.5	4459/4178.9	4644.4	4319	-0.10478	696000	348020	0.55165	0.29059	0.70941	0.58119	0.73529	FALSE
gRNA_1588	Gins4	3637/3566.8	3986.3/3891.1	3601.9	3938.7	0.12892	2466.4	253640	0.66871	0.74816	0.25184	0.50368	0.67467	TRUE
gRNA_1589	Gins4	1084.1/555.18	2436.5/709.73	819.64	1573.1	0.9397	139880	40242	3.7559	0.99991	8.6347e-05	0.00017269	0.0016627	TRUE
gRNA_1590	Gins4	11.533/0	0/0	5.7665	0	-2.7584	66.505	86.947	2.0039	0.022538	0.97746	0.045077	0.13615	FALSE
gRNA_1236	GLP (Ehmt1)	2375/813.87	2505.4/2832.3	1594.4	2668.9	0.74283	1218500	92031	3.5417	0.9998	0.00019875	0.0003975	0.0034282	TRUE
gRNA_1237	GLP (Ehmt1)	3842.1/2834.4	2930.4/21897	3338.3	12414	1.8944	507720	230750	18.893	1	6.5059e-80	1.3012e-79	1.2097e-77	TRUE
gRNA_1238	GLP (Ehmt1)	1215.9/1381.6	1717.2/10059	1298.8	5887.9	2.1797	13734	71315	17.185	1	1.7332e-66	3.4665e-66	3.0784e-64	TRUE
gRNA_1239	GLP (Ehmt1)	18769/1773	1269.3/12755	10271	7012.2	-0.55057	144430000	934720	3.3707	0.00037488	0.99963	0.00074976	0.0059202	FALSE
gRNA_1240	GLP (Ehmt1)	4842.2/14540	4239.2/14411	9691	9325.2	-0.055509	47022000	869460	0.39233	0.34741	0.65259	0.69481	0.82173	FALSE
gRNA_5701	Gltscr2	3674.9/2596.5	4004.7/3490.7	3135.7	3747.7	0.25714	581470	213460	1.3246	0.90735	0.092652	0.1853	0.35705	TRUE
gRNA_5702	Gltscr2	958.89/1581.8	614.4/1330.1	1270.3	972.26	-0.38544	194000	69378	1.1316	0.12889	0.87111	0.25778	0.44499	FALSE
gRNA_5703	Gltscr2	1711.8/1493.6	2018/1292.1	1602.7	1655	0.046314	23818	92626	0.1719	0.56824	0.43176	0.86351	0.93059	TRUE
gRNA_5704	Gltscr2	181.23/331.33	329.28/0	256.28	164.64	-0.63531	11264	9496.5	0.95432	0.16996	0.83004	0.33992	0.52643	FALSE
gRNA_5705	Gltscr2	532.17/595.2	1872.6/14.889	563.68	943.77	0.74251	1987	25272	2.3909	0.99159	0.0084062	0.016812	0.066556	TRUE
gRNA_1591	Glyr1	3680.7/2042.8	2563.4/1937.3	2861.7	2250.3	-0.34662	1341300	190510	1.4008	0.080634	0.91937	0.16127	0.32649	FALSE
gRNA_1592	Glyr1	5147.8/5370.2	5291.4/5666.2	5259	5478.8	0.059063	24719	406230	0.34488	0.63491	0.36509	0.73019	0.84517	TRUE
gRNA_1593	Glyr1	3991.2/3550.5	3706.7/2744.6	3770.9	3225.6	-0.22525	97138	268520	1.0522	0.14636	0.85364	0.29272	0.48153	FALSE
gRNA_1594	Glyr1	5575.4/3156.1	5975.7/3350.1	4365.8	4662.9	0.094978	2926400	322220	0.52348	0.69968	0.30032	0.60064	0.75064	TRUE
gRNA_1595	Glyr1	5953.5/4488.1	5736.6/3925.8	5220.8	4831.2	-0.11187	1073700	402560	0.61406	0.26959	0.73041	0.53918	0.70276	FALSE
gRNA_1596	Gm10093	1150.8/1698.9	1135/449.99	1424.9	792.49	-0.84555	150190	80023	2.2355	0.012694	0.98731	0.025388	0.090616	FALSE
gRNA_1597	Gm10093	7603.5/5118.9	6271.9/5882.9	6361.2	6077.4	-0.065835	3086700	514790	0.39555	0.34622	0.65378	0.69243	0.82055	FALSE
gRNA_1598	Gm10093	1485.3/2585.4	808.47/2448.5	2035.3	1628.5	-0.32157	605120	124680	1.1523	0.12461	0.87539	0.24922	0.43409	FALSE
gRNA_1599	Gm10093	3609/3073.9	3966/1134.9	3341.4	2550.5	-0.38957	143190	231020	1.6456	0.049919	0.95008	0.099838	0.23619	FALSE
gRNA_1600	Gm10093	2370/2512.8	2093.4/2967.9	2441.4	2530.7	0.051791	10185	156340	0.22578	0.58931	0.41069	0.82138	0.9037	TRUE
gRNA_5556	Gm14483	4448.4/4344.3	3393.9/3960.6	4396.4	3677.3	-0.25762	5420.1	325040	1.2614	0.10359	0.89641	0.20718	0.38426	FALSE
gRNA_5557	Gm14483	6794.6/6390.8	7009.5/6265.1	6592.7	6637.3	0.0097271	81500	538220	0.060803	0.52424	0.47576	0.95152	0.97652	TRUE
gRNA_5558	Gm14483	3525/1647	2827.4/1895.9	2586	2361.6	-0.13088	1763400	167940	0.54746	0.29203	0.70797	0.58406	0.7372	FALSE
gRNA_5559	Gm14483	477.8/103.03	500.35/928.1	290.41	714.23	1.2953	70224	11091	4.0243	0.99997	2.8653e-05	5.7305e-05	0.00064455	TRUE
gRNA_5560	Gm14483	4172.5/3380.7	4711/4188.9	3776.6	4450	0.23664	313430	269030	1.2982	0.90289	0.09711	0.19422	0.36862	TRUE
gRNA_5761	Grm7	1084.9/738.26	1079.8/944.65	911.59	1012.2	0.15091	60088	45927	0.46958	0.68067	0.31933	0.63866	0.78014	TRUE
gRNA_5762	Grm7	1697.8/900.59	1523.1/775.9	1299.2	1149.5	-0.17646	317790	71344	0.56042	0.2876	0.7124	0.5752	0.73097	FALSE
gRNA_5763	Grm7	4120.6/3947	3799.6/4920.1	4033.8	4359.8	0.1121	15059	292020	0.60332	0.72685	0.27315	0.5463	0.70873	TRUE
gRNA_5764	Grm7	3757.3/3191.7	3716.8/2602.3	3474.5	3159.6	-0.13705	159930	242520	0.63954	0.26124	0.73876	0.52247	0.69001	FALSE
gRNA_5765	Grm7	2987/4204.2	3176.9/2428.6	3595.6	2802.7	-0.35929	740770	253090	1.5761	0.057503	0.9425	0.11501	0.25973	FALSE
gRNA_1601	Gse1	3260.5/3746.9	2305.9/5689.4	3503.7	3997.6	0.1902	118270	245060	0.9977	0.84079	0.15921	0.31842	0.50577	TRUE
gRNA_1602	Gse1	871.56/1876	681.55/1239.1	1373.8	960.34	-0.51611	504490	76473	1.4952	0.067436	0.93256	0.13487	0.28907	FALSE
gRNA_1603	Gse1	2402.2/2499.4	3009.5/2610.6	2450.8	2810	0.19727	4729.3	157090	0.9064	0.81764	0.18236	0.36472	0.55102	TRUE
gRNA_1604	Gse1	3108.1/1419.4	3148.4/1014.1	2263.8	2081.2	-0.12124	1425800	142320	0.48389	0.31423	0.68577	0.62847	0.7726	FALSE
gRNA_1605	Gse1	3924.5/3882.5	2079.6/3634.7	3903.5	2857.1	-0.45008	880.86	280330	1.9763	0.024058	0.97594	0.048115	0.14272	FALSE
gRNA_1606	Gsg2	3807.5/4050.1	3229.3/2842.2	3928.8	3035.8	-0.37192	29408	282590	1.6799	0.046485	0.95351	0.09297	0.2248	FALSE
gRNA_1607	Gsg2	1055.3/1586.2	1152.5/2081.2	1320.7	1616.8	0.29162	140960	72818	1.0972	0.86373	0.13627	0.27254	0.46139	TRUE
gRNA_1608	Gsg2	7448.7/7804.4	6501.8/4473.4	7626.5	5487.6	-0.47477	63261	645220	2.6628	0.003875	0.99612	0.00775	0.036802	FALSE
gRNA_1609	Gsg2	1709.4/569.26	1894.7/914.87	1139.3	1404.8	0.30196	649910	60597	1.0785	0.85959	0.14041	0.28082	0.46838	TRUE
gRNA_1610	Gsg2	778.48/630.78	646.6/23.161	704.63	334.88	-1.071	10907	33348	2.0258	0.02139	0.97861	0.042781	0.13102	FALSE
gRNA_1611	Gtf2i	1565.2/1630.7	2697.7/2388.9	1597.9	2543.3	0.67015	2145.4	92284	3.1119	0.99907	0.00092937	0.0018587	0.011995	TRUE
gRNA_1612	Gtf2i	2910.4/2438.6	3323.1/5854.8	2674.5	4589	0.77866	111300	175130	4.5747	1	2.3845e-06	4.7689e-06	6.7559e-05	TRUE
gRNA_1613	Gtf2i	7632.4/7055	10678/12353	7343.7	11516	0.64897	166690	615570	5.3177	1	5.255e-08	1.051e-07	1.9242e-06	TRUE
gRNA_1614	Gtf2i	4148.6/5633.3	3924.6/3330.2	4890.9	3627.4	-0.43106	1102200	371150	2.074	0.019042	0.98096	0.038083	0.12024	FALSE
gRNA_1615	Gtf2i	5030/3836.6	5648.3/3765.3	4433.3	4706.8	0.086349	712160	328440	0.47725	0.68341	0.31659	0.63319	0.776	TRUE
gRNA_1616	Gtf3c4	1025.6/495.88	1980.3/1335.1	760.75	1657.7	1.1226	140310	36680	4.6832	1	1.4125e-06	2.8249e-06	4.1197e-05	TRUE
gRNA_1617	Gtf3c4	271.85/89.688	484.72/0	180.77	242.36	0.42098	16591	6158.2	0.78484	0.7814	0.2186	0.43719	0.61584	TRUE
gRNA_1618	Gtf3c4	782.6/779.03	871.02/441.72	780.81	656.37	-0.25012	6.3646	37886	0.63941	0.26128	0.73872	0.52256	0.69001	FALSE
gRNA_1619	Gtf3c4	56.841/63.004	149/0	59.923	74.501	0.30952	18.991	1567	0.36828	0.61888	0.38112	0.76224	0.86569	TRUE
gRNA_1620	Gtf3c4	263.61/191.98	54.266/1.6544	227.79	27.96	-2.9819	2565.7	8204.5	2.4192	0.007778	0.99222	0.015556	0.062581	FALSE
gRNA_1621	Gzf1	4167.5/4012.3	4366.1/4564.4	4089.9	4465.3	0.12666	12055	297080	0.6887	0.75449	0.24551	0.49101	0.66514	TRUE
gRNA_1622	Gzf1	1360.9/2410.5	1764.1/2551	1885.7	2157.6	0.19423	550800	113380	0.80747	0.7903	0.2097	0.4194	0.60157	TRUE
gRNA_1623	Gzf1	326.22/208.28	274.09/0	267.25	137.05	-0.95845	6954.3	10004	1.3221	0.093069	0.90693	0.18614	0.35796	FALSE
gRNA_1624	Gzf1	2373.3/2623.9	2378.5/1790	2498.6	2084.3	-0.26148	31404	160920	1.0329	0.15081	0.84919	0.30163	0.48968	FALSE
gRNA_1625	Gzf1	5437/4074.5	7385.7/4820.8	4755.8	6103.3	0.35985	928160	358430	2.2508	0.9878	0.012199	0.024398	0.088194	TRUE
gRNA_1626	H2afx	2264.6/1943.5	2165.1/924.79	2104	1545	-0.44534	51550	129940	1.551	0.060455	0.93954	0.12091	0.26864	FALSE
gRNA_1627	H2afx	391.3/422.5	318.24/540.98	406.9	429.61	0.07817	486.74	16859	0.17491	0.56905	0.43095	0.86189	0.92997	TRUE
gRNA_1628	H2afx	1007.5/634.49	857.22/868.54	820.99	862.88	0.071717	69565	40324	0.20863	0.58262	0.41738	0.83476	0.91285	TRUE
gRNA_1629	H2afx	107.09/320.21	122.33/1.6544	213.65	61.992	-1.7688	22710	7577.2	1.8261	0.033915	0.96609	0.06783	0.18144	FALSE
gRNA_1630	H2afx	5938.7/6594.7	6296.7/4461.8	6266.7	5379.3	-0.22025	215180	505290	1.2484	0.10594	0.89406	0.21189	0.3894	FALSE
gRNA_1631	H2afz	1171.4/1263	1901.2/1037.3	1217.2	1469.2	0.27124	4197.7	65792	0.98242	0.83705	0.16295	0.3259	0.51326	TRUE
gRNA_1632	H2afz	1337.8/685.63	2275.5/449.99	1011.7	1362.7	0.42932	212680	52280	1.5352	0.93763	0.06237	0.12474	0.27408	TRUE
gRNA_1633	H2afz	158.99/168.26	0/0	163.62	0	-7.363	42.945	5442.2	3.5186	0.00021688	0.99978	0.00043376	0.0036975	FALSE
gRNA_1634	H2afz	58.489/12.601	223.5/0	35.545	111.75	1.6254	1052.9	820.95	2.6597	0.99562	0.0043806	0.0087613	0.040505	TRUE
gRNA_1635	H2afz	3676.6/2679.5	3233/4069.8	3178	3651.4	0.20024	497030	217050	1.016	0.84518	0.15482	0.30964	0.49714	TRUE
gRNA_1636	H3f3a	2736.6/2854.5	2511.9/1411.2	2795.5	1961.5	-0.51093	6943.8	185040	1.9388	0.026261	0.97374	0.052523	0.15215	FALSE
gRNA_1637	H3f3a	4594.3/3516.4	3130/2460.1	4055.3	2795	-0.5368	580910	293960	2.3245	0.010049	0.98995	0.020098	0.075878	FALSE
gRNA_1638	H3f3a	3902.3/4513.3	4183.1/5108.7	4207.8	4645.9	0.14286	186690	307780	0.78969	0.78514	0.21486	0.42971	0.60948	TRUE
gRNA_1639	H3f3a	1030.6/1774.5	1433/509.55	1402.5	971.27	-0.52962	276720	78466	1.5395	0.061836	0.93816	0.12367	0.27253	FALSE
gRNA_1640	H3f3a	522.28/898.37	444.25/461.57	710.32	452.91	-0.6481	70720	33684	1.4029	0.080323	0.91968	0.16065	0.32567	FALSE
gRNA_1641	H3f3b	2047.1/1576.6	2205.6/1043.9	1811.8	1624.8	-0.15715	110690	107890	0.5696	0.28448	0.71552	0.56895	0.72598	FALSE
gRNA_1642	H3f3b	395.42/405.45	198.67/494.66	400.43	346.66	-0.20747	50.336	16527	0.41993	0.33727	0.66273	0.67454	0.8095	FALSE
gRNA_1643	H3f3b	3237.5/2987.1	2882.5/2699.9	3112.3	2791.2	-0.15702	31334	211480	0.69817	0.24253	0.75747	0.48507	0.66075	FALSE
gRNA_1644	H3f3b	1314.8/959.15	2266.3/1953.8	1137	2110.1	0.89152	63231	60441	3.9582	0.99996	3.7764e-05	7.5528e-05	0.00081966	TRUE
gRNA_1645	H3f3b	5277.2/5464.3	4884/5140.1	5370.7	5012	-0.099703	17512	417000	0.55547	0.28929	0.71071	0.57857	0.73358	FALSE
gRNA_1646	H3f3c	1070.9/1099.2	1426.6/2178.8	1085.1	1802.7	0.73182	400.92	57032	3.0049	0.99867	0.0013285	0.002657	0.015746	TRUE
gRNA_1647	H3f3c	0/25.202	0/0	12.601	0	-3.7656	317.56	227.92	2.2944	0.010885	0.98912	0.02177	0.080755	FALSE
gRNA_1648	H3f3c	1553.7/2240.7	1344.7/1773.5	1897.2	1559.1	-0.28299	236030	114250	1.0003	0.15859	0.84141	0.31717	0.50473	FALSE
gRNA_1649	H3f3c	1421/1360.1	1539.7/62.866	1390.6	801.28	-0.79456	1853.2	77637	2.115	0.017214	0.98279	0.034429	0.11231	FALSE
gRNA_1650	H3f3c	2273.6/2101.4	1243.5/744.47	2187.5	994	-1.1372	14839	136380	3.2318	0.00061499	0.99939	0.00123	0.0087961	FALSE
gRNA_1651	Hace1	2716/1930.2	2717/2149	2323.1	2433	0.066671	308790	146970	0.28673	0.61284	0.38716	0.77432	0.87435	TRUE
gRNA_1652	Hace1	7764.2/9505.5	6153.2/8948.5	8634.8	7550.9	-0.1935	1516100	753090	1.2491	0.10582	0.89418	0.21164	0.38917	FALSE
gRNA_1653	Hace1	5407.3/5028.5	6258.1/5085.5	5217.9	5671.8	0.12032	71764	402280	0.71566	0.7629	0.2371	0.4742	0.65101	TRUE
gRNA_1654	Hace1	3345.4/2013.9	2196.4/3833.2	2679.7	3014.8	0.16995	886420	175540	0.79989	0.78811	0.21189	0.42377	0.60504	TRUE
gRNA_1655	Hace1	8827.7/12200	9159/13629	10514	11394	0.11597	5685700	962300	0.89719	0.81519	0.18481	0.36962	0.55548	TRUE
gRNA_1656	Hat1	3556.3/2896	3240.3/2547.7	3226.1	2894	-0.15667	218010	221140	0.70619	0.24004	0.75996	0.48007	0.65614	FALSE
gRNA_1657	Hat1	2941.7/3829.9	2325.2/3422.9	3385.8	2874	-0.23636	394430	234840	1.0561	0.14546	0.85454	0.29092	0.4791	FALSE
gRNA_1658	Hat1	177.11/805.71	81.859/800.72	491.41	441.29	-0.15488	197570	21312	0.344	0.36542	0.63458	0.73085	0.84536	FALSE
gRNA_1659	Hat1	1340.3/976.19	1301.5/931.41	1158.2	1116.4	-0.05299	66286	61851	0.1681	0.43325	0.56675	0.8665	0.93218	FALSE
gRNA_1660	Hat1	1458.1/1243.8	922.53/1768.5	1350.9	1345.5	-0.0057891	22967	74894	0.019784	0.49211	0.50789	0.98422	0.99119	FALSE
gRNA_1661	Hbp1	1356/3142.1	1424.7/2418.7	2249	1921.7	-0.22679	1595100	141170	0.87112	0.19184	0.80816	0.38369	0.56869	FALSE
gRNA_1662	Hbp1	1277.7/2653.6	1226/1672.6	1965.6	1449.3	-0.43937	946550	119400	1.4943	0.06755	0.93245	0.1351	0.28926	FALSE
gRNA_1663	Hbp1	5214.6/5478.4	6345.5/5102.1	5346.5	5723.8	0.09836	34805	414660	0.58592	0.72103	0.27897	0.55793	0.717	TRUE
gRNA_1664	Hbp1	1388.1/3078.3	1260.1/3356.7	2233.2	2308.4	0.047763	1428400	139930	0.20104	0.57967	0.42033	0.84067	0.91678	TRUE
gRNA_1665	Hbp1	1589.1/1418.7	1711.7/2125.9	1503.9	1918.8	0.35128	14514	85579	1.4182	0.92194	0.078064	0.15613	0.32022	TRUE
gRNA_1666	Hcfc1	944.06/544.06	653.95/0	744.06	326.98	-1.1838	79999	35683	2.2091	0.013583	0.98642	0.027166	0.094636	FALSE
gRNA_1667	Hcfc1	80.731/56.333	0/0	68.532	0	-6.1196	297.63	1850.4	3.0161	0.0012802	0.99872	0.0025605	0.015328	FALSE
gRNA_1668	Hcfc1	528.87/445.48	343.07/946.3	487.17	644.69	0.40344	3477.2	21084	1.0848	0.86094	0.13906	0.27813	0.46603	TRUE
gRNA_1669	Hcfc1	874.04/1498	950.12/1359.9	1186	1155	-0.038204	194680	63701	0.12291	0.45109	0.54891	0.90218	0.95498	FALSE
gRNA_1670	Hcfc1	36.247/111.18	0/0	73.715	0	-6.2233	2807.8	2025.3	3.0532	0.0011322	0.99887	0.0022645	0.013919	FALSE
gRNA_1671	Hcfc2	2303.3/2824.8	2064/2102.7	2564.1	2083.3	-0.29941	135990	166170	1.1793	0.11914	0.88086	0.23829	0.42234	FALSE
gRNA_1672	Hcfc2	3594.2/3001.2	2485.2/2064.7	3297.7	2274.9	-0.53544	175800	227260	2.1454	0.01596	0.98404	0.031919	0.10622	FALSE
gRNA_1673	Hcfc2	1360.1/1274.2	1459.7/1469.1	1317.1	1464.4	0.15279	3689.6	72570	0.54664	0.70769	0.29231	0.58463	0.73756	TRUE
gRNA_1674	Hcfc2	4605.8/3122	4136.2/4023.4	3863.9	4079.8	0.07842	1100700	276800	0.41036	0.65923	0.34077	0.68154	0.81257	TRUE
gRNA_1675	Hcfc2	1159.9/504.03	1142.3/6.6175	831.96	574.48	-0.53348	215070	40995	1.2718	0.10173	0.89827	0.20345	0.37996	FALSE
gRNA_1676	Hdac1	1557/1131.9	668.67/668.37	1344.4	668.52	-1.0068	90356	74443	2.4772	0.0066206	0.99338	0.013241	0.055427	FALSE
gRNA_1677	Hdac1	1416.9/2241.5	574.85/466.53	1829.2	520.69	-1.8107	339950	109180	3.9602	3.7439e-05	0.99996	7.4878e-05	0.00081747	FALSE
gRNA_1678	Hdac1	1914.5/3575.7	1783.4/2989.4	2745.1	2386.4	-0.20191	1379800	180890	0.84323	0.19955	0.80045	0.3991	0.58279	FALSE
gRNA_1679	Hdac1	1931/2273.3	1013.6/1940.6	2102.1	1477.1	-0.50882	58614	129790	1.735	0.041371	0.95863	0.082742	0.20799	FALSE
gRNA_1680	Hdac1	3141.1/2140.7	1057.7/1414.5	2640.9	1236.1	-1.0946	500430	172390	3.3834	0.00035803	0.99964	0.00071605	0.0056959	FALSE
gRNA_1681	Hdac10	2016.6/2655.1	1274.8/2915	2335.8	2094.9	-0.15699	203810	147980	0.62636	0.26554	0.73446	0.53108	0.69648	FALSE
gRNA_1682	Hdac10	3613.1/3239.9	4602.5/2946.4	3426.5	3774.5	0.1395	69648	238360	0.71271	0.76199	0.23801	0.47602	0.65246	TRUE
gRNA_1683	Hdac10	4329.8/3004.2	5094.6/3551.9	3667	4323.3	0.23746	878640	259350	1.2886	0.90124	0.098763	0.19753	0.37251	TRUE
gRNA_1684	Hdac10	3094.1/3277	3075.7/4284.8	3185.5	3680.3	0.20821	16712	217690	1.0603	0.8555	0.1445	0.289	0.47752	TRUE
gRNA_1685	Hdac10	1267.8/2070.2	959.32/989.31	1669	974.32	-0.77593	321950	97416	2.2258	0.013014	0.98699	0.026027	0.091961	FALSE
gRNA_1686	Hdac11	5125.6/5667.4	5863.5/4668.6	5396.5	5266.1	-0.03529	146780	419490	0.20138	0.4202	0.5798	0.8404	0.91666	FALSE
gRNA_1687	Hdac11	4643.7/4094.5	4326.6/4392.4	4369.1	4359.5	-0.0031846	150780	322530	0.016967	0.49323	0.50677	0.98646	0.99224	FALSE
gRNA_1688	Hdac11	2607.3/2675.1	3135.5/1960.4	2641.2	2548	-0.051823	2298.6	172420	0.22452	0.41118	0.58882	0.82236	0.90444	FALSE
gRNA_1689	Hdac11	4244.1/3762.5	4701.8/4774.5	4003.3	4738.2	0.24309	116010	289280	1.3663	0.91408	0.085916	0.17183	0.34012	TRUE
gRNA_1690	Hdac11	3769.6/4694.2	3153.9/10067	4231.9	6610.4	0.6433	427390	309970	4.272	0.99999	9.6863e-06	1.9373e-05	0.00024421	TRUE
gRNA_1691	Hdac2	4333.1/3348.1	4454.4/4192.2	3840.6	4323.3	0.17076	485110	274720	0.92092	0.82145	0.17855	0.35709	0.5441	TRUE
gRNA_1692	Hdac2	2817.3/1602.5	3261.5/2661.9	2209.9	2961.7	0.42225	737890	138120	2.0227	0.97845	0.02155	0.0431	0.13185	TRUE
gRNA_1693	Hdac2	1562.7/2056.2	3035.2/3346.8	1809.4	3191	0.81812	121740	107710	4.2096	0.99999	1.279e-05	2.5581e-05	0.00031557	TRUE
gRNA_1694	Hdac2	6699.8/3372.6	8562.1/4121	5036.2	6341.6	0.33244	5535400	384920	2.104	0.98231	0.01769	0.035379	0.11469	TRUE
gRNA_1695	Hdac2	5024.3/3154.7	4072.7/2923.3	4089.5	3498	-0.22532	1747700	297040	1.0852	0.13891	0.86109	0.27783	0.46565	FALSE
gRNA_1696	Hdac3	745.53/844.26	1009/239.88	794.89	624.43	-0.34771	4873.8	38737	0.86615	0.1932	0.8068	0.38641	0.57192	FALSE
gRNA_1697	Hdac3	1490.2/2027.3	1804.6/1750.3	1758.7	1777.5	0.015261	144200	103970	0.058035	0.52314	0.47686	0.95372	0.97788	TRUE
gRNA_1698	Hdac3	172.17/952.47	794.68/724.61	562.32	759.65	0.43326	304440	25197	1.2431	0.89306	0.10694	0.21387	0.39155	TRUE
gRNA_1699	Hdac3	245.49/137.13	936.32/855.31	191.31	895.82	2.2214	5871.1	6606.7	8.6675	1	2.2293e-18	4.4587e-18	1.7569e-16	TRUE
gRNA_1700	Hdac3	2.4714/205.32	1.8395/0	103.9	0.91977	-5.7719	20574	3098.7	3.0331	0.0012104	0.99879	0.0024209	0.014623	FALSE
gRNA_1701	Hdac4	3034/3968.5	3508/4394	3501.3	3951	0.1743	436660	244850	0.90889	0.8183	0.1817	0.36341	0.5495	TRUE
gRNA_1702	Hdac4	3476.4/5336.1	3908.1/4706.7	4406.2	4307.4	-0.032724	1729300	325940	0.17313	0.43127	0.56873	0.86255	0.93008	FALSE
gRNA_1703	Hdac4	3521.7/2870	2850.4/2600.7	3195.9	2725.5	-0.2296	212330	218560	1.0061	0.15719	0.84281	0.31439	0.50212	FALSE
gRNA_1704	Hdac4	2177.3/2761.8	1584.8/2400.5	2469.5	1992.6	-0.30943	170840	158590	1.1976	0.11554	0.88446	0.23108	0.41285	FALSE
gRNA_1705	Hdac4	2479.6/3339.2	1546.1/5962.4	2909.4	3754.2	0.36768	369480	194460	1.9158	0.97231	0.027694	0.055389	0.15796	TRUE
gRNA_1706	Hdac5	2899.7/4306.5	2832/5077.3	3603.1	3954.6	0.13425	989540	253740	0.69778	0.75734	0.24266	0.48532	0.6608	TRUE
gRNA_1707	Hdac5	5213.7/6023.9	6198.3/7434.7	5618.8	6816.5	0.27872	328220	441110	1.8033	0.96433	0.03567	0.071341	0.18774	TRUE
gRNA_1708	Hdac5	6485.7/8533	5840.5/6018.6	7509.3	5929.6	-0.34071	2095800	632900	1.9857	0.023531	0.97647	0.047061	0.1405	FALSE
gRNA_1709	Hdac5	2075.1/2941.9	2134.8/1308.6	2508.5	1721.7	-0.54275	375680	161710	1.9566	0.025194	0.97481	0.050389	0.14733	FALSE
gRNA_1710	Hdac5	7766.6/6232.2	6809.9/3437.8	6999.4	5123.9	-0.44993	1177200	579860	2.463	0.0068881	0.99311	0.013776	0.057244	FALSE
gRNA_1711	Hdac6	4041.5/5117.4	5023.8/5537.2	4579.5	5280.5	0.20545	578810	341970	1.1988	0.88469	0.11531	0.23062	0.41281	TRUE
gRNA_1712	Hdac6	2979.6/2411.9	4147.2/2087.8	2695.8	3117.5	0.20962	161130	176860	1.0028	0.84202	0.15798	0.31595	0.50346	TRUE
gRNA_1713	Hdac6	9041.9/6919.3	11017/9736	7980.6	10376	0.3787	2252600	682730	2.8996	0.99813	0.0018682	0.0037364	0.02068	TRUE
gRNA_1714	Hdac6	4179.1/4555.6	6155.1/4463.5	4367.3	5309.3	0.28171	70880	322370	1.6591	0.95145	0.048552	0.097104	0.23139	TRUE
gRNA_1715	Hdac6	2800.9/3105	2763.9/2456.7	2952.9	2610.3	-0.17786	46246	198090	0.76979	0.22071	0.77929	0.44142	0.61989	FALSE
gRNA_1716	Hdac7	7541.8/7259.6	8374.5/9736	7400.7	9055.2	0.29106	39815	621520	2.0987	0.98208	0.017921	0.035841	0.11567	TRUE
gRNA_1717	Hdac7	6849.8/7213.6	5982.2/8978.3	7031.7	7480.2	0.089196	66188	583190	0.58733	0.72151	0.27849	0.55698	0.71639	TRUE
gRNA_1718	Hdac7	3898.2/3084.2	4238.3/1785.1	3491.2	3011.7	-0.21309	331230	243970	0.97082	0.16582	0.83418	0.33164	0.51811	FALSE
gRNA_1719	Hdac7	2346.1/3697.2	2597.4/3020.9	3021.7	2809.2	-0.10518	912730	203840	0.47074	0.31891	0.68109	0.63782	0.77959	FALSE
gRNA_1720	Hdac7	1136.8/1429.1	1822.1/2000.1	1283	1911.1	0.57456	42708	70237	2.3702	0.99111	0.0088903	0.017781	0.069521	TRUE
gRNA_1721	Hdac8	6115/5880.1	5902.1/6346.2	5997.6	6124.2	0.030132	27569	478420	0.18304	0.57262	0.42738	0.85477	0.92554	TRUE
gRNA_1722	Hdac8	4198.8/4375.5	3198.9/2522.9	4287.1	2860.9	-0.58336	15598	315020	2.5411	0.0055257	0.99447	0.011051	0.048314	FALSE
gRNA_1723	Hdac8	8480.9/11619	8947.5/12773	10050	10860	0.11185	4925400	909750	0.84952	0.8022	0.1978	0.39559	0.58003	TRUE
gRNA_1724	Hdac8	5427.1/5752.7	2921.2/4987.9	5589.9	3954.6	-0.49919	52993	438280	2.4702	0.0067525	0.99325	0.013505	0.056311	FALSE
gRNA_1725	Hdac8	3716.9/5196	2425.4/5859.8	4456.5	4142.6	-0.10533	1093800	330570	0.54587	0.29258	0.70742	0.58515	0.73756	FALSE
gRNA_1726	Hdac9	3713.6/5843.1	4875.7/5547.1	4778.4	5211.4	0.12513	2267300	360550	0.72119	0.7646	0.2354	0.4708	0.64768	TRUE
gRNA_1727	Hdac9	3519.2/3918.1	1773.3/6584.4	3718.7	4178.9	0.16828	79564	263910	0.8958	0.81482	0.18518	0.37036	0.55549	TRUE
gRNA_1728	Hdac9	90.616/631.52	0/0	361.07	0	-8.5001	146290	14534	4.1411	1.7282e-05	0.99998	3.4565e-05	0.00041042	FALSE
gRNA_1729	Hdac9	5189/4634.1	3646/4198.8	4911.6	3922.4	-0.32439	153950	373100	1.6195	0.052673	0.94733	0.10535	0.24542	FALSE
gRNA_1730	Hdac9	1358.4/1514.3	1834.9/1277.2	1436.4	1556.1	0.11538	12153	80828	0.42097	0.66311	0.33689	0.67378	0.80937	TRUE
gRNA_1731	Hdgf	2975.5/2388.2	1769.6/550.91	2681.9	1160.3	-1.2081	172450	175730	3.6298	0.00014182	0.99986	0.00028363	0.0025726	FALSE
gRNA_1732	Hdgf	6621.6/4296.1	4460.9/2915	5458.9	3687.9	-0.56566	2703800	425530	2.7148	0.003316	0.99668	0.006632	0.032424	FALSE
gRNA_1733	Hdgf	1644.3/1971.7	2128.3/1009.2	1808	1568.8	-0.20463	53590	107600	0.72925	0.23292	0.76708	0.46585	0.64233	FALSE
gRNA_1734	Hdgf	1625.3/1624.8	2016.1/2297.9	1625	2157	0.40834	0.15769	94235	1.733	0.95845	0.041552	0.083103	0.20837	TRUE
gRNA_1735	Hdgf	3414.6/4085.6	4962.1/4514.8	3750.1	4738.5	0.3374	225150	266690	1.9138	0.97218	0.02782	0.05564	0.1584	TRUE
gRNA_5796	Hdgfrp2	1276.9/1159.3	1657.4/428.48	1218.1	1043	-0.22373	6913.7	65848	0.68245	0.24748	0.75252	0.49495	0.66779	FALSE
gRNA_5797	Hdgfrp2	2164.1/2351.9	3206.3/2471.6	2258	2839	0.33019	17639	141870	1.5424	0.93852	0.061483	0.12297	0.27168	TRUE
gRNA_5798	Hdgfrp2	4385.8/4430.3	6274.6/8314.9	4408.1	7294.8	0.72658	988.94	326110	5.0549	1	2.1527e-07	4.3053e-07	7.2775e-06	TRUE
gRNA_5799	Hdgfrp2	2244/1467.6	2597.4/2034.9	1855.8	2316.1	0.31953	301370	111160	1.3807	0.91632	0.083679	0.16736	0.33441	TRUE
gRNA_5800	Hdgfrp2	2793.5/2273.3	2371.2/3786.9	2533.4	3079	0.28129	135260	163710	1.3485	0.91125	0.088749	0.1775	0.34729	TRUE
gRNA_1736	Helb	3900.6/4177.5	4448/3568.5	4039.1	4008.2	-0.011059	38344	292500	0.057044	0.47725	0.52275	0.95451	0.97811	FALSE
gRNA_1737	Helb	6253.4/5585.1	5369.6/6083.1	5919.2	5726.4	-0.047787	223260	470660	0.28116	0.3893	0.6107	0.77859	0.87738	FALSE
gRNA_1738	Helb	3556.3/4404.4	3970.6/4716.6	3980.3	4343.6	0.12598	359620	287210	0.6779	0.75108	0.24892	0.49784	0.67032	TRUE
gRNA_1739	Helb	1473.8/1165.2	2343.6/2647	1319.5	2495.3	0.91872	47600	72731	4.3599	0.99999	6.5072e-06	1.3014e-05	0.00016761	TRUE
gRNA_1740	Helb	2205.3/2801.1	2322.4/4046.6	2503.2	3184.5	0.34718	177500	161280	1.6965	0.95511	0.044894	0.089787	0.21956	TRUE
gRNA_1741	Hells	729.05/893.92	144.4/251.46	811.48	197.93	-2.0301	13591	39745	3.0844	0.00102	0.99898	0.0020399	0.012708	FALSE
gRNA_1742	Hells	768.59/670.81	880.22/504.58	719.7	692.4	-0.055712	4780.7	34237	0.14762	0.44132	0.55868	0.88265	0.94219	FALSE
gRNA_1743	Hells	593.13/687.12	1517.6/987.66	640.12	1252.6	0.96745	4417.1	29598	3.5603	0.99981	0.00018523	0.00037047	0.0032442	TRUE
gRNA_1744	Hells	2298.4/2815.2	3006.7/3232.6	2556.8	3119.7	0.28697	133550	165590	1.3833	0.91672	0.083281	0.16656	0.33369	TRUE
gRNA_1745	Hells	3107.3/1864.2	6136.7/4139.2	2485.8	5138	1.0472	772690	159880	6.6329	1	1.6456e-11	3.2912e-11	8.4045e-10	TRUE
gRNA_1746	Hif1an	2075.9/2535.7	2430.9/4635.5	2305.8	3533.2	0.61549	105710	145620	3.2165	0.99935	0.00064886	0.0012977	0.0091055	TRUE
gRNA_1747	Hif1an	3982.2/2524.6	3833.6/3206.2	3253.4	3519.9	0.11355	1062200	223470	0.56371	0.71353	0.28647	0.57295	0.7289	TRUE
gRNA_1748	Hif1an	8007.2/8429.2	7967/7739.1	8218.2	7853.1	-0.065556	89053	708130	0.43389	0.33218	0.66782	0.66436	0.80085	FALSE
gRNA_1749	Hif1an	3118/3678	3770.1/2104.4	3398	2937.2	-0.21016	156760	235900	0.94866	0.1714	0.8286	0.3428	0.52936	FALSE
gRNA_1750	Hif1an	5056.4/4805.4	7512.7/6430.5	4930.9	6971.6	0.49956	31507	374930	3.3328	0.99957	0.0004299	0.00085979	0.0065671	TRUE
gRNA_1751	Hinfp	995.96/1274.2	679.71/971.12	1135.1	825.41	-0.45911	38701	60316	1.2608	0.10368	0.89632	0.20737	0.38435	FALSE
gRNA_1752	Hinfp	1050.3/836.1	1013.6/997.59	943.21	1005.6	0.092281	22946	47915	0.28493	0.61215	0.38785	0.77571	0.87513	TRUE
gRNA_1753	Hinfp	786.71/685.63	1485.4/4.9631	736.17	745.19	0.017543	5108.7	35214	0.048059	0.51914	0.48086	0.96171	0.98017	TRUE
gRNA_1754	Hinfp	25.537/5.1886	0/0	15.363	0	-4.0324	207.04	291.1	2.3701	0.0088917	0.99111	0.017783	0.069521	FALSE
gRNA_1755	Hinfp	182.06/191.98	0/0	187.02	0	-7.5547	49.212	6423.4	3.6103	0.00015293	0.99985	0.00030586	0.0027574	FALSE
gRNA_1756	Hira	7034.3/6023.9	6965.4/6445.4	6529.1	6705.4	0.038431	510410	531760	0.24175	0.59551	0.40449	0.80897	0.89513	TRUE
gRNA_1757	Hira	9145.7/7179.5	8896/11059	8162.6	9977.7	0.28965	1932900	702160	2.1662	0.98485	0.01515	0.030299	0.1022	TRUE
gRNA_1758	Hira	1418.6/1025.9	821.35/792.44	1222.2	806.9	-0.59842	77107	66126	1.6151	0.053149	0.94685	0.1063	0.24689	FALSE
gRNA_1759	Hira	1463.9/1489.1	1245.4/746.12	1476.5	995.74	-0.56786	318.93	83644	1.6623	0.048229	0.95177	0.096458	0.23031	FALSE
gRNA_1760	Hira	2805/2437.2	2538.6/3348.4	2621.1	2943.5	0.16732	67653	170780	0.78022	0.78237	0.21763	0.43526	0.61427	TRUE
gRNA_1761	Hirip3	2770.4/2512.8	2669.2/2038.2	2641.6	2353.7	-0.16642	33188	172450	0.69329	0.24407	0.75593	0.48813	0.66265	FALSE
gRNA_1762	Hirip3	451.43/870.2	416.65/562.49	660.82	489.57	-0.43197	87682	30792	0.97618	0.16449	0.83551	0.32898	0.51565	FALSE
gRNA_1763	Hirip3	1384.8/2222.2	1817.5/2701.6	1803.5	2259.5	0.32507	350630	107270	1.3924	0.9181	0.081904	0.16381	0.33006	TRUE
gRNA_1764	Hirip3	3384.1/3372.6	4585/2263.2	3378.3	3424.1	0.019406	66.504	234200	0.094565	0.53767	0.46233	0.92466	0.96485	TRUE
gRNA_1765	Hirip3	2364.3/1820.5	1464.3/861.93	2092.4	1163.1	-0.84661	147870	129040	2.5868	0.004843	0.99516	0.0096859	0.043816	FALSE
gRNA_1766	Hjurp	269.38/355.05	132.45/114.15	312.21	123.3	-1.3333	3669.6	12134	1.7395	0.040969	0.95903	0.081938	0.20724	FALSE
gRNA_1767	Hjurp	2928.6/3617.2	4172.1/2916.7	3272.9	3544.4	0.11493	237100	225140	0.57218	0.7164	0.2836	0.5672	0.72468	TRUE
gRNA_1768	Hjurp	1215.9/1020.7	854.46/732.89	1118.3	793.67	-0.49414	19059	59210	1.3341	0.091093	0.90891	0.18219	0.35275	FALSE
gRNA_1769	Hjurp	88.145/91.912	294.33/526.09	90.029	410.21	2.1755	7.095	2594.6	6.2858	1	1.6968e-10	3.3935e-10	7.8566e-09	TRUE
gRNA_1770	Hjurp	3450.8/5298.3	3365.4/5940.8	4374.6	4653.1	0.089046	1706500	323030	0.49014	0.68798	0.31202	0.62403	0.76828	TRUE
gRNA_1771	Hlcs	836.14/1283.1	1299.6/1356.6	1059.6	1328.1	0.32557	99869	55372	1.1411	0.87308	0.12692	0.25385	0.43983	TRUE
gRNA_1772	Hlcs	4103.3/4149.4	4392.8/6402.4	4126.3	5397.6	0.38738	1062.9	300380	2.3196	0.98982	0.010182	0.020364	0.076729	TRUE
gRNA_1773	Hlcs	4874.3/3683.9	5579.3/3646.2	4279.1	4612.8	0.1083	708580	314280	0.59516	0.72413	0.27587	0.55174	0.71226	TRUE
gRNA_1774	Hlcs	3227.6/2810.7	4388.2/3312.1	3019.2	3850.1	0.35066	86887	203630	1.8415	0.96722	0.032777	0.065554	0.17729	TRUE
gRNA_1775	Hlcs	5360.4/3989.3	6711.5/6470.2	4674.8	6590.9	0.49547	939950	350850	3.2348	0.99939	0.00060863	0.0012173	0.0087156	TRUE
gRNA_1776	Hltf	4366.9/4524.4	4700.9/5279.1	4445.7	4990	0.16661	12412	329580	0.9482	0.82848	0.17152	0.34303	0.52951	TRUE
gRNA_1777	Hltf	1064.3/620.41	640.16/618.73	842.37	629.45	-0.41979	98535	41633	1.0436	0.14834	0.85166	0.29668	0.48455	FALSE
gRNA_1778	Hltf	1100.6/1625.5	458.04/1103.5	1363	780.75	-0.8031	137780	75729	2.116	0.017174	0.98283	0.034348	0.11217	FALSE
gRNA_1779	Hltf	4593.4/5791.2	5278.5/4581	5192.3	4929.7	-0.074849	717330	399830	0.41524	0.33898	0.66102	0.67797	0.81083	FALSE
gRNA_1780	Hltf	3264.7/5915	4772.7/7547.2	4589.8	6160	0.4244	3512100	342930	2.6812	0.99633	0.0036677	0.0073353	0.035283	TRUE
gRNA_1781	Hmbox1	1920.2/2389.7	921.61/843.73	2155	882.67	-1.2868	110200	133860	3.4775	0.0002531	0.99975	0.0005062	0.0042195	FALSE
gRNA_1782	Hmbox1	3601.6/3901.1	3097.8/2872	3751.3	2984.9	-0.32963	44845	266800	1.4839	0.068923	0.93108	0.13785	0.29352	FALSE
gRNA_1783	Hmbox1	1608.9/2079.1	1727.3/875.16	1844	1301.2	-0.50262	110580	110280	1.6344	0.051086	0.94891	0.10217	0.24047	FALSE
gRNA_1784	Hmbox1	6460.9/6267.8	7546.7/6660.5	6364.4	7103.6	0.15851	18652	515110	1.03	0.84849	0.15151	0.30303	0.49129	TRUE
gRNA_1785	Hmbox1	2892.3/3829.2	3307.5/4956.5	3360.7	4132	0.29798	438860	232680	1.5989	0.94508	0.054925	0.10985	0.25216	TRUE
gRNA_5666	Hmg20a	3853.7/4110.8	3696.5/4521.4	3982.3	4109	0.04518	33068	287380	0.23637	0.59343	0.40657	0.81314	0.89746	TRUE
gRNA_5667	Hmg20a	1165.7/1014.7	344.91/9.9262	1090.2	177.42	-2.6126	11388	57366	3.8207	6.655e-05	0.99993	0.0001331	0.0013332	FALSE
gRNA_5668	Hmg20a	3159.2/1966.5	3422.5/1980.3	2562.8	2701.4	0.075915	711320	166080	0.33991	0.63304	0.36696	0.73392	0.84727	TRUE
gRNA_5669	Hmg20a	5533.4/4814.3	5487.3/7337.1	5173.8	6412.2	0.30954	258560	398060	1.9629	0.97517	0.02483	0.049659	0.1457	TRUE
gRNA_5670	Hmg20a	6533.4/4124.2	6227.7/3413	5328.8	4820.4	-0.14465	2902300	412950	0.79123	0.2144	0.7856	0.42881	0.60922	FALSE
gRNA_1786	Hmg20b	2691.3/4045.6	2560.6/4509.8	3368.5	3535.2	0.069693	917070	233350	0.34523	0.63504	0.36496	0.72992	0.84517	TRUE
gRNA_1787	Hmg20b	5755.8/4004.8	5434.9/3772	4880.3	4603.4	-0.084246	1532900	370150	0.4551	0.32452	0.67548	0.64904	0.78854	FALSE
gRNA_1788	Hmg20b	2477.9/4262	2385/2291.3	3370	2338.1	-0.5272	1591500	233480	2.1355	0.01636	0.98364	0.03272	0.10816	FALSE
gRNA_1789	Hmg20b	5187.4/4183.5	3882.3/5017.7	4685.4	4450	-0.074352	503910	351840	0.39686	0.34573	0.65427	0.69147	0.81973	FALSE
gRNA_1790	Hmg20b	5530.1/4746.8	4473.7/3533.7	5138.4	4003.7	-0.3599	306750	394670	1.8062	0.035444	0.96456	0.070889	0.1868	FALSE
gRNA_1791	Hmga1	2247.3/1850.1	1685.9/3932.4	2048.7	2809.2	0.45526	78879	125700	2.145	0.98402	0.015977	0.031954	0.10627	TRUE
gRNA_1792	Hmga1	1299.1/1452.8	1646.4/1877.7	1376	1762	0.35659	11811	76622	1.3948	0.91846	0.081538	0.16308	0.32914	TRUE
gRNA_1793	Hmga1	2616.3/2137	2182.6/1229.2	2376.6	1705.9	-0.47816	114910	151200	1.725	0.042267	0.95773	0.084534	0.21066	FALSE
gRNA_1794	Hmga1	893.81/367.65	645.68/749.43	630.73	697.55	0.14507	138420	29059	0.39201	0.65244	0.34756	0.69512	0.82177	TRUE
gRNA_1795	Hmga1	4348.8/5231.6	3863/10052	4790.2	6957.5	0.5384	389680	361660	3.6039	0.99984	0.00015673	0.00031347	0.0028132	TRUE
gRNA_1796	Hmga2	1368.3/1501	1032/977.73	1434.6	1004.9	-0.51328	8801.3	80707	1.5129	0.065157	0.93484	0.13031	0.28221	FALSE
gRNA_1797	Hmga2	3543.1/2818.9	2451.2/4241.8	3181	3346.5	0.073151	262250	217300	0.35504	0.63872	0.36128	0.72256	0.84035	TRUE
gRNA_1798	Hmga2	4711.2/3514.2	4413/3538.7	4112.7	3975.9	-0.0488	716500	299140	0.25015	0.40123	0.59877	0.80247	0.89116	FALSE
gRNA_1799	Hmga2	1471.3/1643.3	1177.3/979.39	1557.3	1078.3	-0.52981	14795	89374	1.6021	0.05457	0.94543	0.10914	0.25141	FALSE
gRNA_1800	Hmga2	992.66/1567	1010.8/852	1279.8	931.41	-0.45801	164900	70022	1.3166	0.093987	0.90601	0.18797	0.3605	FALSE
gRNA_1801	Hmgb1	2381.6/2443.1	2233.2/2599	2412.3	2416.1	0.00226	1892.2	154030	0.0096401	0.50385	0.49615	0.99231	0.99566	TRUE
gRNA_1802	Hmgb1	2103.9/1227.5	1875.4/716.34	1665.7	1295.9	-0.36196	384110	97176	1.1864	0.11773	0.88227	0.23547	0.41897	FALSE
gRNA_1803	Hmgb1	3415.4/3016	3617.4/3474.2	3215.7	3545.8	0.14093	79747	220260	0.70332	0.75907	0.24093	0.48185	0.65784	TRUE
gRNA_1804	Hmgb1	4106.6/4225	2774/2263.2	4165.8	2518.6	-0.72574	7011.3	303960	2.9877	0.0014055	0.99859	0.002811	0.016462	FALSE
gRNA_1805	Hmgb1	9734.7/8079.4	7888.8/6546.3	8907	7217.6	-0.30339	1370000	782760	1.9095	0.028098	0.9719	0.056195	0.1596	FALSE
gRNA_1806	Hmgb2	2053.7/1772.3	3462.9/1798.3	1913	2630.6	0.45937	39600	115430	2.1122	0.98267	0.017334	0.034668	0.11286	TRUE
gRNA_1807	Hmgb2	3412.9/3141.3	3524.5/3365	3277.1	3444.8	0.071953	36891	225500	0.35302	0.63796	0.36204	0.72407	0.84145	TRUE
gRNA_1808	Hmgb2	1533.9/1291.2	1398/1416.1	1412.6	1407.1	-0.0055817	29445	79164	0.0194	0.49226	0.50774	0.98452	0.99119	FALSE
gRNA_1809	Hmgb2	3445.9/5650.4	3497.9/6417.3	4548.1	4957.6	0.12434	2429800	339060	0.70319	0.75903	0.24097	0.48194	0.65784	TRUE
gRNA_1810	Hmgb2	3946.8/7709.5	2658.1/7315.6	5828.1	4986.9	-0.22485	7079100	461650	1.2381	0.10784	0.89216	0.21567	0.39375	FALSE
gRNA_1811	Hmgb3	2162.4/1586.2	2029.9/1116.7	1874.3	1573.3	-0.25242	166010	112540	0.89731	0.18478	0.81522	0.36955	0.55548	FALSE
gRNA_1812	Hmgb3	3054.6/2366.7	2964.4/2425.3	2710.7	2694.9	-0.0084345	236580	178080	0.037458	0.48506	0.51494	0.97012	0.98485	FALSE
gRNA_1813	Hmgb3	1956.5/774.58	1266.5/1168	1365.5	1217.3	-0.16571	698450	75901	0.53823	0.29521	0.70479	0.59042	0.742	FALSE
gRNA_1814	Hmgb3	5441.1/4895.8	6422.7/5452.8	5168.4	5937.8	0.20015	148680	397540	1.2202	0.8888	0.1112	0.22241	0.40271	TRUE
gRNA_1815	Hmgb3	6103.4/7549.4	6155.1/7085.7	6826.4	6620.4	-0.044207	1045400	562070	0.27481	0.39173	0.60827	0.78346	0.87986	FALSE
gRNA_1816	Hmgb4	3005.2/2542.4	3897/3962.2	2773.8	3929.6	0.50239	107080	183250	2.7001	0.99653	0.003466	0.0069319	0.033661	TRUE
gRNA_1817	Hmgb4	653.26/1048.8	1215/542.63	851.05	878.82	0.046278	78239	42167	0.13526	0.55379	0.44621	0.89242	0.94837	TRUE
gRNA_1818	Hmgb4	2181.4/2285.2	2029/3130.1	2233.3	2579.5	0.20785	5388.8	139940	0.92558	0.82267	0.17733	0.35467	0.54144	TRUE
gRNA_1819	Hmgb4	1747.2/2274.1	1365.9/1909.1	2010.7	1637.5	-0.29602	138780	122810	1.0649	0.14347	0.85653	0.28694	0.4753	FALSE
gRNA_1820	Hmgb4	7087.8/4033.8	4250.2/3459.3	5560.8	3854.8	-0.52853	4663800	435450	2.5854	0.004864	0.99514	0.0097279	0.043816	FALSE
gRNA_1821	Hmgn1	7388.5/6657.7	7143.8/4787.8	7023.1	5965.8	-0.23536	267060	582300	1.3856	0.082937	0.91706	0.16587	0.33287	FALSE
gRNA_1822	Hmgn1	892.98/799.04	2118.2/817.26	846.01	1467.7	0.79412	4412.5	41857	3.0389	0.99881	0.0011872	0.0023745	0.014413	TRUE
gRNA_1823	Hmgn1	2432.6/2748.5	2530.3/1482.3	2590.6	2006.3	-0.36856	49873	168310	1.4241	0.077207	0.92279	0.15441	0.31747	FALSE
gRNA_1824	Hmgn1	3459.1/4076.7	2070.4/4673.6	3767.9	3372	-0.16012	190760	268260	0.76439	0.22232	0.77768	0.44463	0.62249	FALSE
gRNA_1825	Hmgn1	1419.4/1380.2	930.8/2336	1399.8	1633.4	0.22253	769.09	78275	0.83501	0.79814	0.20186	0.40371	0.58825	TRUE
gRNA_1826	Hmgn2	3294.3/1993.2	2082.4/2546.1	2643.7	2314.2	-0.19198	846510	172620	0.79311	0.21386	0.78614	0.42771	0.60824	FALSE
gRNA_1827	Hmgn2	5731.9/3529.7	10214/3566.8	4630.8	6890.4	0.57322	2424800	346750	3.8373	0.99994	6.2194e-05	0.00012439	0.001263	TRUE
gRNA_1828	Hmgn2	3227.6/3557.1	2399.7/5745.6	3392.4	4072.7	0.26361	54302	235410	1.4021	0.91956	0.080443	0.16089	0.32597	TRUE
gRNA_1829	Hmgn2	4159.3/3661.7	2972.7/2369.1	3910.5	2670.9	-0.54986	123820	280950	2.3387	0.0096767	0.99032	0.019353	0.073792	FALSE
gRNA_1830	Hmgn2	2828.1/913.19	2175.2/3441.1	1870.6	2808.2	0.58585	1833400	112260	2.7982	0.99743	0.0025693	0.0051386	0.02682	TRUE
gRNA_1836	Hmgn2-ps1	8666.2/7299.6	7126.3/8984.9	7982.9	8055.6	0.01308	933840	682970	0.087987	0.53506	0.46494	0.92989	0.96643	TRUE
gRNA_1837	Hmgn2-ps1	4731/4177.5	5167.2/5308.9	4454.3	5238.1	0.23379	153150	330370	1.3636	0.91366	0.086342	0.17268	0.34124	TRUE
gRNA_1838	Hmgn2-ps1	4747.5/3389.6	5002.6/4986.3	4068.5	4994.4	0.29574	921880	295150	1.7043	0.95583	0.044166	0.088333	0.21727	TRUE
gRNA_1839	Hmgn2-ps1	921.82/1987.2	514.15/2403.8	1454.5	1459	0.0044086	567550	82099	0.015547	0.5062	0.4938	0.9876	0.99294	TRUE
gRNA_1840	Hmgn2-ps1	5779.7/5177.5	5709/7547.2	5478.6	6628.1	0.27475	181330	427450	1.7583	0.96065	0.039351	0.078702	0.2015	TRUE
gRNA_1831	Hmgn3	5036.6/3829.9	3390.3/3690.9	4433.3	3540.6	-0.3243	728070	328430	1.5577	0.059656	0.94034	0.11931	0.26608	FALSE
gRNA_1832	Hmgn3	5784.6/4631.9	5932.5/4787.8	5208.3	5360.1	0.041454	664360	401360	0.23969	0.59472	0.40528	0.81057	0.89595	TRUE
gRNA_1833	Hmgn3	1551.2/664.88	1662.9/459.92	1108	1061.4	-0.06194	392770	58536	0.19264	0.42362	0.57638	0.84724	0.92018	FALSE
gRNA_1834	Hmgn3	5642.9/3745.4	6615/4719.9	4694.2	5667.4	0.27177	1800300	352660	1.6389	0.94938	0.050616	0.10123	0.23902	TRUE
gRNA_1835	Hmgn3	3663.4/2188.1	4907.9/2167.2	2925.7	3537.5	0.27387	1088200	195820	1.3826	0.9166	0.083397	0.16679	0.33393	TRUE
gRNA_1841	Hmgn5	3287.7/3906.3	2452.1/3125.1	3597	2788.6	-0.36713	191290	253210	1.6065	0.054081	0.94592	0.10816	0.25022	FALSE
gRNA_1842	Hmgn5	1225.8/2547.6	631.88/1775.1	1886.7	1203.5	-0.64818	873580	113460	2.0282	0.021269	0.97873	0.042538	0.13067	FALSE
gRNA_1843	Hmgn5	1865/2612.1	1640.9/971.12	2238.6	1306	-0.77697	279030	140350	2.4893	0.0064002	0.9936	0.0128	0.054045	FALSE
gRNA_1844	Hmgn5	4408.1/4818.7	5966.5/4352.7	4613.4	5159.6	0.16139	84310	345120	0.92974	0.82375	0.17625	0.35251	0.5396	TRUE
gRNA_1845	Hmgn5	355.88/1575.1	774.44/842.08	965.49	808.26	-0.25615	743260	49326	0.70796	0.23948	0.76052	0.47897	0.65514	FALSE
gRNA_1846	Hmgxb4	5346.4/3305.9	5335.6/3897.7	4326.1	4616.6	0.093747	2081800	318590	0.5147	0.69662	0.30338	0.60676	0.75541	TRUE
gRNA_1847	Hmgxb4	1084.1/827.95	1378.7/263.05	956.03	820.89	-0.21962	32807	48726	0.61222	0.2702	0.7298	0.54039	0.70342	FALSE
gRNA_1848	Hmgxb4	4860.3/4692	4838.9/3826.6	4776.1	4332.7	-0.14054	14175	360340	0.73868	0.23005	0.76995	0.4601	0.63754	FALSE
gRNA_1849	Hmgxb4	3151/1710.7	2620.4/4526.4	2430.9	3573.4	0.55563	1037100	155500	2.8973	0.99812	0.001882	0.0037639	0.020794	TRUE
gRNA_1850	Hmgxb4	1887.3/1166.7	1559.9/1702.3	1527	1631.1	0.095125	259630	87216	0.35265	0.63782	0.36218	0.72435	0.84153	TRUE
gRNA_1851	Hnrnpa0	2956.6/1796	2198.2/3302.1	2376.3	2750.2	0.21074	673470	151170	0.96167	0.83189	0.16811	0.33622	0.52191	TRUE
gRNA_1852	Hnrnpa0	2394.7/2755.1	2675.6/4319.6	2574.9	3497.6	0.44167	64941	167050	2.2574	0.98801	0.011992	0.023983	0.087066	TRUE
gRNA_1853	Hnrnpa0	2895.6/3861.8	3485/6437.2	3378.7	4961.1	0.55405	466750	234230	3.2696	0.99946	0.00053856	0.0010771	0.0078636	TRUE
gRNA_1854	Hnrnpa0	1496/2554.3	1302.4/1576.6	2025.1	1439.5	-0.49215	559970	123910	1.6637	0.048086	0.95191	0.096173	0.23018	FALSE
gRNA_1855	Hnrnpa0	1934.2/2285.2	2429.1/2484.9	2109.7	2457	0.21974	61583	130380	0.96174	0.83191	0.16809	0.33618	0.52191	TRUE
gRNA_1856	Hnrnpa1	2572.7/2228.1	3655.2/1968.7	2400.4	2811.9	0.22819	59360	153080	1.0518	0.85355	0.14645	0.2929	0.48168	TRUE
gRNA_1857	Hnrnpa1	2779.5/2878.2	3107.9/2193.7	2828.8	2650.8	-0.09374	4873.6	187780	0.41081	0.3406	0.6594	0.68121	0.81257	FALSE
gRNA_1858	Hnrnpa1	3529.9/3199.1	4154.6/2082.9	3364.5	3118.7	-0.10942	54711	233010	0.50922	0.3053	0.6947	0.6106	0.75865	FALSE
gRNA_1859	Hnrnpa1	2347/3327.4	4698.2/4131	2837.2	4414.6	0.63764	480590	188470	3.6334	0.99986	0.00013983	0.00027967	0.0025483	TRUE
gRNA_1860	Hnrnpa1	1746.4/426.95	1166.3/6.6175	1086.7	586.44	-0.88875	870510	57137	2.0928	0.018182	0.98182	0.036363	0.11645	FALSE
gRNA_5461	Hnrnpa2b1	5386.7/6072.9	11121/17586	5729.8	14353	1.3247	235390	451980	12.827	1	5.7755e-38	1.1551e-37	7.7223e-36	TRUE
gRNA_5462	Hnrnpa2b1	766.12/578.9	1297.8/597.23	672.51	947.51	0.49396	17526	31470	1.5502	0.93945	0.060552	0.1211	0.26874	TRUE
gRNA_5463	Hnrnpa2b1	1187.9/394.33	3247.7/2742.9	791.12	2995.3	1.9194	314870	38508	11.232	1	1.4129e-29	2.8259e-29	1.5426e-27	TRUE
gRNA_5464	Hnrnpa2b1	2334.6/2135.5	3461.1/3447.7	2235	3454.4	0.62791	19828	140080	3.258	0.99944	0.00056108	0.0011222	0.0081326	TRUE
gRNA_5465	Hnrnpa2b1	4072.8/5193.8	3551.2/5121.9	4633.3	4336.6	-0.095457	628290	346980	0.5037	0.30723	0.69277	0.61447	0.76121	FALSE
gRNA_1861	Hnrnpa3	708.46/812.38	780.88/1313.6	760.42	1047.2	0.46119	5400.5	36660	1.4979	0.93292	0.067079	0.13416	0.28817	TRUE
gRNA_1862	Hnrnpa3	1822.2/1920.5	1775.1/2838.9	1871.4	2307	0.3018	4831.7	112320	1.3	0.90319	0.096808	0.19362	0.36782	TRUE
gRNA_1863	Hnrnpa3	4671.7/4936.6	4597/8156.1	4804.1	6376.5	0.40842	35080	362970	2.6099	0.99547	0.0045283	0.0090565	0.041611	TRUE
gRNA_1864	Hnrnpa3	1300.8/1119.3	862.74/1611.4	1210	1237	0.031865	16472	65306	0.10583	0.54214	0.45786	0.91572	0.9609	TRUE
gRNA_1865	Hnrnpa3	3202.9/4493.3	4073.6/8748.3	3848.1	6411	0.73625	832610	275390	4.8838	1	5.2029e-07	1.0406e-06	1.6825e-05	TRUE
gRNA_1866	Hnrnpab	2566.1/2606.1	3011.3/820.57	2586.1	1915.9	-0.43254	802.34	167950	1.6353	0.050994	0.94901	0.10199	0.24014	FALSE
gRNA_1867	Hnrnpab	1576.7/885.76	1506.6/1133.2	1231.2	1319.9	0.10024	238710	66734	0.34323	0.63429	0.36571	0.73143	0.84554	TRUE
gRNA_1868	Hnrnpab	3657.6/5591.1	2417.1/9582.1	4624.3	5999.6	0.37556	1869100	346140	2.3376	0.9903	0.0097043	0.019409	0.073931	TRUE
gRNA_1869	Hnrnpab	804.01/401	645.68/890.05	602.51	767.86	0.34935	81209	27453	0.99799	0.84083	0.15917	0.31833	0.50576	TRUE
gRNA_1870	Hnrnpab	4999.6/5434.7	4081/6816	5217.1	5448.5	0.062598	94662	402210	0.36487	0.64239	0.35761	0.71521	0.83573	TRUE
gRNA_1871	Hnrnpc	1956.5/1516.5	2811.7/2761.1	1736.5	2786.4	0.68191	96775	102340	3.282	0.99948	0.00051545	0.0010309	0.0075914	TRUE
gRNA_1872	Hnrnpc	2165.7/3063.5	2482.4/3638	2614.6	3060.2	0.22695	402980	170260	1.0799	0.85991	0.14009	0.28018	0.46798	TRUE
gRNA_1873	Hnrnpc	201/169.74	208.79/0	185.37	104.39	-0.8224	488.69	6353.4	1.0525	0.14628	0.85372	0.29255	0.48138	FALSE
gRNA_1874	Hnrnpc	3881.7/2496.4	3274.4/1942.2	3189.1	2608.3	-0.28992	959430	217990	1.2439	0.10677	0.89323	0.21354	0.39109	FALSE
gRNA_1875	Hnrnpc	437.43/604.1	720.18/6.6175	520.76	363.4	-0.51789	13889	22904	1.0409	0.14897	0.85103	0.29793	0.48584	FALSE
gRNA_1876	Hnrnpd	2765.4/1879	3142.8/1459.2	2322.2	2301	-0.013243	392890	146910	0.055386	0.47792	0.52208	0.95583	0.97811	FALSE
gRNA_1877	Hnrnpd	2520.8/2643.2	1861.6/2450.1	2582	2155.9	-0.26011	7494.3	167620	1.0408	0.14898	0.85102	0.29796	0.48584	FALSE
gRNA_1878	Hnrnpd	3083.4/4397	2959.8/3555.2	3740.2	3257.5	-0.19928	862670	265810	0.93618	0.17459	0.82541	0.34918	0.53589	FALSE
gRNA_1879	Hnrnpd	2450.8/2305.2	2472.3/683.26	2378	1577.8	-0.59152	10592	151310	2.0571	0.019836	0.98016	0.039673	0.12411	FALSE
gRNA_1880	Hnrnpd	1670.6/3921.8	1328.1/1131.6	2796.2	1229.9	-1.1843	2533900	185100	3.6408	0.00013591	0.99986	0.00027182	0.0024882	FALSE
gRNA_1881	Hnrnpf	4001.1/1718.2	2707.8/686.56	2859.6	1697.2	-0.75235	2606000	190330	2.6645	0.0038546	0.99615	0.0077092	0.036641	FALSE
gRNA_1882	Hnrnpf	1215.1/1175.6	1717.2/1278.8	1195.3	1498	0.3254	780.1	64323	1.1935	0.88365	0.11635	0.23269	0.4149	TRUE
gRNA_1883	Hnrnpf	145.81/132.68	0/0	139.24	0	-7.1318	86.206	4455.2	3.414	0.00032013	0.99968	0.00064025	0.0051549	FALSE
gRNA_1884	Hnrnpf	2061.9/2364.5	1387.9/1078.7	2213.2	1233.3	-0.84312	45776	138380	2.6343	0.0042158	0.99578	0.0084317	0.039317	FALSE
gRNA_1885	Hnrnpf	75.788/82.276	57.026/0	79.032	28.513	-1.4392	21.046	2207.8	1.2846	0.099468	0.90053	0.19894	0.37446	FALSE
gRNA_1886	Hnrnph1	1380.7/1501.7	1434.8/1952.2	1441.2	1693.5	0.23259	7327.7	81165	0.8856	0.81208	0.18792	0.37583	0.56088	TRUE
gRNA_1887	Hnrnph1	1594/1341.6	902.29/670.02	1467.8	786.16	-0.89994	31854	83034	2.3656	0.0089999	0.991	0.018	0.069954	FALSE
gRNA_1888	Hnrnph1	2339.6/5534.7	1552.6/1915.8	3937.1	1734.2	-1.1824	5104600	283340	4.1386	1.7469e-05	0.99998	3.4938e-05	0.00041246	FALSE
gRNA_1889	Hnrnph1	2439.2/2704.7	2627.8/1234.2	2572	1931	-0.41337	35246	166810	1.5695	0.05827	0.94173	0.11654	0.26213	FALSE
gRNA_1890	Hnrnph1	5912.3/3719.5	3122.6/3133.4	4815.9	3128	-0.6224	2404300	364080	2.7974	0.0025761	0.99742	0.0051522	0.02682	FALSE
gRNA_1891	Hnrnph3	2160.8/3892.9	1853.3/5820.1	3026.9	3836.7	0.34195	1500100	204280	1.7918	0.96342	0.036581	0.073161	0.1916	TRUE
gRNA_1892	Hnrnph3	7322.6/6518.3	7320.4/8847.6	6920.5	8084	0.22417	323440	571730	1.5388	0.93807	0.061928	0.12386	0.27258	TRUE
gRNA_1893	Hnrnph3	8477.6/5158.2	7295.6/7092.3	6817.9	7193.9	0.077447	5509200	561190	0.50199	0.69216	0.30784	0.61567	0.76191	TRUE
gRNA_1894	Hnrnph3	3796.8/6132.2	3882.3/8189.1	4964.5	6035.7	0.28183	2726900	378110	1.7421	0.95926	0.040744	0.081488	0.2065	TRUE
gRNA_1895	Hnrnph3	1846.1/2035.4	3653.3/1616.3	1940.8	2634.8	0.44089	17918	117520	2.0246	0.97855	0.021453	0.042905	0.13132	TRUE
gRNA_1896	Hnrnpk	1343.6/1370.5	3443.6/2580.8	1357.1	3012.2	1.1498	362.68	75316	6.0311	1	8.1437e-10	1.6287e-09	3.5892e-08	TRUE
gRNA_1897	Hnrnpk	208.42/102.29	297.08/3.3087	155.35	150.2	-0.048385	5631.6	5103.1	0.092201	0.46327	0.53673	0.92654	0.96533	FALSE
gRNA_1898	Hnrnpk	1207.7/771.62	2576.3/1012.5	989.64	1794.4	0.85784	95071	50865	3.5681	0.99982	0.00017977	0.00035953	0.0031834	TRUE
gRNA_1899	Hnrnpk	971.24/893.18	1858.8/2612.3	932.21	2235.5	1.261	3047.1	47222	5.9977	1	1.0004e-09	2.0009e-09	4.3931e-08	TRUE
gRNA_1900	Hnrnpk	1763.7/2513.5	1671.2/5060.7	2138.6	3366	0.6541	281080	132600	3.3705	0.99962	0.00037511	0.00075022	0.0059202	TRUE
gRNA_1901	Hnrnpl	384.71/163.07	469.08/0	273.89	234.54	-0.22287	24562	10313	0.39365	0.34692	0.65308	0.69384	0.82156	FALSE
gRNA_1902	Hnrnpl	224.07/205.32	121.41/0	214.69	60.705	-1.8055	175.78	7623.2	1.8501	0.032148	0.96785	0.064297	0.17557	FALSE
gRNA_1903	Hnrnpl	2339.6/1884.2	1149.7/284.55	2111.9	717.13	-1.5569	103670	130540	3.8603	5.6624e-05	0.99994	0.00011325	0.0011658	FALSE
gRNA_1904	Hnrnpl	33.775/54.851	396.42/1040.6	44.313	718.51	3.989	222.09	1078.5	20.53	1	6.3946e-94	1.2789e-93	1.2898e-91	TRUE
gRNA_1905	Hnrnpl	88.145/220.89	1250.9/1.6544	154.52	626.27	2.012	8810	5068.9	6.6261	1	1.7498e-11	3.4996e-11	8.749e-10	TRUE
gRNA_1906	Hnrnpm	3401.4/3859.6	8519.8/9517.6	3630.5	9018.7	1.3125	104950	256140	10.646	1	9.0615e-27	1.8123e-26	9.2164e-25	TRUE
gRNA_1907	Hnrnpm	2033.1/2001.3	3014.1/7643.2	2017.2	5328.6	1.401	505.39	123300	9.4304	1	2.0435e-21	4.0869e-21	1.7246e-19	TRUE
gRNA_1908	Hnrnpm	897.1/1179.3	899.53/990.97	1038.2	945.25	-0.13517	39815	53985	0.40004	0.34456	0.65544	0.68913	0.81728	FALSE
gRNA_1909	Hnrnpm	1972.1/2515.7	1867.1/2881.9	2243.9	2374.5	0.081572	147740	140770	0.34806	0.6361	0.3639	0.7278	0.84412	TRUE
gRNA_1910	Hnrnpm	7623.3/8665.7	8480.2/8884	8144.5	8682.1	0.09221	543260	700230	0.64248	0.73972	0.26028	0.52056	0.68784	TRUE
gRNA_1911	Hnrnpr	3702.1/2220.7	3689.2/1618	2961.4	2653.6	-0.15828	1097200	198800	0.69039	0.24497	0.75503	0.48995	0.66435	FALSE
gRNA_1912	Hnrnpr	493.45/834.62	930.8/463.22	664.03	697.01	0.069828	58199	30978	0.18738	0.57428	0.42572	0.85143	0.92344	TRUE
gRNA_1913	Hnrnpr	1904.6/3102.8	2168.8/2276.4	2503.7	2222.6	-0.17172	717820	161320	0.69979	0.24203	0.75797	0.48406	0.65983	FALSE
gRNA_1914	Hnrnpr	6885.2/6775.5	6725.3/7537.3	6830.4	7131.3	0.062197	6011.9	562470	0.40128	0.65589	0.34411	0.68821	0.81694	TRUE
gRNA_1915	Hnrnpr	3299.3/4189.4	4499.5/3414.6	3744.3	3957.1	0.079699	396180	266180	0.41232	0.65995	0.34005	0.6801	0.81192	TRUE
gRNA_1916	Hnrnpu	623.61/1576.6	788.24/2132.5	1100.1	1460.4	0.40837	454090	58015	1.4957	0.93264	0.067362	0.13472	0.289	TRUE
gRNA_1917	Hnrnpu	339.4/275.74	117.73/0	307.57	58.865	-2.3658	2026.5	11910	2.3679	0.0089439	0.99106	0.017888	0.069762	FALSE
gRNA_1918	Hnrnpu	97.207/124.53	0/0	110.87	0	-6.8056	373.17	3358.5	3.276	0.00052644	0.99947	0.0010529	0.0077341	FALSE
gRNA_1919	Hnrnpu	3604.1/3274.7	3774.7/3204.5	3439.4	3489.6	0.020908	54228	239480	0.10263	0.54087	0.45913	0.91826	0.96174	TRUE
gRNA_1920	Hnrnpu	852.62/768.65	1586.6/1346.7	810.63	1466.6	0.85458	3525.2	39693	3.2926	0.9995	0.00049628	0.00099256	0.0073638	TRUE
gRNA_1921	Hnrnpul2	1337/949.51	2006/1862.8	1143.3	1934.4	0.75823	75076	60858	3.2071	0.99933	0.00067052	0.001341	0.0093105	TRUE
gRNA_1922	Hnrnpul2	3702.9/1584	5078.9/2857.1	2643.5	3968	0.58581	2244900	172600	3.1883	0.99928	0.00071566	0.0014313	0.0097889	TRUE
gRNA_1923	Hnrnpul2	3817.4/2520.9	3421.5/1761.9	3169.2	2591.7	-0.29009	840470	216290	1.2416	0.10719	0.89281	0.21438	0.39235	FALSE
gRNA_1924	Hnrnpul2	2272/2360.8	3028.8/3952.3	2316.4	3490.5	0.59136	3943.1	146450	3.0682	0.99892	0.0010769	0.0021539	0.01328	TRUE
gRNA_1925	Hnrnpul2	2357.7/1996.1	2614/1599.8	2176.9	2106.9	-0.047146	65360	135560	0.19018	0.42458	0.57542	0.84917	0.92168	FALSE
gRNA_571	HP1 γ (Cbx3)	5270.6/3807.7	9267.6/97001	4539.1	53134	3.5489	1070000	338220	83.558	1	0	0	0	TRUE
gRNA_572	HP1 γ (Cbx3)	4367.7/4129.4	9192.1/1.0337e+05	4248.5	56281	3.7273	28403	311490	93.229	1	0	0	0	TRUE
gRNA_573	HP1 γ (Cbx3)	1826.3/2498.7	2846.7/4053.2	2162.5	3449.9	0.67362	226020	134450	3.5112	0.99978	0.00022305	0.00044611	0.0037865	TRUE
gRNA_574	HP1 γ (Cbx3)	93.912/230.52	386.3/519.47	162.22	452.89	1.4755	9331.1	5384.1	3.9614	0.99996	3.7775e-05	7.5549e-05	0.00081966	TRUE
gRNA_575	HP1 γ (Cbx3)	2877.5/3374.8	4298.1/2531.2	3126.1	3414.6	0.12731	123660	212650	0.6256	0.73421	0.26579	0.53158	0.69682	TRUE
gRNA_1926	Hp1bp3	2114.7/1500.2	1825.7/4124.3	1807.4	2975	0.71864	188750	107560	3.5601	0.99981	0.00018538	0.00037076	0.0032442	TRUE
gRNA_1927	Hp1bp3	5261.5/5885.3	5516.8/4992.9	5573.4	5254.8	-0.084905	194570	436680	0.48213	0.31486	0.68514	0.62971	0.77335	FALSE
gRNA_1928	Hp1bp3	4734.3/3277.7	5563.7/1917.4	4006	3740.5	-0.098889	1060800	289520	0.49335	0.31088	0.68912	0.62177	0.76648	FALSE
gRNA_1929	Hp1bp3	2532.3/1679.6	2170.6/1854.6	2106	2012.6	-0.065391	363550	130090	0.25887	0.39787	0.60213	0.79574	0.88697	FALSE
gRNA_1930	Hp1bp3	471.21/2029.5	856.3/2112.6	1250.3	1484.5	0.24744	1214100	68024	0.89768	0.81532	0.18468	0.36936	0.55548	TRUE
gRNA_561	HP1α (Cbx1)	2296.7/4760.2	15485/88760	3528.4	52123	3.8844	3034300	247210	97.735	1	0	0	0	TRUE
gRNA_562	HP1α (Cbx1)	4012.7/5895.7	15429/1.2612e+05	4954.2	70775	3.8363	1772900	377140	107.18	1	0	0	0	TRUE
gRNA_563	HP1α (Cbx1)	2586.7/9080	12592/2.58e+05	5833.4	135290	4.5354	21082000	462170	190.43	1	0	0	0	TRUE
gRNA_564	HP1α (Cbx1)	1180.5/4570.4	4207.9/1.2451e+05	2875.4	64361	4.4839	5745800	191640	140.45	1	0	0	0	TRUE
gRNA_565	HP1α (Cbx1)	2026.5/4483.7	3448.2/95881	3255.1	49664	3.931	3018800	223620	98.142	1	0	0	0	TRUE
gRNA_581	HP1β (Cbx5)	3048/11565	12509/2.1893e+05	7306.3	115720	3.9852	36266000	611670	138.62	1	0	0	0	TRUE
gRNA_582	HP1β (Cbx5)	8728/15430	16532/2.2973e+05	12079	123130	3.3495	22459000	1143800	103.84	1	0	0	0	TRUE
gRNA_583	HP1β (Cbx5)	5253.3/5774.1	9244.6/94704	5513.7	51975	3.2365	135650	430860	70.781	1	0	0	0	TRUE
gRNA_584	HP1β (Cbx5)	8690.1/10019	17761/1.1e+05	9354.6	63882	2.7715	883170	832040	59.779	1	0	0	0	TRUE
gRNA_585	HP1β (Cbx5)	1463.9/4045.6	6907.4/98448	2754.7	52678	4.2567	3332700	181690	117.12	1	0	0	0	TRUE
gRNA_1931	Hr	1532.2/2331.2	1342.9/1417.8	1931.7	1380.3	-0.48456	319130	116840	1.6131	0.053364	0.94664	0.10673	0.24767	FALSE
gRNA_1932	Hr	923.46/1793.8	1005.3/1441	1358.6	1223.1	-0.15144	378710	75423	0.49333	0.31089	0.68911	0.62178	0.76648	FALSE
gRNA_1933	Hr	2846.2/2360.1	2097.1/2230.1	2603.1	2163.6	-0.26671	118150	169330	1.0682	0.14273	0.85727	0.28545	0.4735	FALSE
gRNA_1934	Hr	2432.6/1633.7	2447.5/3341.8	2033.1	2894.7	0.50947	319180	124520	2.4415	0.99269	0.0073141	0.014628	0.059738	TRUE
gRNA_1935	Hr	7893.5/5377.6	7567.8/7785.5	6635.6	7676.7	0.21023	3164900	542570	1.4134	0.92123	0.078769	0.15754	0.32217	TRUE
gRNA_1936	Hsf1	859.21/876.13	874.7/1.6544	867.67	438.18	-0.98401	143.16	43193	2.0669	0.019373	0.98063	0.038746	0.12178	FALSE
gRNA_1937	Hsf1	4519.3/3205.8	4751.5/3416.3	3862.5	4083.9	0.080374	862620	276670	0.42082	0.66306	0.33694	0.67389	0.80937	TRUE
gRNA_1938	Hsf1	4006.9/4529.6	4872/6961.6	4268.3	5916.8	0.47107	136630	313290	2.9453	0.99839	0.0016134	0.0032268	0.018337	TRUE
gRNA_1939	Hsf1	5265.6/5985.4	4621.8/5406.5	5625.5	5014.2	-0.16595	259030	441760	0.91982	0.17883	0.82117	0.35767	0.54469	FALSE
gRNA_1940	Hsf1	3613.9/3464.5	3025.1/3917.6	3539.2	3471.3	-0.027933	11169	248160	0.13628	0.4458	0.5542	0.8916	0.94818	FALSE
gRNA_5521	Hsp90b1	1276/2629.1	968.51/3899.4	1952.6	2433.9	0.31776	915420	118410	1.3988	0.91907	0.080932	0.16186	0.32736	TRUE
gRNA_5522	Hsp90b1	2370/2310.4	1776.1/1709	2340.2	1742.5	-0.42526	1777.9	148320	1.5519	0.060338	0.93966	0.12068	0.26832	FALSE
gRNA_5523	Hsp90b1	2572.7/2195.5	2073.2/1219.3	2384.1	1646.2	-0.53402	71129	151790	1.8939	0.029117	0.97088	0.058234	0.16352	FALSE
gRNA_5524	Hsp90b1	1959/670.07	926.2/249.81	1314.5	588.01	-1.1593	830620	72391	2.7003	0.0034643	0.99654	0.0069286	0.033661	FALSE
gRNA_5525	Hsp90b1	667.27/1527.7	1180.1/579.03	1097.5	879.55	-0.31902	370140	57842	0.90611	0.18244	0.81756	0.36488	0.55102	FALSE
gRNA_1941	Hspbap1	4207.9/4059	4548.2/4508.2	4133.4	4528.2	0.13157	11092	301020	0.71954	0.7641	0.2359	0.47181	0.64853	TRUE
gRNA_1942	Hspbap1	8018.7/6561.3	8321.1/4493.3	7290	6407.2	-0.1862	1062000	609980	1.1304	0.12916	0.87084	0.25832	0.44551	FALSE
gRNA_1943	Hspbap1	5714.6/8281	6617.7/8303.3	6997.8	7460.5	0.092362	3293100	579690	0.60774	0.72832	0.27168	0.54336	0.70643	TRUE
gRNA_1944	Hspbap1	3381.6/4724.6	2048.3/5543.8	4053.1	3796.1	-0.094501	901740	293760	0.47426	0.31766	0.68234	0.63532	0.77796	FALSE
[truncated: 3,951 more rows]

## Sheet: 79_Factors
Gene Symbol	Short Description	Description
Spin1	Chromatin Reader	Spindlin-1; Chromatin reader that specifically recognizes and binds histone H3 both trimethylated at 'Lys-4' and asymmetrically dimethylated at 'Arg-8' (H3K4me3 and H3R8me2a) and acts as an activator of Wnt signaling pathway downstream of PRMT2. In case of cancer, promotes cell cancer proliferation via activation of the Wnt signaling pathway (By similarity). Overexpression induces metaphase arres…
Morc3	Chromatin Remodeling	MORC family CW-type zinc finger protein 3; Nuclear factor which forms MORC3-NBs (nuclear bodies) via an ATP-dependent mechanism (By similarity). Sumoylated MORC3- NBs can also associate with PML-NBs (By similarity). Recruits TP53 and SP100 to PML-NBs, thus regulating TP53 activity. Binds RNA in vitro (By similarity)
Smarca4	Chromatin Remodeling	Transcription activator BRG1; Involved in transcriptional activation and repression of select genes by chromatin remodeling (alteration of DNA-nucleosome topology). Component of SWI/SNF chromatin remodeling complexes that carry out key enzymatic activities, changing chromatin structure by altering DNA-histone contacts within a nucleosome in an ATP-dependent manner. Component of the CREST-BRG1 com…
Smarcb1	Chromatin Remodeling	SWI/SNF-related matrix-associated actin-dependent regulator of chromatin subfamily B member 1; Core component of the BAF (SWI/SNF) complex. This ATP- dependent chromatin-remodeling complex plays important roles in cell proliferation and differentiation, in cellular antiviral activities and inhibition of tumor formation. The BAF complex is able to create a stable, altered form of chromatin that co…
Smarcc1	Chromatin Remodeling	SWI/SNF complex subunit SMARCC1; Involved in transcriptional activation and repression of select genes by chromatin remodeling (alteration of DNA-nucleosome topology). Component of SWI/SNF chromatin remodeling complexes that carry out key enzymatic activities, changing chromatin structure by altering DNA-histone contacts within a nucleosome in an ATP-dependent manner. May stimulate the ATPase act…
Smarce1	Chromatin Remodeling	SWI/SNF-related matrix-associated actin-dependent regulator of chromatin subfamily E member 1; Involved in transcriptional activation and repression of select genes by chromatin remodeling (alteration of DNA-nucleosome topology). Component of SWI/SNF chromatin remodeling complexes that carry out key enzymatic activities, changing chromatin structure by altering DNA-histone contacts within a nucle…
Actl6a	Chromatin Remodeling	Actin-like protein 6A; Involved in transcriptional activation and repression of select genes by chromatin remodeling (alteration of DNA-nucleosome topology). Component of SWI/SNF chromatin remodeling complexes that carry out key enzymatic activities, changing chromatin structure by altering DNA-histone contacts within a nucleosome in an ATP-dependent manner. Required for maximal ATPase activity o…
Arid1a	Chromatin Remodeling	AT-rich interactive domain-containing protein 1A; Involved in transcriptional activation and repression of select genes by chromatin remodeling (alteration of DNA-nucleosome topology). Component of SWI/SNF chromatin remodeling complexes that carry out key enzymatic activities, changing chromatin structure by altering DNA-histone contacts within a nucleosome in an ATP-dependent manner. Binds DNA n…
Smarcad1	Chromatin Remodeling	ATP-dependent helicase SMARCAD1; DNA helicase that possesses intrinsic ATP-dependent nucleosome-remodeling activity and is both required for DNA repair and heterochromatin organization. Promotes DNA end resection of double-strand breaks (DSBs) following DNA damage: probably acts by weakening histone DNA interactions in nucleosomes flanking DSBs. Required for the restoration of heterochromatin org…
Ss18	Chromatin Remodeling	Protein SSXT; Appears to function synergistically with RBM14 as transcription coactivator; Belongs to the SS18 family
Atrx	Chromatin Remodeling/H3K9me	Transcriptional regulator ATRX; Involved in transcriptional regulation and chromatin remodeling. Facilitates DNA replication in multiple cellular environments and is required for efficient replication of a subset of genomic loci. Binds to DNA tandem repeat sequences in both telomeres and euchromatin and in vitro binds DNA quadruplex structures. May help stabilizing G-rich regions into regular chr…
Mnt	Corepressor	Max-binding protein MNT; Binds DNA as a heterodimer with MAX and represses transcription. Binds to the canonical E box sequence 5'-CACGTG-3' and, with higher affinity, to 5'-CACGCG-3'
Dnmt1	DNA methylation	DNA (cytosine-5)-methyltransferase 1; Methylates CpG residues. Preferentially methylates hemimethylated DNA. Associates with DNA replication sites in S phase maintaining the methylation pattern in the newly synthesized strand, that is essential for epigenetic inheritance. Associates with chromatin during G2 and M phases to maintain DNA methylation independently of replication. It is responsible f…
Dnmt3a	DNA methylation	DNA (cytosine-5)-methyltransferase 3A; Required for genome-wide de novo methylation and is essential for the establishment of DNA methylation patterns during development. DNA methylation is coordinated with methylation of histones. It modifies DNA in a non-processive manner and also methylates non-CpG sites. May preferentially methylate DNA linker between 2 nucleosomal cores and is inhibited by h…
Dnmt3b	DNA methylation	DNA (cytosine-5)-methyltransferase 3B; Required for genome-wide de novo methylation and is essential for the establishment of DNA methylation patterns during development. DNA methylation is coordinated with methylation of histones. May preferentially methylates nucleosomal DNA within the nucleosome core region. May function as transcriptional co- repressor by associating with CBX4 and independent…
Dnmt3l	DNA methylation	DNA (cytosine-5)-methyltransferase 3-like; Catalytically inactive regulatory factor of DNA methyltransferases that can either promote or inhibit DNA methylation depending on the context. Essential for the function of DNMT3A and DNMT3B: activates DNMT3A and DNMT3B by binding to their catalytic domain. Acts by accelerating the binding of DNA and S-adenosyl-L-methionine (AdoMet) to the methyltransfe…
Uhrf1	DNA methylation	E3 ubiquitin-protein ligase UHRF1; Multidomain protein that acts as a key epigenetic regulator by bridging DNA methylation and chromatin modification. Specifically recognizes and binds hemimethylated DNA at replication forks via its YDG domain and recruits DNMT1 methyltransferase to ensure faithful propagation of the DNA methylation patterns through DNA replication. In addition to its role in mai…
Tet1	DNA methylation	Methylcytosine dioxygenase TET1; Dioxygenase that catalyzes the conversion of the modified genomic base 5-methylcytosine (5mC) into 5- hydroxymethylcytosine (5hmC) and plays a key role in active DNA demethylation. Also mediates subsequent conversion of 5hmC into 5- formylcytosine (5fC), and conversion of 5fC to 5-carboxylcytosine (5caC). Conversion of 5mC into 5hmC, 5fC and 5caC probably constitu…
Uhrf2	DNA methylation	E3 ubiquitin-protein ligase UHRF2; E3 SUMO-, but not ubiquitin-, protein ligase for ZNF131 (By similarity). E3 ubiquitin-protein ligase that is an intermolecular hub protein in the cell cycle network. Ubiquitinates cyclins, CCND1 and CCNE1, in an apparently phosphorylation-independent manner and induces G1 arrest. Also ubiquitinates PCNP leading to its degradation by the proteasome. Through coope…
Rad9a	DNA repair	Cell cycle checkpoint control protein RAD9A; Component of the 9-1-1 cell-cycle checkpoint response complex that plays a major role in DNA repair. The 9-1-1 complex is recruited to DNA lesion upon damage by the RAD17-replication factor C (RFC) clamp loader complex. Acts then as a sliding clamp platform on DNA for several proteins involved in long-patch base excision repair (LP-BER). The 9-1-1 comp…
Mdm4	DNA replication	Protein Mdm4; Inhibits p53/TP53- and TP73/p73-mediated cell cycle arrest and apoptosis by binding its transcriptional activation domain. Inhibits degradation of MDM2. Can reverse MDM2-targeted degradation of TP53 while maintaining suppression of TP53 transactivation and apoptotic functions. The short isoform is a more potent inhibitor of TP53 activity than the long isoform
Supt6	Elongation	Transcription elongation factor SPT6; Transcription elongation factor which binds histone H3 and plays a key role in the regulation of transcription elongation and mRNA processing. Enhances the transcription elongation by RNA polymerase II (RNAPII) and is also required for the efficient activation of transcriptional elongation by the HIV-1 nuclear transcriptional activator, Tat. Besides chaperoni…
Elp3	Elongation	Elongator complex protein 3; Catalytic histone acetyltransferase subunit of the RNA polymerase II elongator complex, which is a component of the RNA polymerase II (Pol II) holoenzyme and is involved in transcriptional elongation. Elongator may play a role in chromatin remodeling and is involved in acetylation of histones H3 and probably H4. Involved in acetylation of alpha-tubulin (By similarity)…
Atf7ip	H3K9 methylation	Activating transcription factor 7-interacting protein 1; Recruiter that couples transcriptional factors to general transcription apparatus and thereby modulates transcription regulation and chromatin formation. Can both act as an activator or a repressor depending on the context. Mediates MBD1-dependent transcriptional repression, probably by recruiting complexes containing SETDB1. Required to st…
HP1α (Cbx1)	H3K9 methylation	Chromobox protein homolog 1; Component of heterochromatin. Recognizes and binds histone H3 tails methylated at 'Lys-9', leading to epigenetic repression. Interaction with lamin B receptor (LBR) can contribute to the association of the heterochromatin with the inner nuclear membrane
HP1β (Cbx5)	H3K9 methylation	Chromobox protein homolog 5; Component of heterochromatin that recognizes and binds histone H3 tails methylated at 'Lys-9' (H3K9me), leading to epigenetic repression. In contrast, it is excluded from chromatin when 'Tyr-41' of histone H3 is phosphorylated (H3Y41ph). Can interact with lamin-B receptor (LBR). This interaction can contribute to the association of the heterochromatin with the inner n…
Daxx	H3K9 methylation	Death domain-associated protein 6; Transcription corepressor known to repress transcriptional potential of several sumoylated transcription factors. Down-regulates basal and activated transcription. Its transcription repressor activity is modulated by recruiting it to subnuclear compartments like the nucleolus or PML/POD/ND10 nuclear bodies through interactions with MCSR1 and PML, respectively. S…
G9a (Ehmt2)	H3K9 methylation	Histone-lysine N-methyltransferase EHMT2; Histone methyltransferase that specifically mono- and dimethylates 'Lys-9' of histone H3 (H3K9me1 and H3K9me2, respectively) in euchromatin. H3K9me represents a specific tag for epigenetic transcriptional repression by recruiting HP1 proteins to methylated histones. Also mediates monomethylation of 'Lys-56' of histone H3 (H3K56me1) in G1 phase, leading to…
Setdb1	H3K9 methylation	Histone-lysine N-methyltransferase SETDB1; Histone methyltransferase that specifically trimethylates 'Lys-9' of histone H3. H3 'Lys-9' trimethylation represents a specific tag for epigenetic transcriptional repression by recruiting HP1 (CBX1, CBX3 and/or CBX5) proteins to methylated histones. Mainly functions in euchromatin regions, thereby playing a central role in the silencing of euchromatic g…
Trim28	H3K9 methylation	Transcription intermediary factor 1-beta; Nuclear corepressor for KRAB domain-containing zinc finger proteins (KRAB-ZFPs). Mediates gene silencing by recruiting CHD3, a subunit of the nucleosome remodeling and deacetylation (NuRD) complex, and SETDB1 (which specifically methylates histone H3 at 'Lys-9' (H3K9me)) to the promoter regions of KRAB target genes. Enhances transcriptional repression by …
HP1 γ (Cbx3)	H3K9 methylation	Chromobox protein homolog 3; Component of heterochromatin. Recognizes and binds histone H3 tails methylated at 'Lys-9', leading to epigenetic repression. Probably involved in the repression of many genes located in euchromatin, such as E2F1, MYC and CDC25A. Involved in the formation of functional kinetochore through interaction with MIS12 complex proteins. Contributes to the conversion of local c…
GLP (Ehmt1)	H3K9 methylation	Histone-lysine N-methyltransferase EHMT1; Histone methyltransferase that specifically mono- and dimethylates 'Lys-9' of histone H3 (H3K9me1 and H3K9me2, respectively) in euchromatin. H3K9me represents a specific tag for epigenetic transcriptional repression by recruiting HP1 proteins to methylated histones. Also weakly methylates 'Lys-27' of histone H3 (H3K27me). Also required for DNA methylation…
Suv39h1	H3K9 methylation	Histone-lysine N-methyltransferase SUV39H1; Histone methyltransferase that specifically trimethylates 'Lys-9' of histone H3 using monomethylated H3 'Lys- 9' as substrate. H3 'Lys-9' trimethylation represents a specific tag for epigenetic transcriptional repression by recruiting HP1 (CBX1, CBX3 and/or CBX5) proteins to methylated histones. Mainly functions in heterochromatin regions, thereby playi…
Ctbp2	HDAC associated	C-terminal-binding protein 2; Corepressor targeting diverse transcription regulators. Isoform 2 probably acts as a scaffold for specialized synapses (By similarity). Functions in brown adipose tissue (BAT) differentiation; Belongs to the D-isomer specific 2-hydroxyacid dehydrogenase family
Rcor2	HDAC associated	REST corepressor 2; May act as a component of a corepressor complex that represses transcription
Bend3	HDAC associated	BEN domain-containing protein 3; Transcriptional repressor which associates with the NoRC (nucleolar remodeling complex) complex and plays a key role in repressing rDNA transcription. The sumoylated form modulates the stability of the NoRC complex component BAZ2A/TIP5 by controlling its USP21-mediated deubiquitination (By similarity). Binds to unmethylated major satellite DNA and is involved in t…
Zmym2	HDAC associated	Zinc finger MYM-type protein 2; May function as a transcription factor
Morf4l1	HDAC associated	Mortality factor 4-like protein 1; Component of the NuA4 histone acetyltransferase complex which is involved in transcriptional activation of select genes principally by acetylation of nucleosomal histones H4 and H2A. This modification may both alter nucleosome - DNA interactions and promote interaction of the modified histones with other proteins which positively regulate transcription. This com…
Emsy	HDAC associated	BRCA2-interacting transcriptional repressor EMSY; Regulator which is able to repress transcription, possibly via its interaction with a multiprotein chromatin remodeling complex that modifies the chromatin. Its interaction with BRCA2 suggests that it may play a central role in the DNA repair function of BRCA2 (By similarity). As part of a H3-specific methyltransferase complex may mediate ligand-d…
Gatad1	HDAC associated	GATA zinc finger domain-containing protein 1; Component of some chromatin complex recruited to chromatin sites methylated 'Lys-4' of histone H3 (H3K4me)
Phf12	HDAC associated	PHD finger protein 12; Acts as a transcriptional repressor. Involved in recruitment of functional SIN3A complexes to DNA. Represses transcription at least in part through the activity of an associated histone deacetylase (HDAC). May also repress transcription in a SIN3A-independent manner through recruitment of functional AES complexes to DNA (By similarity)
Sin3b	HDAC associated	Paired amphipathic helix protein Sin3b; Acts as a transcriptional repressor. Interacts with MXI1 to repress MYC responsive genes and antagonize MYC oncogenic activities. Interacts with MAD-MAX heterodimers by binding to MAD. The heterodimer then represses transcription by tethering SIN3B to DNA. Also forms a complex with FOXK1 which represses transcription. With FOXK1, regulates cell cycle progre…
Kdm1a	HDAC associated	Lysine-specific histone demethylase 1A; Histone demethylase that demethylates both 'Lys-4' (H3K4me) and 'Lys-9' (H3K9me) of histone H3, thereby acting as a coactivator or a corepressor, depending on the context. Acts by oxidizing the substrate by FAD to generate the corresponding imine that is subsequently hydrolyzed. Acts as a corepressor by mediating demethylation of H3K4me, a specific tag for …
Carm1	Histone ENZYME	Histone-arginine methyltransferase CARM1; Methylates (mono- and asymmetric dimethylation) the guanidino nitrogens of arginyl residues in several proteins involved in DNA packaging, transcription regulation, pre-mRNA splicing, and mRNA stability. Recruited to promoters upon gene activation together with histone acetyltransferases from EP300/P300 and p160 families, methylates histone H3 at 'Arg-17'…
Setd2	Histone ENZYME	Histone-lysine N-methyltransferase SETD2; Histone methyltransferase that specifically trimethylates 'Lys-36' of histone H3 (H3K36me3) using dimethylated 'Lys-36' (H3K36me2) as substrate. Represents the main enzyme generating H3K36me3, a specific tag for epigenetic transcriptional activation. Plays a role in chromatin structure modulation during elongation by coordinating recruitment of the FACT c…
Kdm5c	Histone ENZYME	Lysine-specific demethylase 5C; Histone demethylase that specifically demethylates 'Lys- 4' of histone H3, thereby playing a central role in histone code. Does not demethylate histone H3 'Lys-9', H3 'Lys-27', H3 'Lys-36', H3 'Lys-79' or H4 'Lys-20'. Demethylates trimethylated and dimethylated but not monomethylated H3 'Lys-4'. Participates in transcriptional repression of neuronal genes by recrui…
Set	Histone ENZYME	Protein SET; Multitasking protein, involved in apoptosis, transcription, nucleosome assembly and histone chaperoning. Isoform 2 anti-apoptotic activity is mediated by inhibition of the GZMA-activated DNase, NME1. In the course of cytotoxic T- lymphocyte (CTL)-induced apoptosis, GZMA cleaves SET, disrupting its binding to NME1 and releasing NME1 inhibition. Isoform 1 and isoform 2 are potent inhib…
Csrp2bp	Histone ENZYME	Cysteine-rich protein 2-binding protein; Component of the ATAC complex, a complex with histone acetyltransferase activity on histones H3 and H4. May function as a scaffold for the ATAC complex to promote ATAC complex stability. Has also weak histone acetyltransferase activity toward histone H4. Required for the normal progression through G1 and G2/M phases of the cell cycle (By similarity)
Setd5	Histone ENZYME	SET domain-containing protein 5; Probable transcriptional regulator that acts via the formation of large multiprotein complexes that modify and/or remodel the chromatin. Acts as a regulator of histone acetylation during gene transcription
Tasor (Fam208a)	HUSH	Protein TASOR; Component of the HUSH complex, a multiprotein complex that mediates epigenetic repression. The HUSH complex is recruited to genomic loci rich in H3K9me3 and is probably required to maintain transcriptional silencing by promoting recruitment of SETDB1, a histone methyltransferase that mediates further deposition of H3K9me3; Belongs to the FAM208 family
Mpp8 (Mphosph8)	HUSH	M-phase phosphoprotein 8; Heterochromatin component that specifically recognizes and binds methylated 'Lys-9' of histone H3 (H3K9me) and promotes recruitment of proteins that mediate epigenetic repression. Mediates recruitment of the HUSH complex to H3K9me3 sites: the HUSH complex is recruited to genomic loci rich in H3K9me3 and is probably required to maintain transcriptional silencing by promot…
Pphln1	HUSH	Periphilin-1; Component of the HUSH complex, a multiprotein complex that mediates epigenetic repression. The HUSH complex is recruited to genomic loci rich in H3K9me3 and is probably required to maintain transcriptional silencing by promoting recruitment of SETDB1, a histone methyltransferase that mediates further deposition of H3K9me3. In the HUSH complex, contributes to the maintenance of the c…
Dapk3	kinase	Death-associated protein kinase 3; Serine/threonine kinase which is involved in the regulation of apoptosis, autophagy, transcription, translation and actin cytoskeleton reorganization. Regulates both type I (caspase- dependent) apoptotic and type II (caspase-independent) autophagic cell deaths signal, depending on the cellular setting. Involved in formation of promyelocytic leukemia protein nucl…
Epc2	NuA4	Enhancer of polycomb homolog 2; May play a role in transcription or DNA repair
Mrgbp	NuA4	MRG/MORF4L-binding protein; Component of the NuA4 histone acetyltransferase (HAT) complex which is involved in transcriptional activation of select genes principally by acetylation of nucleosomal histones H4 and H2A. This modification may both alter nucleosome - DNA interactions and promote interaction of the modified histones with other proteins which positively regulate transcription. This comp…
Ruvbl2	NuA4	RuvB-like 2; Involved in the endoplasmic reticulum (ER)-associated degradation (ERAD) pathway where it negatively regulates expression of ER stress response genes; Belongs to the RuvB family
Meaf6	NuA4	Chromatin modification-related protein MEAF6; Component of the NuA4 histone acetyltransferase complex which is involved in transcriptional activation of select genes principally by acetylation of nucleosomal histone H4 and H2A. This modification may both alter nucleosome - DNA interactions and promote interaction of the modified histones with other proteins which positively regulate transcription…
Nup62	Nuclear pore complex	Nuclear pore glycoprotein p62; Essential component of the nuclear pore complex. The N- terminal is probably involved in nucleocytoplasmic transport. The C-terminal is involved in protein-protein interaction probably via coiled-coil formation, promotes its association with centrosomes and may function in anchorage of p62 to the pore complex. Plays a role in mitotic cell cycle progression by regula…
Eed	Polycomb	Polycomb protein EED; Polycomb group (PcG) protein. Component of the PRC2/EED- EZH2 complex, which methylates 'Lys-9' and 'Lys-27' of histone H3, leading to transcriptional repression of the affected target gene. Also recognizes 'Lys-26' trimethylated histone H1 with the effect of inhibiting PRC2 complex methyltransferase activity on nucleosomal histone H3 'Lys-27', whereas H3 'Lys-27' recognitio…
Ezh2	Polycomb	Histone-lysine N-methyltransferase EZH2; Polycomb group (PcG) protein. Catalytic subunit of the PRC2/EED-EZH2 complex, which methylates (H3K9me) and 'Lys-27' (H3K27me) of histone H3, leading to transcriptional repression of the affected target gene. Able to mono-, di- and trimethylate 'Lys-27' of histone H3 to form H3K27me1, H3K27me2 and H3K27me3, respectively. Displays a preference for substrate…
Phc1	Polycomb	Polyhomeotic-like protein 1; Component of a Polycomb group (PcG) multiprotein PRC1- like complex, a complex class required to maintain the transcriptionally repressive state of many genes, including Hox genes, throughout development. PcG PRC1 complex acts via chromatin remodeling and modification of histones; it mediates monoubiquitination of histone H2A 'Lys-119', rendering chromatin heritably c…
Sfmbt2	Polycomb	Scm-like with four MBT domains protein 2; Transcriptional repressor of HOXB13 gene
Suz12	Polycomb	Polycomb protein Suz12; Polycomb group (PcG) protein. Component of the PRC2/EED- EZH2 complex, which methylates 'Lys-9' (H3K9me) and 'Lys-27' (H3K27me) of histone H3, leading to transcriptional repression of the affected target gene. The PRC2/EED-EZH2 complex may also serve as a recruiting platform for DNA methyltransferases, thereby linking two epigenetic repression systems (By similarity). Gene…
L3mbtl2	Polycomb	Lethal(3)malignant brain tumor-like protein 2; Putative Polycomb group (PcG) protein. PcG proteins maintain the transcriptionally repressive state of genes, probably via a modification of chromatin, rendering it heritably changed in its expressibility. Its association with a chromatin-remodeling complex suggests that it may contribute to prevent expression of genes that trigger the cell into mito…
Ddx5	RNA processing	Probable ATP-dependent RNA helicase DDX5; Involved in the alternative regulation of pre-mRNA splicing; its RNA helicase activity is necessary for increasing tau exon 10 inclusion and occurs in a RBM4-dependent manner. Binds to the tau pre-mRNA in the stem-loop region downstream of exon 10. The rate of ATP hydrolysis is highly stimulated by single-stranded RNA. Involved in transcriptional regulati…
Rbm14	RNA processing	RNA-binding protein 14; May function as a nuclear receptor coactivator, enhancing transcription through other coactivators such as NCOA6 and CITED1 (By similarity). Regulates centriole biogenesis by suppressing the formation of aberrant centriolar protein complexes in the cytoplasm and thus preserving mitotic spindle integrity. Prevents the formation of the STIL-CENPJ complex (which can induce th…
Hnrnpa2b1	RNA processing	Heterogeneous nuclear ribonucleoproteins A2/B1; Heterogeneous nuclear ribonucleoprotein (hnRNP) that associates with nascent pre-mRNAs, packaging them into hnRNP particles. The hnRNP particle arrangement on nascent hnRNA is non- random and sequence-dependent and serves to condense and stabilize the transcripts and minimize tangling and knotting. Packaging plays a role in various processes such as…
Hnrnpk	RNA processing	Heterogeneous nuclear ribonucleoprotein K; One of the major pre-mRNA-binding proteins. Binds tenaciously to poly(C) sequences. Likely to play a role in the nuclear metabolism of hnRNAs, particularly for pre-mRNAs that contain cytidine-rich sequences. Can also bind poly(C) single- stranded DNA. Plays an important role in p53/TP53 response to DNA damage, acting at the level of both transcription ac…
U2af1	RNA processing	Splicing factor U2AF 35 kDa subunit; Plays a critical role in both constitutive and enhancer- dependent splicing by mediating protein-protein interactions and protein-RNA interactions required for accurate 3'-splice site selection. Recruits U2 snRNP to the branch point. Directly mediates interactions between U2AF2 and proteins bound to the enhancers and thus may function as a bridge between U2AF2…
E2f6	TF	Transcription factor E2F6; Inhibitor of E2F-dependent transcription. Binds DNA cooperatively with DP proteins through the E2 recognition site, 5'-TTTC[CG]CGC-3'. Has a preference for the 5'-TTTCCCGC-3' E2F recognition site. E2F6 lacks the transcriptional activation and pocket protein binding domains. Appears to regulate a subset of E2F-dependent genes whose products are required for entry into th…
Gatad2a	TF	Transcriptional repressor p66 alpha; Transcriptional repressor (By similarity). Enhances MBD2-mediated repression. Efficient repression requires the presence of GATAD2B (By similarity)
Trip12	Ubiquitylation	E3 ubiquitin-protein ligase TRIP12; E3 ubiquitin-protein ligase involved in ubiquitin fusion degradation (UFD) pathway and regulation of DNA repair. Part of the ubiquitin fusion degradation (UFD) pathway, a process that mediates ubiquitination of protein at their N-terminus, regardeless of the presence of lysine residues in target proteins. In normal cells, mediates ubiquitination and degradation…
Ubr7	Ubiquitylation	Putative E3 ubiquitin-protein ligase UBR7; E3 ubiquitin-protein ligase which is a component of the N-end rule pathway. Recognizes and binds to proteins bearing specific N-terminal residues that are destabilizing according to the N-end rule, leading to their ubiquitination and subsequent degradation
Akr1b3	metabolism	Aldose reductase; Catalyzes the NADPH-dependent reduction of a wide variety of carbonyl-containing compounds to their corresponding alcohols with a broad range of catalytic efficiencies
Phf14	Transcriptional Regulation	PHD finger protein 14
Trp53	Transcriptional Regulation	Cellular tumor antigen p53; Acts as a tumor suppressor in many tumor types; induces growth arrest or apoptosis depending on the physiological circumstances and cell type. Involved in cell cycle regulation as a trans-activator that acts to negatively regulate cell division by controlling a set of genes required for this process. One of the activated genes is an inhibitor of cyclin-dependent kinase…
Wdr11	Transcriptional Regulation	WD repeat domain 11
Ylpm1	Transcriptional Regulation	YLP motif-containing protein 1; Plays a role in the reduction of telomerase activity during differentiation of embryonic stem cells by binding to the core promoter of TERT and controlling its down-regulation
Fubp1	Transcriptional Regulation	Far upstream element-binding protein 1; Regulates MYC expression by binding to a single-stranded far-upstream element (FUSE) upstream of the MYC promoter. May act both as activator and repressor of transcription (By similarity)

## Sheet: Overlap with Proteomics
Name	Saksouk et al.	Becker et al.	Villasenor et al.	Barriopedro et al.	Schmidt et al.		Frequency
Actl6a	1	0	0	0	0		0.2
Akr1b3	1	0	0	0	0		0.2
Arid1a	0	0	0	1	1		0.4
Atf7ip	0	0	0	1	0		0.2
Atrx	1	0	1	1	1		0.8
Bend3	0	0	0	1	0		0.2
Carm1	0	0	0	0	0		0
Cbx1	1	0	1	1	0		0.6
Cbx3	1	1	1	1	0		0.8
Cbx5	1	0	1	1	0		0.6
Csrp2bp	0	0	0	0	0		0
Ctbp2	1	0	0	0	0		0.2
Dapk3	0	0	0	0	0		0
Daxx	0	0	0	1	0		0.2
Ddx5	1	1	0	0	1		0.6
Dnmt1	1	0	1	1	0		0.6
Dnmt3a	1	0	0	1	0		0.4
Dnmt3b	1	0	0	1	0		0.4
Dnmt3l	1	0	0	1	0		0.4
E2f6	0	0	0	0	0		0
Eed	1	0	0	0	1		0.4
Ehmt1	0	0	1	1	0		0.4
Ehmt2	0	0	1	1	0		0.4
Elp3	0	0	0	0	0		0
Emsy	0	0	0	1	0		0.2
Epc2	0	0	0	1	0		0.2
Ezh2	0	0	0	1	0		0.2
Fam208a	0	0	0	1	0		0.2
Fubp1	1	1	0	0	0		0.4
Gatad1	0	0	0	0	0		0
Gatad2a	1	1	0	0	0		0.4
Hnrnpa2b1	1	1	0	0	0		0.4
Hnrnpk	1	1	0	0	0		0.4
Kdm1a	1	0	0	0	0		0.2
Kdm5c	0	0	0	0	0		0
L3mbtl2	0	0	0	1	0		0.2
Mdm4	0	0	0	0	0		0
Meaf6	0	0	0	0	0		0
Mnt	0	0	0	0	0		0
Morc3	0	0	0	0	0		0
Morf4l1	1	0	0	0	0		0.2
Mphosph8	0	0	1	1	0		0.4
Mrgbp	0	0	0	0	0		0
Nup62	0	0	0	0	1		0.2
Phc1	0	0	0	0	0		0
Phf12	0	0	0	0	0		0
Phf14	0	0	0	1	0		0.2
Pphln1	0	0	0	1	0		0.2
Rad9a	0	0	0	0	0		0
Rbm14	0	1	0	0	0		0.2
Rcor2	0	0	0	0	0		0
Ruvbl2	1	0	0	0	1		0.4
Set	1	0	0	0	0		0.2
Setd2	0	0	0	0	0		0
Setd5	0	0	0	0	0		0
Setdb1	0	0	1	0	0		0.2
Sfmbt2	0	0	0	1	0		0.2
Sin3b	0	0	0	0	0		0
Smarca4	1	0	0	1	1		0.6
Smarcad1	1	0	0	0	0		0.2
Smarcb1	0	0	0	0	1		0.2
Smarcc1	1	0	0	0	1		0.4
Smarce1	0	0	0	0	1		0.2
Spin1	1	0	0	0	1		0.4
Ss18	0	0	0	0	0		0
Supt6	0	0	0	0	0		0
Suv39h1	0	0	0	1	0		0.2
Suz12	1	0	0	1	0		0.4
Tet1	0	0	0	1	0		0.2
Trim28	1	0	0	1	0		0.4
Trip12	1	1	1	1	1		1
Trp53	0	0	0	0	0		0
U2af1	1	1	0	0	0		0.4
Ubr7	0	0	0	0	0		0
Uhrf1	1	1	1	1	0		0.8
Uhrf2	0	0	0	1	0		0.2
Wdr11	0	0	0	0	0		0
Ylpm1	0	1	0	0	0		0.2
Zmym2	0	0	0	1	0		0.2
