# Supplementary material for: Requirements for establishment and epigenetic stability of mammalian heterochromatin
Source: Mol Cell. Author manuscript; Available in PMC 2025 Sep 29. (PMC12478525; doi:10.1016/j.molcel.2025.08.025)
Supplement: 4 — Table S4. Maintenance phase results, Related to Figure 3 [file NIHMS2110126-supplement-4.xlsx]

## Sheet: Gene_level_Changes
id	num		pos|score	pos|p-value	pos|fdr	pos|rank	pos|goodsgrna	pos|lfc		neg|score	neg|p-value	neg|fdr	neg|rank	neg|goodsgrna	neg|lfc
Dnmt3l	5		1.7114e-14	3.779e-06	0.000141	1	5	2.6213		1	1	1	1160	0	2.6213
Uhrf1	5		1.4458e-12	3.779e-06	0.000141	2	5	2.2158		1	1	1	1159	0	2.2158
Ctbp2	5		1.7524e-12	3.779e-06	0.000141	3	5	1.8637		1	1	1	1158	0	1.8637
Dnmt1	5		8.6872e-12	3.779e-06	0.000141	4	5	2.4365		1	1	1	1157	0	2.4365
Ezh2	5		1.2788e-10	3.779e-06	0.000141	5	5	1.3589		1	1	1	1156	0	1.3589
Dnmt3a	5		2.2731e-09	3.779e-06	0.000141	6	5	1.694		1	1	1	1155	0	1.694
Dot1l	5		9.7134e-08	3.779e-06	0.000141	7	5	1.1534		1	1	1	1154	0	1.1534
Kdm1a	5		2.8843e-07	3.779e-06	0.000141	8	5	1.9408		1	1	1	1147	0	1.9408
Trip12	5		4.2588e-07	3.779e-06	0.000141	9	5	0.80329		1	1	1	1153	0	0.80329
Dnmt3b	5		4.3265e-07	3.779e-06	0.000141	10	5	1.0437		1	1	1	1152	0	1.0437
Zmym2	5		6.048e-07	3.779e-06	0.000141	11	5	1.0502		1	1	1	1151	0	1.0502
Kmt2d	5		6.1376e-07	3.779e-06	0.000141	12	5	0.93854		1	1	1	1150	0	0.93854
Mrgbp	5		1.1269e-06	3.779e-06	0.000141	13	5	1.2973		1	1	1	1149	0	1.2973
Eed	5		1.3203e-06	3.779e-06	0.000141	14	5	1.0754		0.99999	1	1	1140	0	1.0754
Setd2	5		1.6015e-06	3.779e-06	0.000141	15	5	0.77641		1	1	1	1148	0	0.77641
Cul5	5		2.1989e-06	3.779e-06	0.000141	16	5	0.63869		1	1	1	1146	0	0.63869
Sfmbt2	5		2.3269e-06	3.779e-06	0.000141	17	5	0.74389		1	1	1	1145	0	0.74389
Arid4a	5		2.6584e-06	3.779e-06	0.000141	18	5	0.85663		1	1	1	1144	0	0.85663
Pcgf2	5		2.7769e-06	3.779e-06	0.000141	19	5	1.3009		1	1	1	1143	0	1.3009
Atf7ip	5		3.4504e-06	3.779e-06	0.000141	20	5	1.1573		0.99999	1	1	1141	0	1.1573
Max	5		4.5144e-06	3.779e-06	0.000141	21	5	1.2108		1	1	1	1142	0	1.2108
Tial1	5		1.2943e-05	3.779e-06	0.000141	22	5	0.98688		0.99999	1	1	1139	0	0.98688
Nono	5		1.7999e-05	3.779e-06	0.000141	23	4	0.68204		0.98483	0.99974	1	1059	0	0.68204
Rbpj	5		2.5487e-05	3.779e-06	0.000141	24	4	0.66461		0.99897	1	1	1115	0	0.66461
Rybp	5		2.9456e-05	3.779e-06	0.000141	25	5	0.481		0.99997	1	1	1138	0	0.481
Spop	5		5.1271e-05	3.779e-06	0.000141	26	5	1.0773		0.99943	1	1	1124	0	1.0773
Suz12	5		6.0621e-05	3.779e-06	0.000141	27	5	1.0714		0.99989	1	1	1136	0	1.0714
Hira	5		0.000106	3.779e-06	0.000141	28	4	0.40076		0.52612	0.70444	1	570	1	0.40076
Ring1b (Rnf2)	5		0.0001068	3.779e-06	0.000141	29	5	0.73498		0.99989	1	1	1137	0	0.73498
Daxx	5		0.00014674	3.779e-06	0.000141	30	5	1.0846		0.99985	1	1	1135	0	1.0846
Asf1a	5		0.00015845	3.779e-06	0.000141	31	4	0.42689		0.99796	1	1	1102	0	0.42689
Sfpq	5		0.00017265	3.779e-06	0.000141	32	5	0.99387		0.99918	1	1	1120	0	0.99387
Jmjd1c	5		0.00017567	3.779e-06	0.000141	33	5	0.56141		0.99982	1	1	1134	0	0.56141
Mgea5	5		0.00018415	3.779e-06	0.000141	34	5	0.84949		0.99982	1	1	1133	0	0.84949
Msl2	5		0.00021942	3.779e-06	0.000141	35	5	0.37154		0.99978	1	1	1132	0	0.37154
Gtf2i	5		0.0002409	1.1337e-05	0.00033	36	4	0.43931		0.8296	0.94127	1	838	0	0.43931
Mbd1	5		0.00026333	1.1337e-05	0.00033	37	5	0.49997		0.99974	1	1	1131	0	0.49997
Kat6b	5		0.0002642	1.1337e-05	0.00033	38	4	0.6232		0.99761	1	1	1099	0	0.6232
Mta1	5		0.00028697	1.1337e-05	0.00033	39	5	0.56105		0.99948	1	1	1125	0	0.56105
Smc4	5		0.00029842	1.1337e-05	0.00033	40	5	1.1211		0.9997	1	1	1130	0	1.1211
Suds3	5		0.00030221	1.1337e-05	0.00033	41	4	0.92533		0.66345	0.79966	1	669	1	0.92533
Rbm14	5		0.00030667	1.1337e-05	0.00033	42	5	0.80048		0.99952	1	1	1127	0	0.80048
Ing5	5		0.00032884	1.1337e-05	0.00033	43	5	0.70537		0.99967	1	1	1129	0	0.70537
Setdb1	5		0.00038751	1.1337e-05	0.00033	44	5	1.4096		0.9995	1	1	1126	0	1.4096
Suv39h1	5		0.0004201	1.1337e-05	0.00033	45	2	2.1298		0.064249	0.23829	1	157	1	2.1298
Ndc1	5		0.00045094	1.8895e-05	0.000538	46	5	0.56092		0.99955	1	1	1128	0	0.56092
Zbtb14	5		0.00050543	2.6453e-05	0.000737	47	4	0.57628		0.99755	1	1	1098	0	0.57628
HP1β (Cbx5)	5		0.00057588	3.4011e-05	0.000874	48	4	0.78575		0.99903	1	1	1117	0	0.78575
Bend3	5		0.00061364	3.4011e-05	0.000874	49	5	0.5127		0.99939	1	1	1123	0	0.5127
Morc2a	5		0.00063633	3.4011e-05	0.000874	50	4	0.48875		0.89916	0.97957	1	912	0	0.48875
Arid2	5		0.00070461	3.4011e-05	0.000874	51	5	0.41063		0.9993	1	1	1122	0	0.41063
Rfwd3	5		0.00078655	4.1569e-05	0.000972	52	5	0.65334		0.99921	1	1	1121	0	0.65334
Epc2	5		0.00079518	4.1569e-05	0.000972	53	4	0.50276		0.99354	0.99997	1	1081	0	0.50276
Morc3	5		0.00083202	4.1569e-05	0.000972	54	4	0.53651		0.99818	1	1	1105	0	0.53651
Emsy	5		0.00084334	4.1569e-05	0.000972	55	5	0.52081		0.99916	1	1	1119	0	0.52081
Atrx	5		0.00089415	4.1569e-05	0.000972	56	5	0.7086		0.99911	1	1	1118	0	0.7086
Phc1	5		0.00097093	0.00010203	0.002022	57	4	0.57942		0.99903	1	1	1116	0	0.57942
Smarca4	5		0.001286	0.00010203	0.002022	58	4	0.69096		0.99523	0.99998	1	1086	0	0.69096
Rbmxl1	5		0.0013622	0.00010203	0.002022	59	3	0.62412		0.98144	0.99967	1	1053	0	0.62412
Dicer1	5		0.0015329	0.00010203	0.002022	60	4	0.52941		0.67387	0.79966	1	682	1	0.52941
Sin3a	5		0.0019083	0.00010203	0.002022	61	4	0.47438		0.24049	0.51788	1	358	1	0.47438
Rif1	5		0.0020497	0.00010203	0.002022	62	4	0.75026		0.998	1	1	1104	0	0.75026
Kdm8	5		0.0020588	0.00010203	0.002022	63	4	0.50758		0.99877	1	1	1113	0	0.50758
Suv39h2	5		0.0020991	0.00010959	0.002022	64	1	0.11689		0.00095528	0.010577	0.355547	38	4	0.11689
Eny2	5		0.0022275	0.00010959	0.002022	65	4	0.52077		0.17639	0.4156	1	287	1	0.52077
Ubr7	5		0.0022761	0.00010959	0.002022	66	4	0.3556		0.88079	0.97052	1	896	0	0.3556
E2f6	5		0.0026057	0.00010959	0.002022	67	4	0.38283		0.9438	0.99535	1	982	0	0.38283
Glyr1	5		0.0026492	0.00010959	0.002022	68	4	0.30553		0.98078	0.99957	1	1051	0	0.30553
Hnrnpk	5		0.0028286	0.00010959	0.002022	69	4	0.30069		0.62945	0.77902	1	636	1	0.30069
Mnt	5		0.0029215	0.00010959	0.002022	70	4	0.38917		0.9462	0.99578	1	987	0	0.38917
Rnf138	5		0.0031229	0.00010959	0.002022	71	4	0.29024		0.70863	0.82031	1	719	1	0.29024
Prmt3	5		0.0033156	0.00019273	0.002791	72	4	0.3254		0.99194	0.99995	1	1078	0	0.3254
Pbrm1	5		0.0033936	0.00019273	0.002791	73	4	0.48891		0.97644	0.99928	1	1039	0	0.48891
Mta2	5		0.0034067	0.00019273	0.002791	74	4	0.445		0.99857	1	1	1109	0	0.445
Tasor (Fam208a)a	5		0.0034331	0.00019273	0.002791	75	4	0.49886		0.9421	0.99534	1	978	0	0.49886
Hif1an	5		0.0036632	0.00019273	0.002791	76	4	0.33901		0.99826	1	1	1106	0	0.33901
Dscc1	5		0.0039922	0.00019273	0.002791	77	4	0.21362		0.89171	0.97793	1	906	0	0.21362
L3mbtl2	5		0.0040377	0.00019273	0.002791	78	4	0.43273		0.94405	0.99535	1	983	0	0.43273
Rcor2	5		0.004218	0.00019273	0.002791	79	4	0.45744		0.90049	0.97957	1	915	0	0.45744
Tbl1xr1	5		0.0047807	0.00019273	0.002791	80	4	0.25131		0.993	0.99997	1	1079	0	0.25131
Morf4l1	5		0.0049683	0.00019273	0.002791	81	4	0.36122		0.869	0.96618	1	878	0	0.36122
Tlk2	5		0.0053229	0.00019273	0.002791	82	4	0.13219		0.2221	0.49458	1	339	1	0.13219
Nup205	5		0.0059674	0.00020029	0.002791	83	4	0.74307		0.68302	0.80655	1	692	1	0.74307
Rpl7a	5		0.0060804	0.00020029	0.002791	84	4	1.6949		0.90363	0.97957	1	920	0	1.6949
H3f3c	5		0.0062867	0.00020029	0.002791	85	3	1.1872		0.38968	0.65014	1	494	1	1.1872
Dna2	5		0.0064968	0.00020029	0.002791	86	4	0.49572		0.87706	0.9684	1	889	0	0.49572
Cdc45	5		0.0071716	0.00020029	0.002791	87	4	0.5471		0.50637	0.69045	1	554	1	0.5471
Rpl17	5		0.0072849	0.00020029	0.002791	88	4	1.7536		0.96572	0.99738	1	1019	0	1.7536
Yaf2	5		0.007469	0.00020029	0.002791	89	4	0.30976		0.3242	0.63612	1	456	1	0.30976
Hnrnpa2b1	5		0.0075155	0.00020029	0.002791	90	4	0.44662		0.99627	0.99999	1	1093	0	0.44662
Fubp1	5		0.0075202	0.00020029	0.002791	91	3	0.3146		0.84341	0.95647	1	853	0	0.3146
Aurka	5		0.0076801	0.00020029	0.002791	92	4	0.40289		0.99798	1	1	1103	0	0.40289
Rae1	5		0.0078393	0.00020029	0.002791	93	3	1.0986		0.93052	0.99117	1	963	0	1.0986
Upf1	5		0.0080413	0.00020029	0.002791	94	4	0.80058		0.99437	0.99997	1	1082	0	0.80058
Ing1	5		0.0083139	0.00070667	0.009084	95	4	0.41715		0.9903	0.99994	1	1075	0	0.41715
Mcm10	5		0.0084147	0.00070667	0.009084	96	4	0.47154		0.98463	0.99974	1	1058	0	0.47154
Wdhd1	5		0.0084178	0.00070667	0.009084	97	3	1.192		0.18284	0.4281	1	297	1	1.192
HP1α (Cbx1)	5		0.0084721	0.00070667	0.009084	98	3	0.39867		0.44107	0.67041	1	516	1	0.39867
Cbx7	5		0.0090327	0.00071423	0.009084	99	3	0.33681		0.75895	0.89227	1	772	0	0.33681
Cbx2	5		0.0092526	0.00071423	0.009084	100	4	0.23819		0.99177	0.99995	1	1077	0	0.23819
Phf12	5		0.0093887	0.00071423	0.009084	101	4	0.48711		0.99869	1	1	1112	0	0.48711
Timeless	5		0.0094436	0.00071423	0.009084	102	4	0.56668		0.99554	0.99999	1	1088	0	0.56668
Elp5	5		0.0094987	0.00071423	0.009084	103	4	0.77456		0.99763	1	1	1100	0	0.77456
Lbr	5		0.0098058	0.00087295	0.010208	104	4	0.32733		0.99834	1	1	1108	0	0.32733
Phf23	5		0.01027	0.00087295	0.010208	105	3	0.40394		0.99597	0.99999	1	1090	0	0.40394
Usp7	5		0.010324	0.00087295	0.010208	106	4	0.48565		0.99865	1	1	1110	0	0.48565
Epc1	5		0.01074	0.00087295	0.010208	107	4	0.32959		0.97572	0.99927	1	1035	0	0.32959
Smarcb1	5		0.010814	0.00088051	0.010208	108	3	0.6598		0.97494	0.99927	1	1034	0	0.6598
Senp3	5		0.010891	0.00088051	0.010208	109	4	0.44038		0.99867	1	1	1111	0	0.44038
H2afz	5		0.011293	0.00088051	0.010208	110	1	1.0397		0.80662	0.92606	1	819	0	1.0397
G9a (Ehmt2)	5		0.011307	0.00088051	0.010208	111	3	0.59213		0.98665	0.99975	1	1064	0	0.59213
Prim2	5		0.011544	0.00088051	0.010208	112	4	0.55742		0.081649	0.28986	1	189	1	0.55742
GLP (Ehmt1)	5		0.011736	0.00088051	0.010208	113	4	0.36592		0.9965	1	1	1096	0	0.36592
Hells	5		0.011994	0.0019689	0.019043	114	4	0.48757		0.99162	0.99994	1	1076	0	0.48757
Dhx9	5		0.012	0.0019689	0.019043	115	3	1.58		0.99503	0.99998	1	1085	0	1.58
Csrp2bp	5		0.012626	0.001984	0.019043	116	4	0.43588		0.99828	1	1	1107	0	0.43588
Pwp2	5		0.012694	0.001984	0.019043	117	4	0.20494		0.15751	0.40413	1	266	1	0.20494
Tcp1	5		0.012744	0.001984	0.019043	118	2	0.84356		0.49236	0.69044	1	544	1	0.84356
Usp15	5		0.012864	0.001984	0.019043	119	4	0.42462		0.99307	0.99997	1	1080	0	0.42462
Smarcd1	5		0.013035	0.001984	0.019043	120	3	0.32507		0.98652	0.99975	1	1063	0	0.32507
Elp3	5		0.013248	0.001984	0.019043	121	3	-0.14857		0.03847	0.18312	1	117	2	-0.14857
Ilf2	5		0.013492	0.001984	0.019043	122	4	0.28817		0.94571	0.99535	1	986	0	0.28817
Snrpe	5		0.013563	0.001984	0.019043	123	4	0.85777		0.47754	0.68372	1	538	1	0.85777
Elp4	5		0.013778	0.001984	0.019043	124	4	0.26054		0.78666	0.92185	1	801	0	0.26054
Brd7	5		0.01385	0.001984	0.019043	125	4	0.33545		0.98045	0.99957	1	1050	0	0.33545
Wdr18	5		0.014012	0.001984	0.019043	126	3	0.80229		0.92508	0.98964	1	953	0	0.80229
Rpl38	5		0.014179	0.001984	0.019043	127	3	0.44908		0.75625	0.8865	1	769	0	0.44908
Jmjd6	5		0.014512	0.001984	0.019043	128	4	0.26728		0.99768	1	1	1101	0	0.26728
Npm1	5		0.014738	0.001984	0.019043	129	4	0.53199		0.93554	0.99257	1	971	0	0.53199
Prim1	5		0.015441	0.001984	0.019043	130	3	0.76636		0.74631	0.88649	1	759	0	0.76636
Huwe1	5		0.015559	0.001984	0.019043	131	3	0.4771		0.9947	0.99998	1	1083	0	0.4771
Srcap	5		0.015857	0.001984	0.019043	132	3	0.48787		0.98362	0.99974	1	1056	0	0.48787
Chd4	5		0.015977	0.001984	0.019043	133	3	0.32112		0.72725	0.86061	1	735	1	0.32112
Smarcc1	5		0.016098	0.001984	0.019043	134	3	0.61533		0.95426	0.99683	1	1002	0	0.61533
Carm1	5		0.019026	0.0019915	0.019043	135	3	0.35211		0.93022	0.99117	1	962	0	0.35211
Adnp	5		0.019387	0.0019915	0.019043	136	3	0.4517		0.67249	0.79966	1	680	1	0.4517
Chtf18	5		0.019634	0.0019915	0.019043	137	3	0.25625		0.42721	0.67041	1	511	1	0.25625
Brd8	5		0.022305	0.0041305	0.033705	138	3	0.54013		0.986	0.99975	1	1062	0	0.54013
Zfp57	5		0.022925	0.0041305	0.033705	139	3	0.25002		0.88201	0.97426	1	899	0	0.25002
Smc2	5		0.023076	0.0041305	0.033705	140	3	0.80149		0.98279	0.99968	1	1055	0	0.80149
Ppp4r2	5		0.023172	0.0041305	0.033705	141	2	0.36174		0.96645	0.99739	1	1020	0	0.36174
Rps11	5		0.023989	0.0041305	0.033705	142	3	0.71343		0.94732	0.99578	1	992	0	0.71343
Asxl1	5		0.024351	0.0041305	0.033705	143	2	0.43041		0.98805	0.99989	1	1070	0	0.43041
Kdm3a	5		0.0248	0.0041305	0.033705	144	3	0.2236		0.43311	0.67041	1	512	1	0.2236
Ylpm1	5		0.026941	0.004138	0.033705	145	3	0.34463		0.98955	0.99993	1	1074	0	0.34463
Actl6a	5		0.027014	0.004138	0.033705	146	2	0.87021		0.47151	0.67729	1	533	1	0.87021
Trrap	5		0.028358	0.004138	0.033705	147	3	0.4301		0.99622	0.99999	1	1092	0	0.4301
Cul1	5		0.029139	0.004138	0.033705	148	3	0.28688		0.93712	0.99424	1	974	0	0.28688
Rtel1	5		0.029478	0.004138	0.033705	149	3	0.96075		0.93507	0.99257	1	970	0	0.96075
Bap1	5		0.029836	0.004138	0.033705	150	3	0.53299		0.94304	0.99534	1	979	0	0.53299
Exosc4	5		0.032755	0.0042892	0.033705	151	1	0.79871		0.83404	0.94438	1	846	0	0.79871
Smchd1	5		0.033189	0.0042892	0.033705	152	3	0.11347		0.44423	0.67041	1	519	1	0.11347
Rpl23a	5		0.034132	0.0042892	0.033705	153	3	0.65356		0.96328	0.99709	1	1016	0	0.65356
Ndc80	5		0.036024	0.0042892	0.033705	154	1	0.15456		0.36494	0.65013	1	482	1	0.15456
Phf14	5		0.036557	0.0042892	0.033705	155	3	0.2648		0.95282	0.99682	1	998	0	0.2648
Smn1	5		0.037655	0.0042967	0.033705	156	3	0.25095		0.3579	0.63612	1	481	1	0.25095
Ddx6	5		0.037693	0.0042967	0.033705	157	2	0.75868		0.90286	0.97957	1	919	0	0.75868
Mga	5		0.038059	0.0042967	0.033705	158	3	0.39144		0.71974	0.84722	1	729	1	0.39144
Smarce1	5		0.039144	0.0042967	0.033705	159	3	0.67824		0.90441	0.97957	1	922	0	0.67824
Gatad1	5		0.039183	0.0042967	0.033705	160	3	0.37538		0.98024	0.99948	1	1049	0	0.37538
Ran	5		0.039284	0.0042967	0.033705	161	2	0.46094		0.26314	0.53742	1	379	2	0.46094
Arid5a	5		0.040097	0.0042967	0.033705	162	1	0.15783		0.22519	0.49458	1	343	2	0.15783
Ddx11	5		0.040747	0.0042967	0.033705	163	3	0.28116		0.42127	0.67041	1	507	1	0.28116
Aurkc	5		0.041276	0.0042967	0.033705	164	3	0.33299		0.33283	0.63612	1	466	2	0.33299
Chaf1b	5		0.041723	0.0042967	0.033705	165	2	0.62667		0.12628	0.35797	1	238	1	0.62667
Ddx5	5		0.042131	0.0042967	0.033705	166	3	0.48596		0.90454	0.97957	1	923	0	0.48596
Syncrip	5		0.042997	0.0042967	0.033705	167	3	0.13632		0.87405	0.9684	1	886	0	0.13632
Znhit1	5		0.044536	0.0070025	0.045798	168	3	0.39212		0.82149	0.94126	1	829	0	0.39212
Srsf1	5		0.044596	0.0070025	0.045798	169	3	0.55922		0.59521	0.75191	1	612	1	0.55922
Tardbp	5		0.045205	0.0070025	0.045798	170	3	0.62302		0.76349	0.89228	1	781	0	0.62302
Jade3	5		0.04588	0.0070025	0.045798	171	3	0.14456		0.37597	0.65013	1	489	1	0.14456
Erbb4	5		0.047394	0.0070025	0.045798	172	1	0.11857		0.12292	0.35797	1	233	2	0.11857
Atxn7l3	5		0.048171	0.0070025	0.045798	173	3	0.40366		0.64513	0.79292	1	649	1	0.40366
Kdm6a	5		0.049459	0.0070025	0.045798	174	3	0.10833		0.2961	0.57026	1	422	1	0.10833
Ercc4	5		0.050289	0.0070025	0.045798	175	3	0.50615		0.87357	0.9684	1	884	0	0.50615
Ubr5	5		0.052337	0.0070101	0.045798	176	3	0.30585		0.96878	0.99809	1	1027	0	0.30585
Morc1	5		0.053039	0.0070101	0.045798	177	1	0.02156		0.10045	0.30164	1	212	2	0.02156
Suv420h1	5		0.053564	0.0070101	0.045798	178	3	0.22036		0.9675	0.99762	1	1023	0	0.22036
Donson	5		0.053811	0.0070101	0.045798	179	3	0.26637		0.74236	0.87457	1	754	0	0.26637
Ppie	5		0.053935	0.0070101	0.045798	180	3	0.37422		0.73836	0.86062	1	748	1	0.37422
Ctcf	5		0.054307	0.0070101	0.045798	181	3	0.41606		0.85506	0.95896	1	864	0	0.41606
Pcgf1	5		0.054681	0.0070101	0.045798	182	3	0.25895		0.98766	0.99984	1	1069	0	0.25895
Rbbp4	5		0.05545	0.0070101	0.045798	183	3	1.0109		0.90556	0.981	1	925	0	1.0109
Trim28	5		0.055686	0.0070101	0.045798	184	3	0.34348		0.68201	0.80655	1	691	1	0.34348
Nsl1	5		0.055941	0.0070101	0.045798	185	2	0.23585		0.25191	0.52749	1	370	2	0.23585
Msl1	5		0.057084	0.0070101	0.045798	186	3	0.65377		0.99601	0.99999	1	1091	0	0.65377
Top2b	5		0.059154	0.0070101	0.045798	187	3	0.11202		0.12326	0.35797	1	234	1	0.11202
Rpa1	5		0.059546	0.0070101	0.045798	188	3	0.77784		0.95539	0.99683	1	1007	0	0.77784
Uba1	5		0.060257	0.0070101	0.045798	189	2	0.61507		0.76639	0.89766	1	784	0	0.61507
Fam178a	5		0.06301	0.007199	0.045798	190	3	0.3347		0.95433	0.99683	1	1003	0	0.3347
Pot1a	5		0.063825	0.0072066	0.045798	191	3	0.34917		0.96728	0.99762	1	1022	0	0.34917
Ube2t	5		0.064098	0.0072066	0.045798	192	3	0.55319		0.48202	0.69044	1	540	1	0.55319
Cxxc1	5		0.065341	0.0072066	0.045798	193	3	0.44993		0.91507	0.98493	1	943	0	0.44993
Kdm5c	5		0.06575	0.0072066	0.045798	194	3	0.086958		0.66938	0.79966	1	674	1	0.086958
Phf11a	5		0.065792	0.0072066	0.045798	195	2	0.17151		0.15955	0.40413	1	269	2	0.17151
Sin3b	5		0.065841	0.0072066	0.045798	196	1	0.23528		0.74799	0.88649	1	762	0	0.23528
Bard1	5		0.066445	0.0075089	0.045798	197	3	0.18911		0.33518	0.63612	1	470	1	0.18911
Chd8	5		0.066864	0.0075089	0.045798	198	3	0.19883		0.17854	0.4156	1	290	1	0.19883
Spdl1	5		0.067425	0.0075089	0.045798	199	3	0.41856		0.94513	0.99535	1	985	0	0.41856
Pcgf3	5		0.068838	0.0075089	0.045798	200	3	0.28313		0.96152	0.99709	1	1014	0	0.28313
Smc3	5		0.069123	0.0075089	0.045798	201	3	0.52191		0.708	0.81328	1	718	1	0.52191
Ube2d3	5		0.069695	0.0075089	0.045798	202	3	0.25921		0.97594	0.99927	1	1037	0	0.25921
Ruvbl2	5		0.070125	0.0075089	0.045798	203	3	0.33511		0.83041	0.94437	1	840	0	0.33511
Mier1	5		0.070601	0.0075089	0.045798	204	2	0.15502		0.5637	0.73193	1	589	1	0.15502
Plk1	5		0.070606	0.0075089	0.045798	205	1	0.38467		0.64144	0.79291	1	644	1	0.38467
Spc25	5		0.071279	0.0075089	0.045798	206	3	0.34397		0.53072	0.70445	1	574	1	0.34397
Chmp4b	5		0.071398	0.0075089	0.045798	207	1	-0.028964		0.10111	0.30164	1	213	1	-0.028964
Wrnip1	5		0.071999	0.0075089	0.045798	208	2	0.1993		0.73168	0.86061	1	738	1	0.1993
Csnk1a1	5		0.07219	0.0075089	0.045798	209	2	0.19831		0.22348	0.49458	1	340	2	0.19831
Prkag1	5		0.072444	0.0075164	0.045798	210	3	0.12486		0.90155	0.97957	1	916	0	0.12486
Cdk9	5		0.073472	0.0075164	0.045798	211	3	0.55711		0.99676	1	1	1097	0	0.55711
Coq3	5		0.073772	0.0075164	0.045798	212	2	0.287		0.70199	0.81328	1	712	1	0.287
Tonsl	5		0.073915	0.0075164	0.045798	213	3	0.14349		0.61792	0.77252	1	628	1	0.14349
Hnrnpa0	5		0.074805	0.0075164	0.045798	214	3	0.23262		0.98578	0.99975	1	1060	0	0.23262
Sec13	5		0.076002	0.0075164	0.045798	215	3	0.28933		0.87971	0.9684	1	893	0	0.28933
Fancl	5		0.079145	0.0080153	0.046504	216	3	0.46622		0.98846	0.99989	1	1072	0	0.46622
Ldb1	5		0.079291	0.0080153	0.046504	217	1	0.23566		0.95013	0.99653	1	995	0	0.23566
Ss18	5		0.079653	0.0080153	0.046504	218	3	0.17133		0.71484	0.8268	1	727	1	0.17133
Mbd3	5		0.079961	0.0080153	0.046504	219	3	0.22166		0.97904	0.99943	1	1046	0	0.22166
Ccnb1	5		0.081583	0.0080153	0.046504	220	2	0.32777		0.9103	0.98378	1	935	0	0.32777
Bcas2	5		0.08167	0.0080153	0.046504	221	3	0.23309		0.81613	0.93401	1	825	0	0.23309
Aldoa	5		0.083556	0.0080228	0.046504	222	3	1.0847		0.90993	0.98378	1	934	0	1.0847
Mis18bp1	5		0.083872	0.0080228	0.046504	223	3	0.23308		0.69295	0.81328	1	702	1	0.23308
Prdm4	5		0.084031	0.0080228	0.046504	224	3	0.17928		0.44159	0.67041	1	517	1	0.17928
Zmym4	5		0.084826	0.0080228	0.046504	225	3	0.31633		0.99646	1	1	1095	0	0.31633
Paox	5		0.086349	0.0080228	0.046504	226	1	-0.0075486		0.25431	0.5275	1	374	2	-0.0075486
Plrg1	5		0.087911	0.011212	0.05793	227	1	0.37758		0.69588	0.81328	1	707	1	0.37758
Pcna	5		0.090251	0.011711	0.05793	228	2	0.79603		0.28959	0.56142	1	413	2	0.79603
Pes1	5		0.091001	0.011711	0.05793	229	3	0.28555		0.065566	0.23829	1	160	2	0.28555
Apobec3	5		0.09103	0.011711	0.05793	230	2	0.14294		0.25255	0.52749	1	371	1	0.14294
Snrpa	5		0.092164	0.011711	0.05793	231	3	0.39426		0.56801	0.73193	1	592	1	0.39426
Brpf1	5		0.093167	0.011711	0.05793	232	3	0.24588		0.7346	0.86062	1	743	1	0.24588
Ino80d	5		0.093839	0.011711	0.05793	233	3	0.17483		0.89326	0.97793	1	908	0	0.17483
Phf11c	5		0.09414	0.011711	0.05793	234	2	0.41496		0.82506	0.94126	1	832	0	0.41496
Aebp2	5		0.09553	0.011711	0.05793	235	3	0.063761		0.78715	0.92185	1	802	0	0.063761
Tada2a	5		0.096211	0.011711	0.05793	236	3	0.28868		0.98748	0.99984	1	1068	0	0.28868
HP1 γ (Cbx3)	5		0.097066	0.011711	0.05793	237	3	0.22501		0.34182	0.63612	1	474	1	0.22501
Ep400	5		0.097581	0.011711	0.05793	238	3	0.2147		0.92972	0.99116	1	960	0	0.2147
Hdac10	5		0.097818	0.011711	0.05793	239	2	-0.018367		0.091094	0.30163	1	202	2	-0.018367
Brms1l	5		0.098342	0.011711	0.05793	240	2	0.15373		0.93592	0.99316	1	973	0	0.15373
Hdac3	5		0.099134	0.011711	0.05793	241	3	0.11958		0.18813	0.43465	1	302	2	0.11958
Prmt1	5		0.10019	0.011711	0.05793	242	2	0.29611		0.45465	0.67041	1	526	1	0.29611
Chtop	5		0.10033	0.011711	0.05793	243	2	0.22482		0.52796	0.70444	1	571	1	0.22482
Nup93	5		0.10035	0.011711	0.05793	244	3	0.75003		0.97791	0.99928	1	1043	0	0.75003
Uhrf2	5		0.10111	0.011711	0.05793	245	2	0.22671		0.73864	0.86062	1	749	1	0.22671
Hmgn2-ps1	5		0.10342	0.011711	0.05793	246	1	0.17372		0.83858	0.9474	1	851	0	0.17372
Ppm1g	5		0.11033	0.011711	0.05793	247	2	0.31748		0.95333	0.99682	1	999	0	0.31748
Ncl	5		0.11149	0.011711	0.05793	248	2	0.27877		0.5011	0.69045	1	551	1	0.27877
Ctbp1	5		0.11262	0.011711	0.05793	249	2	0.22535		0.70326	0.81328	1	714	1	0.22535
Gins4	5		0.11397	0.011719	0.05793	250	2	0.54544		0.9212	0.98688	1	951	0	0.54544
Yeats2	5		0.11491	0.011719	0.05793	251	2	0.77695		0.98743	0.99984	1	1066	0	0.77695
Dzip3	5		0.1159	0.011719	0.05793	252	2	0.21129		0.72456	0.85401	1	731	1	0.21129
Chd9	5		0.11947	0.011719	0.05793	253	1	-0.06093		0.076141	0.26458	1	181	2	-0.06093
Erh	5		0.11953	0.011719	0.05793	254	2	0.035803		0.12348	0.35797	1	235	2	0.035803
Chmp1a	5		0.12207	0.011719	0.05793	255	2	0.22432		0.92992	0.99117	1	961	0	0.22432
Ikzf1	5		0.12477	0.011719	0.05793	256	1	-0.034386		0.10265	0.30164	1	216	2	-0.034386
Mllt1	5		0.12604	0.011719	0.05793	257	2	0.16307		0.82631	0.94127	1	833	0	0.16307
Nipbl	5		0.12628	0.011719	0.05793	258	1	-0.18622		0.11757	0.35797	1	228	2	-0.18622
Prm1	5		0.12704	0.011719	0.05793	259	2	0.0054081		0.28924	0.56142	1	412	2	0.0054081
Mysm1	5		0.12862	0.011719	0.05793	260	2	0.12449		0.68436	0.80655	1	693	1	0.12449
Uimc1	5		0.12977	0.011719	0.05793	261	2	0.19124		0.79078	0.92185	1	804	0	0.19124
Tex10	5		0.13237	0.011719	0.05793	262	2	0.22019		0.85541	0.95896	1	865	0	0.22019
Arid1a	5		0.13383	0.011719	0.05793	263	2	0.10743		0.24748	0.51789	1	365	2	0.10743
Wdr82	5		0.13733	0.011719	0.05793	264	2	-0.20181		0.31555	0.62735	1	446	1	-0.20181
Supt16	5		0.13763	0.011719	0.05793	265	2	0.17323		0.60729	0.77252	1	620	1	0.17323
Sall1	5		0.13903	0.040356	0.184882	266	1	0.17412		0.92881	0.99116	1	958	0	0.17412
Rchy1	5		0.1391	0.040356	0.184882	267	2	0.0085399		0.2846	0.55283	1	405	1	0.0085399
Nup214	5		0.13968	0.040356	0.184882	268	2	0.4603		0.83384	0.94438	1	845	0	0.4603
Smarcd3	5		0.14027	0.040356	0.184882	269	2	0.16898		0.8607	0.96153	1	868	0	0.16898
Rnf212b	5		0.14052	0.040356	0.184882	270	2	0.06313		0.4458	0.67041	1	520	1	0.06313
Esco2	5		0.14324	0.040356	0.184882	271	2	0.16374		0.64255	0.79292	1	645	1	0.16374
Smek1	5		0.14383	0.040356	0.184882	272	2	0.23616		0.68735	0.80656	1	698	1	0.23616
Rad21l	5		0.14862	0.040356	0.184882	273	2	0.037719		0.25842	0.53742	1	378	2	0.037719
Mcm3	5		0.14868	0.040356	0.184882	274	1	-0.19719		0.12719	0.35797	1	240	2	-0.19719
Btf3	5		0.14892	0.040356	0.184882	275	2	0.37995		0.9549	0.99683	1	1005	0	0.37995
Rb1	5		0.15163	0.040356	0.184882	276	2	-0.064316		0.098868	0.30164	1	211	2	-0.064316
Zkscan3	5		0.15237	0.040356	0.184882	277	1	0.10073		0.56023	0.72529	1	587	1	0.10073
Chmp7	5		0.15558	0.040364	0.184882	278	2	0.18618		0.6045	0.77252	1	618	1	0.18618
Cenpw	5		0.15771	0.040364	0.184882	279	2	0.21765		0.91909	0.98595	1	949	0	0.21765
Brms1	5		0.1617	0.040364	0.184882	280	2	0.17985		0.97927	0.99943	1	1047	0	0.17985
Pcgf6	5		0.16232	0.040364	0.184882	281	2	0.37295		0.97889	0.99943	1	1044	0	0.37295
Phf8	5		0.16324	0.040364	0.184882	282	2	-0.058561		0.22955	0.50984	1	347	2	-0.058561
Smc1a	5		0.16355	0.040364	0.184882	283	2	0.30114		0.87986	0.9684	1	894	0	0.30114
Vcp	5		0.16417	0.040364	0.184882	284	2	0.42585		0.88063	0.97052	1	895	0	0.42585
Orc6	5		0.16572	0.040364	0.184882	285	2	0.59156		0.94936	0.99579	1	994	0	0.59156
Mau2	5		0.16626	0.040364	0.184882	286	1	0.23384		0.76455	0.89766	1	782	0	0.23384
Prpf19	5		0.16917	0.069001	0.289719	287	1	0.28965		0.75922	0.89227	1	773	0	0.28965
Dpy30	5		0.16976	0.069001	0.289719	288	2	0.21273		0.74518	0.88649	1	756	0	0.21273
Rad51	5		0.17061	0.069001	0.289719	289	1	0.19076		0.89969	0.97957	1	913	0	0.19076
Ska2	5		0.17133	0.069001	0.289719	290	2	0.39199		0.84886	0.95895	1	858	0	0.39199
Naa60	5		0.17278	0.069008	0.289719	291	2	0.11468		0.84511	0.95647	1	854	0	0.11468
Mcm2	5		0.17423	0.069008	0.289719	292	2	0.12829		0.67111	0.79966	1	678	1	0.12829
Chek1	5		0.17447	0.069008	0.289719	293	2	0.14908		0.32647	0.63612	1	458	2	0.14908
Nup43	5		0.17495	0.069008	0.289719	294	2	0.39421		0.80976	0.92999	1	821	0	0.39421
Usp46	5		0.17793	0.071427	0.289719	295	2	0.1261		0.72516	0.85401	1	733	1	0.1261
Nifk	5		0.17857	0.071427	0.289719	296	2	0.3836		0.8453	0.95647	1	855	0	0.3836
Srsf3	5		0.17998	0.071427	0.289719	297	1	0.54306		0.72366	0.854	1	730	1	0.54306
Tra2a	5		0.18301	0.071427	0.289719	298	2	0.23758		0.97313	0.99875	1	1032	0	0.23758
Mdm2	5		0.18427	0.071427	0.289719	299	2	0.11759		0.30053	0.57026	1	429	1	0.11759
Tada1	5		0.18498	0.071427	0.289719	300	2	0.097293		0.32577	0.63612	1	457	2	0.097293
Dnajc9	5		0.18712	0.071427	0.289719	301	1	-0.14755		0.21952	0.48752	1	335	2	-0.14755
Cenpo	5		0.18749	0.071427	0.289719	302	2	0.22702		0.88352	0.97426	1	900	0	0.22702
Pphln1	5		0.19328	0.071427	0.289719	303	2	0.1922		0.90783	0.981	1	928	0	0.1922
Usp17le	5		0.19492	0.071427	0.289719	304	1	0.078524		0.66904	0.79966	1	673	1	0.078524
Arid4b	5		0.19634	0.071435	0.289719	305	1	0.11122		0.66834	0.79966	1	672	1	0.11122
Nol9	5		0.19704	0.071435	0.289719	306	2	0.19397		0.84264	0.95647	1	852	0	0.19397
Elp6	5		0.19814	0.071435	0.289719	307	2	0.5275		0.99633	0.99999	1	1094	0	0.5275
Kansl1	5		0.19879	0.071435	0.289719	308	2	0.046954		0.30605	0.59426	1	432	2	0.046954
Xrcc2	5		0.19911	0.071435	0.289719	309	2	0.33939		0.73489	0.86062	1	744	1	0.33939
Sp140	5		0.19915	0.071435	0.289719	310	1	0.38307		0.10632	0.30704	1	221	2	0.38307
Prdm16	5		0.19986	0.071435	0.289719	311	1	0.084527		0.75187	0.8865	1	766	0	0.084527
Fbrs	5		0.20009	0.071435	0.289719	312	2	0.25304		0.99888	1	1	1114	0	0.25304
Gltscr2	5		0.20107	0.071435	0.289719	313	2	0.2446		0.94106	0.99534	1	976	0	0.2446
Hp1bp3	5		0.20196	0.071435	0.289719	314	2	0.18393		0.77108	0.89767	1	789	0	0.18393
Rad54b	5		0.20205	0.071435	0.289719	315	2	0.20767		0.91807	0.98595	1	947	0	0.20767
Rad50	5		0.20267	0.071435	0.289719	316	1	0.31865		0.78023	0.91281	1	796	0	0.31865
Stag3	5		0.20407	0.071435	0.289719	317	1	0.11658		0.5224	0.70444	1	567	1	0.11658
Ubr2	5		0.20696	0.071435	0.289719	318	2	0.076561		0.38798	0.65014	1	493	1	0.076561
Setd5	5		0.20756	0.071435	0.289719	319	2	0.3334		0.7308	0.86061	1	737	1	0.3334
Pkn1	5		0.20965	0.071435	0.289719	320	1	0.055131		0.82234	0.94126	1	830	0	0.055131
Cdca5	5		0.20992	0.071435	0.289719	321	2	0.33348		0.30745	0.59426	1	435	1	0.33348
Actr6	5		0.21025	0.071435	0.289719	322	2	0.38786		0.7734	0.89767	1	792	0	0.38786
Sf3b3	5		0.21223	0.071435	0.289719	323	2	0.5328		0.96814	0.99785	1	1025	0	0.5328
Top2a	5		0.21355	0.099709	0.34514	324	2	0.40925		0.99475	0.99998	1	1084	0	0.40925
Mpp8 (Mphosph8)	5		0.21451	0.099709	0.34514	325	1	0.010003		0.25021	0.51789	1	368	2	0.010003
Rcor1	5		0.21659	0.099709	0.34514	326	1	0.08623		0.21728	0.48751	1	331	1	0.08623
Men1	5		0.21728	0.099709	0.34514	327	2	0.13994		0.9072	0.981	1	927	0	0.13994
Cstf3	5		0.21819	0.099709	0.34514	328	2	0.1532		0.59276	0.75191	1	610	1	0.1532
Rad51c	5		0.21935	0.099709	0.34514	329	2	-0.036052		0.34362	0.63612	1	476	1	-0.036052
Sox6	5		0.21985	0.099709	0.34514	330	2	0.12394		0.68134	0.80655	1	690	1	0.12394
Gm14483	5		0.2221	0.099709	0.34514	331	2	-0.069521		0.28054	0.54498	1	399	2	-0.069521
Arid3b	5		0.22318	0.099709	0.34514	332	2	0.13741		0.97715	0.99928	1	1041	0	0.13741
Dapk3	5		0.22416	0.099709	0.34514	333	1	0.04872		0.18781	0.43465	1	300	2	0.04872
Set	5		0.22619	0.099709	0.34514	334	2	0.12297		0.95412	0.99683	1	1001	0	0.12297
Rrp1	5		0.2269	0.099709	0.34514	335	1	0.39963		0.89241	0.97793	1	907	0	0.39963
Pogz	5		0.2272	0.099709	0.34514	336	2	0.14977		0.79293	0.92185	1	806	0	0.14977
Nsmce4a	5		0.22753	0.099709	0.34514	337	2	0.098049		0.90233	0.97957	1	917	0	0.098049
Prkaa1	5		0.231	0.099709	0.34514	338	1	-0.0029804		0.52287	0.70444	1	568	1	-0.0029804
Zmynd11	5		0.23156	0.099709	0.34514	339	2	0.21095		0.94676	0.99578	1	990	0	0.21095
Rpn2	5		0.23392	0.099709	0.34514	340	2	-0.013817		0.21289	0.47747	1	328	2	-0.013817
Nup98	5		0.2346	0.099709	0.34514	341	2	0.10403		0.87146	0.9684	1	881	0	0.10403
Vps72	5		0.23508	0.099709	0.34514	342	1	0.15204		0.78445	0.91739	1	799	0	0.15204
Tipin	5		0.23575	0.099709	0.34514	343	1	0.33529		0.96667	0.99739	1	1021	0	0.33529
Nsmaf	5		0.24116	0.099709	0.34514	344	1	-0.096288		0.17423	0.4156	1	281	2	-0.096288
Prdm6	5		0.24374	0.099717	0.34514	345	2	-0.059327		0.15832	0.40413	1	268	2	-0.059327
Psip1	5		0.24408	0.099717	0.34514	346	2	0.15456		0.96334	0.99709	1	1017	0	0.15456
Ing2	5		0.2451	0.099717	0.34514	347	2	0.10022		0.80504	0.92606	1	817	0	0.10022
Msh4	5		0.24519	0.099717	0.34514	348	1	0.08079		0.63586	0.79291	1	639	1	0.08079
Ruvbl1	5		0.24544	0.099717	0.34514	349	2	0.37413		0.6718	0.79966	1	679	1	0.37413
Nup35	5		0.24646	0.099717	0.34514	350	2	0.085446		0.86851	0.96618	1	877	0	0.085446
Ring1	5		0.24854	0.099717	0.34514	351	1	0.17494		0.96226	0.99709	1	1015	0	0.17494
Tet1	5		0.24884	0.099717	0.34514	352	2	0.1103		0.83642	0.94438	1	849	0	0.1103
Crb2	5		0.24921	0.099717	0.34514	353	1	0.009478		0.28396	0.55283	1	404	1	0.009478
Mdc1	5		0.24952	0.099717	0.34514	354	2	0.016592		0.46848	0.67729	1	532	1	0.016592
Pkm	5		0.25055	0.099717	0.34514	355	2	0.17546		0.18356	0.4281	1	298	1	0.17546
Nup85	5		0.2526	0.099717	0.34514	356	2	0.015831		0.28785	0.55284	1	411	2	0.015831
Stmn1	5		0.25362	0.099717	0.34514	357	2	0.058916		0.86999	0.96618	1	880	0	0.058916
Mlh1	5		0.25431	0.099717	0.34514	358	2	0.08646		0.74377	0.87458	1	755	0	0.08646
Tada3	5		0.25984	0.099717	0.34514	359	1	0.090122		0.95532	0.99683	1	1006	0	0.090122
Senp1	5		0.2605	0.099717	0.34514	360	1	-0.42954		0.00050868	0.0045764	0.187345	31	4	-0.42954
Cenpb	5		0.26248	0.099717	0.34514	361	1	0.040458		0.82318	0.94126	1	831	0	0.040458
Apbb1	5		0.26324	0.099717	0.34514	362	2	-0.030412		0.096773	0.30164	1	208	2	-0.030412
Nup160	5		0.26427	0.099717	0.34514	363	2	0.058475		0.27751	0.54498	1	397	1	0.058475
Sly	5		0.26461	0.099717	0.34514	364	2	0.14868		0.18069	0.42162	1	292	1	0.14868
Kmt5a	5		0.26634	0.099717	0.34514	365	2	0.32076		0.67008	0.79966	1	675	1	0.32076
Ctc1	5		0.26668	0.099717	0.34514	366	2	0.21486		0.68934	0.80656	1	701	1	0.21486
Rfc4	5		0.26772	0.099717	0.34514	367	2	0.44691		0.93479	0.99257	1	968	0	0.44691
Zfp280c	5		0.26773	0.099717	0.34514	368	1	-0.089544		0.0047612	0.028331	0.618564	59	3	-0.089544
Paxip1	5		0.27048	0.10241	0.34514	369	2	-0.070747		0.1088	0.30704	1	223	2	-0.070747
Atr	5		0.27083	0.10241	0.34514	370	2	0.22373		0.96561	0.99738	1	1018	0	0.22373
Tdrd3	5		0.27117	0.10241	0.34514	371	2	0.028539		0.70894	0.82031	1	720	1	0.028539
0610010K14Rik	5		0.27166	0.10241	0.34514	372	1	-0.16358		0.012719	0.07024	1	87	3	-0.16358
Ogt	5		0.2736	0.10241	0.34514	373	2	-0.118		0.074211	0.25376	1	177	3	-0.118
Top1	5		0.27394	0.10241	0.34514	374	2	-0.12121		0.065841	0.24341	1	161	2	-0.12121
Ticrr	5		0.27533	0.10241	0.34514	375	2	0.29766		0.97702	0.99928	1	1040	0	0.29766
Ppp4c	5		0.27568	0.10241	0.34514	376	2	0.37023		0.80707	0.92999	1	820	0	0.37023
Rnf168	5		0.27637	0.10241	0.34514	377	2	0.04932		0.30431	0.59426	1	430	1	0.04932
Hnrnpf	5		0.28009	0.10241	0.34514	378	1	0.35524		0.24183	0.51788	1	361	1	0.35524
Ercc6	5		0.28019	0.10241	0.34514	379	2	0.065312		0.29553	0.57025	1	421	2	0.065312
Fancc	5		0.28088	0.10241	0.34514	380	2	0.14371		0.92634	0.99042	1	954	0	0.14371
Snd1	5		0.28193	0.10241	0.34514	381	2	0.059162		0.54432	0.71811	1	579	1	0.059162
Exosc2	5		0.28267	0.10241	0.34514	382	1	0.14881		0.14473	0.36821	1	256	2	0.14881
Apex1	5		0.2846	0.10564	0.34514	383	1	0.2352		0.46594	0.67728	1	531	1	0.2352
Exosc6	5		0.28525	0.10564	0.34514	384	1	0.35812		0.66625	0.79966	1	671	1	0.35812
Orc3	5		0.28653	0.10564	0.34514	385	1	-0.12117		0.015057	0.097426	1	90	2	-0.12117
Smarcc2	5		0.28717	0.10564	0.34514	386	1	-0.11203		0.048527	0.21968	1	136	2	-0.11203
Brca1	5		0.2882	0.10564	0.34514	387	2	0.22668		0.93259	0.99187	1	966	0	0.22668
Setmar	5		0.28845	0.10564	0.34514	388	1	0.070773		0.36553	0.65013	1	483	1	0.070773
Dad1	5		0.28855	0.10564	0.34514	389	2	0.083871		0.077816	0.2703	1	183	3	0.083871
Ska1	5		0.28973	0.10564	0.34514	390	1	0.042533		0.47453	0.68372	1	535	1	0.042533
Smc5	5		0.29229	0.10564	0.34514	391	1	0.10522		0.39081	0.65014	1	495	1	0.10522
Mus81	5		0.29308	0.10564	0.34514	392	2	0.024572		0.57441	0.73194	1	595	1	0.024572
Zfp541	5		0.29413	0.10564	0.34514	393	2	0.070426		0.34242	0.63612	1	475	1	0.070426
Gtf3c4	5		0.29448	0.10564	0.34514	394	2	0.34821		0.58823	0.7519	1	603	1	0.34821
Pcgf5	5		0.29483	0.10564	0.34514	395	1	0.14233		0.88186	0.97426	1	898	0	0.14233
Nup155	5		0.29623	0.10565	0.34514	396	2	0.14663		0.080891	0.28986	1	188	3	0.14663
Cfdp1	5		0.29798	0.10565	0.34514	397	2	0.10765		0.76797	0.89766	1	786	0	0.10765
Lrwd1	5		0.29973	0.10565	0.34514	398	2	0.096526		0.91054	0.98378	1	936	0	0.096526
Mbd5	5		0.30359	0.10565	0.34514	399	2	0.032855		0.23846	0.50984	1	356	1	0.032855
Stag2	5		0.30431	0.10565	0.34514	400	1	-0.62559		0.0057723	0.039691	0.776276	61	4	-0.62559
Prmt5	5		0.30816	0.10565	0.34514	401	2	0.45051		0.96851	0.99786	1	1026	0	0.45051
Tdrkh	5		0.30933	0.13201	0.379436	402	1	-0.040187		0.19102	0.43466	1	306	2	-0.040187
Ing3	5		0.31097	0.13201	0.379436	403	2	0.20592		0.85398	0.95896	1	862	0	0.20592
Asf1b	5		0.31369	0.13202	0.379436	404	1	-0.053053		0.32118	0.62736	1	452	2	-0.053053
Rpl12	5		0.31493	0.13532	0.379436	405	1	0.11848		0.86414	0.96153	1	876	0	0.11848
Wdr5	5		0.31617	0.13532	0.379436	406	1	0.33066		0.98374	0.99974	1	1057	0	0.33066
Nuf2	5		0.3166	0.13532	0.379436	407	2	0.21877		0.71175	0.8268	1	723	1	0.21877
Gins3	5		0.31679	0.13532	0.379436	408	1	0.10691		0.71852	0.83363	1	728	1	0.10691
Hnrnpu	5		0.31871	0.13532	0.379436	409	2	0.42499		0.94414	0.99535	1	984	0	0.42499
Hdac4	5		0.31942	0.13532	0.379436	410	2	0.12481		0.70706	0.81328	1	717	1	0.12481
Trp53bp1	5		0.32012	0.13532	0.379436	411	2	0.25647		0.94176	0.99534	1	977	0	0.25647
Mcm4	5		0.32153	0.13532	0.379436	412	2	0.28242		0.81505	0.93401	1	824	0	0.28242
Stk4	5		0.32224	0.13532	0.379436	413	2	0.10284		0.79766	0.92185	1	812	0	0.10284
Hlcs	5		0.3233	0.13532	0.379436	414	2	0.083731		0.91566	0.98493	1	945	0	0.083731
Usp36	5		0.32358	0.13532	0.379436	415	1	0.10983		0.17134	0.41559	1	279	1	0.10983
Eya3	5		0.32365	0.13532	0.379436	416	2	0.13876		0.96981	0.99836	1	1028	0	0.13876
Hmgn2	5		0.324	0.13532	0.379436	417	2	0.011507		0.67524	0.79966	1	685	1	0.011507
Eid2b	5		0.32542	0.13533	0.379436	418	1	-0.014652		0.29064	0.57025	1	414	2	-0.014652
Lig1	5		0.32665	0.13533	0.379436	419	1	0.073662		0.41309	0.66364	1	503	1	0.073662
Gadd45g	5		0.32683	0.13533	0.379436	420	2	0.041095		0.3112	0.60178	1	442	1	0.041095
Ppargc1a	5		0.32965	0.13533	0.379436	421	2	0.093945		0.86917	0.96618	1	879	0	0.093945
Rpa2	5		0.33001	0.13533	0.379436	422	2	0.18855		0.7395	0.86062	1	750	1	0.18855
Ttf2	5		0.33071	0.13533	0.379436	423	2	0.17275		0.89354	0.97793	1	909	0	0.17275
Kat5	5		0.33213	0.13533	0.379436	424	2	0.11572		0.49383	0.69044	1	545	1	0.11572
Prdm15	5		0.33566	0.13925	0.379436	425	2	0.10293		0.87753	0.9684	1	890	0	0.10293
Hdac6	5		0.33672	0.13925	0.379436	426	2	0.016455		0.28525	0.55283	1	406	1	0.016455
Nat10	5		0.33743	0.13925	0.379436	427	2	0.28389		0.92891	0.99116	1	959	0	0.28389
Sf3b1	5		0.3376	0.13925	0.379436	428	2	0.11392		0.24587	0.51789	1	364	1	0.11392
L3mbtl3	5		0.34062	0.13925	0.379436	429	1	0.14971		0.9224	0.98791	1	952	0	0.14971
Hnrnpc	5		0.34168	0.13925	0.379436	430	2	0.50657		0.97935	0.99947	1	1048	0	0.50657
Ddb1	5		0.34203	0.13925	0.379436	431	2	0.25797		0.88531	0.97427	1	902	0	0.25797
Fkbp6	5		0.34242	0.13925	0.379436	432	1	0.0039335		0.72932	0.86061	1	736	1	0.0039335
Zbtb16	5		0.34309	0.13925	0.379436	433	2	0.023971		0.3078	0.59427	1	436	2	0.023971
Cenpa	5		0.34415	0.13925	0.379436	434	2	0.18258		0.73402	0.86062	1	742	1	0.18258
Cited2	5		0.34451	0.13925	0.379436	435	2	0.17048		0.97759	0.99928	1	1042	0	0.17048
Rtf1	5		0.34557	0.13925	0.379436	436	2	0.31252		0.9544	0.99683	1	1004	0	0.31252
Chd7	5		0.34628	0.13925	0.379436	437	2	0.10546		0.817	0.93401	1	826	0	0.10546
Id3	5		0.34662	0.13925	0.379436	438	1	-0.043964		0.017334	0.099127	1	95	3	-0.043964
Gatad2b	5		0.3496	0.13925	0.379436	439	1	0.16813		0.9892	0.99993	1	1073	0	0.16813
Cul3	5		0.35139	0.13925	0.379436	440	1	0.078593		0.64292	0.79292	1	646	1	0.078593
Wdr77	5		0.35336	0.13925	0.379436	441	2	0.25339		0.70039	0.81328	1	711	1	0.25339
Nup37	5		0.35372	0.13925	0.379436	442	2	0.058079		0.20009	0.44933	1	318	2	0.058079
Nup107	5		0.35443	0.13925	0.379436	443	2	0.14971		0.91413	0.98493	1	941	0	0.14971
U2af2	5		0.35549	0.13925	0.379436	444	2	0.49389		0.99552	0.99999	1	1087	0	0.49389
Baz2b	5		0.35672	0.13925	0.379436	445	1	0.11161		0.94668	0.99578	1	989	0	0.11161
Phf7	5		0.35731	0.13925	0.379436	446	1	0.0016841		0.66204	0.79965	1	666	1	0.0016841
Rpl6	5		0.36084	0.13925	0.379436	447	1	0.048787		0.82816	0.94127	1	836	0	0.048787
Tpr	5		0.36143	0.13925	0.379436	448	1	-0.22588		0.47654	0.68372	1	537	1	-0.22588
Cd2bp2	5		0.36222	0.13925	0.379436	449	2	-0.047652		0.37769	0.65014	1	490	1	-0.047652
Ddx17	5		0.3626	0.13925	0.379436	450	1	-0.13735		0.05786	0.22446	1	149	2	-0.13735
Ddx18	5		0.36553	0.13925	0.379436	451	1	0.25735		0.6506	0.79965	1	657	1	0.25735
Uxt	5		0.36728	0.13925	0.379436	452	1	0.32189		0.97893	0.99943	1	1045	0	0.32189
Smek2	5		0.36786	0.13925	0.379436	453	1	0.11069		0.90594	0.981	1	926	0	0.11069
Deb1	5		0.36844	0.13925	0.379436	454	1	0.22802		0.52194	0.70444	1	566	1	0.22802
Nedd1	5		0.38228	0.13926	0.379436	455	1	-0.054244		0.19652	0.44197	1	311	2	-0.054244
Arid3c	5		0.38456	0.13926	0.379436	456	1	0.03883		0.95697	0.99708	1	1010	0	0.03883
Camta2	5		0.38513	0.13926	0.379436	457	1	-0.17899		0.017802	0.099127	1	96	2	-0.17899
Rbm10	5		0.38627	0.13926	0.379436	458	1	0.071634		0.83682	0.94438	1	850	0	0.071634
Supt7l	5		0.38968	0.13926	0.379436	459	1	0.14968		0.39419	0.65709	1	497	1	0.14968
Meaf6	5		0.39024	0.13926	0.379436	460	1	0.16408		0.73343	0.86061	1	741	1	0.16408
Calcoco1	5		0.39194	0.13926	0.379436	461	1	0.0031704		0.69975	0.81328	1	710	1	0.0031704
Cenpq	5		0.3925	0.13926	0.379436	462	1	0.12252		0.75976	0.89227	1	774	0	0.12252
Parp1	5		0.39363	0.13926	0.379436	463	1	0.13795		0.95615	0.99683	1	1009	0	0.13795
Zhx1	5		0.39812	0.13926	0.379436	464	1	-0.054091		0.64329	0.79292	1	647	1	-0.054091
Rps10	5		0.3998	0.13926	0.379436	465	1	0.29232		0.76136	0.89228	1	777	0	0.29232
Fen1	5		0.40203	0.13926	0.379436	466	1	0.01488		0.58283	0.7519	1	601	1	0.01488
Mlx	5		0.4037	0.13926	0.379436	467	1	0.096572		0.7133	0.8268	1	725	1	0.096572
Hcfc2	5		0.40481	0.13926	0.379436	468	1	-0.089497		0.25454	0.5275	1	375	1	-0.089497
Mcrs1	5		0.40536	0.13926	0.379436	469	1	0.07625		0.17567	0.4156	1	284	1	0.07625
Prdm9	5		0.40702	0.13926	0.379436	470	1	-0.17213		0.19716	0.44197	1	313	2	-0.17213
Gins1	5		0.40813	0.13926	0.379436	471	1	-0.020663		0.74743	0.88649	1	761	0	-0.020663
Snai1	5		0.40868	0.13926	0.379436	472	1	0.058514		0.68835	0.80656	1	700	1	0.058514
Slxl1	5		0.41034	0.13926	0.379436	473	1	0.088803		0.84867	0.95895	1	857	0	0.088803
Ube2a	5		0.41582	0.13926	0.379436	474	1	0.045369		0.34722	0.63612	1	478	1	0.045369
Nudcd1	5		0.41637	0.13926	0.379436	475	1	-0.13062		0.093402	0.30163	1	204	2	-0.13062
Pa2g4	5		0.41692	0.13926	0.379436	476	1	0.016014		0.47503	0.68372	1	536	1	0.016014
Hmgn3	5		0.41801	0.13926	0.379436	477	1	0.00082094		0.89808	0.97957	1	911	0	0.00082094
Mdm4	5		0.4191	0.13926	0.379436	478	1	0.36291		0.95179	0.99682	1	997	0	0.36291
Phf19	5		0.42235	0.13926	0.379436	479	1	0.099227		0.60088	0.7657	1	616	1	0.099227
Wdr11	5		0.42344	0.16451	0.379436	480	1	0.078119		0.9281	0.99116	1	956	0	0.078119
Sap130	5		0.42506	0.16451	0.379436	481	1	0.19848		0.76163	0.89228	1	778	0	0.19848
Smc6	5		0.42614	0.16451	0.379436	482	1	0.36211		0.94338	0.99535	1	980	0	0.36211
Fancm	5		0.42721	0.16451	0.379436	483	1	0.042533		0.19263	0.43466	1	308	2	0.042533
Mcm6	5		0.42775	0.16451	0.379436	484	1	0.41699		0.90832	0.98251	1	930	0	0.41699
Ncor1	5		0.4299	0.16451	0.379436	485	1	0.092175		0.95051	0.99653	1	996	0	0.092175
Phf2	5		0.43043	0.16451	0.379436	486	1	0.079072		0.54968	0.71811	1	580	1	0.079072
Pwp1	5		0.43577	0.16451	0.379436	487	1	-0.061373		0.42452	0.67041	1	509	1	-0.061373
Mllt6	5		0.43683	0.16451	0.379436	488	1	-0.077673		0.26642	0.53742	1	385	1	-0.077673
Rps24	5		0.44212	0.16451	0.379436	489	1	0.053707		0.76029	0.89228	1	775	0	0.053707
Gcfc2	5		0.44317	0.16451	0.379436	490	1	0.022816		0.50062	0.69045	1	550	1	0.022816
Mtbp	5		0.44841	0.16451	0.379436	491	1	-0.051462		0.55542	0.71811	1	586	1	-0.051462
Babam1	5		0.44946	0.16451	0.379436	492	1	0.028139		0.68569	0.80656	1	696	1	0.028139
Ncoa1	5		0.45362	0.16451	0.379436	493	1	0.053209		0.75461	0.8865	1	767	0	0.053209
Pdp1	5		0.45413	0.16451	0.379436	494	1	-0.07168		0.10726	0.30704	1	222	1	-0.07168
Gatad2a	5		0.45517	0.16451	0.379436	495	1	0.17237		0.98141	0.99967	1	1052	0	0.17237
Samhd1	5		0.45569	0.16451	0.379436	496	1	-0.11666		0.0044689	0.025671	0.590151	56	4	-0.11666
Hdac2	5		0.4562	0.16451	0.379436	497	1	-0.17515		0.11033	0.30705	1	224	2	-0.17515
Ppp2ca	5		0.45775	0.16451	0.379436	498	1	0.3689		0.87179	0.9684	1	882	0	0.3689
Actr3b	5		0.45826	0.16451	0.379436	499	1	0.0068073		0.50398	0.69045	1	552	1	0.0068073
Ash2l	5		0.45878	0.16451	0.379436	500	1	-0.018422		0.55189	0.71811	1	583	1	-0.018422
Kdm5d	5		0.45929	0.16451	0.379436	501	1	0.011066		0.70548	0.81328	1	716	1	0.011066
Hnrnpa3	5		0.46288	0.16451	0.379436	502	1	-0.05858		0.7491	0.88649	1	763	0	-0.05858
Nup153	5		0.46441	0.16451	0.379436	503	1	-0.13025		0.4639	0.67728	1	529	1	-0.13025
Cenpl	5		0.46543	0.16451	0.379436	504	1	-0.066228		0.075104	0.25955	1	180	3	-0.066228
Rag2	5		0.46848	0.16451	0.379436	505	1	-0.24606		0.28203	0.54498	1	402	1	-0.24606
Tyw5	5		0.47	0.16451	0.379436	506	1	0.1387		0.37424	0.65013	1	487	1	0.1387
Exosc10	5		0.47403	0.16451	0.379436	507	1	-0.56649		0.08982	0.30163	1	201	2	-0.56649
Zfp687	5		0.47604	0.16451	0.379436	508	1	-0.050548		0.74179	0.87457	1	753	0	-0.050548
Rps7	5		0.47754	0.16451	0.379436	509	1	0.12593		0.52934	0.70445	1	573	1	0.12593
Whsc1	5		0.47904	0.16451	0.379436	510	1	-0.10923		0.10605	0.30704	1	220	2	-0.10923
Spty2d1	5		0.47953	0.16451	0.379436	511	1	0.077563		0.75488	0.8865	1	768	0	0.077563
Setd4	5		0.48103	0.16451	0.379436	512	1	0.060005		0.65921	0.79965	1	665	1	0.060005
Incenp	5		0.48252	0.16451	0.379436	513	1	-0.10186		0.29973	0.57026	1	428	2	-0.10186
Piwil4	5		0.48795	0.16451	0.379436	514	1	-0.014372		0.28645	0.55284	1	408	2	-0.014372
Pou5f1	5		0.48844	0.16451	0.379436	515	1	0.39616		0.92043	0.98687	1	950	0	0.39616
Rad9b	5		0.49139	0.16451	0.379436	516	1	0.031411		0.77391	0.89767	1	793	0	0.031411
Ssrp1	5		0.49188	0.16451	0.379436	517	1	0.056885		0.55012	0.71811	1	581	1	0.056885
Zfp638	5		0.49236	0.16451	0.379436	518	1	0.13816		0.90907	0.98251	1	933	0	0.13816
Tet3	5		0.49285	0.16451	0.379436	519	1	-0.12984		0.096467	0.30164	1	207	2	-0.12984
Pdcd6	5		0.49432	0.16451	0.379436	520	1	-0.024199		0.18997	0.43466	1	305	1	-0.024199
Exosc1	5		0.4948	0.16451	0.379436	521	1	-0.23983		0.0084908	0.046213	0.776276	75	4	-0.23983
Btaf1	5		0.49723	0.16451	0.379436	522	1	-0.10912		0.41418	0.66364	1	505	1	-0.10912
Ash1l	5		0.49868	0.16452	0.379436	523	1	-0.18754		0.055939	0.22446	1	146	3	-0.18754
Apobec2	5		0.5011	0.16452	0.379436	524	1	-0.092804		0.29903	0.57026	1	426	2	-0.092804
Usp12	5		0.5035	0.16452	0.379436	525	1	0.013007		0.74093	0.86776	1	751	0	0.013007
Hmg20a	5		0.50398	0.16452	0.379436	526	1	0.059283		0.76534	0.89766	1	783	0	0.059283
Ube2b	5		0.50446	0.16452	0.379436	527	1	0.10903		0.87373	0.9684	1	885	0	0.10903
Fancd2	5		0.50637	0.16452	0.379436	528	1	0.00074407		0.23711	0.50984	1	355	2	0.00074407
Hnrnpd	5		0.51018	0.16452	0.379436	529	1	-0.0035192		0.66274	0.79966	1	667	1	-0.0035192
Mael	5		0.51113	0.16452	0.379436	530	1	0.019863		0.64951	0.79965	1	656	1	0.019863
Clasp1	5		0.51161	0.16452	0.379436	531	1	-0.23595		0.0090644	0.046221	0.776276	78	4	-0.23595
Arid3a	5		0.51303	0.16452	0.379436	532	1	-0.036394		0.26634	0.53742	1	384	2	-0.036394
Rfc1	5		0.51444	0.16452	0.379436	533	1	-0.012721		0.28576	0.55283	1	407	2	-0.012721
Banp	5		0.52007	0.16452	0.379436	534	1	-0.11771		0.3293	0.63612	1	463	2	-0.11771
Phf11b	5		0.5224	0.16452	0.379436	535	1	-0.030829		0.023721	0.11744	1	102	2	-0.030829
Ercc2	5		0.52287	0.16452	0.379436	536	1	0.22345		0.64033	0.79291	1	642	1	0.22345
Arrb1	5		0.5238	0.16452	0.379436	537	1	-0.1447		0.074562	0.25954	1	178	2	-0.1447
Cdca8	5		0.52704	0.16452	0.379436	538	1	0.006149		0.68669	0.80656	1	697	1	0.006149
Rnf169	5		0.53118	0.16452	0.379436	539	1	-0.099079		0.20896	0.46724	1	325	2	-0.099079
Prmt7	5		0.53347	0.16452	0.379436	540	1	0.13393		0.92666	0.99042	1	955	0	0.13393
Pinx1	5		0.53575	0.16452	0.379436	541	1	0.13939		0.90402	0.97957	1	921	0	0.13939
Prkaa2	5		0.53892	0.16452	0.379436	542	1	-0.076293		0.31927	0.62736	1	451	1	-0.076293
Nsmce1	5		0.53937	0.16452	0.379436	543	1	0.1034		0.78592	0.92185	1	800	0	0.1034
Chmp1b	5		0.54028	0.16452	0.379436	544	1	-0.023009		0.3291	0.63612	1	462	1	-0.023009
Wbscr27	5		0.54208	0.16452	0.379436	545	1	-0.061247		0.64915	0.79965	1	655	1	-0.061247
Npcd	5		0.54388	0.16452	0.379436	546	1	-0.00099537		0.25636	0.53742	1	376	2	-0.00099537
Whsc1l1	5		0.54432	0.16452	0.379436	547	1	0.017754		0.29239	0.57025	1	417	2	0.017754
Cdk2	5		0.54477	0.16452	0.379436	548	1	-0.45418		0.017109	0.099127	1	93	3	-0.45418
Kdm4a	5		0.54701	0.16452	0.379436	549	1	-0.34584		0.012084	0.07024	1	85	3	-0.34584
Hnrnpul2	5		0.54879	0.16452	0.379436	550	1	0.064977		0.81396	0.93401	1	823	0	0.064977
Fam175a	5		0.55056	0.16452	0.379436	551	1	-0.16791		0.16201	0.40414	1	270	2	-0.16791
Hdac7	5		0.55233	0.16452	0.379436	552	1	-0.086937		0.6455	0.79292	1	650	1	-0.086937
Mecom	5		0.55322	0.16452	0.379436	553	1	0.066309		0.62218	0.77252	1	632	1	0.066309
Mta3	5		0.55366	0.16452	0.379436	554	1	0.076528		0.74966	0.88649	1	765	0	0.076528
Chd3	5		0.55673	0.16452	0.379436	555	1	-0.037953		0.4845	0.69044	1	541	1	-0.037953
Cenpk	5		0.55892	0.16452	0.379436	556	1	-0.039621		0.25294	0.52749	1	372	2	-0.039621
Brca2	5		0.55936	0.16452	0.379436	557	1	-0.098689		0.7611	0.89228	1	776	0	-0.098689
Phc3	5		0.56153	0.16452	0.379436	558	1	-0.065487		0.17998	0.42161	1	291	2	-0.065487
Dnajc1	5		0.5624	0.16452	0.379436	559	1	-0.05208		0.13155	0.35798	1	245	1	-0.05208
Rbm12b1	5		0.56284	0.16452	0.379436	560	1	-0.051729		0.36728	0.65013	1	485	1	-0.051729
Pif1	5		0.5637	0.16452	0.379436	561	1	-0.15391		0.08713	0.30163	1	198	2	-0.15391
Kat6a	5		0.56629	0.16452	0.379436	562	1	0.12988		0.97628	0.99927	1	1038	0	0.12988
Snai2	5		0.56672	0.16452	0.379436	563	1	-0.028789		0.56973	0.73194	1	593	1	-0.028789
Rnf20	5		0.56715	0.16452	0.379436	564	1	-0.32042		0.0041417	0.024378	0.590151	53	4	-0.32042
Rara	5		0.56758	0.16452	0.379436	565	1	0.17795		0.98707	0.99975	1	1065	0	0.17795
Mms22l	5		0.56887	0.16452	0.379436	566	1	0.24382		0.84904	0.95895	1	859	0	0.24382
Kti12	5		0.57058	0.16452	0.379436	567	1	0.098278		0.91175	0.98378	1	938	0	0.098278
H2afx	5		0.57144	0.16452	0.379436	568	1	0.028178		0.83021	0.94437	1	839	0	0.028178
Pot1b	5		0.57357	0.18945	0.383014	569	1	-0.072294		0.30956	0.59427	1	440	2	-0.072294
Phf5a	5		0.57484	0.18945	0.383014	570	1	0.38354		0.98584	0.99975	1	1061	0	0.38354
Rad54l	5		0.57611	0.18945	0.383014	571	1	0.14307		0.95994	0.99708	1	1013	0	0.14307
Piwil2	5		0.57738	0.18945	0.383014	572	1	0.0020758		0.45206	0.67041	1	524	1	0.0020758
Fbxo11	5		0.57864	0.18945	0.383014	573	1	-0.0062616		0.18174	0.4281	1	294	2	-0.0062616
Zfp326	5		0.57948	0.18945	0.383014	574	1	-0.050813		0.61908	0.77252	1	630	1	-0.050813
Wdr70	5		0.5799	0.18945	0.383014	575	1	0.23299		0.52101	0.69736	1	565	1	0.23299
Lmnb2	5		0.58242	0.18945	0.383014	576	1	-0.010932		0.56586	0.73193	1	590	1	-0.010932
Bmi1	5		0.58492	0.18945	0.383014	577	1	0.014052		0.53937	0.71133	1	576	1	0.014052
Smyd5	5		0.58658	0.18945	0.383014	578	1	-0.090202		0.26461	0.53742	1	382	2	-0.090202
Cenpp	5		0.58782	0.18945	0.383014	579	1	0.15444		0.93326	0.99257	1	967	0	0.15444
Aicda	5		0.58865	0.18945	0.383014	580	1	0.015122		0.79601	0.92185	1	809	0	0.015122
Hmgxb4	5		0.58947	0.18945	0.383014	581	1	-0.081208		0.35139	0.63612	1	480	1	-0.081208
Nasp	5		0.59029	0.18945	0.383014	582	1	-0.057556		0.49917	0.69044	1	549	1	-0.057556
Tnks1bp1	5		0.59399	0.18945	0.383014	583	1	-0.007714		0.70957	0.82031	1	722	1	-0.007714
Kat8	5		0.59562	0.18945	0.383014	584	1	0.34218		0.87878	0.9684	1	892	0	0.34218
Kdm5a	5		0.59602	0.18945	0.383014	585	1	0.1443		0.98746	0.99984	1	1067	0	0.1443
Nap1l1	5		0.59643	0.18945	0.383014	586	1	0.11476		0.98275	0.99968	1	1054	0	0.11476
Hus1b	5		0.59684	0.18945	0.383014	587	1	-0.028506		0.40481	0.66363	1	501	1	-0.028506
Smarca1	5		0.59846	0.18945	0.383014	588	1	-0.0023159		0.69393	0.81328	1	704	1	-0.0023159
Hdgf	5		0.60209	0.18945	0.383014	589	1	-0.086705		0.045205	0.21523	1	131	3	-0.086705
Cyb5r3	5		0.6033	0.18945	0.383014	590	1	0.085155		0.90882	0.98251	1	932	0	0.085155
Clock	5		0.60729	0.18945	0.383014	591	1	0.045601		0.58116	0.74546	1	599	1	0.045601
Cul4a	5		0.60888	0.18945	0.383014	592	1	0.024366		0.86157	0.96153	1	870	0	0.024366
Trim33	5		0.60928	0.18945	0.383014	593	1	-0.44992		0.00028911	0.0031252	0.151632	26	4	-0.44992
Cenpu	5		0.61636	0.18945	0.383014	594	1	-0.30645		0.11186	0.30705	1	226	2	-0.30645
Smyd1	5		0.61714	0.18945	0.383014	595	1	-0.15416		0.16355	0.40414	1	271	2	-0.15416
Setd3	5		0.61986	0.18945	0.383014	596	1	0.066585		0.94355	0.99535	1	981	0	0.066585
Ccnb1ip1	5		0.62025	0.18945	0.383014	597	1	0.06986		0.91472	0.98493	1	942	0	0.06986
Rbbp5	5		0.62179	0.18945	0.383014	598	1	0.00051004		0.30886	0.59427	1	438	2	0.00051004
Cbx4	5		0.62218	0.18945	0.383014	599	1	0.030103		0.86087	0.96153	1	869	0	0.030103
Phrf1	5		0.6241	0.18945	0.383014	600	1	-0.18552		0.23156	0.50984	1	352	2	-0.18552
Pml	5		0.62564	0.18945	0.383014	601	1	-0.24274		0.051851	0.22445	1	140	3	-0.24274
Nufip1	5		0.62945	0.18946	0.383014	602	1	-0.19138		0.088862	0.30163	1	200	3	-0.19138
Cenpc1	5		0.62983	0.18946	0.383014	603	1	0.071603		0.77314	0.89767	1	791	0	0.071603
Cenpm	5		0.63135	0.18946	0.383014	604	1	-0.03197		0.63698	0.79291	1	640	1	-0.03197
Ube2e1	5		0.63172	0.18946	0.383014	605	1	-0.012204		0.59602	0.75191	1	613	1	-0.012204
Actl6b	5		0.63286	0.18946	0.383014	606	1	-0.062363		0.52842	0.70445	1	572	1	-0.062363
Rad51b	5		0.63624	0.18946	0.383014	607	1	0.18364		0.98839	0.99989	1	1071	0	0.18364
Stra13	5		0.63736	0.18946	0.383014	608	1	0.0023476		0.82919	0.94127	1	837	0	0.0023476
Samd11	5		0.63773	0.18946	0.383014	609	1	-0.076769		0.060241	0.22905	1	152	2	-0.076769
Gins2	5		0.6381	0.18946	0.383014	610	1	-0.35841		0.069695	0.24342	1	172	3	-0.35841
Morf4l2	5		0.63848	0.18946	0.383014	611	1	-0.059467		0.15619	0.40413	1	264	2	-0.059467
Yeats4	5		0.64033	0.18946	0.383014	612	1	0.034649		0.52426	0.70444	1	569	1	0.034649
Cenpf	5		0.64255	0.18946	0.383014	613	1	-0.039142		0.16554	0.40414	1	274	1	-0.039142
Ywhaz	5		0.64366	0.18946	0.383014	614	1	-0.17265		0.020419	0.10671	1	100	2	-0.17265
U2af1	5		0.64439	0.18946	0.383014	615	1	-0.213		0.17604	0.4156	1	286	2	-0.213
Satb2	5		0.64476	0.18946	0.383014	616	1	-0.058921		0.29292	0.57025	1	418	1	-0.058921
Rora	5		0.64586	0.18946	0.383014	617	1	-0.0068161		0.6057	0.77252	1	619	1	-0.0068161
Eya2	5		0.64659	0.18946	0.383014	618	1	-0.065543		0.36611	0.65013	1	484	1	-0.065543
Trex1	5		0.64769	0.18946	0.383014	619	1	0.0068322		0.71361	0.8268	1	726	1	0.0068322
Morc2b	5		0.64842	0.18946	0.383014	620	1	0.034314		0.58988	0.75191	1	606	1	0.034314
Fbrsl1	5		0.64915	0.18946	0.383014	621	1	-0.051837		0.681	0.80655	1	689	1	-0.051837
Csnk2a1	5		0.65023	0.18946	0.383014	622	1	-0.26072		0.0065463	0.039698	0.776276	63	3	-0.26072
Morc4	5		0.65096	0.18946	0.383014	623	1	-0.25461		0.043827	0.21135	1	127	2	-0.25461
Rbck1	5		0.65132	0.18946	0.383014	624	1	-0.14493		0.49772	0.69044	1	548	1	-0.14493
Ino80c	5		0.65204	0.18946	0.383014	625	1	-0.21759		0.0083372	0.046213	0.776276	73	3	-0.21759
Smarca2	5		0.65385	0.18946	0.383014	626	1	0.039893		0.88635	0.97427	1	903	0	0.039893
Wsb2	5		0.656	0.18946	0.383014	627	1	-0.0020174		0.87816	0.9684	1	891	0	-0.0020174
Rfc2	5		0.65707	0.18946	0.383014	628	1	-0.060208		0.31695	0.62735	1	448	2	-0.060208
Rnf138rt1	5		0.65921	0.18946	0.383014	629	1	-0.19002		0.077936	0.27031	1	184	2	-0.19002
Rbl2	5		0.66063	0.18946	0.383014	630	1	0.05789		0.76216	0.89228	1	779	0	0.05789
Fank1	5		0.66274	0.18946	0.383014	631	1	-0.070732		0.077695	0.2703	1	182	2	-0.070732
Jak2	5		0.6652	0.18946	0.383014	632	1	-0.10553		0.10231	0.30164	1	215	2	-0.10553
Rspry1	5		0.66555	0.18946	0.383014	633	1	-0.15647		0.08167	0.28986	1	190	3	-0.15647
Mcm7	5		0.6659	0.18946	0.383014	634	1	0.030364		0.51914	0.69045	1	564	1	0.030364
Slx	5		0.66695	0.18946	0.383014	635	1	-0.10952		0.056192	0.22446	1	147	3	-0.10952
Anp32e	5		0.6673	0.18946	0.383014	636	1	-0.0032061		0.64659	0.79292	1	651	1	-0.0032061
Nbn	5		0.66799	0.18946	0.383014	637	1	0.04468		0.43948	0.67041	1	515	1	0.04468
Cul4b	5		0.66834	0.18946	0.383014	638	1	0.11455		0.96766	0.99762	1	1024	0	0.11455
Prkag2	5		0.66904	0.18946	0.383014	639	1	-0.060778		0.27035	0.54497	1	390	1	-0.060778
Phf20l1	5		0.67077	0.18946	0.383014	640	1	0.041949		0.61869	0.77252	1	629	1	0.041949
Mecp2	5		0.67111	0.18946	0.383014	641	1	-0.15644		0.044404	0.21136	1	130	2	-0.15644
Rad21	5		0.67146	0.18946	0.383014	642	1	-0.26855		0.084544	0.29702	1	192	2	-0.26855
Mki67	5		0.6718	0.18946	0.383014	643	1	-0.089699		0.60169	0.76571	1	617	1	-0.089699
Wac	5		0.67215	0.18946	0.383014	644	1	0.14448		0.95376	0.99682	1	1000	0	0.14448
Sirt7	5		0.67249	0.18946	0.383014	645	1	0.044565		0.85896	0.96153	1	867	0	0.044565
Wdr43	5		0.67352	0.18946	0.383014	646	1	-0.045524		0.56672	0.73193	1	591	1	-0.045524
Bub1b	5		0.67489	0.18946	0.383014	647	1	-0.02268		0.39588	0.66363	1	498	1	-0.02268
Rpa3	5		0.67694	0.18946	0.383014	648	1	-0.14197		0.24306	0.51788	1	362	2	-0.14197
Mum1l1	5		0.68134	0.2146	0.428557	649	1	0.055326		0.22004	0.48752	1	336	1	0.055326
Rest	5		0.68201	0.2146	0.428557	650	1	-0.451		7.6904e-05	0.00085783	0.062431	18	4	-0.451
Rcc1	5		0.68235	0.2146	0.428557	651	1	0.071711		0.29927	0.57026	1	427	1	0.071711
Mtor	5		0.68268	0.2146	0.428557	652	1	-0.02606		0.31803	0.62735	1	449	1	-0.02606
Usp16	5		0.68402	0.2146	0.428557	653	1	0.17772		0.97468	0.99907	1	1033	0	0.17772
Gzf1	5		0.68768	0.21461	0.428557	654	1	0.089589		0.93489	0.99257	1	969	0	0.089589
Orc4	5		0.68868	0.21461	0.428557	655	1	0.10235		0.8638	0.96153	1	875	0	0.10235
Zmiz2	5		0.69065	0.21461	0.428557	656	1	0.051433		0.95553	0.99683	1	1008	0	0.051433
Chmp2a	5		0.69295	0.2396	0.458228	657	1	-0.14527		0.68802	0.80656	1	699	1	-0.14527
Prdm14	5		0.69328	0.2396	0.458228	658	1	-0.00018663		0.79999	0.92185	1	814	0	-0.00018663
Pak2	5		0.69393	0.2396	0.458228	659	1	0.12038		0.94835	0.99579	1	993	0	0.12038
Hirip3	5		0.6962	0.2396	0.458228	660	1	-0.083647		0.65814	0.79965	1	664	1	-0.083647
Atm	5		0.6975	0.2396	0.458228	661	1	0.19889		0.99564	0.99999	1	1089	0	0.19889
Hinfp	5		0.69782	0.2396	0.458228	662	1	0.014271		0.33708	0.63612	1	472	2	0.014271
Hbp1	5		0.69814	0.2396	0.458228	663	1	-0.21942		0.016957	0.099127	1	92	3	-0.21942
Satb1	5		0.69943	0.2396	0.458228	664	1	-0.21427		0.11841	0.35797	1	229	2	-0.21427
Nek9	5		0.70007	0.2396	0.458228	665	1	0.030939		0.88956	0.97613	1	904	0	0.030939
Rpn1	5		0.70071	0.2396	0.458228	666	1	0.042		0.20401	0.45687	1	320	2	0.042
Nol6	5		0.70295	0.2396	0.458228	667	1	0.081144		0.91531	0.98493	1	944	0	0.081144
Nsd1	5		0.70326	0.2396	0.458228	668	1	-0.08733		0.24136	0.51788	1	360	2	-0.08733
Prm3	5		0.70485	0.2396	0.458228	669	1	-0.15596		0.12477	0.35797	1	237	2	-0.15596
Sgf29	5		0.70517	0.2396	0.458228	670	1	0.035061		0.93564	0.99257	1	972	0	0.035061
Trim27	5		0.70643	0.23961	0.458228	671	1	-0.092266		0.70485	0.81328	1	715	1	-0.092266
Cir1	5		0.70769	0.23961	0.458228	672	1	0.0049092		0.79412	0.92185	1	807	0	0.0049092
Prkab2	5		0.70863	0.23961	0.458228	673	1	0.065028		0.85684	0.95896	1	866	0	0.065028
1110034G24Rik	5		0.71175	0.23961	0.458228	674	1	0.0036101		0.72695	0.86061	1	734	1	0.0036101
Wbscr22	5		0.71268	0.23961	0.458228	675	1	0.26292		0.916	0.98493	1	946	0	0.26292
Dpf2	5		0.7133	0.23961	0.458228	676	1	-0.20135		0.014227	0.09559	1	89	2	-0.20135
Nup133	5		0.71361	0.23961	0.458228	677	1	-0.17286		0.61479	0.77252	1	625	1	-0.17286
Pja2	5		0.71392	0.23961	0.458228	678	1	0.0077742		0.80344	0.92185	1	816	0	0.0077742
Chmp4c	5		0.71423	0.23961	0.458228	679	1	0.0037477		0.55277	0.71811	1	584	1	0.0037477
Kmt2a	5		0.71515	0.23961	0.458228	680	1	-0.052368		0.37884	0.65014	1	491	1	-0.052368
Hace1	5		0.71576	0.23961	0.458228	681	1	-0.033735		0.51773	0.69045	1	563	1	-0.033735
Hnrnpl	5		0.71607	0.23961	0.458228	682	1	0.04995		0.271	0.54497	1	391	1	0.04995
Clspn	5		0.71699	0.23961	0.458228	683	1	0.042615		0.9109	0.98378	1	937	0	0.042615
Tdrd6	5		0.71791	0.23961	0.458228	684	1	0.02539		0.93112	0.99117	1	964	0	0.02539
Brd2	5		0.71821	0.23961	0.458228	685	1	0.009012		0.59439	0.75191	1	611	1	0.009012
Rad54l2	5		0.72095	0.26516	0.486856	686	1	0.13656		0.91283	0.98378	1	940	0	0.13656
Chaf1a	5		0.72155	0.26516	0.486856	687	1	-0.002037		0.47302	0.67729	1	534	1	-0.002037
Rps6ka4	5		0.72306	0.26516	0.486856	688	1	-0.2375		0.092586	0.30163	1	203	2	-0.2375
Fam60a	5		0.72336	0.26516	0.486856	689	1	-0.18602		0.23022	0.50984	1	348	2	-0.18602
Prpf31	5		0.72366	0.26516	0.486856	690	1	0.25946		0.94644	0.99578	1	988	0	0.25946
Dnttip2	5		0.72606	0.26516	0.486856	691	1	-0.25103		0.042563	0.1885	1	124	3	-0.25103
Hmga2	5		0.72725	0.26516	0.486856	692	1	-0.061851		0.6144	0.77252	1	624	1	-0.061851
Kdm4d	5		0.72754	0.26516	0.486856	693	1	-0.13161		0.14622	0.36821	1	257	2	-0.13161
Sfmbt1	5		0.72873	0.26516	0.486856	694	1	-0.06084		0.27166	0.54497	1	392	1	-0.06084
Hmbox1	5		0.73109	0.26517	0.486856	695	1	-0.022192		0.5168	0.69045	1	562	1	-0.022192
Rad9a	5		0.73138	0.26517	0.486856	696	1	0.040434		0.46186	0.67728	1	527	1	0.040434
AI481877	5		0.73197	0.26517	0.486856	697	1	-0.15575		0.28193	0.54498	1	401	2	-0.15575
Tle4	5		0.73285	0.26517	0.486856	698	1	-0.35976		0.00098676	0.010585	0.355547	39	4	-0.35976
Prdm13	5		0.73372	0.26517	0.486856	699	1	-0.28242		0.067284	0.24341	1	166	3	-0.28242
Hmgb3	5		0.73431	0.26517	0.486856	700	1	-0.087398		0.22073	0.49458	1	337	1	-0.087398
Sap30l	5		0.73547	0.26517	0.486856	701	1	-0.022278		0.73663	0.86062	1	745	1	-0.022278
Kdm1b	5		0.73692	0.26517	0.486856	702	1	0.020194		0.8507	0.95895	1	861	0	0.020194
Tle2	5		0.73749	0.26517	0.486856	703	1	-0.087377		0.57357	0.73194	1	594	1	-0.087377
Trim16	5		0.73836	0.28988	0.486856	704	1	-0.046719		0.59724	0.75866	1	614	1	-0.046719
Msx2	5		0.73979	0.28988	0.486856	705	1	-0.13371		0.13645	0.35798	1	247	2	-0.13371
Cenpi	5		0.74122	0.28988	0.486856	706	1	-0.23563		0.46441	0.67728	1	530	1	-0.23563
Tdrd1	5		0.7415	0.28988	0.486856	707	1	-0.22374		0.0081775	0.046213	0.776276	72	3	-0.22374
Dpf1	5		0.74377	0.28988	0.486856	708	1	-0.038911		0.1751	0.4156	1	283	2	-0.038911
Phf13	5		0.74434	0.28988	0.486856	709	1	-0.013151		0.58947	0.75191	1	605	1	-0.013151
Hsf1	5		0.74575	0.28988	0.486856	710	1	0.074147		0.90518	0.97957	1	924	0	0.074147
Dpf3	5		0.74687	0.28988	0.486856	711	1	-0.095882		0.59112	0.75191	1	609	1	-0.095882
Nap1l5	5		0.74799	0.28988	0.486856	712	1	-0.029663		0.70231	0.81328	1	713	1	-0.029663
Smndc1	5		0.74826	0.28988	0.486856	713	1	0.092162		0.95884	0.99708	1	1011	0	0.092162
Prmt6	5		0.74966	0.28988	0.486856	714	1	-0.18386		0.1308	0.35798	1	243	2	-0.18386
Sp100	5		0.75049	0.28988	0.486856	715	1	0.048148		0.7372	0.86062	1	746	1	0.048148
Crebbp	5		0.75076	0.28988	0.486856	716	1	-0.185		0.16386	0.40414	1	272	2	-0.185
Parg	5		0.75187	0.28988	0.486856	717	1	-0.064848		0.23643	0.50984	1	354	2	-0.064848
Prr14	5		0.75324	0.28988	0.486856	718	1	-0.050011		0.69717	0.81328	1	708	1	-0.050011
Usp22	5		0.75406	0.28988	0.486856	719	1	-0.0187		0.80183	0.92185	1	815	0	-0.0187
Dnajc2	5		0.75434	0.28988	0.486856	720	1	-0.29249		0.25705	0.53742	1	377	2	-0.29249
Mbd2	5		0.75461	0.28988	0.486856	721	1	-0.043042		0.83324	0.94437	1	844	0	-0.043042
Hcfc1	5		0.75516	0.28988	0.486856	722	1	-0.13741		0.32848	0.63612	1	461	1	-0.13741
Usp44	5		0.75543	0.28988	0.486856	723	1	0.06014		0.83603	0.94438	1	847	0	0.06014
Ptbp1	5		0.75625	0.28988	0.486856	724	1	-0.13614		0.26577	0.53742	1	383	1	-0.13614
Ercc5	5		0.75679	0.28988	0.486856	725	1	0.030514		0.80572	0.92606	1	818	0	0.030514
Hnrnpr	5		0.75733	0.28988	0.486856	726	1	0.018581		0.58906	0.7519	1	604	1	0.018581
Xpa	5		0.7576	0.28988	0.486856	727	1	-0.025697		0.76323	0.89228	1	780	0	-0.025697
Supt6	5		0.75814	0.28988	0.486856	728	1	-0.057064		0.79174	0.92185	1	805	0	-0.057064
Piwil1	5		0.75841	0.28988	0.486856	729	1	0.035422		0.87501	0.9684	1	887	0	0.035422
Phf21b	5		0.75868	0.28988	0.486856	730	1	-0.12476		0.25157	0.52749	1	369	2	-0.12476
Snrpa1	5		0.75922	0.28988	0.486856	731	0	-0.40114		0.12704	0.35797	1	239	1	-0.40114
Ncoa2	5		0.75949	0.28988	0.486856	732	0	-0.045046		0.84549	0.95648	1	856	0	-0.045046
Cenph	5		0.76083	0.28988	0.486856	733	0	-0.036696		0.32665	0.63612	1	459	1	-0.036696
Tdrd5	5		0.7611	0.28988	0.486856	734	0	0.046389		0.57569	0.73194	1	596	1	0.046389
Msh5	5		0.76323	0.28988	0.486856	735	0	-0.14265		0.083714	0.29701	1	191	3	-0.14265
Ube2h	5		0.76349	0.28988	0.486856	736	0	-0.17885		0.08604	0.30163	1	196	2	-0.17885
Ddx4	5		0.76587	0.28988	0.486856	737	0	-0.16015		0.29101	0.57025	1	415	1	-0.16015
Seh1l	5		0.76639	0.28988	0.486856	738	0	0.014602		0.33319	0.63612	1	467	2	0.014602
Runx3	5		0.76744	0.28988	0.486856	739	0	-0.039346		0.30921	0.59427	1	439	2	-0.039346
Hnrnpm	5		0.76797	0.28988	0.486856	740	0	-0.098618		0.57906	0.74545	1	598	1	-0.098618
Fbl	5		0.76823	0.28988	0.486856	741	0	-0.11353		0.23123	0.50984	1	351	2	-0.11353
Mina	5		0.76849	0.28988	0.486856	742	0	0.0070615		0.92851	0.99116	1	957	0	0.0070615
Sap25	5		0.76953	0.28988	0.486856	743	0	-0.10563		0.59071	0.75191	1	608	1	-0.10563
Brpf3	5		0.76979	0.28988	0.486856	744	0	-0.082507		0.27815	0.54498	1	398	1	-0.082507
Baz1b	5		0.77031	0.28988	0.486856	745	0	-0.26132		0.0070372	0.04149	0.776276	66	4	-0.26132
Ppox	5		0.77057	0.28988	0.486856	746	0	0.13766		0.97087	0.99853	1	1029	0	0.13766
Rps6ka3	5		0.7716	0.28988	0.486856	747	0	-0.084498		0.095692	0.30164	1	206	1	-0.084498
Ddx50	5		0.77186	0.28988	0.486856	748	0	-0.059441		0.63172	0.77903	1	637	1	-0.059441
Hdac11	5		0.77263	0.28988	0.486856	749	0	-0.11862		0.21852	0.48751	1	334	2	-0.11862
Tlk1	5		0.77289	0.28988	0.486856	750	0	-0.10122		0.12402	0.35797	1	236	2	-0.10122
Mre11a	5		0.7734	0.28988	0.486856	751	0	-0.18132		0.078731	0.28308	1	185	3	-0.18132
Lemd2	5		0.77417	0.28988	0.486856	752	0	0.0047815		0.79882	0.92185	1	813	0	0.0047815
Exosc5	5		0.77493	0.28988	0.486856	753	0	-0.21706		0.097241	0.30164	1	209	2	-0.21706
Rbmx	5		0.77519	0.28988	0.486856	754	0	-0.14468		0.066637	0.24341	1	165	2	-0.14468
Bub1	5		0.77671	0.28988	0.486856	755	0	-0.093033		0.29448	0.57025	1	420	2	-0.093033
Pbx4	5		0.77696	0.28988	0.486856	756	0	0.0093393		0.24952	0.51789	1	366	2	0.0093393
Cenpt	5		0.77772	0.28988	0.486856	757	0	0.027431		0.79742	0.92185	1	811	0	0.027431
Chd6	5		0.77898	0.28988	0.486856	758	0	-0.3356		0.0023708	0.015649	0.445867	43	3	-0.3356
Rag1	5		0.77998	0.28988	0.486856	759	0	-0.035077		0.57653	0.73867	1	597	1	-0.035077
Mis12	5		0.78322	0.28988	0.486856	760	0	0.066106		0.88397	0.97427	1	901	0	0.066106
Prmt2	5		0.7842	0.28988	0.486856	761	0	0.041063		0.27556	0.54498	1	396	1	0.041063
Mllt10	5		0.78445	0.28988	0.486856	762	0	0.052538		0.83284	0.94437	1	842	0	0.052538
Kansl2	5		0.78494	0.28988	0.486856	763	0	0.21111		0.97589	0.99927	1	1036	0	0.21111
Nedd4	5		0.78519	0.28988	0.486856	764	0	0.069001		0.97219	0.99874	1	1031	0	0.069001
Phip	5		0.78739	0.28988	0.486856	765	0	-0.18228		0.059805	0.22905	1	151	2	-0.18228
Stk31	5		0.78836	0.28988	0.486856	766	0	0.041857		0.37539	0.65013	1	488	1	0.041857
Rrp8	5		0.78885	0.28988	0.486856	767	0	-0.15233		0.17782	0.4156	1	289	1	-0.15233
Vapa	5		0.78909	0.28988	0.486856	768	0	-0.10249		0.53983	0.71133	1	577	1	-0.10249
Hmgb2	5		0.78957	0.28988	0.486856	769	0	-0.30142		0.062217	0.23829	1	155	3	-0.30142
Nup62	5		0.79005	0.28988	0.486856	770	0	0.10066		0.97185	0.99874	1	1030	0	0.10066
Msl3	5		0.7903	0.28988	0.486856	771	0	0.026574		0.64805	0.79292	1	653	1	0.026574
Hdac1	5		0.79054	0.28988	0.486856	772	0	-0.41128		0.0035131	0.02329	0.590151	51	4	-0.41128
Rsf1	5		0.79102	0.28988	0.486856	773	0	-0.085899		0.31245	0.60179	1	444	1	-0.085899
Prox1	5		0.79126	0.28988	0.486856	774	0	-0.1163		0.20499	0.45687	1	322	2	-0.1163
Setdb2	5		0.79222	0.28988	0.486856	775	0	-0.10707		0.19296	0.43466	1	309	2	-0.10707
Cenpn	5		0.79341	0.28988	0.486856	776	0	-0.031835		0.73226	0.86061	1	739	1	-0.031835
Parp2	5		0.79483	0.28988	0.486856	777	0	0.02632		0.39924	0.66363	1	499	1	0.02632
Nsmce2	5		0.7953	0.28988	0.486856	778	0	-0.014907		0.66415	0.79966	1	670	1	-0.014907
Hjurp	5		0.79554	0.28988	0.486856	779	0	-0.31273		0.044093	0.21136	1	129	3	-0.31273
Rai1	5		0.79648	0.28988	0.486856	780	0	-0.17424		0.32718	0.63612	1	460	2	-0.17424
Park2	5		0.79836	0.3147	0.497313	781	0	0.023967		0.53575	0.71133	1	575	1	0.023967
Usp21	5		0.79859	0.3147	0.497313	782	0	-0.13414		0.068696	0.24341	1	169	3	-0.13414
Rcbtb1	5		0.80022	0.3147	0.497313	783	0	-0.058163		0.70926	0.82031	1	721	1	-0.058163
Dr1	5		0.80068	0.3147	0.497313	784	0	0.1301		0.93965	0.99488	1	975	0	0.1301
Noc2l	5		0.80137	0.3147	0.497313	785	0	-0.037398		0.83622	0.94438	1	848	0	-0.037398
Topbp1	5		0.80183	0.3147	0.497313	786	0	0.043471		0.94724	0.99578	1	991	0	0.043471
Maz	5		0.80252	0.3147	0.497313	787	0	-0.055621		0.78247	0.91739	1	798	0	-0.055621
Exosc7	5		0.80435	0.3147	0.497313	788	0	0.17052		0.82107	0.94126	1	828	0	0.17052
Rcor3	5		0.80458	0.3147	0.497313	789	0	-0.11668		0.18783	0.43465	1	301	1	-0.11668
Mbd3l1	5		0.80594	0.3147	0.497313	790	0	-0.11246		0.18206	0.4281	1	295	2	-0.11246
Hmga1	5		0.80685	0.3147	0.497313	791	0	-0.047921		0.41855	0.66364	1	506	1	-0.047921
Ddx21	5		0.80797	0.3147	0.497313	792	0	-0.099631		0.17289	0.41559	1	280	2	-0.099631
Cdc73	5		0.8082	0.3147	0.497313	793	0	-0.032836		0.65707	0.79965	1	661	1	-0.032836
1700024P04Rik	5		0.80842	0.3147	0.497313	794	0	-0.019299		0.43789	0.67041	1	514	1	-0.019299
Baz2a	5		0.80864	0.3147	0.497313	795	0	-0.29767		0.036557	0.15111	1	116	3	-0.29767
Ndufaf5	5		0.80931	0.3147	0.497313	796	0	-0.034912		0.42614	0.67041	1	510	1	-0.034912
Lmnb1	5		0.80998	0.3147	0.497313	797	0	-0.1017		0.45413	0.67041	1	525	1	-0.1017
Ubn1	5		0.81043	0.3147	0.497313	798	0	-0.023326		0.65743	0.79965	1	662	1	-0.023326
Pcbp3	5		0.81065	0.3147	0.497313	799	0	-0.049885		0.25321	0.52749	1	373	1	-0.049885
Ddost	5		0.81154	0.3147	0.497313	800	0	0.13372		0.77211	0.89767	1	790	0	0.13372
Grm7	5		0.81308	0.3147	0.497313	801	0	-0.073676		0.1388	0.35798	1	251	2	-0.073676
Npm2	5		0.8133	0.3147	0.497313	802	0	-0.16657		0.22619	0.5018	1	345	2	-0.16657
Fscn1	5		0.81374	0.3147	0.497313	803	0	-0.017108		0.61204	0.77252	1	622	1	-0.017108
Gfi1	5		0.81439	0.3147	0.497313	804	0	-0.10764		0.14353	0.36821	1	255	2	-0.10764
Jade2	5		0.81461	0.3147	0.497313	805	0	-0.12598		0.27014	0.54497	1	389	2	-0.12598
Hypm	5		0.81527	0.3147	0.497313	806	0	-0.11158		0.12805	0.35797	1	241	2	-0.11158
Kat2a	5		0.81635	0.31471	0.497313	807	0	-0.012766		0.89713	0.97794	1	910	0	-0.012766
Rnf40	5		0.81657	0.31471	0.497313	808	0	0.07443		0.77772	0.90817	1	795	0	0.07443
Pwwp2b	5		0.81743	0.31471	0.497313	809	0	-0.059986		0.29864	0.57026	1	425	1	-0.059986
Rbl1	5		0.81958	0.31471	0.497313	810	0	-0.18023		0.034322	0.1438	1	114	3	-0.18023
Zranb3	5		0.82	0.31471	0.497313	811	0	-0.14952		0.44789	0.67041	1	521	1	-0.14952
Atf2	5		0.82022	0.31471	0.497313	812	0	0.017151		0.73778	0.86062	1	747	1	0.017151
Hltf	5		0.82064	0.31471	0.497313	813	0	0.0014116		0.58367	0.7519	1	602	1	0.0014116
Setd7	5		0.82107	0.31471	0.497313	814	0	-0.0033477		0.86208	0.96153	1	872	0	-0.0033477
Zmynd8	5		0.82149	0.31471	0.497313	815	0	-0.092572		0.26445	0.53742	1	381	1	-0.092572
Eme1	5		0.8217	0.31471	0.497313	816	0	0.075045		0.90023	0.97957	1	914	0	0.075045
Rsph1	5		0.82402	0.31471	0.497313	817	0	-0.020356		0.90857	0.98251	1	931	0	-0.020356
Dnd1	5		0.82464	0.31471	0.497313	818	0	-0.016041		0.86363	0.96153	1	874	0	-0.016041
Exosc8	5		0.82485	0.31471	0.497313	819	0	-0.0047064		0.61283	0.77252	1	623	1	-0.0047064
Mbd3l2	5		0.82548	0.31471	0.497313	820	0	0.019746		0.91897	0.98595	1	948	0	0.019746
Orc5	5		0.82734	0.31471	0.497313	821	0	-0.019334		0.71237	0.8268	1	724	1	-0.019334
Ezh1	5		0.82775	0.31471	0.497313	822	0	-0.044701		0.81286	0.92999	1	822	0	-0.044701
Sfr1	5		0.82837	0.31471	0.497313	823	0	-0.037509		0.67042	0.79966	1	676	1	-0.037509
Xrcc5	5		0.82878	0.31471	0.497313	824	0	-0.069725		0.81872	0.93401	1	827	0	-0.069725
Wapl	5		0.82898	0.31471	0.497313	825	0	-0.031162		0.75814	0.89227	1	771	0	-0.031162
Prdm1	5		0.82919	0.31471	0.497313	826	0	-0.1532		0.20407	0.45687	1	321	2	-0.1532
Kdm6b	5		0.83	0.31471	0.497313	827	0	0.03561		0.90795	0.981	1	929	0	0.03561
Actr8	5		0.83163	0.31471	0.497313	828	0	-0.46142		0.098015	0.30164	1	210	2	-0.46142
Esrrb	5		0.83284	0.31471	0.497313	829	0	-0.058177		0.69846	0.81328	1	709	1	-0.058177
Sall4	5		0.83364	0.33864	0.531292	830	0	-0.36883		0.01056	0.06498	1	83	4	-0.36883
Ercc1	5		0.83384	0.33864	0.531292	831	0	-0.03403		0.15824	0.40413	1	267	1	-0.03403
Brcc3	5		0.83424	0.33864	0.531292	832	0	-0.07588		0.22416	0.49458	1	341	1	-0.07588
Taf1	5		0.83444	0.33865	0.531292	833	0	-0.39939		0.067847	0.24341	1	167	3	-0.39939
Rad1	5		0.83503	0.33865	0.531292	834	0	-0.0109		0.48894	0.69044	1	543	1	-0.0109
Sgol1	5		0.83523	0.33865	0.531292	835	0	-0.13428		0.55101	0.71811	1	582	1	-0.13428
Rrs1	5		0.83622	0.36243	0.559231	836	0	0.0075621		0.76953	0.89767	1	787	0	0.0075621
Akr1b3	5		0.83858	0.36243	0.559231	837	0	-0.050435		0.48697	0.69044	1	542	1	-0.050435
Rbx1	5		0.83917	0.36243	0.559231	838	0	-0.41935		0.1811	0.4281	1	293	2	-0.41935
Pja1	5		0.83994	0.36243	0.559231	839	0	-0.036614		0.62295	0.77252	1	633	1	-0.036614
Cul2	5		0.84014	0.36243	0.559231	840	0	0.079006		0.95923	0.99708	1	1012	0	0.079006
Smu1	5		0.8411	0.36243	0.559231	841	0	-0.17505		0.64439	0.79292	1	648	1	-0.17505
Tnp2	5		0.8413	0.36243	0.559231	842	0	-0.017174		0.82796	0.94127	1	835	0	-0.017174
Chd2	5		0.84245	0.36243	0.559231	843	0	-0.16507		0.088806	0.30163	1	199	2	-0.16507
Wrn	5		0.84283	0.36243	0.559231	844	0	-0.091078		0.23981	0.51788	1	357	1	-0.091078
Phf21a	5		0.84322	0.36243	0.559231	845	0	0.0027113		0.74546	0.88649	1	757	0	0.0027113
Smarca5	5		0.84341	0.36243	0.559231	846	0	-0.71748		0.00091598	0.0098216	0.347739	37	3	-0.71748
Arid1b	5		0.84417	0.36243	0.559231	847	0	-0.057244		0.45102	0.67041	1	523	1	-0.057244
Leo1	5		0.8453	0.36243	0.559231	848	0	-0.08484		0.041596	0.18313	1	121	3	-0.08484
Prdm8	5		0.84568	0.36243	0.559231	849	0	-0.097545		0.2942	0.57025	1	419	2	-0.097545
Mst1	5		0.84625	0.38602	0.580595	850	0	-0.15148		0.19704	0.44197	1	312	1	-0.15148
L3mbtl1	5		0.84662	0.38602	0.580595	851	0	-0.078471		0.68033	0.80655	1	687	1	-0.078471
Atxn7	5		0.84793	0.38602	0.580595	852	0	-0.031453		0.74122	0.86777	1	752	0	-0.031453
Clasp2	5		0.84849	0.38602	0.580595	853	0	-0.23275		0.18926	0.43465	1	304	2	-0.23275
Nup188	5		0.84867	0.38602	0.580595	854	0	0.011147		0.78957	0.92185	1	803	0	0.011147
Fus	5		0.84886	0.38602	0.580595	855	0	-0.1234		0.79483	0.92185	1	808	0	-0.1234
Ube2d1	5		0.84978	0.38602	0.580595	856	0	-0.066122		0.60809	0.77252	1	621	1	-0.066122
Ahdc1	5		0.85033	0.38602	0.580595	857	0	-0.15494		0.10151	0.30164	1	214	2	-0.15494
Scml2	5		0.85107	0.38602	0.580595	858	0	-0.10552		0.40758	0.66364	1	502	1	-0.10552
Paf1	5		0.85198	0.38602	0.580595	859	0	-0.12603		0.31484	0.61856	1	445	2	-0.12603
Dtx3l	5		0.85271	0.38602	0.580595	860	0	-0.10094		0.51018	0.69045	1	556	1	-0.10094
Tdrd12	5		0.85289	0.38602	0.580595	861	0	-0.16674		0.16696	0.40975	1	275	2	-0.16674
Pbk	5		0.85307	0.38602	0.580595	862	0	-0.17466		0.15558	0.40413	1	263	2	-0.17466
Cenpe	5		0.85398	0.38603	0.580595	863	0	-0.27296		0.31871	0.62735	1	450	2	-0.27296
Rtfdc1	5		0.85434	0.38603	0.580595	864	0	-0.29515		0.15436	0.3988	1	261	2	-0.29515
Helb	5		0.85452	0.38603	0.580595	865	0	-0.024008		0.51633	0.69045	1	561	1	-0.024008
Was	5		0.8547	0.38603	0.580595	866	0	-0.065841		0.68469	0.80656	1	694	1	-0.065841
Scmh1	5		0.8586	0.38603	0.580595	867	0	-0.18729		0.049935	0.22445	1	138	2	-0.18729
Hnrnpab	5		0.85913	0.38603	0.580595	868	0	-0.1504		0.19944	0.44933	1	317	2	-0.1504
D330045A20Rik	5		0.85966	0.38603	0.580595	869	0	-0.030838		0.77442	0.89767	1	794	0	-0.030838
Hmgn1	5		0.86018	0.38603	0.580595	870	0	0.062013		0.72486	0.85401	1	732	1	0.062013
Nek2	5		0.86035	0.38603	0.580595	871	0	-0.18619		0.048055	0.21968	1	134	3	-0.18619
Smarcal1	5		0.86105	0.40722	0.604842	872	0	-0.088919		0.18877	0.43465	1	303	2	-0.088919
Prkag3	5		0.86226	0.40722	0.604842	873	0	-0.11196		0.63773	0.79291	1	641	1	-0.11196
Apitd1	5		0.8638	0.40722	0.604842	874	0	-0.095175		0.34001	0.63612	1	473	1	-0.095175
Rnf8	5		0.86397	0.40722	0.604842	875	0	-0.24774		0.20686	0.46724	1	323	1	-0.24774
Sap18	5		0.86516	0.40722	0.604842	876	0	-0.017321		0.6631	0.79966	1	668	1	-0.017321
Yy1	5		0.86566	0.40723	0.604842	877	0	-0.50252		0.0019146	0.014001	0.436704	42	4	-0.50252
Pygo2	5		0.86684	0.40723	0.604842	878	0	-0.014869		0.58158	0.74546	1	600	1	-0.014869
A1cf	5		0.86734	0.40723	0.604842	879	0	-0.19802		0.0066503	0.039698	0.776276	64	3	-0.19802
Prdm5	5		0.86801	0.40723	0.604842	880	0	-0.10696		0.26703	0.53742	1	386	2	-0.10696
Top3b	5		0.86817	0.40723	0.604842	881	0	-0.087384		0.4505	0.67041	1	522	1	-0.087384
Cbx6	5		0.86892	0.40723	0.604842	882	0	-0.07754		0.47829	0.68372	1	539	1	-0.07754
Tubg1	5		0.87048	0.42902	0.635045	883	0	-0.30929		0.28781	0.55284	1	410	1	-0.30929
Mtf2	5		0.87065	0.42902	0.635045	884	0	-0.21814		0.13324	0.35798	1	246	2	-0.21814
Phf10	5		0.87114	0.42902	0.635045	885	0	-0.035954		0.12854	0.35797	1	242	1	-0.035954
Jmjd4	5		0.87324	0.44977	0.653954	886	0	-0.09921		0.33213	0.63612	1	464	2	-0.09921
Swi5	5		0.87341	0.44977	0.653954	887	0	-0.1945		0.13679	0.35798	1	248	2	-0.1945
Ino80b	5		0.87373	0.44977	0.653954	888	0	-0.32549		0.0043309	0.024378	0.590151	54	2	-0.32549
Smyd3	5		0.87405	0.44977	0.653954	889	0	-0.093007		0.13978	0.35798	1	252	1	-0.093007
Zfr	5		0.87421	0.44977	0.653954	890	0	-0.16348		0.33495	0.63612	1	469	2	-0.16348
Atf7ip2	5		0.87437	0.44977	0.653954	891	0	-0.13438		0.31625	0.62735	1	447	2	-0.13438
Maoa	5		0.87469	0.44977	0.653954	892	0	0.00848		0.86243	0.96153	1	873	0	0.00848
Hnrnpa1	5		0.87501	0.44977	0.653954	893	0	-0.044879		0.50542	0.69045	1	553	1	-0.044879
Pds5a	5		0.87564	0.44978	0.653954	894	0	-0.21891		0.13829	0.35798	1	250	1	-0.21891
Rad18	5		0.87596	0.44978	0.653954	895	0	-0.14432		0.21797	0.48751	1	333	1	-0.14432
Baz1a	5		0.87612	0.44978	0.653954	896	0	-0.10249		0.14052	0.35798	1	253	1	-0.10249
Rps6ka5	5		0.87675	0.44978	0.653954	897	0	0.01395		0.87643	0.9684	1	888	0	0.01395
Rfc3	5		0.8769	0.44978	0.653954	898	0	0.015222		0.93131	0.99117	1	965	0	0.015222
Dsn1	5		0.87706	0.44978	0.653954	899	0	-0.032046		0.74659	0.88649	1	760	0	-0.032046
Cbx8	5		0.87722	0.44978	0.653954	900	0	-0.041211		0.85488	0.95896	1	863	0	-0.041211
Blm	5		0.87738	0.44978	0.653954	901	0	-0.28679		0.15531	0.40413	1	262	2	-0.28679
Brd9	5		0.87816	0.47029	0.679255	902	0	-0.29444		0.042997	0.18851	1	126	3	-0.29444
Tle1	5		0.87894	0.47029	0.679255	903	0	-0.039101		0.83223	0.94437	1	841	0	-0.039101
Tada2b	5		0.87971	0.47029	0.679255	904	0	-0.26856		0.001258	0.011401	0.373391	40	2	-0.26856
Champ1	5		0.88017	0.47029	0.679255	905	0	-0.41177		0.025369	0.1198	1	104	2	-0.41177
Sirt3	5		0.88033	0.47029	0.679255	906	0	-0.11387		0.10496	0.30164	1	218	2	-0.11387
Mov10	5		0.88079	0.47029	0.679255	907	0	-0.13254		0.15163	0.39879	1	260	2	-0.13254
Hnrnph3	5		0.88277	0.48951	0.699315	908	0	-0.040453		0.33639	0.63612	1	471	1	-0.040453
Setd1a	5		0.88382	0.48951	0.699315	909	0	-0.29948		0.00023717	0.0026869	0.146658	24	4	-0.29948
Trp53	5		0.88412	0.48951	0.699315	910	0	0.015474		0.9026	0.97957	1	918	0	0.015474
Cdt1	5		0.88442	0.48951	0.699315	911	0	-0.19259		0.50685	0.69045	1	555	1	-0.19259
Kars	5		0.88531	0.48952	0.699315	912	0	-0.34741		0.23055	0.50984	1	350	2	-0.34741
Orc2	5		0.8865	0.48952	0.699315	913	0	-0.16854		0.27394	0.54497	1	394	2	-0.16854
Mndal	5		0.88679	0.48952	0.699315	914	0	-0.054716		0.68536	0.80656	1	695	1	-0.054716
Cdyl2	5		0.88723	0.48952	0.699315	915	0	0.011345		0.8897	0.97613	1	905	0	0.011345
Etaa1	5		0.88767	0.48952	0.699315	916	0	-0.0062578		0.6949	0.81328	1	706	1	-0.0062578
Smarcd2	5		0.88782	0.48952	0.699315	917	0	-0.089407		0.18397	0.43465	1	299	2	-0.089407
Snai3	5		0.88811	0.50873	0.722048	918	0	-0.003903		0.51113	0.69045	1	557	1	-0.003903
Mbtd1	5		0.88898	0.50873	0.722048	919	0	-0.29356		0.13763	0.35798	1	249	2	-0.29356
Cited4	5		0.88942	0.50873	0.722048	920	0	-0.14116		0.055308	0.22446	1	145	3	-0.14116
Schip1	5		0.89014	0.50874	0.722048	921	0	-0.12742		0.16914	0.41559	1	276	2	-0.12742
Bub3	5		0.89171	0.50874	0.722048	922	0	-0.23279		0.23372	0.50984	1	353	2	-0.23279
Nol10	5		0.89185	0.50874	0.722048	923	0	-0.03566		0.74938	0.88649	1	764	0	-0.03566
Chd1l	5		0.8927	0.52733	0.737264	924	0	-0.11884		0.65168	0.79965	1	659	1	-0.11884
Rxrg	5		0.89354	0.52733	0.737264	925	0	-0.1225		0.324	0.63612	1	455	2	-0.1225
Phf6	5		0.89424	0.52733	0.737264	926	0	-0.24312		0.032909	0.14379	1	112	3	-0.24312
Exosc9	5		0.89479	0.52733	0.737264	927	0	-0.1373		0.64769	0.79292	1	652	1	-0.1373
Brd1	5		0.89562	0.52733	0.737264	928	0	-0.089323		0.67864	0.80655	1	686	1	-0.089323
Arid5b	5		0.89672	0.52733	0.737264	929	0	-0.14964		0.19879	0.44933	1	316	2	-0.14964
Cited1	5		0.89699	0.52734	0.737264	930	0	-0.064875		0.6936	0.81328	1	703	1	-0.064875
Chmp2b	5		0.89727	0.52734	0.737264	931	0	-0.15942		0.10342	0.30164	1	217	2	-0.15942
Zgpat	5		0.89754	0.52734	0.737264	932	0	-0.087236		0.61986	0.77252	1	631	1	-0.087236
Ss18l1	5		0.89767	0.52734	0.737264	933	0	-0.14185		0.040097	0.18312	1	119	1	-0.14185
Eya1	5		0.89781	0.52734	0.737264	934	0	0.0062407		0.83304	0.94437	1	843	0	0.0062407
Bre	5		0.89916	0.52734	0.737264	935	0	-0.061274		0.63474	0.7861	1	638	1	-0.061274
Dmap1	5		0.90009	0.52734	0.737264	936	0	-0.13335		0.85015	0.95895	1	860	0	-0.13335
Padi3	5		0.90036	0.52734	0.737264	937	0	-0.12113		0.24102	0.51788	1	359	2	-0.12113
Tdrd9	5		0.90194	0.54559	0.744518	938	0	-0.14631		0.65778	0.79965	1	663	1	-0.14631
Kdm2b	5		0.9022	0.54559	0.744518	939	0	-0.1587		0.32294	0.63612	1	453	2	-0.1587
Xrcc3	5		0.90273	0.54559	0.744518	940	0	-0.073322		0.78223	0.91739	1	797	0	-0.073322
Zfp711	5		0.90363	0.54559	0.744518	941	0	-0.022083		0.91199	0.98378	1	939	0	-0.022083
Alkbh1	5		0.90376	0.54559	0.744518	942	0	-0.29753		0.049106	0.21968	1	137	3	-0.29753
Kif20a	5		0.90402	0.54559	0.744518	943	0	-0.22037		0.068984	0.24341	1	170	2	-0.22037
Kif4	5		0.90428	0.54559	0.744518	944	0	-0.27415		0.038875	0.18312	1	118	3	-0.27415
Jdp2	5		0.90454	0.54559	0.744518	945	0	-0.16789		0.048404	0.21968	1	135	3	-0.16789
Jmjd8	5		0.9053	0.54559	0.744518	946	0	-0.15077		0.17699	0.4156	1	288	2	-0.15077
Fam35a	5		0.90594	0.54559	0.744518	947	0	-0.1404		0.49529	0.69044	1	547	1	-0.1404
Aire	5		0.90695	0.54559	0.744518	948	0	-0.2311		0.051972	0.22445	1	141	3	-0.2311
Nap1l3	5		0.9077	0.54559	0.744518	949	0	-0.090402		0.64878	0.79965	1	654	1	-0.090402
Hr	5		0.9087	0.54559	0.744518	950	0	-0.16459		0.33214	0.63612	1	465	1	-0.16459
Vdr	5		0.90981	0.54559	0.744518	951	0	-0.10531		0.42289	0.67041	1	508	1	-0.10531
Ncor2	5		0.91005	0.5456	0.744518	952	0	-0.10705		0.28262	0.54498	1	403	2	-0.10705
Matr3	5		0.91066	0.5456	0.744518	953	0	-0.30911		0.028041	0.12504	1	107	2	-0.30911
Rorc	5		0.91163	0.5456	0.744518	954	0	-0.030708		0.6407	0.79291	1	643	1	-0.030708
Nek6	5		0.91175	0.5456	0.744518	955	0	-0.07838		0.75679	0.89227	1	770	0	-0.07838
Rfc5	5		0.91295	0.5456	0.744518	956	0	-0.12559		0.76979	0.89767	1	788	0	-0.12559
Lmna	5		0.91496	0.5456	0.744518	957	0	-0.1666		0.042888	0.18851	1	125	3	-0.1666
Foxc1	5		0.91542	0.5456	0.744518	958	0	-0.10286		0.56327	0.73193	1	588	1	-0.10286
Gfi1b	5		0.91624	0.5456	0.744518	959	0	-0.11109		0.20696	0.46724	1	324	2	-0.11109
Esco1	5		0.91693	0.5456	0.744518	960	0	-0.15632		0.17573	0.4156	1	285	2	-0.15632
Rad51d	5		0.91841	0.56313	0.755075	961	0	-0.041504		0.28653	0.55284	1	409	1	-0.041504
Ube2n	5		0.91875	0.56313	0.755075	962	0	-0.37272		0.043872	0.21135	1	128	3	-0.37272
Kmt2e	5		0.91897	0.56313	0.755075	963	0	-0.085712		0.65636	0.79965	1	660	1	-0.085712
Chrac1	5		0.9192	0.56313	0.755075	964	0	-0.18974		0.066018	0.24341	1	163	2	-0.18974
Smyd2	5		0.91931	0.56313	0.755075	965	0	-0.17557		0.084784	0.29702	1	194	1	-0.17557
Kdm4b	5		0.91976	0.56313	0.755075	966	0	-0.066645		0.87341	0.9684	1	883	0	-0.066645
Uty	5		0.91998	0.56313	0.755075	967	0	-0.22575		0.26806	0.54497	1	387	2	-0.22575
Brd4	5		0.92054	0.56313	0.755075	968	0	-0.38318		0.26358	0.53742	1	380	2	-0.38318
Sumo1	5		0.92076	0.56313	0.755075	969	0	-0.40074		0.018324	0.099127	1	97	2	-0.40074
Prkca	5		0.92109	0.56313	0.755075	970	0	-0.17081		0.064442	0.23829	1	158	2	-0.17081
Zbtb20	5		0.92219	0.56314	0.755075	971	0	-0.19568		0.19814	0.44933	1	314	2	-0.19568
Asxl2	5		0.92251	0.56314	0.755075	972	0	-0.15281		0.68067	0.80655	1	688	1	-0.15281
Phf3	5		0.92273	0.56314	0.755075	973	0	-0.09096		0.43683	0.67041	1	513	1	-0.09096
Smc1b	5		0.92284	0.56314	0.755075	974	0	-0.15949		0.22553	0.5018	1	344	1	-0.15949
Phf1	5		0.92359	0.56314	0.755075	975	0	-0.11017		0.29165	0.57025	1	416	1	-0.11017
Pwwp2a	5		0.92391	0.56314	0.755075	976	0	-0.13441		0.30494	0.59426	1	431	1	-0.13441
Prmt8	5		0.92519	0.56314	0.755075	977	0	-0.064009		0.41363	0.66364	1	504	1	-0.064009
Hmgb4	5		0.92634	0.58028	0.77332	978	0	-0.09452		0.26904	0.54497	1	388	1	-0.09452
Jmjd7	5		0.92655	0.58028	0.77332	979	0	-0.080445		0.19845	0.44933	1	315	1	-0.080445
Pygo1	5		0.92697	0.58028	0.77332	980	0	-0.28464		0.030297	0.13437	1	110	2	-0.28464
Exosc3	5		0.92707	0.58028	0.77332	981	0	-0.0044153		0.8817	0.97426	1	897	0	-0.0044153
Sirt1	5		0.92932	0.58028	0.77332	982	0	-0.54493		0.00060594	0.0071914	0.269165	35	3	-0.54493
Setx	5		0.92962	0.58028	0.77332	983	0	-0.064035		0.34901	0.63612	1	479	1	-0.064035
Nap1l4	5		0.93092	0.59656	0.793401	984	0	-0.24398		0.027836	0.12503	1	106	2	-0.24398
Apobec1	5		0.93278	0.59656	0.793401	985	0	-0.080268		0.30682	0.59426	1	433	1	-0.080268
Usp11	5		0.93317	0.62858	0.834038	986	0	-0.18134		0.19139	0.43466	1	307	1	-0.18134
Rcc2	5		0.93346	0.64367	0.834038	987	0	-0.32421		0.011356	0.070233	1	84	3	-0.32421
Ctr9	5		0.93365	0.64367	0.834038	988	0	-0.49752		0.0018487	0.013994	0.436704	41	4	-0.49752
Chmp6	5		0.93432	0.64367	0.834038	989	0	-0.18125		0.44265	0.67041	1	518	1	-0.18125
Zfp512	5		0.93441	0.64367	0.834038	990	0	-0.2615		0.027014	0.11981	1	105	1	-0.2615
Sirt5	5		0.93489	0.64367	0.834038	991	0	-0.13672		0.24988	0.51789	1	367	1	-0.13672
Wrap53	5		0.93498	0.64367	0.834038	992	0	-0.08711		0.86174	0.96153	1	871	0	-0.08711
Padi4	5		0.93507	0.64367	0.834038	993	0	-0.19817		0.075064	0.25955	1	179	2	-0.19817
Sptbn1	5		0.93526	0.64367	0.834038	994	0	-0.18789		0.1571	0.40413	1	265	2	-0.18789
Hsp90b1	5		0.93554	0.64367	0.834038	995	0	-0.20903		0.17133	0.41559	1	278	2	-0.20903
Zcwpw1	5		0.93638	0.64367	0.834038	996	0	-0.075334		0.18213	0.4281	1	296	1	-0.075334
Kdm2a	5		0.93804	0.64367	0.834038	997	0	-0.34942		0.034705	0.1438	1	115	3	-0.34942
Padi1	5		0.93858	0.64367	0.834038	998	0	-0.13091		0.62449	0.77252	1	634	1	-0.13091
Kat2b	5		0.94001	0.64367	0.834038	999	0	-0.26894		0.051247	0.22445	1	139	3	-0.26894
Ppard	5		0.94071	0.64367	0.834038	1000	0	-0.073639		0.76744	0.89766	1	785	0	-0.073639
Nup54	5		0.94115	0.64367	0.834038	1001	0	-0.75369		0.059458	0.22446	1	150	2	-0.75369
Hmgn5	5		0.9415	0.64367	0.834038	1002	0	-0.17952		0.23032	0.50984	1	349	1	-0.17952
Brwd1	5		0.94245	0.64367	0.834038	1003	0	-0.17078		0.61518	0.77252	1	626	1	-0.17078
H3f3b	5		0.94279	0.64367	0.834038	1004	0	-0.16299		0.3233	0.63612	1	454	2	-0.16299
Cdx2	5		0.94355	0.64367	0.834038	1005	0	-0.15575		0.39363	0.65709	1	496	1	-0.15575
Zfp532	5		0.94372	0.64367	0.834038	1006	0	-0.23286		0.022737	0.11529	1	101	2	-0.23286
Bcorl1	5		0.94389	0.64367	0.834038	1007	0	-0.16815		0.17061	0.41559	1	277	1	-0.16815
Setbp1	5		0.94447	0.64367	0.834038	1008	0	-0.074892		0.69425	0.81328	1	705	1	-0.074892
Scrt1	5		0.94472	0.64367	0.834038	1009	0	-0.34084		0.0079577	0.04449	0.776276	71	2	-0.34084
Sirt4	5		0.94497	0.64367	0.834038	1010	0	-0.19122		0.10579	0.30704	1	219	2	-0.19122
Id2	5		0.94513	0.64367	0.834038	1011	0	-0.12275		0.057856	0.22446	1	148	1	-0.12275
Eid2	5		0.94571	0.65787	0.849081	1012	0	-0.25512		0.0039481	0.024371	0.590151	52	4	-0.25512
Jarid2	5		0.94603	0.65787	0.849081	1013	0	-0.27985		0.017288	0.099127	1	94	2	-0.27985
Hdac5	5		0.94611	0.65788	0.849081	1014	0	-0.16077		0.069266	0.24341	1	171	3	-0.16077
Eid1	5		0.94636	0.65788	0.849081	1015	0	-0.15658		0.2152	0.47748	1	330	2	-0.15658
Rbbp8	5		0.94692	0.67197	0.863031	1016	0	-0.17358		0.29798	0.57026	1	423	2	-0.17358
Khdrbs1	5		0.9474	0.67197	0.863031	1017	0	-0.20278		0.38741	0.65014	1	492	1	-0.20278
Ing4	5		0.94882	0.67198	0.863031	1018	0	-0.27661		0.020065	0.1067	1	99	2	-0.27661
Sun2	5		0.94921	0.67198	0.863031	1019	0	-0.20398		0.028966	0.12941	1	108	3	-0.20398
Cdkn2a	5		0.95013	0.67198	0.863031	1020	0	-0.25711		0.0301	0.13437	1	109	3	-0.25711
Mlh3	5		0.95194	0.68566	0.879738	1021	0	-0.12216		0.3998	0.66363	1	500	1	-0.12216
Actb	5		0.9526	0.71083	0.910247	1022	0	-0.22824		0.15163	0.39879	1	259	1	-0.22824
Hdgfrp2	5		0.95318	0.71083	0.910247	1023	0	-0.15657		0.59029	0.75191	1	607	1	-0.15657
Safb	5		0.9544	0.72385	0.919741	1024	0	-0.11559		0.61753	0.77252	1	627	1	-0.11559
Prkcd	5		0.95455	0.72385	0.919741	1025	0	-0.30567		0.0029569	0.019987	0.53435	49	4	-0.30567
Pagr1a	5		0.9549	0.72385	0.919741	1026	0	-0.23528		0.072737	0.24342	1	175	3	-0.23528
Mbd4	5		0.95539	0.72385	0.919741	1027	0	-0.27673		0.010178	0.058352	0.943711	81	3	-0.27673
Prdm2	5		0.9556	0.72386	0.919741	1028	0	-0.10561		0.14646	0.36821	1	258	1	-0.10561
Lrrc59	5		0.95595	0.72386	0.919741	1029	0	-0.11923		0.79695	0.92185	1	810	0	-0.11923
Sarnp	5		0.95622	0.72386	0.919741	1030	0	-0.10436		0.67077	0.79966	1	677	1	-0.10436
Chd1	5		0.95636	0.72386	0.919741	1031	0	-0.44605		0.0049166	0.028331	0.618564	60	4	-0.44605
Ywhae	5		0.95724	0.73544	0.926376	1032	0	-0.41363		6.0621e-05	0.00040435	0.031159	17	3	-0.41363
Setd1b	5		0.95758	0.73544	0.926376	1033	0	-0.22118		0.047592	0.21968	1	132	3	-0.22118
Kansl3	5		0.95765	0.73544	0.926376	1034	0	-0.19896		0.46339	0.67728	1	528	1	-0.19896
L3mbtl4	5		0.95831	0.73544	0.926376	1035	0	-0.20769		0.08036	0.28985	1	186	2	-0.20769
Gadd45b	5		0.95877	0.73544	0.926376	1036	0	-0.51817		0.00033685	0.0036694	0.171676	28	4	-0.51817
Tet2	5		0.9589	0.73544	0.926376	1037	0	-0.092145		0.51303	0.69045	1	559	1	-0.092145
H3f3a	5		0.95949	0.73544	0.926376	1038	0	-0.1256		0.67284	0.79966	1	681	1	-0.1256
Maob	5		0.96045	0.73544	0.926376	1039	0	-0.12595		0.13121	0.35798	1	244	2	-0.12595
Kdm7a	5		0.96089	0.73544	0.926376	1040	0	-0.067243		0.82651	0.94127	1	834	0	-0.067243
Ska3	5		0.96201	0.75726	0.952944	1041	0	-0.41635		0.21174	0.46725	1	327	2	-0.41635
Atad2b	5		0.96226	0.76802	0.962788	1042	0	-0.21301		0.24318	0.51788	1	363	1	-0.21301
Rrp1b	5		0.96232	0.76802	0.962788	1043	0	-0.121		0.19351	0.43466	1	310	1	-0.121
Ino80	5		0.96292	0.76803	0.962788	1044	0	-0.2727		0.22152	0.49458	1	338	2	-0.2727
Tdrd7	5		0.96298	0.76803	0.962788	1045	0	-0.23095		0.042131	0.1885	1	122	3	-0.23095
Dek	5		0.96352	0.7784	0.968393	1046	0	-0.28306		0.042304	0.1885	1	123	2	-0.28306
Bcl6	5		0.9637	0.7784	0.968393	1047	0	-0.25098		0.20126	0.45686	1	319	2	-0.25098
Chmp5	5		0.96446	0.7784	0.968393	1048	0	-0.10155		0.74603	0.88649	1	758	0	-0.10155
Prkdc	5		0.96458	0.77841	0.968393	1049	0	-0.1684		0.59765	0.75866	1	615	1	-0.1684
Mum1	5		0.96481	0.77841	0.968393	1050	0	-0.40278		0.002537	0.015656	0.445867	46	4	-0.40278
Bahd1	5		0.96504	0.77841	0.968393	1051	0	-0.10534		0.51255	0.69045	1	558	1	-0.10534
Zbtb7c	5		0.96516	0.77841	0.968393	1052	0	-0.28488		0.016155	0.099119	1	91	2	-0.28488
Sap30	5		0.96544	0.77841	0.968393	1053	0	-0.21707		0.21157	0.46725	1	326	2	-0.21707
Stag1	5		0.96606	0.78795	0.974715	1054	0	-0.52805		0.0046721	0.026865	0.606777	58	3	-0.52805
Spen	5		0.96612	0.78795	0.974715	1055	0	-0.232		0.007149	0.04149	0.776276	67	4	-0.232
Phf20	5		0.96629	0.78795	0.974715	1056	0	-0.12219		0.73256	0.86061	1	740	1	-0.12219
Elavl1	5		0.9664	0.78795	0.974715	1057	0	-0.81718		0.00012176	0.001402	0.083483	22	4	-0.81718
Sirt2	5		0.96701	0.78796	0.974715	1058	0	-0.17279		0.27464	0.54497	1	395	2	-0.17279
Prm2	5		0.96717	0.78796	0.974715	1059	0	-0.13515		0.084667	0.29702	1	193	3	-0.13515
Bcor	5		0.9675	0.7975	0.98282	1060	0	-0.34751		0.0064091	0.039698	0.776276	62	3	-0.34751
Sgol2a	5		0.96787	0.7975	0.98282	1061	0	-0.21792		0.65096	0.79965	1	658	1	-0.21792
Mlxipl	5		0.96819	0.79751	0.98282	1062	0	-0.28074		0.0046133	0.025678	0.590151	57	2	-0.28074
Cpsf1	5		0.96835	0.79751	0.98282	1063	0	-0.36671		0.4948	0.69044	1	546	1	-0.36671
Hmg20b	5		0.96945	0.81583	1	1064	0	-0.16771		0.21454	0.47748	1	329	2	-0.16771
Hus1	5		0.97007	0.82411	1	1065	0	-0.1665		0.55366	0.71811	1	585	1	-0.1665
Eya4	5		0.97042	0.82411	1	1066	0	-0.25754		0.12023	0.35797	1	232	2	-0.25754
Zfp516	5		0.97228	0.83246	1	1067	0	-0.11772		0.67489	0.79966	1	684	1	-0.11772
Hdac9	5		0.97285	0.84028	1	1068	0	-0.288		0.033573	0.1438	1	113	3	-0.288
Fam175b	5		0.97364	0.84028	1	1069	0	-0.19185		0.061556	0.23357	1	153	2	-0.19185
Gm10093	5		0.97441	0.84028	1	1070	0	-0.1629		0.28123	0.54498	1	400	2	-0.1629
Ywhab	5		0.9745	0.84028	1	1071	0	-0.34073		0.0033819	0.022224	0.582277	50	4	-0.34073
Kdm3b	5		0.97551	0.84029	1	1072	0	-0.35601		0.0087865	0.046221	0.776276	76	4	-0.35601
Tfpt	5		0.97555	0.84029	1	1073	0	-0.47466		0.0084583	0.046213	0.776276	74	3	-0.47466
Phf24	5		0.97615	0.84029	1	1074	0	-0.1703		0.14087	0.36277	1	254	2	-0.1703
Gse1	5		0.97649	0.84029	1	1075	0	-0.2336		0.3071	0.59426	1	434	2	-0.2336
Slf1	5		0.97727	0.84029	1	1076	0	-0.14858		0.34482	0.63612	1	477	1	-0.14858
Anp32a	5		0.97751	0.84029	1	1077	0	-0.2275		0.11094	0.30705	1	225	2	-0.2275
Ndnl2	5		0.97799	0.84803	1	1078	0	-0.34695		0.62564	0.77252	1	635	1	-0.34695
Mcmbp	5		0.97878	0.84803	1	1079	0	-0.22507		0.31167	0.60178	1	443	2	-0.22507
Nap1l2	5		0.9792	0.84803	1	1080	0	-0.19021		0.094916	0.30163	1	205	2	-0.19021
Prdm10	5		0.97983	0.84803	1	1081	0	-0.35679		0.065196	0.23829	1	159	3	-0.35679
Zfp592	5		0.98078	0.85523	1	1082	0	-0.16405		0.2729	0.54497	1	393	2	-0.16405
Rnf212	5		0.98102	0.85523	1	1083	0	-0.15639		0.67455	0.79966	1	683	1	-0.15639
Sgol2b	5		0.98158	0.86907	1	1084	0	-0.15698		0.22486	0.49458	1	342	2	-0.15698
Rbbp6	5		0.98253	0.86908	1	1085	0	-0.31317		0.37018	0.65013	1	486	1	-0.31317
Ddb2	5		0.98324	0.87538	1	1086	0	-0.25653		0.04773	0.21968	1	133	3	-0.25653
Keap1	5		0.98337	0.87538	1	1087	0	-0.49745		0.00057343	0.0068589	0.264269	34	4	-0.49745
Hnrnph1	5		0.98359	0.87538	1	1088	0	-1.0025		1.7639e-06	4.1569e-05	0.010891	4	4	-1.0025
Setd6	5		0.98387	0.87538	1	1089	0	-0.36711		0.002812	0.01936	0.528362	47	3	-0.36711
Usp3	5		0.98436	0.87539	1	1090	0	-0.18975		0.1651	0.40414	1	273	2	-0.18975
Usp49	5		0.98451	0.87539	1	1091	0	-0.18441		0.071134	0.24342	1	174	3	-0.18441
Hmgb1	5		0.9846	0.87539	1	1092	0	-0.32902		0.04091	0.18313	1	120	3	-0.32902
Hspbap1	5		0.98475	0.87539	1	1093	0	-0.26122		0.0023756	0.015649	0.445867	44	4	-0.26122
Park7	5		0.98564	0.8817	1	1094	0	-0.2421		0.025161	0.1198	1	103	3	-0.2421
Tmpo	5		0.98586	0.8817	1	1095	0	-0.17093		0.54073	0.71133	1	578	1	-0.17093
Psat1	5		0.98663	0.90372	1	1096	0	-0.26532		0.298	0.57026	1	424	2	-0.26532
Brdt	5		0.98718	0.90373	1	1097	0	-0.28472		0.061996	0.23829	1	154	3	-0.28472
Trim66	5		0.98736	0.90877	1	1098	0	-0.31833		0.055057	0.22446	1	144	3	-0.31833
Phc2	5		0.98788	0.91355	1	1099	0	-0.21616		0.066305	0.24341	1	164	3	-0.21616
Mdn1	5		0.9881	0.91355	1	1100	0	-0.41649		0.22653	0.5018	1	346	2	-0.41649
Prkab1	5		0.98817	0.91356	1	1101	0	-0.26556		0.17478	0.4156	1	282	2	-0.26556
Shprh	5		0.98867	0.91828	1	1102	0	-0.2293		0.053687	0.22445	1	143	3	-0.2293
Zbtb33	5		0.98922	0.92254	1	1103	0	-0.20063		0.12009	0.35797	1	231	2	-0.20063
Las1l	5		0.98936	0.92674	1	1104	0	-0.75824		0.085042	0.29702	1	195	2	-0.75824
Pmf1	5		0.98971	0.9307	1	1105	0	-0.40258		0.068295	0.24341	1	168	2	-0.40258
Smarcad1	5		0.99107	0.94139	1	1106	0	-0.37463		0.0024265	0.015649	0.445867	45	4	-0.37463
Prdm12	5		0.99125	0.9414	1	1107	0	-0.23572		0.030366	0.13437	1	111	3	-0.23572
Hat1	5		0.99149	0.94469	1	1108	0	-0.4924		0.0068971	0.039698	0.776276	65	4	-0.4924
Gsg2	5		0.99166	0.9447	1	1109	0	-0.27213		0.30851	0.59427	1	437	2	-0.27213
Scml4	5		0.99203	0.948	1	1110	0	-0.19865		0.11869	0.35797	1	230	2	-0.19865
Smyd4	5		0.99228	0.95096	1	1111	0	-0.18928		0.31026	0.59427	1	441	2	-0.18928
Zmym3	5		0.99258	0.9539	1	1112	0	-0.74876		1.4997e-05	0.00020785	0.02434	10	3	-0.74876
Chd5	5		0.99367	0.95658	1	1113	0	-0.25041		0.013302	0.071888	1	88	3	-0.25041
Wdr76	5		0.99369	0.95658	1	1114	0	-0.31501		0.019634	0.10258	1	98	3	-0.31501
Dppa3	5		0.99399	0.95659	1	1115	0	-0.23965		0.004437	0.025671	0.590151	55	4	-0.23965
Cenpv	5		0.99436	0.95915	1	1116	0	-0.26307		0.0099192	0.058344	0.943711	80	4	-0.26307
Tdg	5		0.99456	0.96172	1	1117	0	-0.21199		0.51444	0.69045	1	560	1	-0.21199
Prrx1	5		0.99489	0.96173	1	1118	0	-0.212		0.21786	0.48751	1	332	2	-0.212
Cdyl	5		0.99513	0.96851	1	1119	0	-0.21161		0.063772	0.23829	1	156	2	-0.21161
Ino80e	5		0.99527	0.96851	1	1120	0	-0.31245		0.0088003	0.046221	0.776276	77	4	-0.31245
Prkcb	5		0.99535	0.96851	1	1121	0	-0.26301		0.007469	0.042865	0.776276	68	4	-0.26301
Suv420h2	5		0.99556	0.96852	1	1122	0	-0.26106		0.086912	0.30163	1	197	3	-0.26106
Gadd45a	5		0.9957	0.96852	1	1123	0	-0.40382		0.0076628	0.044483	0.776276	69	3	-0.40382
Brwd3	5		0.99571	0.96852	1	1124	0	-0.47705		2.0582e-05	0.00022296	0.02434	12	4	-0.47705
Zbtb7a	5		0.99594	0.9706	1	1125	0	-0.28813		0.33354	0.63612	1	468	2	-0.28813
Orc1	5		0.99619	0.97418	1	1126	0	-0.75986		0.070834	0.24342	1	173	2	-0.75986
Mybbp1a	5		0.99674	0.97591	1	1127	0	-0.53639		0.11567	0.33968	1	227	2	-0.53639
Zbtb4	5		0.99744	0.9836	1	1128	0	-0.37886		0.0028286	0.01936	0.528362	48	4	-0.37886
Uchl5	5		0.99747	0.9836	1	1129	0	-0.62759		0.0077038	0.044483	0.776276	70	4	-0.62759
Ercc8	5		0.99748	0.9836	1	1130	0	-0.27381		0.053422	0.22445	1	142	2	-0.27381
Atn1	5		0.99774	0.98486	1	1131	0	-0.28838		0.012391	0.07024	1	86	4	-0.28838
Mbd6	5		0.99777	0.98486	1	1132	0	-0.52267		0.0096653	0.058344	0.943711	79	4	-0.52267
Prdm11	5		0.99791	0.98487	1	1133	0	-0.23955		0.065888	0.24341	1	162	3	-0.23955
Ncoa6	5		0.99809	0.98707	1	1134	0	-0.8361		3.9115e-05	0.00029854	0.026073	15	4	-0.8361
Tnp1	5		0.99846	0.98991	1	1135	0	-0.35724		0.073915	0.25376	1	176	3	-0.35724
Anp32b	5		0.99851	0.98991	1	1136	0	-0.55835		0.00042332	0.0043647	0.187345	30	4	-0.55835
Rxra	5		0.99857	0.98992	1	1137	0	-0.26951		0.080425	0.28985	1	187	3	-0.26951
Kdm5b	5		0.99864	0.98992	1	1138	0	-0.68624		4.4207e-06	7.9359e-05	0.017327	6	4	-0.68624
Rbbp7	5		0.99914	0.9947	1	1139	0	-0.52304		0.0105	0.064972	1	82	4	-0.52304
Nfrkb	5		0.99935	0.99646	1	1140	0	-0.52211		0.00065072	0.0074786	0.27214	36	5	-0.52211
Aurkb	5		0.99945	0.99786	1	1141	0	-1.1142		0.00055283	0.0061409	0.243774	33	5	-1.1142
Trim24	5		0.99949	0.99809	1	1142	0	-0.52903		0.00051046	0.0045764	0.187345	32	5	-0.52903
Jade1	5		0.99952	0.99831	1	1143	0	-0.5429		0.00026219	0.0031177	0.151632	25	5	-0.5429
Dph7	5		0.99959	0.99832	1	1144	0	-0.5407		0.00041005	0.0043647	0.187345	29	5	-0.5407
Actr5	5		0.99962	0.99851	1	1145	0	-0.89556		8.6662e-05	0.00097876	0.064109	20	5	-0.89556
Ncoa3	5		0.99968	0.99867	1	1146	0	-0.82562		0.00015436	0.0023165	0.131941	23	5	-0.82562
Bptf	5		0.99971	0.99867	1	1147	0	-0.62257		0.00029212	0.0031252	0.151632	27	5	-0.62257
Kmt2c	5		0.99974	0.99868	1	1148	0	-0.61163		9.8506e-06	0.00020029	0.02434	9	5	-0.61163
Kdm4c	5		0.99984	0.99926	1	1149	0	-0.77828		9.6159e-05	0.0011526	0.0719	21	5	-0.77828
Kat7	5		0.99989	0.99957	1	1150	0	-1.1165		5.1193e-06	0.00013982	0.02434	7	5	-1.1165
Sirt6	5		0.99992	0.99972	1	1151	0	-0.46645		8.4372e-05	0.0009712	0.064109	19	5	-0.46645
Brd3	5		0.99994	0.99988	1	1152	0	-0.47432		5.3587e-05	0.00038924	0.031159	16	5	-0.47432
Pds5b	5		0.99997	0.9999	1	1153	0	-0.87156		3.2355e-05	0.00029098	0.026073	14	5	-0.87156
Atad2	5		0.99997	0.9999	1	1154	0	-0.3757		3.1505e-05	0.00029098	0.026073	13	5	-0.3757
Taf3	5		0.99998	0.99994	1	1155	0	-0.81338		1.5499e-05	0.00020785	0.02434	11	5	-0.81338
Msh6	5		0.99999	0.99997	1	1156	0	-1.2023		7.7549e-06	0.00018517	0.02434	8	5	-1.2023
Spin1	5		1	0.99998	1	1157	0	-0.79304		1.8053e-06	4.1569e-05	0.010891	5	5	-0.79304
Kmt2b	5		1	1	1	1158	0	-1.1051		3.3408e-07	1.1337e-05	0.00495	3	5	-1.1051
Cecr2	5		1	1	1	1159	0	-0.71881		3.2858e-07	1.1337e-05	0.00495	2	5	-0.71881
Hdac8	5		1	1	1	1160	0	-0.97254		8.7195e-09	3.779e-06	0.00495	1	5	-0.97254

## Sheet: sgRNA_level_Changes
sgrna	Gene	control_count	treatment_count	control_mean	treat_mean	LFC	control_var	adj_var	score	p.low	p.high	p.twosided	FDR	high_in_treatment
gRNA_77	0610010K14Rik	12073/9618.2	7880.3/6354.7	10846	7117.5	-0.60759	3012700	2516900	2.3499	0.0093895	0.99061	0.018779	0.32203	FALSE
gRNA_78	0610010K14Rik	7421/4087.6	8379.2/7720.9	5754.3	8050.1	0.48429	5555700	1125100	2.1643	0.98478	0.015219	0.030439	0.42815	TRUE
gRNA_76	0610010K14Rik	3703.2/3179.7	3418.8/1601.7	3441.4	2510.2	-0.45503	137030	585680	1.2168	0.11184	0.88816	0.22368	0.99613	FALSE
gRNA_80	0610010K14Rik	10448/7294.4	8153.8/6616.9	8871.2	7385.4	-0.26442	4972600	1949900	1.064	0.14366	0.85634	0.28731	0.99613	FALSE
gRNA_79	0610010K14Rik	3341.8/1539.2	3328/1637.9	2440.5	2482.9	0.024853	1624600	378540	0.068953	0.52747	0.47253	0.94506	0.99812	TRUE
gRNA_5742	1110034G24Rik	2146.7/2110.4	2696.6/2462.5	2128.6	2579.6	0.27711	658.03	318200	0.79946	0.78797	0.21203	0.42406	0.99613	TRUE
gRNA_5744	1110034G24Rik	1673.1/1864.9	1206.2/1627.7	1769	1417	-0.31994	18404	251570	0.7024	0.24122	0.75878	0.48243	0.99613	FALSE
gRNA_5741	1110034G24Rik	5491.4/5554.7	5027.8/6651.2	5523	5839.5	0.080358	2002.6	1068000	0.30618	0.62027	0.37973	0.75947	0.99613	TRUE
gRNA_5745	1110034G24Rik	5742.1/3074.5	5727.5/2681.5	4408.3	4204.5	-0.068248	3558100	802090	0.22748	0.41003	0.58997	0.82005	0.99613	FALSE
gRNA_5743	1110034G24Rik	4998.8/7213.2	5670.9/6961	6106	6315.9	0.048765	2451700	1213200	0.19061	0.57559	0.42441	0.84883	0.99613	TRUE
gRNA_82	1700024P04Rik	5325.3/4200.8	4254.3/3230	4763.1	3742.2	-0.34794	632160	884950	1.0852	0.13891	0.86109	0.27782	0.99613	FALSE
gRNA_85	1700024P04Rik	738.89/1951.1	792.73/2371.1	1345	1581.9	0.23391	734730	177650	0.56211	0.71278	0.28722	0.57445	0.99613	TRUE
gRNA_81	1700024P04Rik	7514.2/6531.7	6573.7/6305.8	7023	6439.8	-0.12506	482650	1449200	0.48449	0.31402	0.68598	0.62804	0.99613	FALSE
gRNA_83	1700024P04Rik	3289.3/1978.2	3292.7/2304.5	2633.7	2798.6	0.087558	859550	417000	0.25529	0.60074	0.39926	0.79852	0.99613	TRUE
gRNA_84	1700024P04Rik	1604.6/316.67	1478.6/517.39	960.62	998.01	0.055031	829350	115880	0.10983	0.54264	0.45736	0.91472	0.99812	TRUE
gRNA_98	A1cf	1402/3964.3	1237.2/2352.1	2683.2	1794.6	-0.57999	3282800	426960	1.36	0.086922	0.91308	0.17384	0.94475	FALSE
gRNA_96	A1cf	10068/8616.1	6485/8619.8	9341.9	7552.4	-0.30673	1053300	2082200	1.2401	0.10747	0.89253	0.21494	0.99064	FALSE
gRNA_97	A1cf	7547.8/6210.1	5811.9/5161.2	6878.9	5486.6	-0.32622	894710	1411500	1.1719	0.12061	0.87939	0.24123	0.99613	FALSE
gRNA_99	A1cf	702.46/494.04	1006.4/391.69	598.25	699.05	0.2243	21719	63531	0.39992	0.65233	0.34767	0.69534	0.99613	TRUE
gRNA_100	A1cf	2324.5/2610.5	1826.9/3103.1	2467.5	2465	-0.0014673	40891	383860	0.0040927	0.49837	0.50163	0.99673	0.99964	FALSE
gRNA_109	Actb	2448.4/2150.5	1473.3/1270.9	2299.5	1372.1	-0.74447	44363	350980	1.5657	0.058705	0.94129	0.11741	0.87984	FALSE
gRNA_106	Actb	593.15/1001.1	547.01/782.12	797.13	664.56	-0.26205	83213	91449	0.44617	0.32774	0.67226	0.65547	0.99613	FALSE
gRNA_107	Actb	5922.8/5467.5	4789.5/5838.6	5695.1	5314.1	-0.099903	103640	1110500	0.36164	0.35881	0.64119	0.71762	0.99613	FALSE
gRNA_108	Actb	5774.1/2686.7	4813/3166.6	4230.4	3989.8	-0.084459	4766300	761210	0.27578	0.39136	0.60864	0.78272	0.99613	FALSE
gRNA_110	Actb	176.34/134.28	58.76/262.82	155.31	160.79	0.049699	884.53	11483	0.051126	0.48227	0.51773	0.96455	0.99812	TRUE
gRNA_114	Actl6a	0/0	57.692/0	0.50105	28.846	4.3135	0	8.1963	9.9008	1	3.6274e-23	7.2547e-23	1.2696e-20	TRUE
gRNA_112	Actl6a	6322.1/6011.7	5078/4938.4	6166.9	5008.2	-0.3002	48192	1228600	1.0454	0.14793	0.85207	0.29586	0.99613	FALSE
gRNA_115	Actl6a	1184.8/1458.1	1199.8/2100	1321.5	1649.9	0.32004	37325	173710	0.78805	0.7845	0.2155	0.431	0.99613	TRUE
gRNA_111	Actl6a	973.53/819.73	975.42/1036.1	896.63	1005.7	0.1655	11828	106170	0.33486	0.63004	0.36996	0.73993	0.99613	TRUE
gRNA_113	Actl6a	1553.6/198.42	1385.7/195.53	875.99	790.6	-0.14778	918210	103080	0.27097	0.39321	0.60679	0.78641	0.99613	FALSE
gRNA_116	Actl6b	9875.2/12256	9757.4/15557	11065	12657	0.19386	2833600	2582000	0.99048	0.83903	0.16097	0.32194	0.99613	TRUE
gRNA_120	Actl6b	4936.1/6665	3672/5854.5	5800.6	4763.2	-0.28421	1494500	1136700	0.973	0.16528	0.83472	0.33055	0.99613	FALSE
gRNA_118	Actl6b	456.16/192.4	180.55/364.4	324.28	272.48	-0.25028	34783	29210	0.35184	0.36248	0.63752	0.72496	0.99613	FALSE
gRNA_117	Actl6b	12592/8804.5	12453/9750.4	10698	11102	0.053415	7171500	2473600	0.25659	0.60125	0.39875	0.79749	0.99613	TRUE
gRNA_119	Actl6b	8776.3/8179.2	8457.2/8211.6	8477.8	8334.4	-0.024601	178280	1840700	0.10566	0.45792	0.54208	0.91585	0.99812	FALSE
gRNA_123	Actr3b	3534.1/3944.3	6524.6/3277.7	3739.2	4901.1	0.39028	84115	650770	1.4403	0.92511	0.074894	0.14979	0.9332	TRUE
gRNA_121	Actr3b	5484.1/10983	4929.5/8856.6	8233.6	6893	-0.25635	15119000	1773600	1.0066	0.15706	0.84294	0.31412	0.99613	FALSE
gRNA_122	Actr3b	14460/14188	13336/13156	14324	13246	-0.11282	37061	3583900	0.5692	0.28461	0.71539	0.56922	0.99613	FALSE
gRNA_125	Actr3b	4308/4585.7	4500/4822.9	4446.8	4661.4	0.067976	38542	811010	0.23828	0.59417	0.40583	0.81166	0.99613	TRUE
gRNA_124	Actr3b	6714.1/4093.6	5707.2/4695.9	5403.9	5201.6	-0.05504	3433600	1038800	0.1985	0.42133	0.57867	0.84265	0.99613	FALSE
gRNA_128	Actr5	6113.7/6047.7	2984/3728.4	6080.7	3356.2	-0.85723	2176.4	1206800	2.4801	0.0065672	0.99343	0.013134	0.25456	FALSE
gRNA_127	Actr5	2113.2/2177.6	1078/1080.5	2145.4	1079.2	-0.99056	2072.6	321390	1.8817	0.029937	0.97006	0.059874	0.64891	FALSE
gRNA_129	Actr5	1874.2/527.11	794.87/210.77	1200.6	502.82	-1.254	907310	153810	1.7925	0.03653	0.96347	0.073059	0.70113	FALSE
gRNA_130	Actr5	970.61/421.89	402.78/273.61	696.25	338.2	-1.0396	150550	77019	1.3225	0.092999	0.907	0.186	0.95735	FALSE
gRNA_126	Actr5	2774.9/1069.3	2098.3/945.91	1922.1	1522.1	-0.33639	1454500	279520	0.75685	0.22457	0.77543	0.44914	0.99613	FALSE
gRNA_131	Actr6	925.44/322.68	1640/730.7	624.06	1185.3	0.92444	181660	67029	2.1679	0.9848	0.015205	0.030409	0.42815	TRUE
gRNA_133	Actr6	49.551/38.08	110.04/76.815	43.816	93.429	1.0752	65.789	2310.1	1.0323	0.81566	0.18434	0.36868	0.99613	TRUE
gRNA_134	Actr6	3672.6/2362	3197.6/1971.2	3017.3	2584.4	-0.22334	858870	495580	0.61493	0.2693	0.7307	0.5386	0.99613	FALSE
gRNA_135	Actr6	2043.2/4363.2	1961.5/5140.3	3203.2	3550.9	0.14862	2691100	534680	0.47549	0.68278	0.31722	0.63444	0.99613	TRUE
gRNA_132	Actr6	314.79/1299.7	375/1255.7	807.26	815.35	0.014364	485060	92927	0.02653	0.50859	0.49141	0.98281	0.99812	TRUE
gRNA_140	Actr8	549.43/1145.4	166.67/421.53	847.42	294.1	-1.5236	177600	98833	1.8015	0.035811	0.96419	0.071622	0.69269	FALSE
gRNA_136	Actr8	555.26/634.34	294.87/393.6	594.8	344.23	-0.78725	3126.3	63066	1.0295	0.15162	0.84838	0.30325	0.99613	FALSE
gRNA_137	Actr8	2409/1058.2	1730.8/1073.5	1733.6	1402.1	-0.30598	912360	245200	0.67	0.25143	0.74857	0.50286	0.99613	FALSE
gRNA_138	Actr8	1098.9/1081.3	633.54/1922.3	1090.1	1277.9	0.22918	154.67	136050	0.50927	0.69424	0.30576	0.61152	0.99613	TRUE
gRNA_139	Actr8	996.85/1009.1	1760.7/360.59	1003	1060.6	0.080545	75.358	122410	0.16477	0.56453	0.43547	0.87093	0.99613	TRUE
gRNA_141	Adnp	2350.8/2542.4	2528.8/7433.3	2446.6	4981.1	1.0254	18355	379730	4.113	0.99998	1.9529e-05	3.9059e-05	0.0018015	TRUE
gRNA_143	Adnp	185.09/346.73	638.89/651.98	265.91	645.43	1.2762	13064	22709	2.5185	0.99387	0.0061313	0.012263	0.24484	TRUE
gRNA_145	Adnp	1852.3/2020.3	2146.4/2771.7	1936.3	2459	0.34463	14099	282150	0.9841	0.83745	0.16255	0.32511	0.99613	TRUE
gRNA_144	Adnp	2608.7/1254.6	2355.8/682.45	1931.7	1519.1	-0.34643	916750	281300	0.77824	0.21821	0.78179	0.43643	0.99613	FALSE
gRNA_142	Adnp	1281/1058.2	1260.7/1012.6	1169.6	1136.6	-0.041267	24822	148780	0.087213	0.46525	0.53475	0.9305	0.99812	FALSE
gRNA_148	Aebp2	6634/4592.7	6474.3/6283	5613.3	6378.7	0.18436	2083500	1090300	0.73297	0.76821	0.23179	0.46358	0.99613	TRUE
gRNA_147	Aebp2	8569.4/11099	9081.2/12761	9834.4	10921	0.15119	3200400	2222700	0.72886	0.76696	0.23304	0.46609	0.99613	TRUE
gRNA_146	Aebp2	2117.6/1526.2	2301.3/2060.7	1821.9	2181	0.25941	174850	261160	0.70266	0.75882	0.24118	0.48236	0.99613	TRUE
gRNA_150	Aebp2	4372.1/1892	3189.1/2223.8	3132.1	2706.5	-0.21063	3075600	519640	0.59042	0.27746	0.72254	0.55491	0.99613	FALSE
gRNA_149	Aebp2	5890.7/5155.9	5785.2/4770.8	5523.3	5278	-0.06552	270020	1068100	0.23733	0.4062	0.5938	0.8124	0.99613	FALSE
gRNA_154	Ahdc1	5178.1/4161.8	3756.4/3402.1	4669.9	3579.2	-0.38365	516440	863030	1.174	0.12019	0.87981	0.24038	0.99613	FALSE
gRNA_151	Ahdc1	1783.8/1349.8	1134.6/1006.2	1566.8	1070.4	-0.54926	94174	215650	1.0704	0.14222	0.85778	0.28443	0.99613	FALSE
gRNA_152	Ahdc1	1450.1/1637.4	1645.3/1860.7	1543.8	1753	0.18326	17551	211620	0.45482	0.67525	0.32475	0.6495	0.99613	TRUE
gRNA_153	Ahdc1	3035.7/3996.4	3309.8/3282.7	3516.1	3296.3	-0.093097	461460	601850	0.28331	0.38847	0.61153	0.77694	0.99613	FALSE
gRNA_155	Ahdc1	3126.1/1354.9	3145.3/1552.2	2240.5	2348.7	0.068054	1568600	339580	0.18579	0.57367	0.42633	0.85266	0.99613	TRUE
gRNA_5754	AI481877	7441.4/1996.2	5244.6/1841	4718.8	3542.8	-0.41341	14825000	874520	1.2575	0.10429	0.89571	0.20857	0.98728	FALSE
gRNA_5752	AI481877	2888.5/1404	2165.6/1277.9	2146.2	1721.8	-0.31776	1102000	321550	0.74877	0.227	0.773	0.454	0.99613	FALSE
gRNA_5755	AI481877	5745/2780.9	6686.9/3148.2	4262.9	4917.5	0.20605	4393100	768650	0.74667	0.77237	0.22763	0.45526	0.99613	TRUE
gRNA_5751	AI481877	2162.8/3338	1824.8/2994.5	2750.4	2409.7	-0.19074	690640	440590	0.51337	0.30385	0.69615	0.60769	0.99613	FALSE
gRNA_5753	AI481877	2620.4/2048.3	2522.4/1947	2334.3	2234.7	-0.062883	163620	357750	0.1666	0.43384	0.56616	0.86769	0.99613	FALSE
gRNA_160	Aicda	23.318/680.43	35.256/1058.9	351.88	547.08	0.63523	215900	32399	1.0845	0.85732	0.14268	0.28536	0.99613	TRUE
gRNA_159	Aicda	6377.5/9685.4	3979.7/10572	8031.4	7275.8	-0.14253	5471100	1718500	0.57642	0.28217	0.71783	0.56433	0.99613	FALSE
gRNA_157	Aicda	4051.5/4745	4856.8/3080.2	4398.3	3968.5	-0.14829	240450	799770	0.48052	0.31543	0.68457	0.63086	0.99613	FALSE
gRNA_156	Aicda	4109.8/6421.5	3455.1/6130.6	5265.7	4792.9	-0.1357	2672000	1005200	0.47157	0.31862	0.68138	0.63723	0.99613	FALSE
gRNA_158	Aicda	3564.7/2700.7	3792.7/1920.4	3132.7	2856.6	-0.1331	373300	519780	0.38307	0.35083	0.64917	0.70167	0.99613	FALSE
gRNA_165	Aire	5506/4662.8	4383.5/2759	5084.4	3571.3	-0.50952	355460	961460	1.5432	0.061396	0.9386	0.12279	0.89244	FALSE
gRNA_164	Aire	4959.5/4811.1	3946.6/3729	4885.3	3837.8	-0.34809	11002	913900	1.0957	0.1366	0.8634	0.2732	0.99613	FALSE
gRNA_162	Aire	5144.5/4966.5	3845.1/4699.1	5055.5	4272.1	-0.24287	15859	954530	0.80188	0.21131	0.78869	0.42262	0.99613	FALSE
gRNA_161	Aire	6354.2/3708.8	4799.1/4396.9	5031.5	4598	-0.12995	3499000	948770	0.44504	0.32815	0.67185	0.65629	0.99613	FALSE
gRNA_163	Aire	3301/5041.6	3479.7/5307.9	4171.3	4393.8	0.074951	1514900	747730	0.2573	0.60153	0.39847	0.79695	0.99613	TRUE
gRNA_5771	Akr1b3	2375.5/3441.2	1625/2779.3	2908.4	2202.2	-0.40114	567870	472980	1.0269	0.15222	0.84778	0.30445	0.99613	FALSE
gRNA_5772	Akr1b3	4968.2/6014.7	4737.2/5174.5	5491.4	4955.9	-0.14802	547530	1060300	0.52013	0.30149	0.69851	0.60297	0.99613	FALSE
gRNA_5775	Akr1b3	1935.4/2406.1	1859/3037.7	2170.7	2448.3	0.17354	110760	326220	0.48603	0.6865	0.3135	0.62699	0.99613	TRUE
gRNA_5774	Akr1b3	4431.9/1729.6	3951.9/2623.1	3080.8	3287.5	0.093684	3651100	508860	0.28985	0.61403	0.38597	0.77194	0.99613	TRUE
gRNA_5773	Akr1b3	7078.5/6917.6	9122.8/5165	6998	7143.9	0.029766	12949	1442600	0.12148	0.54834	0.45166	0.90331	0.9981	TRUE
gRNA_169	Aldoa	10.202/6.0127	98.29/67.927	8.1072	83.109	3.2072	8.7739	273.29	4.5369	1	4.148e-06	8.296e-06	0.00044073	TRUE
gRNA_166	Aldoa	53.923/51.108	115.38/133.95	52.515	124.67	1.2316	3.9634	2905.7	1.3385	0.89178	0.10822	0.21643	0.991	TRUE
gRNA_167	Aldoa	212.78/109.23	424.14/63.484	161	243.81	0.59566	5361	12019	0.75535	0.75779	0.24221	0.48442	0.99613	TRUE
gRNA_168	Aldoa	34.977/61.129	107.91/33.011	48.053	70.459	0.54277	341.95	2596.6	0.4397	0.60095	0.39905	0.79809	0.99613	TRUE
gRNA_170	Aldoa	1660/1296.7	1755.3/902.74	1478.3	1329	-0.15349	65966	200300	0.3344	0.36904	0.63096	0.73807	0.99613	FALSE
gRNA_173	Alkbh1	4178.3/4580.6	3158.1/2360.3	4379.5	2759.2	-0.66631	80937	795440	1.8167	0.034632	0.96537	0.069264	0.68801	FALSE
gRNA_175	Alkbh1	6870.1/8961.9	5251.1/8129.1	7916	6690.1	-0.24271	2187800	1687200	0.9438	0.17263	0.82737	0.34527	0.99613	FALSE
gRNA_172	Alkbh1	865.68/603.27	831.19/177.12	734.48	504.16	-0.54195	34430	82424	0.81675	0.20704	0.79296	0.41407	0.99613	FALSE
gRNA_174	Alkbh1	5912.6/5886.4	5688/5129.5	5899.5	5408.7	-0.12527	343.16	1161300	0.45538	0.32442	0.67558	0.64883	0.99613	FALSE
gRNA_171	Alkbh1	2942.4/2904.1	2762.8/3454.1	2923.3	3108.5	0.08859	734.82	476050	0.26841	0.60581	0.39419	0.78839	0.99613	TRUE
gRNA_177	Anp32a	7406.4/11587	5723.3/9270.5	9496.9	7496.9	-0.34112	8740300	2126200	1.3716	0.085095	0.91491	0.17019	0.9445	FALSE
gRNA_176	Anp32a	4169.6/3046.4	3339.7/2223.8	3608	2781.8	-0.37507	630730	621910	1.0477	0.14739	0.85261	0.29478	0.99613	FALSE
gRNA_180	Anp32a	1489.4/1070.3	1025.6/1069.7	1279.8	1047.7	-0.28854	87860	166800	0.57031	0.28423	0.71577	0.56846	0.99613	FALSE
gRNA_178	Anp32a	5068.8/2352	4416.7/2522.2	3710.4	3469.4	-0.096834	3690500	644400	0.30014	0.38204	0.61796	0.76407	0.99613	FALSE
gRNA_179	Anp32a	7439.9/5722	6246.8/6591.5	6581	6419.1	-0.035918	1475600	1334300	0.14011	0.44429	0.55571	0.88857	0.9981	FALSE
gRNA_184	Anp32b	10585/8526.9	6720.1/5356.1	9555.9	6038.1	-0.66222	2117700	2143000	2.4031	0.0081293	0.99187	0.016259	0.29051	FALSE
gRNA_182	Anp32b	2547.5/4121.7	1349.4/2174.3	3334.6	1761.8	-0.92004	1239000	562680	2.0968	0.018007	0.98199	0.036014	0.47831	FALSE
gRNA_183	Anp32b	4274.5/3649.7	2545.9/2840.9	3962.1	2693.4	-0.55665	195190	700430	1.5159	0.064772	0.93523	0.12954	0.89631	FALSE
gRNA_181	Anp32b	2646.6/5096.7	1951.9/3918.8	3871.7	2935.4	-0.39929	3001600	680190	1.1353	0.12813	0.87187	0.25627	0.99613	FALSE
gRNA_185	Anp32b	1706.6/1957.1	1716.9/1356	1831.9	1536.4	-0.25356	31382	262970	0.57644	0.28216	0.71784	0.56432	0.99613	FALSE
gRNA_189	Anp32e	837.99/2101.4	1479.7/2274.6	1469.7	1877.2	0.35281	798130	198820	0.91378	0.8195	0.1805	0.36101	0.99613	TRUE
gRNA_186	Anp32e	3710.5/4391.2	3090.8/3624.3	4050.9	3357.5	-0.27075	231710	720420	0.81686	0.20701	0.79299	0.41401	0.99613	FALSE
gRNA_190	Anp32e	1703.7/2970.3	1471.1/2545.7	2337	2008.4	-0.21847	802110	358260	0.54899	0.2915	0.7085	0.58301	0.99613	FALSE
gRNA_187	Anp32e	1973.3/2673.6	2528.8/2619.3	2323.5	2574.1	0.14773	245240	355640	0.42027	0.66284	0.33716	0.67432	0.99613	TRUE
gRNA_188	Anp32e	3066.3/2666.6	2500/3125.3	2866.5	2812.6	-0.027338	79885	464340	0.079006	0.46851	0.53149	0.93703	0.99812	FALSE
gRNA_195	Apbb1	6075.8/4690.9	8070.5/5234.2	5383.3	6652.4	0.30531	959030	1033800	1.2481	0.894	0.106	0.212	0.98892	TRUE
gRNA_193	Apbb1	9296.6/10568	7990.4/8275.1	9932.4	8132.7	-0.28838	808510	2250900	1.1996	0.11515	0.88485	0.2303	0.99613	FALSE
gRNA_192	Apbb1	3276.2/6091.8	3333.3/4024.9	4684	3679.1	-0.34831	3963900	866340	1.0797	0.14015	0.85985	0.2803	0.99613	FALSE
gRNA_191	Apbb1	5621.1/1452.1	6392.1/2081	3536.6	4236.5	0.26046	8690500	606320	0.89891	0.81565	0.18435	0.3687	0.99613	TRUE
gRNA_194	Apbb1	12277/14057	10896/13997	13167	12447	-0.081144	1583500	3220200	0.40133	0.34409	0.65591	0.68818	0.99613	FALSE
gRNA_196	Apex1	364.34/456.96	836.54/817.03	410.65	826.78	1.0078	4289	39413	2.0961	0.98161	0.018392	0.036784	0.48421	TRUE
gRNA_200	Apex1	10052/13874	8212.6/12161	11963	10187	-0.23185	7306400	2850800	1.0519	0.14642	0.85358	0.29283	0.99613	FALSE
gRNA_198	Apex1	1305.8/310.65	1068.4/840.52	808.23	954.45	0.23962	495170	93068	0.47928	0.68285	0.31715	0.6343	0.99613	TRUE
gRNA_197	Apex1	1232.9/1237.6	1815.2/985.9	1235.3	1400.5	0.18101	10.868	159460	0.41385	0.66017	0.33983	0.67966	0.99613	TRUE
gRNA_199	Apex1	7651.2/11354	8271.3/10464	9502.6	9367.7	-0.020625	6854800	2127800	0.092477	0.46316	0.53684	0.92632	0.99812	FALSE
gRNA_5681	Apitd1	4633/6148.9	3996.8/4282.6	5391	4139.7	-0.38094	1149000	1035700	1.2295	0.10944	0.89056	0.21887	0.99269	FALSE
gRNA_5684	Apitd1	4058.8/1996.2	4237.2/2401.6	3027.5	3319.4	0.13274	2127200	497710	0.41372	0.66046	0.33954	0.67909	0.99613	TRUE
gRNA_5682	Apitd1	5256.8/3639.7	4221.1/4118.8	4448.2	4170	-0.093165	1307500	811330	0.3089	0.3787	0.6213	0.7574	0.99613	FALSE
gRNA_5683	Apitd1	2885.6/2796.9	2481.8/2812.3	2841.2	2647.1	-0.10209	3936	459150	0.28658	0.38722	0.61278	0.77444	0.99613	FALSE
gRNA_5685	Apitd1	518.83/2382	667.73/2168.6	1450.4	1418.2	-0.032422	1735700	195510	0.073634	0.47065	0.52935	0.9413	0.99812	FALSE
gRNA_201	Apobec1	11765/8396.7	9299.1/6955.3	10081	8127.2	-0.31078	5674200	2293700	1.2901	0.098509	0.90149	0.19702	0.9688	FALSE
gRNA_205	Apobec1	3311.2/7469.7	4270.3/5454.5	5390.4	4862.4	-0.14871	8646800	1035600	0.5189	0.30192	0.69808	0.60383	0.99613	FALSE
gRNA_203	Apobec1	1674.5/1668.5	1547/1950.2	1671.5	1748.6	0.06501	18.101	234100	0.15933	0.56317	0.43683	0.87365	0.99613	TRUE
gRNA_202	Apobec1	10156/6703.1	11278/5832.2	8429.8	8555	0.021266	5962900	1827500	0.092612	0.53689	0.46311	0.92621	0.99812	TRUE
gRNA_204	Apobec1	2923.5/3370.1	2516/3656	3146.8	3086	-0.028129	99722	522750	0.084072	0.4665	0.5335	0.933	0.99812	FALSE
gRNA_206	Apobec2	2446.9/4777.1	3806.6/5514.2	3612	4660.4	0.36757	2714700	622780	1.3285	0.90799	0.092008	0.18402	0.95125	TRUE
gRNA_210	Apobec2	2925/2918.1	2005.3/2265.7	2921.6	2135.5	-0.45196	23.242	475700	1.1397	0.12721	0.87279	0.25442	0.99613	FALSE
gRNA_207	Apobec2	5361.7/3484.3	4552.3/2989.4	4423	3770.9	-0.23007	1762200	805500	0.72661	0.23373	0.76627	0.46747	0.99613	FALSE
gRNA_208	Apobec2	3764.4/4980.5	3489.3/4777.8	4372.4	4133.5	-0.081044	739420	793820	0.26814	0.39429	0.60571	0.78859	0.99613	FALSE
gRNA_209	Apobec2	6097.7/6815.3	5882.5/6431.5	6456.5	6157	-0.068518	257530	1302300	0.26246	0.39648	0.60352	0.79297	0.99613	FALSE
gRNA_214	Apobec3	7735.8/7171.1	16235/9559.4	7453.4	12897	0.791	159430	1562900	4.3544	0.99999	6.6715e-06	1.3343e-05	0.00069641	TRUE
gRNA_211	Apobec3	8489.2/9909.9	6287.4/8166.5	9199.5	7227	-0.34813	1009100	2042000	1.3804	0.08373	0.91627	0.16746	0.9445	FALSE
gRNA_213	Apobec3	10398/9740.5	9645.3/13041	10069	11343	0.17185	216420	2290400	0.84175	0.80004	0.19996	0.39993	0.99613	TRUE
gRNA_212	Apobec3	2143.8/3275.9	2340.8/3692.8	2709.9	3016.8	0.15476	640810	432360	0.46685	0.67969	0.32031	0.64062	0.99613	TRUE
gRNA_215	Apobec3	5699.8/4975.5	6269.2/4008.4	5337.6	5138.8	-0.054765	262330	1022700	0.19664	0.42205	0.57795	0.84411	0.99613	FALSE
gRNA_216	Arid1a	275.44/91.192	465.81/391.06	183.32	428.43	1.2202	16975	14169	2.0592	0.97896	0.021037	0.042075	0.52155	TRUE
gRNA_218	Arid1a	3687.2/1454.1	4428.4/2380.6	2570.6	3404.5	0.4052	2493400	404350	1.3114	0.90514	0.094862	0.18972	0.95975	TRUE
gRNA_220	Arid1a	3314.1/4289	3410.2/2743.1	3801.6	3076.7	-0.30512	475260	664580	0.88917	0.18695	0.81305	0.37391	0.99613	FALSE
gRNA_219	Arid1a	0/154.32	7.4786/80.624	77.162	44.051	-0.7949	11908	4731.2	0.79983	0.21191	0.78809	0.42381	0.99613	FALSE
gRNA_217	Arid1a	5020.7/5867.3	5259.6/5717.3	5444	5488.5	0.011731	358430	1048700	0.043412	0.51731	0.48269	0.96537	0.99812	TRUE
gRNA_224	Arid1b	2973.1/4616.7	2981.8/2864.4	3794.9	2923.1	-0.37644	1350800	663100	1.0706	0.14218	0.85782	0.28436	0.99613	FALSE
gRNA_221	Arid1b	2435.3/4568.6	2704.1/5029.8	3501.9	3866.9	0.14299	2275600	598790	0.47167	0.68142	0.31858	0.63717	0.99613	TRUE
gRNA_225	Arid1b	4294.9/10723	4118.6/9889.5	7508.7	7004	-0.10037	20657000	1577700	0.40182	0.34391	0.65609	0.68782	0.99613	FALSE
gRNA_222	Arid1b	2853.5/1772.7	3418.8/1596	2313.1	2507.4	0.11628	584080	353630	0.32664	0.62801	0.37199	0.74397	0.99613	TRUE
gRNA_223	Arid1b	14071/7122	13827/6380.7	10596	10104	-0.068681	24144000	2443700	0.31517	0.37632	0.62368	0.75263	0.99613	FALSE
gRNA_226	Arid2	1817.4/4456.4	3116.4/6414.4	3136.9	4765.4	0.60312	3482200	520650	2.257	0.98799	0.012005	0.02401	0.36725	TRUE
gRNA_230	Arid2	1531.7/2121.5	1982.9/3412.2	1826.6	2697.6	0.56226	173910	262010	1.7016	0.95557	0.044426	0.088852	0.77945	TRUE
gRNA_227	Arid2	4672.4/3863.1	5042.7/6091.3	4267.7	5567	0.38334	327420	769760	1.4809	0.93068	0.069322	0.13864	0.91351	TRUE
gRNA_228	Arid2	1660/2730.7	2144.2/3280.2	2195.4	2712.2	0.30489	573300	330930	0.89848	0.81552	0.18448	0.36896	0.99613	TRUE
gRNA_229	Arid2	5968/2972.3	5475.4/4791.1	4470.1	5133.3	0.19952	4487100	816410	0.73393	0.7685	0.2315	0.46299	0.99613	TRUE
gRNA_233	Arid3a	1595.8/2814.9	1766/4144.2	2205.4	2955.1	0.42202	743100	332850	1.2995	0.90311	0.096887	0.19377	0.96401	TRUE
gRNA_232	Arid3a	9411.8/11026	8677.3/8876.9	10219	8777.1	-0.21941	1303200	2333700	0.94385	0.17262	0.82738	0.34524	0.99613	FALSE
gRNA_235	Arid3a	6282.8/6033.7	4977.5/5629.7	6158.2	5303.6	-0.2155	31016	1226400	0.77169	0.22015	0.77985	0.4403	0.99613	FALSE
gRNA_234	Arid3a	2804/5279.1	2846.1/4126.4	4041.6	3486.3	-0.21316	3063100	718320	0.65515	0.25618	0.74382	0.51237	0.99613	FALSE
gRNA_231	Arid3a	2426.5/813.71	2050.2/1290.6	1620.1	1670.4	0.044074	1300600	225000	0.10602	0.54207	0.45793	0.91586	0.99812	TRUE
gRNA_236	Arid3b	8471.7/9161.3	9410.2/13297	8816.5	11354	0.36485	237730	1934600	1.8242	0.96594	0.034064	0.068128	0.68686	TRUE
gRNA_240	Arid3b	16420/18795	22034/17494	17607	19764	0.16669	2818600	4658400	0.99925	0.84116	0.15884	0.31767	0.99613	TRUE
gRNA_237	Arid3b	6622.3/4110.7	8040.6/3607.8	5366.5	5824.2	0.11805	3154300	1029700	0.45103	0.67401	0.32599	0.65197	0.99613	TRUE
gRNA_238	Arid3b	10452/7411.6	10167/8125.3	8932	9146	0.034152	4623000	1966900	0.15258	0.56064	0.43936	0.87873	0.99693	TRUE
gRNA_239	Arid3b	9572.1/9244.5	8344/10515	9408.3	9429.7	0.0032843	53664	2101000	0.014795	0.5059	0.4941	0.9882	0.99812	TRUE
gRNA_242	Arid3c	7049.3/10658	6941.2/15402	8853.9	11172	0.33545	6512800	1945000	1.662	0.95174	0.048256	0.096511	0.8125	TRUE
gRNA_243	Arid3c	5870.3/8745.4	6838.7/7418.1	7307.9	7128.4	-0.035876	4133100	1524300	0.1454	0.4422	0.5578	0.8844	0.99702	FALSE
gRNA_245	Arid3c	3761.5/585.23	3535.2/668.48	2173.4	2101.9	-0.048238	5044300	326720	0.12519	0.45019	0.54981	0.90037	0.9981	FALSE
gRNA_241	Arid3c	3838.7/2958.2	3314.1/3327.2	3398.5	3320.6	-0.033422	387650	576410	0.10254	0.45916	0.54084	0.91833	0.99812	FALSE
gRNA_244	Arid3c	10863/5090.7	10002/5691.3	7977	7846.7	-0.023758	16661000	1703700	0.099832	0.46024	0.53976	0.92048	0.99812	FALSE
gRNA_5652	Arid4a	918.15/756.59	1723.3/1892.4	837.37	1807.9	1.1094	13050	97347	3.1105	0.99906	0.00093724	0.0018745	0.054605	TRUE
gRNA_5651	Arid4a	4004.9/4677.8	4621.8/7978.6	4341.4	6300.2	0.53715	226440	786660	2.2085	0.9864	0.013603	0.027207	0.40169	TRUE
gRNA_5655	Arid4a	5297.6/6022.7	6960.4/8876.9	5660.1	7918.7	0.48435	262890	1101800	2.1517	0.98429	0.015711	0.031423	0.43581	TRUE
gRNA_5653	Arid4a	2124.9/1859.9	2809.8/3470	1992.4	3139.9	0.65596	35098	292570	2.1215	0.98306	0.016941	0.033882	0.45952	TRUE
gRNA_5654	Arid4a	87.443/31.065	89.743/248.22	59.254	168.98	1.4963	1589.2	3385.8	1.8858	0.96492	0.035075	0.07015	0.68877	TRUE
gRNA_5573	Arid4b	1818.8/3690.8	2024.6/7007.3	2754.8	4515.9	0.71288	1752100	441480	2.6506	0.99598	0.0040178	0.0080357	0.1784	TRUE
gRNA_5571	Arid4b	4482.9/6218.1	4224.3/4887	5350.5	4555.7	-0.23197	1505400	1025800	0.78477	0.21629	0.78371	0.43259	0.99613	FALSE
gRNA_5572	Arid4b	1635.2/1744.7	2315.2/1538.8	1689.9	1927	0.18929	5994.3	237380	0.48659	0.68665	0.31335	0.62671	0.99613	TRUE
gRNA_5575	Arid4b	3812.5/5959.5	3461.5/5719.2	4886	4590.4	-0.090027	2304900	914070	0.30923	0.37858	0.62142	0.75715	0.99613	FALSE
gRNA_5574	Arid4b	3525.4/4433.3	3402.8/4424.2	3979.4	3913.5	-0.024084	412170	704310	0.078521	0.46871	0.53129	0.93741	0.99812	FALSE
gRNA_5419	Arid5a	4274.5/1348.8	13593/1495.7	2811.7	7544.3	1.4236	4279700	453090	7.0309	1	1.0263e-12	2.0527e-12	2.5445e-10	TRUE
gRNA_5418	Arid5a	6086/7195.1	4554.5/5922.4	6640.6	5238.4	-0.34212	615080	1349700	1.2069	0.11373	0.88627	0.22746	0.99613	FALSE
gRNA_5416	Arid5a	1960.2/2685.7	1956.2/1689.9	2322.9	1823.1	-0.3494	263160	355530	0.83845	0.20089	0.79911	0.40178	0.99613	FALSE
gRNA_5417	Arid5a	7234.4/7034.8	6558.7/8964.5	7134.6	7761.6	0.12151	19925	1478500	0.51566	0.69695	0.30305	0.60609	0.99613	TRUE
gRNA_5420	Arid5a	5988.4/3345	7117.5/1808	4666.7	4462.8	-0.064456	3493600	862280	0.21964	0.41308	0.58692	0.82615	0.99613	FALSE
gRNA_246	Arid5b	9376.8/15522	9006.4/11340	12449	10173	-0.29125	18880000	2998900	1.3143	0.094374	0.90563	0.18875	0.95975	FALSE
gRNA_248	Arid5b	6105/4463.4	4798.1/4000.7	5284.2	4399.4	-0.26432	1347400	1009700	0.88052	0.18929	0.81071	0.37858	0.99613	FALSE
gRNA_250	Arid5b	4233.7/3566.5	3493.6/3216.7	3900.1	3355.1	-0.21707	222560	686540	0.6577	0.25537	0.74463	0.51073	0.99613	FALSE
gRNA_247	Arid5b	1454.5/3808	2076.9/3568.4	2631.2	2822.7	0.10128	2769600	416500	0.29662	0.61661	0.38339	0.76678	0.99613	TRUE
gRNA_249	Arid5b	3538.5/4003.4	2587.6/4563.2	3771	3575.4	-0.076811	108070	657800	0.24114	0.40472	0.59528	0.80945	0.99613	FALSE
gRNA_251	Arrb1	4369.2/16057	4782/9822.8	10213	7302.4	-0.4839	68300000	2331900	1.906	0.028326	0.97167	0.056651	0.63175	FALSE
gRNA_255	Arrb1	7240.3/5197.9	11969/3275.1	6219.1	7622	0.29343	2085500	1241800	1.259	0.89598	0.10402	0.20805	0.98728	TRUE
gRNA_252	Arrb1	3825.6/4782.1	4084.4/2780.6	4303.8	3432.5	-0.32629	457390	778030	0.98787	0.16161	0.83839	0.32322	0.99613	FALSE
gRNA_254	Arrb1	5864.5/2989.3	4936.9/2738.7	4426.9	3837.8	-0.20596	4133400	806390	0.65599	0.25591	0.74409	0.51183	0.99613	FALSE
gRNA_253	Arrb1	6303.2/9065.1	4695.5/10665	7684.1	7680.1	-0.00076388	3814100	1624600	0.0031915	0.49873	0.50127	0.99745	0.99964	FALSE
gRNA_259	Asf1a	11063/4546.6	15863/7308.2	7804.8	11586	0.56986	21232000	1657100	2.9372	0.99834	0.0016562	0.0033124	0.087595	TRUE
gRNA_260	Asf1a	7592.9/4690.9	10588/7449.8	6141.9	9018.7	0.55416	4211000	1222300	2.6021	0.99537	0.0046329	0.0092659	0.1977	TRUE
gRNA_257	Asf1a	5472.5/6164	6997.8/9798.1	5818.2	8398	0.52938	239100	1141000	2.415	0.99213	0.0078668	0.015734	0.28541	TRUE
gRNA_256	Asf1a	16138/14279	20186/17677	15208	18931	0.3159	1727000	3867300	1.8932	0.97084	0.029165	0.05833	0.63791	TRUE
gRNA_258	Asf1a	2493.6/3924.3	2261.7/4934.6	3208.9	3598.2	0.16513	1023400	535890	0.53172	0.70254	0.29746	0.59492	0.99613	TRUE
gRNA_261	Asf1b	1550.7/4539.6	1522.4/7338.1	3045.1	4430.3	0.54075	4466800	501390	1.9562	0.97478	0.025222	0.050444	0.58622	TRUE
gRNA_263	Asf1b	3888.3/4363.2	3563/3478.9	4125.7	3521	-0.22862	112760	737370	0.70429	0.24063	0.75937	0.48125	0.99613	FALSE
gRNA_264	Asf1b	5422.9/6311.3	3769.2/6453.7	5867.1	5111.5	-0.19887	394610	1153200	0.70363	0.24083	0.75917	0.48167	0.99613	FALSE
gRNA_265	Asf1b	2435.3/2061.3	1791.7/2016.9	2248.3	1904.3	-0.23949	69916	341090	0.58921	0.27786	0.72214	0.55572	0.99613	FALSE
gRNA_262	Asf1b	986.65/560.18	861.11/543.42	773.41	702.26	-0.13904	90937	88009	0.24687	0.4025	0.5975	0.80501	0.99613	FALSE
gRNA_267	Ash1l	1868.4/7025.8	1351.5/4822.2	4447.1	3086.9	-0.52658	13300000	811070	1.5104	0.065475	0.93452	0.13095	0.89839	FALSE
gRNA_269	Ash1l	1400.5/964.03	2222.2/1180.2	1182.3	1701.2	0.52459	95271	150830	1.3361	0.90914	0.090861	0.18172	0.94542	TRUE
gRNA_266	Ash1l	2464.4/3501.4	2056.6/2390.8	2982.9	2223.7	-0.42358	537620	488420	1.0864	0.13866	0.86134	0.27732	0.99613	FALSE
gRNA_268	Ash1l	1687.6/1947.1	1842.9/990.34	1817.4	1416.6	-0.35915	33658	260340	0.78588	0.21597	0.78403	0.43194	0.99613	FALSE
gRNA_270	Ash1l	2745.7/3119.6	2738.2/2536.8	2932.6	2637.5	-0.15296	69887	477990	0.42687	0.33474	0.66526	0.66947	0.99613	FALSE
gRNA_273	Ash2l	6330.9/3799	9384.6/3562.7	5064.9	6473.6	0.35397	3205200	956790	1.4402	0.92509	0.074909	0.14982	0.9332	TRUE
gRNA_271	Ash2l	349.77/1506.2	381.41/854.49	927.97	617.95	-0.58581	668630	110910	0.93947	0.17375	0.82625	0.34749	0.99613	FALSE
gRNA_272	Ash2l	10327/8765.5	10705/10328	9546.2	10517	0.13966	1219200	2140300	0.66331	0.74643	0.25357	0.50713	0.99613	TRUE
gRNA_275	Ash2l	1138.2/2786.9	816.24/3216.1	1962.5	2016.2	0.038868	1359000	287020	0.10008	0.5398	0.4602	0.92039	0.99812	TRUE
gRNA_274	Ash2l	1069.7/1278.7	1293.8/992.25	1174.2	1143	-0.038794	21835	149520	0.082238	0.46723	0.53277	0.93446	0.99812	FALSE
gRNA_280	Asxl1	5095/1965.1	8576.9/3318.3	3530.1	5947.6	0.75244	4898000	604900	3.1083	0.99906	0.00094068	0.0018814	0.054605	TRUE
gRNA_276	Asxl1	499.88/611.29	1006.4/1240.5	555.58	1123.4	1.0145	6205.6	57837	2.3612	0.9908	0.0092041	0.018408	0.31932	TRUE
gRNA_278	Asxl1	400.78/1430	566.24/1617.6	915.39	1091.9	0.25412	529660	109000	0.53462	0.70272	0.29728	0.59457	0.99613	TRUE
gRNA_277	Asxl1	2994.9/2988.3	3573.7/2700	2991.6	3136.8	0.068368	21.941	490230	0.20742	0.58216	0.41784	0.83569	0.99613	TRUE
gRNA_279	Asxl1	2009.7/2566.4	1954.1/2825	2288.1	2389.5	0.062577	154940	348770	0.17182	0.56819	0.43181	0.86362	0.99613	TRUE
gRNA_285	Asxl2	3232.5/3863.1	2986.1/2914.5	3547.8	2950.3	-0.26597	198870	608760	0.76578	0.2219	0.7781	0.4438	0.99613	FALSE
gRNA_283	Asxl2	5087.7/3457.3	4548.1/2994.5	4272.5	3771.3	-0.17997	1329200	770840	0.57086	0.28405	0.71595	0.56809	0.99613	FALSE
gRNA_284	Asxl2	616.47/367.77	618.59/157.44	492.12	388.01	-0.34213	30925	49587	0.49381	0.31072	0.68928	0.62144	0.99613	FALSE
gRNA_281	Asxl2	2984.7/2664.6	2427.3/3489.7	2824.7	2958.5	0.066774	51233	455750	0.19828	0.57858	0.42142	0.84284	0.99613	TRUE
gRNA_282	Asxl2	2436.7/3358.1	2360/3265.6	2897.4	2812.8	-0.04273	424420	470710	0.12331	0.45093	0.54907	0.90186	0.9981	FALSE
gRNA_286	Atad2	3360.7/5391.3	3544.9/3054.8	4376	3299.8	-0.40712	2061700	794650	1.2073	0.11367	0.88633	0.22733	0.99613	FALSE
gRNA_288	Atad2	6211.4/5377.3	4995.7/4125.8	5794.3	4560.8	-0.3453	347800	1135100	1.1578	0.12346	0.87654	0.24693	0.99613	FALSE
gRNA_287	Atad2	4217.7/2744.8	2154.9/3077.1	3481.2	2616	-0.4121	1084700	594290	1.1224	0.13085	0.86915	0.2617	0.99613	FALSE
gRNA_290	Atad2	4051.5/1740.7	2824.8/1557.9	2896.1	2191.3	-0.40214	2670000	470440	1.0276	0.15208	0.84792	0.30416	0.99613	FALSE
gRNA_289	Atad2	5281.5/5289.1	4179.5/4335.9	5285.3	4257.7	-0.31185	28.808	1010000	1.0225	0.15326	0.84674	0.30652	0.99613	FALSE
gRNA_5613	Atad2b	683.51/3331	471.15/2032.1	2007.3	1251.6	-0.68098	3504600	295350	1.3911	0.082102	0.9179	0.1642	0.94443	FALSE
gRNA_5615	Atad2b	6505.7/2093.4	5080.1/2650.4	4299.6	3865.3	-0.15358	9734300	777050	0.49268	0.31112	0.68888	0.62224	0.99613	FALSE
gRNA_5614	Atad2b	3456.9/2606.5	3418.8/2059.4	3031.7	2739.1	-0.14637	361600	498590	0.41439	0.33929	0.66071	0.67859	0.99613	FALSE
gRNA_5612	Atad2b	3741.1/2615.5	3505.3/2517.1	3178.3	3011.2	-0.077878	633470	529400	0.22963	0.40919	0.59081	0.81838	0.99613	FALSE
gRNA_5611	Atad2b	2395.9/3234.8	2434.8/3171.6	2815.4	2803.2	-0.0062317	351860	453850	0.018037	0.4928	0.5072	0.98561	0.99812	FALSE
gRNA_291	Atf2	3741.1/5198.9	4611.1/3102.4	4470	3856.8	-0.21284	1062700	816390	0.67872	0.24866	0.75134	0.49732	0.99613	FALSE
gRNA_292	Atf2	1916.5/756.59	2287.4/830.37	1336.5	1558.9	0.22187	672640	176230	0.52966	0.70161	0.29839	0.59678	0.99613	TRUE
gRNA_294	Atf2	4344.4/1309.8	4276.7/1611.8	2827.1	2944.3	0.058567	4604700	456250	0.17347	0.56885	0.43115	0.8623	0.99613	TRUE
gRNA_293	Atf2	3389.9/3476.3	3306.6/3772.8	3433.1	3539.7	0.044115	3737.1	583870	0.13955	0.55549	0.44451	0.88902	0.9981	TRUE
gRNA_295	Atf2	4270.1/4629.7	3601.5/5139.6	4449.9	4370.6	-0.02596	64665	811730	0.0881	0.4649	0.5351	0.9298	0.99812	FALSE
gRNA_297	Atf7ip	7023.1/3505.4	17282/13014	5264.2	15148	1.5247	6187200	1004900	9.8599	1	3.1068e-23	6.2135e-23	1.1203e-20	TRUE
gRNA_298	Atf7ip	454.7/1490.1	2102.6/3487.8	972.42	2795.2	1.5223	536060	117690	5.3132	1	5.3988e-08	1.0798e-07	8.8008e-06	TRUE
gRNA_296	Atf7ip	2275/2517.3	4449.8/5262.8	2396.1	4856.3	1.0188	29362	369820	4.0454	0.99997	2.6114e-05	5.2228e-05	0.0023365	TRUE
gRNA_299	Atf7ip	424.1/1762.7	1846.1/2866.9	1093.4	2356.5	1.1071	895940	136580	3.4178	0.99968	0.00031609	0.00063218	0.021372	TRUE
gRNA_300	Atf7ip	594.61/1928.1	1090.8/2770.4	1261.3	1930.6	0.61371	889040	163740	1.654	0.95089	0.049111	0.098223	0.815	TRUE
gRNA_303	Atf7ip2	1657/3986.4	2187/2068.9	2821.7	2127.9	-0.40695	2712900	455150	1.0284	0.15188	0.84812	0.30376	0.99613	FALSE
gRNA_305	Atf7ip2	4175.4/2524.3	3479.7/2155.3	3349.9	2817.5	-0.24961	1363000	565950	0.70767	0.23957	0.76043	0.47915	0.99613	FALSE
gRNA_302	Atf7ip2	6161.8/8271.4	5834.4/7456.2	7216.6	6645.3	-0.11898	2225200	1500100	0.46648	0.32044	0.67956	0.64087	0.99613	FALSE
gRNA_301	Atf7ip2	2014.1/4527.5	2508.5/4584.2	3270.8	3546.3	0.11665	3158700	549050	0.37185	0.645	0.355	0.71001	0.99613	TRUE
gRNA_304	Atf7ip2	2941/5485.5	3475.4/4875.5	4213.3	4175.5	-0.012995	3237400	757300	0.043426	0.48268	0.51732	0.96536	0.99812	FALSE
gRNA_307	Atm	1623.5/1536.2	2097.2/1846.1	1579.9	1971.7	0.31942	3809.5	217930	0.83924	0.79926	0.20074	0.40148	0.99613	TRUE
gRNA_310	Atm	2789.4/2546.4	3418.8/2779.3	2667.9	3099.1	0.21605	29540	423880	0.66225	0.74609	0.25391	0.50782	0.99613	TRUE
gRNA_308	Atm	6578.6/3553.5	6766/4266.1	5066	5516.1	0.12275	4575700	957060	0.45999	0.67724	0.32276	0.64552	0.99613	TRUE
gRNA_309	Atm	1454.5/1118.4	1044.9/1881	1286.4	1462.9	0.18539	56485	167890	0.43085	0.66643	0.33357	0.66714	0.99613	TRUE
gRNA_306	Atm	1394.7/1908	1161.3/2505.7	1651.4	1833.5	0.15086	131740	230520	0.37937	0.64769	0.35231	0.70462	0.99613	TRUE
gRNA_313	Atn1	1479.2/3392.1	1364.3/2121	2435.7	1742.6	-0.48281	1829600	377590	1.128	0.12966	0.87034	0.25932	0.99613	FALSE
gRNA_311	Atn1	8464.5/5728.1	7127.1/5139.6	7096.3	6133.4	-0.21035	3743900	1468400	0.7946	0.21342	0.78658	0.42684	0.99613	FALSE
gRNA_314	Atn1	2463/3604.6	2052.3/2932.9	3033.8	2492.6	-0.28334	651640	499020	0.76605	0.22182	0.77818	0.44364	0.99613	FALSE
gRNA_312	Atn1	1864/1683.5	1574.8/1291.3	1773.8	1433	-0.30756	16280	252430	0.6787	0.24867	0.75133	0.49733	0.99613	FALSE
gRNA_315	Atn1	5701.3/3674.7	5763.9/2640.3	4688	4202.1	-0.15783	2053400	867280	0.52178	0.30091	0.69909	0.60182	0.99613	FALSE
gRNA_316	Atr	715.57/1536.2	1066.2/2618.7	1125.9	1842.5	0.71006	336740	141760	1.9032	0.97145	0.028547	0.057094	0.63378	TRUE
gRNA_317	Atr	1367/3116.6	1410.3/4097.9	2241.8	2754.1	0.29679	1530400	339840	0.87874	0.81022	0.18978	0.37956	0.99613	TRUE
gRNA_320	Atr	1219.8/542.14	1619.7/333.29	880.98	976.47	0.1483	229630	103830	0.29634	0.61531	0.38469	0.76938	0.99613	TRUE
gRNA_319	Atr	2260.4/2043.3	2017.1/2187.6	2151.8	2102.4	-0.033546	23565	322620	0.087218	0.46525	0.53475	0.9305	0.99812	FALSE
gRNA_318	Atr	5927.2/6918.6	5626/7193.3	6422.9	6409.7	-0.0029615	491440	1293700	0.011581	0.49538	0.50462	0.99076	0.99865	FALSE
gRNA_324	Atrx	1075.5/978.06	2235/3205.9	1026.8	2720.5	1.4048	4751.9	126110	4.7693	1	9.2596e-07	1.8519e-06	0.00011722	TRUE
gRNA_325	Atrx	2865.2/3050.4	4503.2/5686.9	2957.8	5095	0.78435	17152	483210	3.0745	0.99895	0.0010541	0.0021083	0.059734	TRUE
gRNA_322	Atrx	5077.5/1711.6	7054.5/3014.8	3394.6	5034.6	0.56853	5664700	575560	2.1618	0.98468	0.015315	0.030631	0.42984	TRUE
gRNA_321	Atrx	2087/469.99	2424.1/1010.7	1278.5	1717.4	0.42551	1307300	166570	1.0754	0.85879	0.14121	0.28243	0.99613	TRUE
gRNA_323	Atrx	817.59/470.99	675.21/978.92	644.29	827.06	0.35979	60065	69799	0.69181	0.75366	0.24634	0.49268	0.99613	TRUE
gRNA_327	Atxn7	3703.2/4561.6	3450.8/3657.3	4132.4	3554.1	-0.21745	368430	738880	0.67281	0.25053	0.74947	0.50107	0.99613	FALSE
gRNA_326	Atxn7	6572.8/8739.4	7679.5/8803.3	7656.1	8241.4	0.10626	2347100	1617100	0.46025	0.67733	0.32267	0.64534	0.99613	TRUE
gRNA_329	Atxn7	12523/7316.4	9398.5/10166	9919.8	9782.1	-0.020176	13556000	2247200	0.091909	0.46339	0.53661	0.92677	0.99812	FALSE
gRNA_330	Atxn7	1448.6/2574.4	1136.7/2828.2	2011.5	1982.5	-0.02098	633690	296150	0.053534	0.47865	0.52135	0.95731	0.99812	FALSE
gRNA_328	Atxn7	8263.3/6947.6	9266/5893.2	7605.5	7579.6	-0.0049194	865560	1603500	0.020448	0.49184	0.50816	0.98369	0.99812	FALSE
gRNA_334	Atxn7l3	470.73/161.34	805.55/422.8	316.04	614.18	0.95635	47862	28271	1.7732	0.96072	0.039283	0.078566	0.72735	TRUE
gRNA_332	Atxn7l3	171.97/177.37	388.89/267.9	174.67	328.39	0.90693	14.594	13327	1.3316	0.90212	0.097875	0.19575	0.96576	TRUE
gRNA_333	Atxn7l3	43.721/398.84	243.59/460.26	221.28	351.92	0.66697	63054	17989	0.97405	0.82639	0.17361	0.34722	0.99613	TRUE
gRNA_335	Atxn7l3	2251.7/1891	1955.1/1279.2	2071.3	1617.2	-0.35689	65042	307370	0.81944	0.20627	0.79373	0.41254	0.99613	FALSE
gRNA_331	Atxn7l3	969.16/721.52	1016/502.16	845.34	759.09	-0.15507	30662	98524	0.28041	0.38958	0.61042	0.77917	0.99613	FALSE
gRNA_337	Aurka	2334.7/3737.9	3434.8/4282.6	3036.3	3858.7	0.34571	984410	499550	1.1636	0.87771	0.12229	0.24459	0.99613	TRUE
gRNA_339	Aurka	131.16/961.02	132.48/1452.5	546.09	792.49	0.53643	344330	56587	1.0358	0.84821	0.15179	0.30358	0.99613	TRUE
gRNA_336	Aurka	48.094/494.04	87.607/724.35	271.07	405.98	0.58099	99434	23270	0.88441	0.80437	0.19563	0.39126	0.99613	TRUE
gRNA_338	Aurka	3263.1/3873.2	4132.5/4365.8	3568.1	4249.1	0.25194	186100	613190	0.86967	0.80776	0.19224	0.38448	0.99613	TRUE
gRNA_340	Aurka	339.57/770.62	425.21/941.46	555.1	683.34	0.29937	92903	57773	0.53354	0.70003	0.29997	0.59994	0.99613	TRUE
gRNA_343	Aurkb	8.7443/63.133	13.889/0	35.939	6.9444	-2.2171	1479.1	1797.4	1.5484	0.060767	0.93923	0.12153	0.88946	FALSE
gRNA_341	Aurkb	151.57/35.074	26.709/23.489	93.321	25.099	-1.8536	6785.4	6020.3	1.3734	0.084806	0.91519	0.16961	0.9445	FALSE
gRNA_344	Aurkb	3268.9/2884.1	2383.5/2546.3	3076.5	2464.9	-0.31962	74047	507960	0.85809	0.19542	0.80458	0.39084	0.99613	FALSE
gRNA_345	Aurkb	666.02/548.15	418.8/436.13	607.09	427.47	-0.5051	6946.5	64724	0.72717	0.23356	0.76644	0.46712	0.99613	FALSE
gRNA_342	Aurkb	199.66/78.165	138.89/34.281	138.91	86.585	-0.67578	7380.7	9968	0.71427	0.23753	0.76247	0.47506	0.99613	FALSE
gRNA_350	Aurkc	1413.7/1755.7	1512.8/3091	1584.7	2301.9	0.53836	58495	218770	1.5335	0.9374	0.062604	0.12521	0.89244	TRUE
gRNA_346	Aurkc	521.74/1043.2	537.39/1870.2	782.47	1203.8	0.62086	135960	89319	1.4098	0.92035	0.07965	0.1593	0.94031	TRUE
gRNA_349	Aurkc	52.466/73.154	145.3/103.48	62.81	124.39	0.97455	214	3645.3	1.0199	0.81915	0.18085	0.3617	0.99613	TRUE
gRNA_347	Aurkc	4452.3/3243.8	2942.3/3447.8	3848.1	3195	-0.26822	730190	674920	0.79487	0.21334	0.78666	0.42669	0.99613	FALSE
gRNA_348	Aurkc	4009.3/6602.9	3471.1/5763	5306.1	4617.1	-0.20062	3363500	1015000	0.68387	0.24703	0.75297	0.49406	0.99613	FALSE
gRNA_353	Babam1	2142.3/2516.3	2712.6/3701.7	2329.3	3207.2	0.46122	69919	356780	1.4697	0.92917	0.07083	0.14166	0.92117	TRUE
gRNA_351	Babam1	2624.7/607.28	1726.5/789.1	1616	1257.8	-0.36128	2035100	224280	0.75723	0.22446	0.77554	0.44891	0.99613	FALSE
gRNA_352	Babam1	4854.5/1884	3971.1/2154	3369.2	3062.6	-0.13764	4412100	570120	0.40617	0.34231	0.65769	0.68462	0.99613	FALSE
gRNA_354	Babam1	1906.3/1634.4	1555.6/2239.1	1770.3	1897.3	0.099868	36941	251810	0.25301	0.59979	0.40021	0.80043	0.99613	TRUE
gRNA_355	Babam1	1135.3/1202.5	971.15/1497.6	1168.9	1234.4	0.078533	2260.1	148660	0.16975	0.56687	0.43313	0.86626	0.99613	TRUE
gRNA_5508	Bahd1	9357.8/9636.3	7420.9/8672.5	9497.1	8046.7	-0.23905	38767	2126300	0.99464	0.15996	0.84004	0.31991	0.99613	FALSE
gRNA_5507	Bahd1	9659.5/8048.9	8690.1/7759	8854.2	8224.6	-0.10642	1297000	1945100	0.45148	0.32582	0.67418	0.65164	0.99613	FALSE
gRNA_5506	Bahd1	5689.6/9917.9	5089.7/9391.1	7803.7	7240.4	-0.10808	8939100	1656800	0.43763	0.33083	0.66917	0.66165	0.99613	FALSE
gRNA_5509	Bahd1	15661/16052	12242/18099	15856	15171	-0.063791	76358	4077900	0.33965	0.36706	0.63294	0.73412	0.99613	FALSE
gRNA_5510	Bahd1	6279.8/4557.6	6186.9/4580.3	5418.7	5383.6	-0.0093674	1483100	1042500	0.034354	0.4863	0.5137	0.97259	0.99812	FALSE
gRNA_360	Banp	642.7/294.62	1150.6/335.83	468.66	743.23	0.66413	60581	46607	1.2718	0.89674	0.10326	0.20653	0.98542	TRUE
gRNA_358	Banp	1865.4/941.98	1153.8/666.58	1403.7	910.21	-0.62442	426390	187550	1.142	0.12672	0.87328	0.25344	0.99613	FALSE
gRNA_357	Banp	754.92/428.9	545.94/304.72	591.91	425.33	-0.47585	53144	62678	0.68684	0.24609	0.75391	0.49219	0.99613	FALSE
gRNA_356	Banp	2036/1963.1	1924.1/1587.7	1999.5	1755.9	-0.18734	2651.9	293910	0.44957	0.32651	0.67349	0.65302	0.99613	FALSE
gRNA_359	Banp	268.16/223.47	315.17/188.55	245.81	251.86	0.034903	998.48	20555	0.042157	0.49499	0.50501	0.98998	0.99832	TRUE
gRNA_363	Bap1	310.42/320.67	1178.4/768.15	315.55	973.28	1.6219	52.564	28216	3.9156	0.99995	4.6482e-05	9.2964e-05	0.0038681	TRUE
gRNA_362	Bap1	1760.5/1441	2960.5/1930.5	1600.8	2445.5	0.61105	51034	221590	1.7945	0.96362	0.036382	0.072763	0.69942	TRUE
gRNA_365	Bap1	1706.6/1781.8	2933.8/1664.5	1744.2	2299.1	0.39836	2824.5	247100	1.1165	0.86786	0.13214	0.26429	0.99613	TRUE
gRNA_361	Bap1	1145.5/1224.6	1616.4/965.59	1185	1291	0.12347	3126.6	151270	0.27248	0.60692	0.39308	0.78616	0.99613	TRUE
gRNA_364	Bap1	135.54/120.25	224.36/15.871	127.89	120.11	-0.089821	116.79	8976.6	0.21333	0.41554	0.58446	0.83107	0.99613	FALSE
gRNA_369	Bard1	1830.5/38.08	1028.8/20.315	934.27	524.58	-0.83148	1606300	111860	1.2374	0.10797	0.89203	0.21594	0.99064	FALSE
gRNA_370	Bard1	428.47/190.4	517.09/448.83	309.44	482.96	0.6406	28338	27524	1.0459	0.84746	0.15254	0.30507	0.99613	TRUE
gRNA_366	Bard1	988.1/619.3	1076.9/1102.7	803.7	1089.8	0.43888	68007	92407	0.9412	0.82599	0.17401	0.34803	0.99613	TRUE
gRNA_367	Bard1	155.94/272.57	314.1/336.46	214.26	325.28	0.60006	6801.8	17268	0.8449	0.79011	0.20989	0.41979	0.99613	TRUE
gRNA_368	Bard1	1556.5/1036.2	1934.8/839.25	1296.3	1387	0.0975	135360	169530	0.2203	0.58684	0.41316	0.82632	0.99613	TRUE
gRNA_372	Baz1a	8801.1/9431.9	5568.4/8089.7	9116.5	6829	-0.41674	198920	2018600	1.61	0.0537	0.9463	0.1074	0.8509	FALSE
gRNA_373	Baz1a	2562.1/2809.9	2641/2005.4	2686	2323.2	-0.20924	30713	427530	0.55484	0.2895	0.7105	0.579	0.99613	FALSE
gRNA_371	Baz1a	5724.6/4789.1	4755.3/6491.2	5256.8	5623.3	0.097196	437590	1003100	0.36587	0.64277	0.35723	0.71446	0.99613	TRUE
gRNA_375	Baz1a	2079.7/2801.9	2040.6/2898.7	2440.8	2469.6	0.016939	260800	378590	0.046868	0.51867	0.48133	0.96265	0.99812	TRUE
gRNA_374	Baz1a	9094/10155	8965.8/10275	9624.7	9620.6	-0.00061332	563210	2162600	0.0027819	0.49889	0.50111	0.99778	0.99964	FALSE
gRNA_376	Baz1b	19214/9875.8	15453/7794.5	14545	11624	-0.32342	43602000	3654300	1.5281	0.06324	0.93676	0.12648	0.8953	FALSE
gRNA_377	Baz1b	2583.9/1362.9	1986.1/630.39	1973.4	1308.2	-0.59268	745500	289040	1.2378	0.1079	0.8921	0.21579	0.99064	FALSE
gRNA_378	Baz1b	2849.2/4356.2	1571.6/3930.3	3602.7	2750.9	-0.38903	1135500	620740	1.0811	0.13983	0.86017	0.27966	0.99613	FALSE
gRNA_380	Baz1b	5492.9/5660.9	4656/4894.6	5576.9	4775.3	-0.22383	14121	1081300	0.7709	0.22038	0.77962	0.44077	0.99613	FALSE
gRNA_379	Baz1b	2369.7/2255.7	2912.4/2484.1	2312.7	2698.2	0.22234	6492.4	353550	0.64838	0.74162	0.25838	0.51677	0.99613	TRUE
gRNA_382	Baz2a	5079/5163.9	2973.3/3106.3	5121.4	3039.8	-0.75239	3604.2	970370	2.1132	0.017292	0.98271	0.034584	0.46555	FALSE
gRNA_381	Baz2a	2582.5/1701.6	1816.2/1409.3	2142	1612.8	-0.4092	387990	320750	0.93473	0.17496	0.82504	0.34993	0.99613	FALSE
gRNA_383	Baz2a	1332/2004.2	1418.8/1068.4	1668.1	1243.6	-0.4234	225910	233500	0.87935	0.18961	0.81039	0.37921	0.99613	FALSE
gRNA_385	Baz2a	921.06/2076.4	2033.1/1471.6	1498.7	1752.3	0.22541	667370	203820	0.56177	0.71273	0.28727	0.57453	0.99613	TRUE
gRNA_384	Baz2a	3335.9/1695.6	2821.6/1780.1	2515.8	2300.8	-0.12879	1345400	393420	0.34271	0.36591	0.63409	0.73181	0.99613	FALSE
gRNA_389	Baz2b	5004.6/4320.1	8182.7/4452.7	4662.4	6317.7	0.43826	234300	861260	1.7837	0.96276	0.037237	0.074474	0.71127	TRUE
gRNA_390	Baz2b	3031.3/3093.5	2660.2/3905.5	3062.4	3282.9	0.10025	1932.1	505010	0.31021	0.6218	0.3782	0.75641	0.99613	TRUE
gRNA_387	Baz2b	4249.7/3712.8	3348.3/4282	3981.3	3815.1	-0.061481	144130	704730	0.19791	0.42156	0.57844	0.84311	0.99613	FALSE
gRNA_386	Baz2b	3553.1/6476.6	3710.5/6686.7	5014.9	5198.6	0.051901	4273500	944790	0.18902	0.57496	0.42504	0.85007	0.99613	TRUE
gRNA_388	Baz2b	6910.9/7097.9	8433.7/5860.8	7004.4	7147.3	0.029123	17493	1444300	0.11887	0.54731	0.45269	0.90538	0.9981	TRUE
gRNA_395	Bcas2	1109.1/1017.1	1278.8/2162.9	1063.1	1720.9	0.69433	4225.1	131800	1.8118	0.96493	0.035066	0.070131	0.68877	TRUE
gRNA_391	Bcas2	1066.8/159.34	1476.5/286.31	613.07	881.4	0.52303	411750	65535	1.0482	0.85149	0.14851	0.29702	0.99613	TRUE
gRNA_394	Bcas2	3225.2/5755.1	3111.1/7258.1	4490.1	5184.6	0.20742	3200300	821060	0.76639	0.77828	0.22172	0.44344	0.99613	TRUE
gRNA_392	Bcas2	4625.7/7851.5	4478.6/6787.7	6238.6	5633.1	-0.14726	5202900	1246800	0.54226	0.29382	0.70618	0.58764	0.99613	FALSE
gRNA_393	Bcas2	2053.4/1327.8	1590.8/1537.6	1690.6	1564.2	-0.11207	263290	237500	0.25984	0.39749	0.60251	0.79499	0.99613	FALSE
gRNA_396	Bcl6	2407.6/1452.1	1355.8/957.97	1929.8	1156.9	-0.73775	456520	280960	1.4592	0.072258	0.92774	0.14452	0.92738	FALSE
gRNA_400	Bcl6	2955.6/2913.1	2844/1948.9	2934.3	2396.5	-0.29201	900.3	478340	0.77772	0.21837	0.78163	0.43673	0.99613	FALSE
gRNA_399	Bcl6	4278.9/5880.4	3340.8/5755.4	5079.6	4548.1	-0.15942	1282400	960320	0.54238	0.29378	0.70622	0.58756	0.99613	FALSE
gRNA_398	Bcl6	2193.4/1766.7	2003.2/1801.7	1980	1902.4	-0.057653	91010	290270	0.14421	0.44267	0.55733	0.88533	0.99759	FALSE
gRNA_397	Bcl6	5048.4/2985.3	4820.5/3168.5	4016.8	3994.5	-0.0080444	2128100	712740	0.026464	0.48944	0.51056	0.97889	0.99812	FALSE
gRNA_404	Bcor	2366.8/8076	1990.4/4949.8	5221.4	3470.1	-0.58932	16298000	994490	1.7561	0.039532	0.96047	0.079064	0.72935	FALSE
gRNA_405	Bcor	2422.2/1272.7	1243.6/1151	1847.4	1197.3	-0.62534	660660	265810	1.2619	0.1035	0.8965	0.207	0.98609	FALSE
gRNA_401	Bcor	6052.5/4892.3	5367.5/3158.3	5472.4	4262.9	-0.36026	673030	1055600	1.1772	0.11956	0.88044	0.23911	0.99613	FALSE
gRNA_402	Bcor	2113.2/4238.9	1728.6/4003.3	3176.1	2866	-0.14818	2259300	528930	0.42641	0.3349	0.6651	0.66981	0.99613	FALSE
gRNA_403	Bcor	5249.5/4833.2	3918.8/6063.3	5041.3	4991.1	-0.014456	86656	951130	0.051547	0.47944	0.52056	0.95889	0.99812	FALSE
gRNA_410	Bcorl1	9563.3/3522.4	6253.2/3321.5	6542.9	4787.3	-0.45062	18246000	1324500	1.5254	0.06358	0.93642	0.12716	0.8953	FALSE
gRNA_408	Bcorl1	24797/22618	24187/20105	23707	22146	-0.098306	2375500	6798100	0.59897	0.2746	0.7254	0.54919	0.99613	FALSE
gRNA_406	Bcorl1	4146.2/3041.4	3560.9/2719	3593.8	3139.9	-0.19472	610340	618810	0.57699	0.28197	0.71803	0.56395	0.99613	FALSE
gRNA_409	Bcorl1	5763.9/6934.6	5528.8/6163	6349.3	5845.9	-0.11914	685220	1274900	0.44579	0.32787	0.67213	0.65575	0.99613	FALSE
gRNA_407	Bcorl1	10763/8933.8	10789/9210.2	9848.3	9999.8	0.022033	1672500	2226700	0.10158	0.54045	0.45955	0.91909	0.99812	TRUE
gRNA_415	Bend3	738.89/2058.3	1175.2/3968.4	1398.6	2571.8	0.8783	870460	186690	2.7152	0.99669	0.0033138	0.0066276	0.15344	TRUE
gRNA_412	Bend3	1165.9/1513.2	1109/3779.8	1339.5	2444.4	0.86725	60302	176740	2.6281	0.9957	0.0042966	0.0085931	0.1866	TRUE
gRNA_413	Bend3	10509/4194.8	14139/5113.6	7352	9626.2	0.38879	19935000	1536000	1.835	0.96675	0.03325	0.0665	0.68016	TRUE
gRNA_411	Bend3	3953.9/3708.8	4706.2/4518.8	3831.3	4612.5	0.26763	30028	671200	0.95345	0.82982	0.17018	0.34036	0.99613	TRUE
gRNA_414	Bend3	8479/10161	8379.2/12470	9320.2	10425	0.16155	1415200	2076100	0.76652	0.77832	0.22168	0.44337	0.99613	TRUE
gRNA_419	Blm	2247.3/4154.7	1628.2/2497.4	3201	2062.8	-0.63366	1819200	534210	1.5573	0.0597	0.9403	0.1194	0.88314	FALSE
gRNA_417	Blm	342.48/385.81	396.37/85.703	364.15	241.03	-0.59327	938.66	33839	0.72783	0.23336	0.76664	0.46672	0.99613	FALSE
gRNA_418	Blm	1447.2/2234.7	1541.7/1679.1	1840.9	1610.4	-0.19291	310100	264630	0.44847	0.32691	0.67309	0.65381	0.99613	FALSE
gRNA_416	Blm	2959.9/5172.9	3304.5/5445	4066.4	4374.7	0.10541	2448600	723930	0.36237	0.64146	0.35854	0.71708	0.99613	TRUE
gRNA_420	Blm	1212.5/327.69	1142.1/275.52	770.11	708.8	-0.11952	391480	87533	0.21415	0.41521	0.58479	0.83043	0.99613	FALSE
gRNA_423	Bmi1	6418.3/5111.8	6683.7/7161	5765	6922.3	0.26389	853520	1127800	1.0898	0.86209	0.13791	0.27582	0.99613	TRUE
gRNA_421	Bmi1	9079.5/6021.7	7411.3/5267.9	7550.6	6339.6	-0.25216	4675100	1588800	0.96073	0.16835	0.83165	0.33669	0.99613	FALSE
gRNA_425	Bmi1	2557.7/3699.8	2277.8/4660.3	3128.7	3469.1	0.14891	652180	518940	0.4724	0.68168	0.31832	0.63664	0.99613	TRUE
gRNA_422	Bmi1	2707.8/5223	2285.2/5311.7	3965.4	3798.5	-0.062036	3163100	701170	0.19937	0.42099	0.57901	0.84198	0.99613	FALSE
gRNA_424	Bmi1	4382.3/5591.8	4445.5/5334.5	4987.1	4890	-0.028344	731360	938150	0.10019	0.4601	0.5399	0.92019	0.99812	FALSE
gRNA_426	Bptf	2425.1/12235	1895.3/4262.9	7329.9	3079.1	-1.251	48115000	1530100	3.4365	0.00029468	0.99971	0.00058936	0.020278	FALSE
gRNA_429	Bptf	2974.5/2323.9	2099.4/1627.7	2649.2	1863.5	-0.50729	211650	420110	1.2123	0.11271	0.88729	0.22542	0.99613	FALSE
gRNA_428	Bptf	1479.2/2495.3	1532/1201.7	1987.2	1366.9	-0.53954	516140	291620	1.1493	0.12522	0.87478	0.25045	0.99613	FALSE
gRNA_427	Bptf	1947.1/3690.8	1443.4/2937.4	2818.9	2190.4	-0.36381	1520300	454580	0.93228	0.1756	0.8244	0.35119	0.99613	FALSE
gRNA_430	Bptf	1033.3/1069.3	634.61/902.74	1051.3	768.68	-0.45118	646.88	129940	0.78871	0.21514	0.78486	0.43028	0.99613	FALSE
gRNA_432	Brca1	3209.1/2147.5	6204/1834.7	2678.3	4019.4	0.58545	563530	425980	2.0547	0.98004	0.019956	0.039913	0.51156	TRUE
gRNA_433	Brca1	42.264/1263.7	63.034/1690.6	652.96	876.8	0.42469	745900	70993	0.8401	0.79813	0.20187	0.40373	0.99613	TRUE
gRNA_435	Brca1	935.64/639.35	1048.1/788.47	787.49	918.27	0.22139	43894	90048	0.43581	0.66707	0.33293	0.66586	0.99613	TRUE
gRNA_434	Brca1	2296.8/4019.5	2569.4/3374.2	3158.1	2971.8	-0.087714	1483700	525140	0.25716	0.39853	0.60147	0.79705	0.99613	FALSE
gRNA_431	Brca1	454.7/719.51	679.48/486.28	587.11	582.88	-0.010399	35063	62033	0.028763	0.48853	0.51147	0.97705	0.99812	FALSE
gRNA_440	Brca2	3101.3/3000.3	5131.4/2618.1	3050.8	3874.7	0.3448	5099.3	502580	1.1622	0.87742	0.12258	0.24516	0.99613	TRUE
gRNA_436	Brca2	249.21/181.38	183.76/107.92	215.3	145.84	-0.55876	2300.5	17374	0.63934	0.2613	0.7387	0.5226	0.99613	FALSE
gRNA_438	Brca2	511.54/973.05	364.31/794.18	742.29	579.25	-0.35726	106490	83539	0.57492	0.28267	0.71733	0.56534	0.99613	FALSE
gRNA_439	Brca2	1177.6/2714.7	1973.3/2514.6	1946.1	2243.9	0.20532	1181400	283980	0.55883	0.71182	0.28818	0.57635	0.99613	TRUE
gRNA_437	Brca2	4821/9162.3	4031/8769	6991.6	6400	-0.12755	9423300	1441000	0.49289	0.31104	0.68896	0.62209	0.99613	FALSE
gRNA_443	Brcc3	3806.7/1178.5	2188/1018.9	2492.6	1603.5	-0.63612	3453700	388820	1.4261	0.076924	0.92308	0.15385	0.9332	FALSE
gRNA_445	Brcc3	2321.6/2798.9	3392.1/2362.2	2560.2	2877.2	0.1683	113900	402280	0.49965	0.69133	0.30867	0.61734	0.99613	TRUE
gRNA_441	Brcc3	2353.7/2210.7	2220.1/2717.1	2282.2	2468.6	0.11324	10227	347630	0.31619	0.62405	0.37595	0.7519	0.99613	TRUE
gRNA_444	Brcc3	2887.1/1681.5	2607.9/1805.5	2284.3	2206.7	-0.049851	726650	348040	0.13164	0.44763	0.55237	0.89527	0.9981	FALSE
gRNA_442	Brcc3	4477.1/4843.2	5136.7/4346.7	4660.1	4741.7	0.025037	67024	860740	0.087951	0.53504	0.46496	0.92992	0.99812	TRUE
gRNA_447	Brd1	2260.4/781.65	1735/608.17	1521	1171.6	-0.37627	1093400	207670	0.76785	0.22129	0.77871	0.44257	0.99613	FALSE
gRNA_448	Brd1	1323.3/1194.5	1008.5/1141.4	1258.9	1075	-0.22765	8292.9	163340	0.4568	0.32391	0.67609	0.64782	0.99613	FALSE
gRNA_449	Brd1	2171.5/690.45	2288.5/837.98	1431	1563.2	0.12744	1096700	192190	0.30166	0.61833	0.38167	0.76333	0.99613	TRUE
gRNA_450	Brd1	2168.6/604.27	2198.7/797.35	1386.4	1498	0.11162	1223500	184630	0.25974	0.60222	0.39778	0.79556	0.99613	TRUE
gRNA_446	Brd1	1192.1/1681.5	1212.6/1502.7	1436.8	1357.6	-0.081748	119760	193190	0.18099	0.42819	0.57181	0.85637	0.99613	FALSE
gRNA_453	Brd2	1050.8/1095.3	527.78/971.93	1073	749.86	-0.51644	991.68	133360	0.88997	0.18674	0.81326	0.37348	0.99613	FALSE
gRNA_454	Brd2	2525.6/2010.2	3660.2/1799.1	2267.9	2729.7	0.26725	132820	344880	0.78627	0.78413	0.21587	0.43173	0.99613	TRUE
gRNA_451	Brd2	928.35/1076.3	1948.7/493.27	1002.3	1221	0.28447	10939	122300	0.62531	0.73356	0.26644	0.53288	0.99613	TRUE
gRNA_452	Brd2	2231.2/3413.2	1487.2/3676.3	2822.2	2581.8	-0.12843	698490	455250	0.35641	0.36077	0.63923	0.72153	0.99613	FALSE
gRNA_455	Brd2	883.17/536.13	994.65/567.54	709.65	781.1	0.13821	60220	78905	0.25436	0.59807	0.40193	0.80385	0.99613	TRUE
gRNA_457	Brd3	4216.2/3006.3	2471.1/1877.2	3611.3	2174.2	-0.73177	731890	622620	1.8213	0.034282	0.96572	0.068564	0.68686	FALSE
gRNA_460	Brd3	7055.2/4591.7	4585.5/3694.1	5823.4	4139.8	-0.49221	3034400	1142300	1.5753	0.057599	0.9424	0.1152	0.87493	FALSE
gRNA_456	Brd3	5112.5/2474.2	3165.6/2164.8	3793.3	2665.2	-0.50907	3480300	662760	1.3858	0.082907	0.91709	0.16581	0.94443	FALSE
gRNA_458	Brd3	9582.3/7879.6	7663.4/6002.4	8730.9	6832.9	-0.35359	1449600	1910800	1.3731	0.084865	0.91514	0.16973	0.9445	FALSE
gRNA_459	Brd3	8162.8/3120.6	6444.4/2816.1	5641.7	4630.3	-0.28497	12712000	1097200	0.96554	0.16714	0.83286	0.33428	0.99613	FALSE
gRNA_461	Brd4	329.37/188.4	150.64/106.02	258.88	128.33	-1.0068	9936.4	21951	1.0149	0.15507	0.84493	0.31014	0.99613	FALSE
gRNA_464	Brd4	655.82/17.036	367.52/57.77	336.43	212.65	-0.65936	204020	30605	0.77788	0.21832	0.78168	0.43664	0.99613	FALSE
gRNA_465	Brd4	4203.1/5255.1	3449.8/5104.1	4729.1	4276.9	-0.14495	553330	876940	0.48283	0.31461	0.68539	0.62922	0.99613	FALSE
gRNA_463	Brd4	922.52/819.73	907.05/559.29	871.12	733.17	-0.24842	5283.5	102350	0.43716	0.331	0.669	0.66199	0.99613	FALSE
gRNA_462	Brd4	343.94/359.76	428.42/349.16	351.85	388.79	0.14364	125.07	32396	0.20523	0.57044	0.42956	0.85913	0.99613	TRUE
gRNA_467	Brd7	1158.6/1921	1694.4/2966.6	1539.8	2330.5	0.59756	290650	210940	1.7216	0.95741	0.042591	0.085182	0.76561	TRUE
gRNA_470	Brd7	4128.8/3491.3	4783.1/4983.5	3810.1	4883.3	0.35796	203140	666470	1.3146	0.90568	0.094317	0.18863	0.95975	TRUE
gRNA_468	Brd7	610.64/585.23	518.16/1185.2	597.94	851.7	0.50963	322.84	63489	1.0071	0.84166	0.15834	0.31667	0.99613	TRUE
gRNA_469	Brd7	5351.5/2912.1	5048.1/4424.8	4131.8	4736.4	0.19698	2975300	738750	0.70345	0.75911	0.24089	0.48178	0.99613	TRUE
gRNA_466	Brd7	4271.6/5204	4678.4/4897.1	4737.8	4787.8	0.015142	434660	878990	0.053329	0.52127	0.47873	0.95747	0.99812	TRUE
gRNA_473	Brd8	56.838/582.23	97.222/1721	319.53	909.13	1.5056	138020	28669	3.4822	0.99974	0.00025622	0.00051245	0.018149	TRUE
gRNA_472	Brd8	2191.9/2980.3	3735/4533.4	2586.1	4134.2	0.67663	310770	407440	2.4253	0.99235	0.0076475	0.015295	0.28175	TRUE
gRNA_471	Brd8	4354.6/2879.1	7240.4/1684.9	3616.9	4462.6	0.30308	1088700	623850	1.0708	0.85787	0.14213	0.28426	0.99613	TRUE
gRNA_475	Brd8	1187.8/2389	1519.2/2524.1	1788.4	2021.7	0.17679	721520	255080	0.46187	0.67785	0.32215	0.6443	0.99613	TRUE
gRNA_474	Brd8	4904.1/4728	4190.2/5702.7	4816	4946.4	0.038544	15511	897470	0.13768	0.55475	0.44525	0.8905	0.9981	TRUE
gRNA_476	Brd9	2104.5/1896	1364.3/945.27	2000.2	1154.8	-0.792	21729	294040	1.56	0.059378	0.94062	0.11876	0.88215	FALSE
gRNA_478	Brd9	6569.9/1960.1	4931.6/1691.2	4265	3311.4	-0.365	10625000	769130	1.0873	0.13844	0.86156	0.27689	0.99613	FALSE
gRNA_479	Brd9	406.61/2219.7	764.95/1161.8	1313.1	963.35	-0.44649	1643600	172330	0.84485	0.1991	0.8009	0.3982	0.99613	FALSE
gRNA_480	Brd9	2085.5/1250.6	2009.6/1673.4	1668.1	1841.5	0.14263	348510	233490	0.35895	0.64008	0.35992	0.71983	0.99613	TRUE
gRNA_477	Brd9	12350/6636	10226/8610.9	9492.9	9418.7	-0.011321	16324000	2125100	0.050907	0.4797	0.5203	0.9594	0.99812	FALSE
gRNA_482	Brdt	1868.4/4214.9	1842.9/2512	3041.6	2177.5	-0.48198	2753100	500660	1.2213	0.11099	0.88901	0.22198	0.99584	FALSE
gRNA_485	Brdt	2269.1/2042.3	1767.1/1183.3	2155.7	1475.2	-0.54694	25728	323360	1.1971	0.11564	0.88436	0.23128	0.99613	FALSE
gRNA_484	Brdt	5427.3/5408.4	5098.3/4338.5	5417.8	4718.4	-0.19939	178.54	1042300	0.68514	0.24663	0.75337	0.49326	0.99613	FALSE
gRNA_483	Brdt	14470/4831.2	13259/4508	9650.7	8883.2	-0.11954	46457000	2170100	0.52101	0.30118	0.69882	0.60236	0.99613	FALSE
gRNA_481	Brdt	6464.9/2404.1	6079/2336.2	4434.5	4207.6	-0.075749	8245300	808150	0.25238	0.40038	0.59962	0.80075	0.99613	FALSE
gRNA_486	Bre	4421.7/2549.4	3777.8/1907	3485.5	2842.4	-0.29417	1752800	595220	0.8336	0.20225	0.79775	0.40451	0.99613	FALSE
gRNA_488	Bre	2291/1905	2398.5/1321.1	2098	1859.8	-0.17379	74494	312410	0.42635	0.33493	0.66507	0.66986	0.99613	FALSE
gRNA_487	Bre	1686.2/1013.1	1450.8/1491.2	1349.7	1471	0.12415	226500	178430	0.28735	0.61281	0.38719	0.77439	0.99613	TRUE
gRNA_489	Bre	734.52/2311.9	948.71/2157.8	1523.2	1553.3	0.028184	1244000	208050	0.065922	0.52608	0.47392	0.94784	0.99812	TRUE
gRNA_490	Bre	4873.5/5725.1	5174.1/5492.6	5299.3	5333.4	0.0092525	362590	1013400	0.033876	0.51351	0.48649	0.97298	0.99812	TRUE
gRNA_494	Brms1	2948.3/3670.7	3486.1/5492	3309.5	4489	0.43968	260970	557310	1.58	0.94295	0.057052	0.1141	0.87493	TRUE
gRNA_491	Brms1	6613.6/6630	7795.9/8197	6621.8	7996.5	0.27211	133.96	1344800	1.1854	0.88207	0.11793	0.23585	0.99613	TRUE
gRNA_492	Brms1	1716.8/3376.1	1819.4/3607.1	2546.4	2713.3	0.091521	1376700	399530	0.26395	0.60408	0.39592	0.79184	0.99613	TRUE
gRNA_495	Brms1	1815.9/1349.8	1838.7/1516.6	1582.9	1677.6	0.083846	108600	218450	0.20278	0.5802	0.4198	0.8396	0.99613	TRUE
gRNA_493	Brms1	5854.3/2615.5	4662.4/3878.8	4234.9	4270.6	0.012113	5244900	762240	0.040907	0.51631	0.48369	0.96737	0.99812	TRUE
gRNA_497	Brms1l	6575.7/5895.4	8563/7595.2	6235.6	8079.1	0.37362	231390	1246000	1.6516	0.95069	0.049312	0.098624	0.815	TRUE
gRNA_500	Brms1l	3096.9/2090.4	3001.1/4076.3	2593.7	3538.7	0.44807	506550	408960	1.4777	0.93026	0.069742	0.13948	0.91509	TRUE
gRNA_496	Brms1l	1829/2293.8	1335.5/2515.2	2061.4	1925.3	-0.098473	108030	305500	0.24634	0.40271	0.59729	0.80542	0.99613	FALSE
gRNA_499	Brms1l	6587.4/7026.8	7424.1/6446.1	6807.1	6935.1	0.026883	96552	1392800	0.1085	0.5432	0.4568	0.9136	0.99812	TRUE
gRNA_498	Brms1l	8681.6/4829.2	8556.6/5128.8	6755.4	6842.7	0.018528	7420700	1379400	0.074358	0.52964	0.47036	0.94073	0.99812	TRUE
gRNA_501	Brpf1	135.54/124.26	104.7/355.51	129.9	230.1	0.82009	63.56	9155.3	1.0473	0.8384	0.1616	0.32319	0.99613	TRUE
gRNA_502	Brpf1	765.12/1378.9	856.83/1865.8	1072	1361.3	0.34439	188360	133200	0.79267	0.78566	0.21434	0.42868	0.99613	TRUE
gRNA_505	Brpf1	1511.3/1658.5	1659.2/2173.7	1584.9	1916.4	0.27388	10832	218810	0.70876	0.76068	0.23932	0.47864	0.99613	TRUE
gRNA_504	Brpf1	574.21/1626.4	426.28/1269	1100.3	847.66	-0.37597	553580	137680	0.68452	0.24682	0.75318	0.49364	0.99613	FALSE
gRNA_503	Brpf1	842.37/597.26	773.5/843.06	719.81	808.28	0.16702	30039	80341	0.31213	0.62042	0.37958	0.75916	0.99613	TRUE
gRNA_507	Brpf3	10888/5922.5	8592.9/4584.2	8405.3	6588.5	-0.35129	12329000	1820700	1.3464	0.089088	0.91091	0.17818	0.94475	FALSE
gRNA_510	Brpf3	6991/2158.5	7595.1/2749.5	4574.8	5172.3	0.17705	11677000	840770	0.6516	0.74267	0.25733	0.51466	0.99613	TRUE
gRNA_509	Brpf3	3846/7859.5	3553.4/7056.2	5852.8	5304.8	-0.1418	8054200	1149700	0.51107	0.30465	0.69535	0.6093	0.99613	FALSE
gRNA_508	Brpf3	6294.4/3168.7	6009.6/2901.8	4731.5	4455.7	-0.086635	4885200	877520	0.29445	0.38421	0.61579	0.76841	0.99613	FALSE
gRNA_506	Brpf3	1321.8/1327.8	1158.1/1473.5	1324.8	1315.8	-0.0098637	17.712	174270	0.0226	0.49098	0.50902	0.98197	0.99812	FALSE
gRNA_514	Brwd1	3531.2/3939.3	2759.6/3323.4	3735.3	3041.5	-0.29634	83257	649900	0.86059	0.19473	0.80527	0.38946	0.99613	FALSE
gRNA_515	Brwd1	7139.7/4219.9	6112.2/3920.1	5679.8	5016.1	-0.17923	4262700	1106700	0.63086	0.26407	0.73593	0.52813	0.99613	FALSE
gRNA_513	Brwd1	1130.9/2431.1	1257.5/1715.3	1781	1486.4	-0.26072	845250	253740	0.58532	0.27917	0.72083	0.55834	0.99613	FALSE
gRNA_511	Brwd1	2305.6/985.07	1723.3/1253.2	1645.3	1488.2	-0.14469	871860	229450	0.32845	0.37128	0.62872	0.74257	0.99613	FALSE
gRNA_512	Brwd1	6510.1/7090.9	7848.3/6010.6	6800.5	6929.4	0.027091	168670	1391100	0.10931	0.54352	0.45648	0.91296	0.99812	TRUE
gRNA_520	Brwd3	6220.1/7533.9	3347.2/4753.7	6877	4050.4	-0.76355	862990	1411000	2.3795	0.0086675	0.99133	0.017335	0.30426	FALSE
gRNA_517	Brwd3	2551.9/7871.6	1661.3/5053.9	5211.7	3357.6	-0.63417	14150000	992150	1.8614	0.031343	0.96866	0.062685	0.66962	FALSE
gRNA_518	Brwd3	4528.1/6760.2	3880.3/4332.1	5644.2	4106.2	-0.45885	2491300	1097900	1.4678	0.071081	0.92892	0.14216	0.923	FALSE
gRNA_519	Brwd3	8189/9154.3	6363.2/6995.9	8671.6	6679.6	-0.3765	465860	1894300	1.4474	0.073897	0.9261	0.14779	0.9332	FALSE
gRNA_516	Brwd3	2667/3764.9	2800.2/2987.5	3216	2893.9	-0.1522	602710	537380	0.43939	0.33019	0.66981	0.66038	0.99613	FALSE
gRNA_524	Btaf1	5240.7/5599.8	6262.8/7312.7	5420.3	6787.7	0.32451	64459	1042800	1.3391	0.90973	0.09027	0.18054	0.94542	TRUE
gRNA_525	Btaf1	3352/9088.1	2537.4/7398.4	6220.1	4967.9	-0.32424	16452000	1242100	1.1235	0.1306	0.8694	0.26121	0.99613	FALSE
gRNA_521	Btaf1	833.62/444.94	634.61/359.32	639.28	496.97	-0.36266	75538	69110	0.55692	0.28879	0.71121	0.57758	0.99613	FALSE
gRNA_522	Btaf1	1218.4/1265.7	1060.9/1156.7	1242	1108.8	-0.16357	1118.4	160570	0.33412	0.36915	0.63085	0.73829	0.99613	FALSE
gRNA_523	Btaf1	6824.9/8315.5	6214.7/8720.7	7570.2	7467.7	-0.019659	1110900	1594100	0.081161	0.46766	0.53234	0.93531	0.99812	FALSE
gRNA_529	Btf3	158.85/171.36	693.37/99.034	165.11	396.2	1.2578	78.204	12409	2.0746	0.97957	0.020426	0.040851	0.51549	TRUE
gRNA_530	Btf3	1588.5/1647.5	1824.8/2590.8	1618	2207.8	0.44814	1736	224630	1.2444	0.89328	0.10672	0.21343	0.98892	TRUE
gRNA_527	Btf3	40.807/1024.2	115.38/1180.8	532.48	648.09	0.28298	483490	54803	0.49384	0.68569	0.31431	0.62862	0.99613	TRUE
gRNA_528	Btf3	2292.5/6716.1	3069.4/5650.7	4504.3	4360.1	-0.046945	9784500	824350	0.15887	0.43689	0.56311	0.87377	0.99613	FALSE
gRNA_526	Btf3	11.659/491.03	172.01/316.15	251.35	244.08	-0.042163	114900	21144	0.10723	0.4573	0.5427	0.91461	0.99812	FALSE
gRNA_533	Bub1	1719.7/1108.3	1154.9/996.69	1414	1075.8	-0.39407	186890	189300	0.77888	0.21802	0.78198	0.43605	0.99613	FALSE
gRNA_531	Bub1	3773.2/2024.3	2899.6/1892.4	2898.7	2396	-0.27467	1529300	470980	0.73254	0.23192	0.76808	0.46384	0.99613	FALSE
gRNA_535	Bub1	2200.6/2729.7	2470.1/3248.5	2465.2	2859.3	0.21386	139980	383410	0.63642	0.73774	0.26226	0.52452	0.99613	TRUE
gRNA_534	Bub1	4010.7/4674.8	3980.8/5165	4342.8	4572.9	0.074473	220540	786980	0.2594	0.60234	0.39766	0.79533	0.99613	TRUE
gRNA_532	Bub1	502.8/717.51	551.28/599.29	610.15	575.28	-0.084757	23051	65139	0.14853	0.44096	0.55904	0.88192	0.99693	FALSE
gRNA_538	Bub1b	5456.4/3687.8	3802.3/3245.3	4572.1	3523.8	-0.37563	1564100	840140	1.1437	0.12638	0.87362	0.25276	0.99613	FALSE
gRNA_537	Bub1b	521.74/703.48	630.34/1051.9	612.61	841.13	0.45672	16515	65473	0.89309	0.81253	0.18747	0.37493	0.99613	TRUE
gRNA_540	Bub1b	1524.4/4204.9	1428.4/3591.3	2864.6	2509.8	-0.19068	3592400	463960	0.5209	0.30122	0.69878	0.60243	0.99613	FALSE
gRNA_539	Bub1b	13404/13973	11965/14490	13688	13227	-0.04946	162390	3383100	0.25083	0.40097	0.59903	0.80194	0.99613	FALSE
gRNA_536	Bub1b	6154.5/10254	6586.5/10349	8204	8467.8	0.045647	8401200	1765500	0.19851	0.57868	0.42132	0.84265	0.99613	TRUE
gRNA_542	Bub3	3134.8/155.33	1800.2/142.2	1645.1	971.21	-0.7597	4438700	229410	1.4088	0.079452	0.92055	0.1589	0.93951	FALSE
gRNA_543	Bub3	176.34/24.051	121.79/0	100.2	60.897	-0.70922	11596	6587.9	0.73674	0.23064	0.76936	0.46128	0.99613	FALSE
gRNA_544	Bub3	314.79/210.44	336.54/282.5	262.62	309.52	0.23623	5444.6	22353	0.3137	0.60763	0.39237	0.78475	0.99613	TRUE
gRNA_541	Bub3	1326.2/888.87	1600.4/802.43	1107.5	1201.4	0.11729	95635	138830	0.25197	0.59888	0.40112	0.80225	0.99613	TRUE
gRNA_545	Bub3	2626.2/1487.1	2305.5/1671.5	2056.7	1988.5	-0.048576	648740	304610	0.12357	0.45083	0.54917	0.90165	0.9981	FALSE
gRNA_546	Calcoco1	4408.6/5090.7	8759.6/3839.5	4749.6	6299.5	0.40735	232660	881790	1.6505	0.95058	0.049419	0.098838	0.815	TRUE
gRNA_549	Calcoco1	5058.6/7136	3959.4/6615.6	6097.3	5287.5	-0.20554	2157900	1211000	0.73586	0.23091	0.76909	0.46182	0.99613	FALSE
gRNA_548	Calcoco1	5430.2/4539.6	4957.2/3849	4984.9	4403.1	-0.17899	396620	937620	0.60078	0.27399	0.72601	0.54798	0.99613	FALSE
gRNA_547	Calcoco1	8636.4/7184.1	7758.5/6834.6	7910.3	7296.6	-0.11649	1054600	1685600	0.47269	0.31822	0.68178	0.63644	0.99613	FALSE
gRNA_550	Calcoco1	6017.5/2987.3	6565.1/3150.1	4502.4	4857.6	0.10953	4591200	823900	0.39132	0.65222	0.34778	0.69556	0.99613	TRUE
gRNA_552	Camta2	6425.6/9038	12951/6764.8	7731.8	9857.8	0.35042	3412400	1637400	1.6614	0.95169	0.048314	0.096628	0.8125	TRUE
gRNA_551	Camta2	12319/6790.3	9111.1/5442.5	9554.8	7276.8	-0.39288	15285000	2142700	1.5562	0.059827	0.94017	0.11965	0.88314	FALSE
gRNA_555	Camta2	3505/3034.4	2741.4/1638.5	3269.7	2190	-0.57802	110740	548810	1.4575	0.072489	0.92751	0.14498	0.92855	FALSE
gRNA_554	Camta2	1607.5/1612.4	1590.8/1049.4	1609.9	1320.1	-0.28617	12.027	223210	0.61422	0.26953	0.73047	0.53907	0.99613	FALSE
gRNA_553	Camta2	4551.4/3854.1	3600.4/4873.6	4202.8	4237	0.011714	243100	754900	0.039446	0.51573	0.48427	0.96854	0.99812	TRUE
gRNA_557	Carm1	1072.6/1060.2	1789.5/1587.1	1066.4	1688.3	0.66229	76.874	132320	1.7096	0.95626	0.043744	0.087489	0.77349	TRUE
gRNA_558	Carm1	1365.6/1534.2	2045.9/2156.5	1449.9	2101.2	0.53498	14224	195420	1.4734	0.92964	0.070359	0.14072	0.91768	TRUE
gRNA_556	Carm1	986.65/654.38	1394.2/1053.8	820.51	1224	0.57646	55201	94867	1.3101	0.90455	0.09545	0.1909	0.96015	TRUE
gRNA_560	Carm1	2127.8/1757.7	2239.3/2088	1942.7	2163.6	0.1553	68477	283350	0.415	0.66088	0.33912	0.67823	0.99613	TRUE
gRNA_559	Carm1	529.03/550.16	608.97/351.06	539.59	480.02	-0.16845	223.22	55733	0.26987	0.39363	0.60637	0.78726	0.99613	FALSE
gRNA_570	Cbx2	3867.9/5617.8	6088.7/6578.8	4742.9	6333.7	0.41722	1531100	880190	1.6957	0.95503	0.044972	0.089943	0.78355	TRUE
gRNA_567	Cbx2	10251/12038	14335/11480	11145	12908	0.21187	1596900	2605500	1.0923	0.86265	0.13735	0.2747	0.99613	TRUE
gRNA_566	Cbx2	6453.3/6917.6	7662.4/7995.1	6685.4	7828.7	0.22773	107780	1361300	0.97994	0.83644	0.16356	0.32712	0.99613	TRUE
gRNA_569	Cbx2	2291/2745.8	2662.4/3396.4	2518.4	3029.4	0.26642	103410	393940	0.81413	0.79221	0.20779	0.41558	0.99613	TRUE
gRNA_568	Cbx2	7441.4/2285.8	7858.9/2335.6	4863.6	5097.3	0.067684	13290000	908750	0.24511	0.59681	0.40319	0.80637	0.99613	TRUE
gRNA_579	Cbx4	2559.2/4409.3	4641/3894.1	3484.2	4267.5	0.2925	1711500	594940	1.0156	0.84508	0.15492	0.30984	0.99613	TRUE
gRNA_576	Cbx4	3445.2/1618.4	2688/1797.9	2531.8	2242.9	-0.17471	1668700	396620	0.45877	0.3232	0.6768	0.6464	0.99613	FALSE
gRNA_578	Cbx4	3713.4/4433.3	5118.6/3708.1	4073.4	4413.3	0.11562	259150	725500	0.39912	0.6551	0.3449	0.6898	0.99613	TRUE
gRNA_580	Cbx4	4681.1/5223	5279.9/4181	4952	4730.5	-0.06603	146820	929790	0.2298	0.40912	0.59088	0.81825	0.99613	FALSE
gRNA_577	Cbx4	4200.2/4024.5	4932.7/3196.4	4112.3	4064.5	-0.016857	15435	734330	0.05576	0.47777	0.52223	0.95553	0.99812	FALSE
gRNA_590	Cbx6	20309/21258	19964/16626	20783	18295	-0.18398	450460	5751000	1.0377	0.14971	0.85029	0.29942	0.99613	FALSE
gRNA_588	Cbx6	1837.8/3484.3	1465.8/3065.6	2661	2265.7	-0.23193	1355600	422500	0.60825	0.27151	0.72849	0.54302	0.99613	FALSE
gRNA_587	Cbx6	5944.6/7421.6	5822.6/6288.1	6683.1	6055.3	-0.14229	1090700	1360700	0.53819	0.29522	0.70478	0.59044	0.99613	FALSE
gRNA_589	Cbx6	14217/11300	14549/12355	12758	13452	0.076398	4254300	3093800	0.39449	0.65339	0.34661	0.69322	0.99613	TRUE
gRNA_586	Cbx6	4410/3751.9	5607.9/3104.3	4081	4356.1	0.094111	216570	727220	0.32266	0.62652	0.37348	0.74695	0.99613	TRUE
gRNA_592	Cbx7	2549/3263.9	4632.5/6844.2	2906.4	5738.3	0.98114	255550	472570	4.1195	0.99998	1.8984e-05	3.7968e-05	0.0017649	TRUE
gRNA_595	Cbx7	8841.9/8923.8	15119/11705	8882.9	13412	0.59436	3350.8	1953100	3.2407	0.9994	0.00059626	0.0011925	0.036956	TRUE
gRNA_593	Cbx7	4494.6/4038.5	6041.6/4930.1	4266.5	5485.9	0.36259	103990	769480	1.3901	0.91775	0.082255	0.16451	0.94443	TRUE
gRNA_591	Cbx7	6752/13445	8121.8/10122	10099	9122.1	-0.14671	22400000	2298800	0.64409	0.25976	0.74024	0.51952	0.99613	FALSE
gRNA_594	Cbx7	7941.3/6276.2	7507.5/5690.7	7108.7	6599.1	-0.10732	1386200	1471700	0.42013	0.3372	0.6628	0.67439	0.99613	FALSE
gRNA_596	Cbx8	5982.5/5250.1	5329/4916.8	5616.3	5122.9	-0.13263	268270	1091000	0.47235	0.31834	0.68166	0.63668	0.99613	FALSE
gRNA_598	Cbx8	7644/6779.3	6711.5/6714	7211.6	6712.8	-0.1034	373840	1498800	0.40746	0.34183	0.65817	0.68367	0.99613	FALSE
gRNA_600	Cbx8	4020.9/5422.4	5496.8/4624.8	4721.7	5060.8	0.10004	982110	875200	0.36249	0.64151	0.35849	0.71699	0.99613	TRUE
gRNA_599	Cbx8	8015.6/5515.6	7268.1/5625.9	6765.6	6447	-0.069573	3124900	1382000	0.27098	0.3932	0.6068	0.7864	0.99613	FALSE
gRNA_597	Cbx8	6924/6980.7	6394.2/7505.7	6952.4	6949.9	-0.00050065	1606.6	1430700	0.0020169	0.4992	0.5008	0.99839	0.99983	FALSE
gRNA_601	Ccnb1	145.74/1021.1	114.32/2072.7	583.44	1093.5	0.90517	383170	61542	2.0562	0.97993	0.020071	0.040143	0.51156	TRUE
gRNA_604	Ccnb1	655.82/459.97	1072.6/806.24	557.89	939.44	0.75077	19179	58143	1.5824	0.94262	0.057378	0.11476	0.87493	TRUE
gRNA_603	Ccnb1	931.27/2939.2	1225.4/2292.4	1935.2	1758.9	-0.13775	2015900	281960	0.33227	0.36984	0.63016	0.73968	0.99613	FALSE
gRNA_605	Ccnb1	2989.1/1849.9	3210.5/1880.4	2419.5	2545.4	0.073173	648880	374400	0.20581	0.58151	0.41849	0.83697	0.99613	TRUE
gRNA_602	Ccnb1	4319.7/4876.3	4285.2/5218.4	4598	4751.8	0.047467	154900	846180	0.16723	0.5664	0.4336	0.86719	0.99613	TRUE
gRNA_610	Ccnb1ip1	4790.4/9898.8	6165.6/11051	7344.6	8608.1	0.22898	13048000	1534000	1.0201	0.84616	0.15384	0.30767	0.99613	TRUE
gRNA_609	Ccnb1ip1	5957.8/2883.1	6027.8/3559.5	4420.4	4793.6	0.11691	4726900	804900	0.41601	0.6613	0.3387	0.67741	0.99613	TRUE
gRNA_606	Ccnb1ip1	5029.4/8714.3	3962.6/9027.4	6871.9	6495	-0.081367	6789300	1409700	0.31744	0.37545	0.62455	0.75091	0.99613	FALSE
gRNA_608	Ccnb1ip1	1536.1/1953.1	1947.6/1851.2	1744.6	1899.4	0.12259	86958	247170	0.3114	0.62217	0.37783	0.75566	0.99613	TRUE
gRNA_607	Ccnb1ip1	2544.6/4203.8	2526.7/4047.1	3374.2	3286.9	-0.037818	1376600	571190	0.11555	0.454	0.546	0.90801	0.99812	FALSE
gRNA_5546	Cd2bp2	408.07/2719.7	601.49/1436	1563.9	1018.7	-0.61786	2671900	215130	1.177	0.1196	0.8804	0.2392	0.99613	FALSE
gRNA_5548	Cd2bp2	719.95/690.45	1423.1/493.27	705.2	958.17	0.44171	434.89	78277	0.90417	0.81597	0.18403	0.36806	0.99613	TRUE
gRNA_5550	Cd2bp2	1834.8/702.48	2119.7/976.38	1268.7	1548	0.28691	641120	164950	0.68783	0.754	0.246	0.492	0.99613	TRUE
gRNA_5547	Cd2bp2	139.91/510.07	120.73/358.05	324.99	239.39	-0.43947	68511	29291	0.55931	0.28798	0.71202	0.57595	0.99613	FALSE
gRNA_5549	Cd2bp2	3104.2/1762.7	3266/1915.9	2433.5	2591	0.090448	899820	377150	0.25648	0.60119	0.39881	0.79761	0.99613	TRUE
gRNA_615	Cdc45	4659.2/7560.9	5298.1/14169	6110.1	9733.5	0.67168	4209900	1214200	3.2883	0.9995	0.00050405	0.0010081	0.031737	TRUE
gRNA_613	Cdc45	524.66/536.13	867.52/1052.6	530.39	960.04	0.85482	65.803	54530	1.8399	0.96672	0.033277	0.066554	0.68016	TRUE
gRNA_612	Cdc45	125.33/0	295.94/0	62.667	147.97	1.2264	7854.4	3634.8	1.4149	0.90766	0.092337	0.18467	0.9535	TRUE
gRNA_611	Cdc45	2690.3/2352	1393.2/2389.5	2521.1	1891.3	-0.41447	57248	394490	1.0028	0.15797	0.84203	0.31594	0.99613	FALSE
gRNA_614	Cdc45	639.79/1203.5	917.73/1510.3	921.66	1214	0.39709	158900	109950	0.88165	0.8105	0.1895	0.379	0.99613	TRUE
gRNA_616	Cdc73	83.071/929.96	37.393/628.49	506.51	332.94	-0.60386	358610	51434	0.79958	0.21198	0.78802	0.42395	0.99613	FALSE
gRNA_617	Cdc73	136.99/367.77	367.52/301.55	252.38	334.53	0.40513	26630	21254	0.56348	0.70097	0.29903	0.59805	0.99613	TRUE
gRNA_618	Cdc73	2337.6/1202.5	2168.8/1891.2	1770.1	2030	0.19755	644230	251770	0.51798	0.6977	0.3023	0.6046	0.99613	TRUE
gRNA_619	Cdc73	874.43/1560.3	909.18/1337.6	1217.4	1123.4	-0.11579	235200	156530	0.2391	0.40551	0.59449	0.81103	0.99613	FALSE
gRNA_620	Cdc73	8279.4/7067.9	8333.3/6519.8	7673.6	7426.5	-0.047212	733860	1621800	0.19402	0.42308	0.57692	0.84616	0.99613	FALSE
gRNA_625	Cdca5	77.241/154.32	111.11/349.79	115.78	230.45	0.98689	2971	7912.9	1.2891	0.89077	0.10923	0.21846	0.99269	TRUE
gRNA_624	Cdca5	6056.9/11225	5340.8/8403.3	8640.7	6872.1	-0.33037	13353000	1885800	1.288	0.098877	0.90112	0.19775	0.97082	FALSE
gRNA_623	Cdca5	18.946/616.3	80.128/903.37	317.62	491.75	0.62901	178410	28451	1.0323	0.8444	0.1556	0.31121	0.99613	TRUE
gRNA_622	Cdca5	919.61/1749.7	951.92/2242.9	1334.6	1597.4	0.25909	344510	175920	0.62646	0.7343	0.2657	0.5314	0.99613	TRUE
gRNA_621	Cdca5	2471.7/2088.4	2774.6/2190.8	2280.1	2482.7	0.12278	73467	347220	0.34388	0.63451	0.36549	0.73097	0.99613	TRUE
gRNA_628	Cdca8	2337.6/547.15	3334.4/654.52	1442.4	1994.5	0.46725	1602900	194140	1.2529	0.89483	0.10517	0.21034	0.98728	TRUE
gRNA_626	Cdca8	1240.2/1545.3	1145.3/989.71	1392.7	1067.5	-0.38337	46519	185700	0.75634	0.22472	0.77528	0.44945	0.99613	FALSE
gRNA_629	Cdca8	27.69/1426	161.32/1581.4	726.85	871.35	0.26128	977640	81339	0.50668	0.69214	0.30786	0.61571	0.99613	TRUE
gRNA_627	Cdca8	36.434/39.082	60.897/1.9045	37.758	31.401	-0.25848	3.5054	1913.4	0.50165	0.30796	0.69204	0.61591	0.99613	FALSE
gRNA_630	Cdca8	3432.1/6763.2	3726.5/6081.1	5097.7	4903.8	-0.055933	5548100	964660	0.19741	0.42175	0.57825	0.8435	0.99613	FALSE
gRNA_631	Cdk2	1616.2/3512.4	1067.3/838.62	2564.3	952.96	-1.4271	1797700	403090	2.5397	0.0055479	0.99445	0.011096	0.22973	FALSE
gRNA_633	Cdk2	1205.3/2325.9	2635.7/2102.6	1765.6	2369.1	0.42401	627920	250950	1.2048	0.88584	0.11416	0.22832	0.99613	TRUE
gRNA_635	Cdk2	1037.7/582.23	606.84/517.39	809.94	562.11	-0.52617	103710	93318	0.82241	0.20542	0.79458	0.41084	0.99613	FALSE
gRNA_634	Cdk2	960.41/1169.5	457.26/1175.7	1064.9	816.49	-0.38285	21851	132080	0.68766	0.24583	0.75417	0.49167	0.99613	FALSE
gRNA_632	Cdk2	785.53/1232.6	662.39/910.99	1009.1	786.69	-0.35874	99934	123350	0.63775	0.26182	0.73818	0.52363	0.99613	FALSE
gRNA_636	Cdk9	107.85/84.177	259.61/106.02	96.012	182.82	0.92203	280.11	6241.1	1.0988	0.8469	0.1531	0.3062	0.99613	TRUE
gRNA_640	Cdk9	308.96/265.56	379.27/511.04	287.26	445.16	0.63017	942.02	25047	0.99769	0.83505	0.16495	0.3299	0.99613	TRUE
gRNA_639	Cdk9	466.36/396.84	404.91/789.1	431.6	597.01	0.46713	2416.9	41981	0.8073	0.7865	0.2135	0.427	0.99613	TRUE
gRNA_638	Cdk9	67.039/153.32	179.49/123.79	110.18	151.64	0.45722	3722.4	7430.8	0.48095	0.64946	0.35054	0.70108	0.99613	TRUE
gRNA_637	Cdk9	51.008/572.2	236.11/536.44	311.61	386.27	0.30901	135820	27770	0.44807	0.66257	0.33743	0.67485	0.99613	TRUE
gRNA_645	Cdkn2a	3523.9/2887.1	2768.2/1665.2	3205.5	2216.7	-0.53196	202800	535170	1.3517	0.088228	0.91177	0.17646	0.94475	FALSE
gRNA_644	Cdkn2a	4424.6/5618.8	3019.2/4958.1	5021.7	3988.6	-0.33221	713080	946430	1.0619	0.14414	0.85586	0.28828	0.99613	FALSE
gRNA_643	Cdkn2a	15906/10369	11770/11216	13137	11493	-0.19287	15329000	3211000	0.91748	0.17945	0.82055	0.35889	0.99613	FALSE
gRNA_641	Cdkn2a	2779.2/2272.8	2069.4/2193.4	2526	2131.4	-0.24495	128240	395460	0.62756	0.26514	0.73486	0.53029	0.99613	FALSE
gRNA_642	Cdkn2a	5462.3/6697.1	6024.6/6274.1	6079.7	6149.3	0.016429	762410	1206600	0.063401	0.52528	0.47472	0.94945	0.99812	TRUE
gRNA_648	Cdt1	1563.8/5253.1	2107.9/3183.7	3408.4	2645.8	-0.36527	6805400	578550	1.0026	0.15802	0.84198	0.31604	0.99613	FALSE
gRNA_647	Cdt1	823.42/1494.1	720.08/1124.9	1158.8	922.51	-0.32866	224940	147030	0.61898	0.26797	0.73203	0.53593	0.99613	FALSE
gRNA_649	Cdt1	651.45/932.96	753.2/534.53	792.21	643.87	-0.29869	39625	90732	0.50084	0.30824	0.69176	0.61649	0.99613	FALSE
gRNA_646	Cdt1	629.59/1383.9	948.71/1301.4	1006.8	1125.1	0.16015	284500	122990	0.33736	0.63132	0.36868	0.73735	0.99613	TRUE
gRNA_650	Cdt1	1413.7/2314.9	1367.5/2038.5	1864.3	1703	-0.13047	406090	268900	0.31128	0.37779	0.62221	0.75559	0.99613	FALSE
gRNA_652	Cdx2	3808.1/5298.2	3153.8/3854.7	4553.1	3504.3	-0.37765	1110100	835720	1.1473	0.12562	0.87438	0.25124	0.99613	FALSE
gRNA_653	Cdx2	1810.1/5413.4	2572.6/3624.9	3611.7	3098.8	-0.22092	6492000	622720	0.65003	0.25784	0.74216	0.51567	0.99613	FALSE
gRNA_651	Cdx2	3376.7/4699.9	2622.9/4623.5	4038.3	3623.2	-0.15646	875360	717590	0.49007	0.31204	0.68796	0.62409	0.99613	FALSE
gRNA_655	Cdx2	12959/12199	11505/12406	12579	11956	-0.073303	289060	3038600	0.35752	0.36035	0.63965	0.7207	0.99613	FALSE
gRNA_654	Cdx2	1574/701.48	1234/1121.1	1137.7	1177.5	0.04959	380620	143650	0.10507	0.54122	0.45878	0.91755	0.99812	TRUE
gRNA_660	Cdyl	12700/14251	9066.2/12941	13475	11004	-0.29231	1203400	3316300	1.3572	0.087354	0.91265	0.17471	0.94475	FALSE
gRNA_658	Cdyl	6491.2/5572.7	5481.8/3979.8	6031.9	4730.8	-0.35047	421760	1194500	1.1905	0.11693	0.88307	0.23386	0.99613	FALSE
gRNA_657	Cdyl	6842.4/7586	5412.4/7640.3	7214.2	6526.3	-0.14455	276450	1499500	0.56174	0.28715	0.71285	0.57429	0.99613	FALSE
gRNA_656	Cdyl	3448.2/7104	3832.3/5804.3	5276.1	4818.3	-0.13092	6682400	1007700	0.45602	0.32419	0.67581	0.64838	0.99613	FALSE
gRNA_659	Cdyl	2554.8/4335.1	2361.1/3892.2	3445	3126.6	-0.13983	1584800	586440	0.41567	0.33882	0.66118	0.67765	0.99613	FALSE
gRNA_663	Cdyl2	5310.7/5977.6	5683.7/4787.9	5644.1	5235.8	-0.10831	222370	1097900	0.38968	0.34839	0.65161	0.69678	0.99613	FALSE
gRNA_664	Cdyl2	5491.4/5648.9	5654.9/6164.3	5570.1	5909.6	0.085325	12401	1079600	0.32668	0.62804	0.37196	0.74391	0.99613	TRUE
gRNA_662	Cdyl2	2857.9/3569.5	3277.8/3565.2	3213.7	3421.5	0.09036	253180	536910	0.28357	0.61163	0.38837	0.77674	0.99613	TRUE
gRNA_665	Cdyl2	11295/9337.7	9463.6/10839	10316	10151	-0.023224	1915000	2361900	0.1072	0.45731	0.54269	0.91463	0.99812	FALSE
gRNA_661	Cdyl2	8581/8369.6	9273.5/7825.6	8475.3	8549.5	0.012577	22352	1840000	0.054713	0.52182	0.47818	0.95637	0.99812	TRUE
gRNA_668	Cecr2	4730.7/7111	2678.4/3726.5	5920.8	3202.4	-0.88641	2832900	1166700	2.5167	0.0059226	0.99408	0.011845	0.23973	FALSE
gRNA_666	Cecr2	2428/2229.7	1308.8/960.51	2328.8	1134.6	-1.0367	19662	356680	2.0005	0.022725	0.97727	0.045451	0.54751	FALSE
gRNA_669	Cecr2	5045.4/4300.1	2638.9/3259.2	4672.7	2949.1	-0.66383	277810	863700	1.8547	0.031818	0.96818	0.063637	0.67102	FALSE
gRNA_670	Cecr2	3107.1/7701.2	2400.6/4810.2	5404.2	3605.4	-0.58378	10553000	1038900	1.7648	0.038801	0.9612	0.077602	0.72728	FALSE
gRNA_667	Cecr2	5800.4/6586.9	4449.8/4787.3	6193.6	4618.5	-0.42327	309290	1235400	1.4171	0.078224	0.92178	0.15645	0.93743	FALSE
gRNA_671	Cenpa	377.46/98.207	570.51/107.29	237.83	338.9	0.5091	38992	19712	0.71983	0.75304	0.24696	0.49392	0.99613	TRUE
gRNA_675	Cenpa	6652.9/4690.9	5366.4/7472	5671.9	6419.2	0.17854	1924800	1104700	0.71102	0.76146	0.23854	0.47707	0.99613	TRUE
gRNA_673	Cenpa	2639.3/1343.8	2446.6/796.08	1991.6	1621.3	-0.29657	839140	292420	0.68495	0.24669	0.75331	0.49338	0.99613	FALSE
gRNA_672	Cenpa	1492.4/1628.4	1834.4/1897.5	1560.4	1866	0.25786	9257.7	214520	0.65974	0.74519	0.25481	0.50961	0.99613	TRUE
gRNA_674	Cenpa	1476.3/1099.3	1474.4/1618.8	1287.8	1546.6	0.26398	71069	168120	0.63112	0.7358	0.2642	0.52841	0.99613	TRUE
gRNA_678	Cenpb	8818.6/12235	15813/12129	10527	13971	0.40836	5835000	2423300	2.2126	0.98654	0.013461	0.026923	0.39848	TRUE
gRNA_676	Cenpb	5090.6/5470.5	3807.7/5693.2	5280.6	4750.4	-0.1526	72158	1008800	0.5278	0.29882	0.70118	0.59764	0.99613	FALSE
gRNA_677	Cenpb	5430.2/3619.6	4673.1/3699.8	4524.9	4186.4	-0.11214	1639100	829140	0.37171	0.35506	0.64494	0.71011	0.99613	FALSE
gRNA_679	Cenpb	7397.7/7848.5	8125/7860.5	7623.1	7992.8	0.068309	101640	1608300	0.2915	0.61466	0.38534	0.77067	0.99613	TRUE
gRNA_680	Cenpb	2512.5/5708	2332.3/5833.5	4110.3	4082.9	-0.0096418	5105600	733860	0.031968	0.48725	0.51275	0.9745	0.99812	FALSE
gRNA_682	Cenpc1	1253.3/1809.8	1251.1/2727.3	1531.6	1989.2	0.37692	154830	209510	0.9997	0.84121	0.15879	0.31758	0.99613	TRUE
gRNA_683	Cenpc1	941.47/1062.2	819.44/757.36	1001.9	788.4	-0.34528	7292.6	122230	0.61513	0.26924	0.73076	0.53847	0.99613	FALSE
gRNA_684	Cenpc1	4367.8/3647.7	4833.3/3856.6	4007.7	4345	0.11654	259260	710690	0.40005	0.65544	0.34456	0.68912	0.99613	TRUE
gRNA_685	Cenpc1	814.67/1459.1	1054.5/1439.2	1136.9	1246.8	0.13308	207620	143510	0.29025	0.61367	0.38633	0.77266	0.99613	TRUE
gRNA_681	Cenpc1	386.21/1323.8	478.63/1324.9	855	901.77	0.07675	439530	99955	0.14794	0.55729	0.44271	0.88542	0.99759	TRUE
gRNA_688	Cenpe	0/333.7	11.752/170.14	166.85	90.944	-0.86835	55679	12575	0.86281	0.19412	0.80588	0.38824	0.99613	FALSE
gRNA_687	Cenpe	1161.5/580.22	785.25/510.41	870.88	647.83	-0.42628	168960	102320	0.70518	0.24035	0.75965	0.4807	0.99613	FALSE
gRNA_689	Cenpe	5307.8/5058.6	4494.6/4717.5	5183.2	4606.1	-0.17028	31032	985260	0.58146	0.28047	0.71953	0.56093	0.99613	FALSE
gRNA_690	Cenpe	3806.7/1424	3329/2472.7	2615.3	2900.9	0.14943	2838600	413300	0.44414	0.67152	0.32848	0.65696	0.99613	TRUE
gRNA_686	Cenpe	80.156/300.63	58.76/309.17	190.39	183.96	-0.049312	24305	14866	0.13532	0.44618	0.55382	0.89236	0.9981	FALSE
gRNA_691	Cenpf	8788/9552.1	7845.1/6109.7	9170.1	6977.4	-0.3942	291930	2033700	1.5376	0.062077	0.93792	0.12415	0.89244	FALSE
gRNA_695	Cenpf	4842.9/4077.6	5795.9/4890.8	4460.2	5343.3	0.26057	292830	814110	0.97876	0.83615	0.16385	0.3277	0.99613	TRUE
gRNA_694	Cenpf	6014.6/4147.7	4930.5/4070.6	5081.2	4500.6	-0.17502	1742600	960690	0.59237	0.2768	0.7232	0.5536	0.99613	FALSE
gRNA_692	Cenpf	3911.6/4501.5	5271.3/4158.2	4206.5	4714.8	0.16451	173970	755760	0.5846	0.72059	0.27941	0.55881	0.99613	TRUE
gRNA_693	Cenpf	8669.9/10890	7454/11419	9779.9	9436.4	-0.05158	2464100	2207000	0.23123	0.40857	0.59143	0.81714	0.99613	FALSE
gRNA_696	Cenph	2610.2/2797.9	1663.5/2100	2704	1881.7	-0.5228	17620	431180	1.2523	0.10522	0.89478	0.21044	0.98728	FALSE
gRNA_697	Cenph	8.7443/593.25	49.145/775.13	301	412.14	0.4521	170820	26576	0.68178	0.74401	0.25599	0.51198	0.99613	TRUE
gRNA_699	Cenph	3507.9/5765.1	3284.2/5676.7	4636.5	4480.4	-0.049392	2547500	855200	0.16878	0.43298	0.56702	0.86597	0.99613	FALSE
gRNA_700	Cenph	488.22/1075.3	666.66/839.25	781.74	752.96	-0.054052	172310	89214	0.1024	0.45922	0.54078	0.91844	0.99812	FALSE
gRNA_698	Cenph	3433.6/1616.4	3627.1/1390.3	2525	2508.7	-0.0093318	1651100	395260	0.025943	0.48965	0.51035	0.9793	0.99812	FALSE
gRNA_703	Cenpi	278.36/367.77	178.42/142.84	323.07	160.63	-1.0036	3997.5	29071	1.0558	0.14554	0.85446	0.29108	0.99613	FALSE
gRNA_701	Cenpi	1741.6/1648.5	1864.3/2228.3	1695	2046.3	0.27156	4333.7	238290	0.7196	0.76405	0.23595	0.47189	0.99613	TRUE
gRNA_704	Cenpi	2027.2/2682.6	1393.2/2523.5	2354.9	1958.3	-0.26595	214800	361760	0.65952	0.25478	0.74522	0.50956	0.99613	FALSE
gRNA_705	Cenpi	450.33/296.62	440.17/156.17	373.48	298.17	-0.32391	11813	34943	0.44499	0.32816	0.67184	0.65633	0.99613	FALSE
gRNA_702	Cenpi	1658.5/2476.2	2160.2/2407.9	2067.4	2284.1	0.14377	334330	306620	0.39141	0.65222	0.34778	0.69556	0.99613	TRUE
gRNA_706	Cenpk	759.29/1268.7	866.45/1981.3	1014	1423.9	0.48939	129730	124110	1.1635	0.87745	0.12255	0.24511	0.99613	TRUE
gRNA_709	Cenpk	1004.1/2730.7	1090.8/1770.6	1867.4	1430.7	-0.38412	1490600	269480	0.84182	0.19995	0.80005	0.39989	0.99613	FALSE
gRNA_710	Cenpk	10419/11756	7925.2/11707	11087	9816.1	-0.17567	893700	2588400	0.79011	0.21473	0.78527	0.42946	0.99613	FALSE
gRNA_707	Cenpk	5280.1/8537	5650.6/8910.6	6908.5	7280.6	0.075667	5303600	1419200	0.31231	0.6226	0.3774	0.7548	0.99613	TRUE
gRNA_708	Cenpk	134.08/691.46	306.62/410.1	412.77	358.36	-0.20338	155330	39671	0.30409	0.38053	0.61947	0.76106	0.99613	FALSE
gRNA_713	Cenpl	211.32/177.37	446.58/292.66	194.35	369.62	0.9239	576.19	15259	1.4189	0.91725	0.082748	0.1655	0.94443	TRUE
gRNA_711	Cenpl	1278.1/4337.1	1156/3118.3	2807.6	2137.1	-0.3935	4678800	452270	0.99703	0.15937	0.84063	0.31875	0.99613	FALSE
gRNA_714	Cenpl	364.34/1267.7	477.56/603.09	816.01	540.33	-0.59384	408000	94206	0.9103	0.18133	0.81867	0.36267	0.99613	FALSE
gRNA_715	Cenpl	4592.2/11092	5139.9/8688.4	7842.3	6914.2	-0.18169	21126000	1667200	0.7188	0.23613	0.76387	0.47226	0.99613	FALSE
gRNA_712	Cenpl	3878.1/5534.6	3781/5086.9	4706.4	4434	-0.086001	1372100	871600	0.29179	0.38522	0.61478	0.77045	0.99613	FALSE
gRNA_720	Cenpm	1062.4/805.7	1074.8/1458.9	934.06	1266.8	0.43921	32956	111830	0.99505	0.83973	0.16027	0.32055	0.99613	TRUE
gRNA_719	Cenpm	546.52/712.5	519.23/318.69	629.51	418.96	-0.58627	13775	67773	0.83058	0.20311	0.79689	0.40621	0.99613	FALSE
gRNA_716	Cenpm	2353.7/642.35	1825.8/629.76	1498	1227.8	-0.28676	1464300	203690	0.59968	0.27436	0.72564	0.54872	0.99613	FALSE
gRNA_718	Cenpm	387.66/62.131	450.85/65.388	224.9	258.12	0.19796	52986	18363	0.24518	0.57629	0.42371	0.84741	0.99613	TRUE
gRNA_717	Cenpm	1028.9/550.16	1101.5/563.1	789.53	832.3	0.076001	114600	90344	0.14227	0.55465	0.44535	0.89071	0.9981	TRUE
gRNA_723	Cenpn	2500.9/2193.6	1779.9/2089.9	2347.2	1934.9	-0.27858	47200	360270	0.6871	0.24601	0.75399	0.49202	0.99613	FALSE
gRNA_724	Cenpn	389.12/459.97	550.21/540.25	424.54	545.23	0.3602	2509.7	41112	0.5952	0.71905	0.28095	0.5619	0.99613	TRUE
gRNA_725	Cenpn	392.04/502.06	398.5/396.77	447.05	397.64	-0.16857	6052.4	43896	0.26145	0.39687	0.60313	0.79375	0.99613	FALSE
gRNA_721	Cenpn	1361.2/267.56	1295.9/205.69	814.38	750.81	-0.1171	598010	93967	0.21328	0.41556	0.58444	0.83111	0.99613	FALSE
gRNA_722	Cenpn	597.53/98.207	634.61/83.164	347.87	358.89	0.044876	124660	31931	0.061683	0.51201	0.48799	0.97598	0.99812	TRUE
gRNA_728	Cenpo	3558.9/1494.1	4517.1/2338.7	2526.5	3427.9	0.44002	2131600	395560	1.4332	0.92409	0.075907	0.15181	0.9332	TRUE
gRNA_730	Cenpo	1641/1698.6	2009.6/2380.6	1669.8	2195.1	0.39443	1656.9	233800	1.0865	0.86132	0.13868	0.27735	0.99613	TRUE
gRNA_726	Cenpo	171.97/217.46	284.19/271.08	194.71	277.63	0.50961	1034.5	15295	0.67044	0.73333	0.26667	0.53335	0.99613	TRUE
gRNA_729	Cenpo	889/787.66	833.33/594.21	838.33	713.77	-0.23176	5135.2	97489	0.40542	0.34259	0.65741	0.68517	0.99613	FALSE
gRNA_727	Cenpo	2471.7/3738.9	1933.8/4375.9	3105.3	3154.8	0.02283	802840	514010	0.069109	0.52755	0.47245	0.94491	0.99812	TRUE
gRNA_734	Cenpp	1476.3/2978.3	2534.2/3181.2	2227.3	2857.7	0.3594	1127900	337050	1.0858	0.86121	0.13879	0.27758	0.99613	TRUE
gRNA_735	Cenpp	2553.3/1819.8	2661.3/2442.2	2186.6	2551.8	0.22273	269010	329250	0.63643	0.73773	0.26227	0.52453	0.99613	TRUE
gRNA_733	Cenpp	1157.2/786.66	1679.5/564.37	971.91	1121.9	0.20689	68636	117610	0.43744	0.66834	0.33166	0.66332	0.99613	TRUE
gRNA_731	Cenpp	4233.7/874.84	4395.3/1244.9	2554.3	2820.1	0.14278	5640900	401080	0.41975	0.66266	0.33734	0.67468	0.99613	TRUE
gRNA_732	Cenpp	211.32/196.41	132.48/232.35	203.87	182.41	-0.15958	111.1	16213	0.25254	0.40031	0.59969	0.80063	0.99613	FALSE
gRNA_736	Cenpq	979.36/483.02	1865.4/541.52	731.19	1203.4	0.71809	123180	81956	1.6496	0.95023	0.049773	0.099547	0.81584	TRUE
gRNA_740	Cenpq	2073.9/827.74	1545.9/787.83	1450.8	1166.9	-0.31394	776390	195580	0.64317	0.26006	0.73994	0.52011	0.99613	FALSE
gRNA_737	Cenpq	1979.1/949	1737.2/1501.4	1464.1	1619.3	0.14528	530580	197850	0.34897	0.63626	0.36374	0.72748	0.99613	TRUE
gRNA_739	Cenpq	2400.3/2863	2852.6/2747.6	2631.7	2800.1	0.08945	107060	416580	0.26091	0.60291	0.39709	0.79418	0.99613	TRUE
gRNA_738	Cenpq	11022/9236.4	11353/8540.5	10129	9946.5	-0.026273	1594400	2307700	0.12034	0.45211	0.54789	0.90421	0.9981	FALSE
gRNA_741	Cenpt	2747.2/2774.8	2907/3457.3	2761	3182.2	0.20476	383.11	442750	0.63298	0.73662	0.26338	0.52676	0.99613	TRUE
gRNA_744	Cenpt	6145.8/7381.5	5848.3/6326.1	6763.7	6087.2	-0.152	763560	1381500	0.57551	0.28247	0.71753	0.56495	0.99613	FALSE
gRNA_742	Cenpt	2104.5/2551.4	1563/3285.9	2327.9	2424.5	0.058608	99866	356500	0.16172	0.56421	0.43579	0.87157	0.99613	TRUE
gRNA_745	Cenpt	937.09/1572.3	1215.8/1418.9	1254.7	1317.3	0.070221	201750	162650	0.1553	0.5613	0.4387	0.8774	0.99625	TRUE
gRNA_743	Cenpt	1922.3/2751.8	1596.1/2936.1	2337	2266.1	-0.044429	344040	358280	0.11852	0.45283	0.54717	0.90565	0.9981	FALSE
gRNA_747	Cenpu	17.489/2138.5	72.649/816.4	1078	444.52	-1.2761	2249300	134140	1.7473	0.040294	0.95971	0.080587	0.73882	FALSE
gRNA_750	Cenpu	3525.4/2665.6	3848.3/3810.9	3095.5	3829.6	0.30693	369620	511950	1.026	0.84755	0.15245	0.3049	0.99613	TRUE
gRNA_746	Cenpu	1642.5/1504.2	1324.8/1073.5	1573.3	1199.1	-0.39152	9563.5	216780	0.80463	0.21052	0.78948	0.42103	0.99613	FALSE
gRNA_749	Cenpu	4032.6/4910.3	5028.8/2948.2	4471.5	3988.5	-0.16486	385240	816720	0.5344	0.29653	0.70347	0.59307	0.99613	FALSE
gRNA_748	Cenpu	3780.4/1255.6	3948.7/1064	2518	2506.3	-0.0067149	3187300	393880	0.018677	0.49255	0.50745	0.9851	0.99812	FALSE
gRNA_752	Cenpv	4334.2/4196.8	2316.2/3849	4265.5	3082.6	-0.46844	9441	769250	1.3487	0.088713	0.91129	0.17743	0.94475	FALSE
gRNA_751	Cenpv	3975.7/4028.5	2628.2/3521.4	4002.1	3074.8	-0.38015	1391.2	709420	1.1009	0.13546	0.86454	0.27092	0.99613	FALSE
gRNA_753	Cenpv	9770.3/9318.6	9316.2/7512	9544.4	8414.1	-0.18183	102000	2139800	0.77272	0.21984	0.78016	0.43969	0.99613	FALSE
gRNA_754	Cenpv	13769/14276	12475/12890	14023	12683	-0.14487	128390	3488400	0.71735	0.23658	0.76342	0.47316	0.99613	FALSE
gRNA_755	Cenpv	2636.4/3194.7	2162.4/3129.1	2915.6	2645.7	-0.14005	155860	474460	0.39173	0.34763	0.65237	0.69526	0.99613	FALSE
gRNA_760	Cenpw	1437/3204.7	1748.9/4425.4	2320.9	3087.2	0.41148	1562500	355130	1.2859	0.90076	0.099239	0.19848	0.97117	TRUE
gRNA_758	Cenpw	380.38/276.58	539.53/531.99	328.48	535.76	0.70409	5386.6	29691	1.203	0.88217	0.11783	0.23566	0.99613	TRUE
gRNA_757	Cenpw	4710.2/1289.7	4442.3/1130	3000	2786.2	-0.10664	5850000	491970	0.30488	0.38023	0.61977	0.76046	0.99613	FALSE
gRNA_756	Cenpw	342.48/10.021	379.27/6.9832	176.25	193.13	0.1312	55266	13480	0.14534	0.52729	0.47271	0.94542	0.99812	TRUE
gRNA_759	Cenpw	170.51/537.13	319.44/363.13	353.82	341.28	-0.051898	67204	32626	0.10354	0.45877	0.54123	0.91753	0.99812	FALSE
gRNA_764	Cfdp1	940.01/1919	1231.8/3132.3	1429.5	2182.1	0.60981	479250	191940	1.7177	0.95705	0.042953	0.085905	0.76576	TRUE
gRNA_761	Cfdp1	2025.8/300.63	1570.5/1383.9	1163.2	1477.2	0.34453	1488000	147740	0.81699	0.79278	0.20722	0.41444	0.99613	TRUE
gRNA_763	Cfdp1	534.86/421.89	393.16/302.82	478.37	347.99	-0.45797	6381.1	47836	0.62806	0.26498	0.73502	0.52997	0.99613	FALSE
gRNA_762	Cfdp1	2890/3652.7	3364.3/3395.1	3271.3	3379.7	0.047003	290860	549160	0.14624	0.55813	0.44187	0.88374	0.99693	TRUE
gRNA_765	Cfdp1	2719.5/2177.6	1814.1/3065.6	2448.5	2439.9	-0.0051133	146820	380120	0.014102	0.49437	0.50563	0.98875	0.99812	FALSE
gRNA_767	Chaf1a	6393.5/6507.7	4855.8/5665.3	6450.6	5260.5	-0.29418	6518	1300800	1.0434	0.14837	0.85163	0.29674	0.99613	FALSE
gRNA_766	Chaf1a	5973.8/6562.8	5307.7/8969.6	6268.3	7138.6	0.18755	173470	1254300	0.77711	0.78145	0.21855	0.4371	0.99613	TRUE
gRNA_769	Chaf1a	722.86/542.14	850.42/600.56	632.5	725.49	0.1976	16330	68182	0.35612	0.63632	0.36368	0.72736	0.99613	TRUE
gRNA_770	Chaf1a	2015.6/4293	2524.6/3391.3	3154.3	2957.9	-0.0927	2593500	524330	0.27119	0.39312	0.60688	0.78624	0.99613	FALSE
gRNA_768	Chaf1a	3873.7/1670.5	3967.9/1543.9	2772.1	2755.9	-0.0084457	2427000	445010	0.024285	0.49031	0.50969	0.98062	0.99812	FALSE
gRNA_775	Chaf1b	4.3721/0	104.7/0	2.1861	52.35	4.0656	9.5578	52.276	6.9381	1	3.2106e-12	6.4213e-12	7.3474e-10	TRUE
gRNA_771	Chaf1b	1447.2/9.019	485.04/43.804	728.1	264.42	-1.4578	1034200	81517	1.6741	0.047056	0.95294	0.094111	0.80289	FALSE
gRNA_774	Chaf1b	1842.1/1025.2	2319.4/1154.1	1433.6	1736.8	0.27656	333720	192650	0.69066	0.75498	0.24502	0.49004	0.99613	TRUE
gRNA_772	Chaf1b	1135.3/1522.2	1235/1884.2	1328.8	1559.6	0.23096	74848	174930	0.55198	0.7093	0.2907	0.58139	0.99613	TRUE
gRNA_773	Chaf1b	397.86/75.158	362.18/116.81	236.51	239.49	0.018005	52070	19574	0.021319	0.48509	0.51491	0.97019	0.99812	TRUE
gRNA_780	Champ1	7807.2/6954.6	4940.2/3838.9	7380.9	4389.5	-0.74961	363410	1543600	2.4077	0.0080266	0.99197	0.016053	0.28939	FALSE
gRNA_778	Champ1	338.11/1394.9	461.54/545.96	866.52	503.75	-0.78134	558440	101670	1.1516	0.12474	0.87526	0.24947	0.99613	FALSE
gRNA_777	Champ1	370.17/132.28	260.68/74.911	251.23	167.8	-0.57943	28297	21131	0.66948	0.25159	0.74841	0.50319	0.99613	FALSE
gRNA_776	Champ1	2959.9/2158.5	2742.5/2826.9	2559.2	2784.7	0.12177	321120	402080	0.35559	0.63892	0.36108	0.72217	0.99613	TRUE
gRNA_779	Champ1	513/2836	321.58/2868.2	1674.5	1594.9	-0.070221	2698100	234630	0.16472	0.43458	0.56542	0.86916	0.99613	FALSE
gRNA_784	Chd1	1463.2/4373.2	1246.8/2460.6	2918.2	1853.7	-0.65438	4234000	475010	1.5446	0.061219	0.93878	0.12244	0.89169	FALSE
gRNA_783	Chd1	2508.1/2656.6	1687/1910.2	2582.4	1798.6	-0.52159	11018	406700	1.2291	0.10951	0.89049	0.21902	0.99269	FALSE
gRNA_782	Chd1	744.72/631.33	652.78/230.45	688.02	441.61	-0.63852	6428.9	75866	0.91394	0.18037	0.81963	0.36075	0.99613	FALSE
gRNA_781	Chd1	918.15/1832.9	1016/1029.7	1375.5	1022.9	-0.42699	418350	182780	0.82664	0.20422	0.79578	0.40844	0.99613	FALSE
gRNA_785	Chd1	1673.1/1904	2042.7/1562.3	1788.5	1802.5	0.011235	26666	255100	0.027699	0.51095	0.48905	0.9781	0.99812	TRUE
gRNA_790	Chd1l	4099.6/1192.5	3136.7/1105.9	2646.1	2121.3	-0.31875	4225600	419480	0.81027	0.20889	0.79111	0.41779	0.99613	FALSE
gRNA_787	Chd1l	3999/4857.2	4178.4/3689	4428.1	3933.7	-0.17076	368230	806680	0.55048	0.29099	0.70901	0.58199	0.99613	FALSE
gRNA_788	Chd1l	5369/5050.6	4278.8/5217.7	5209.8	4748.3	-0.1338	50675	991690	0.46346	0.32152	0.67848	0.64303	0.99613	FALSE
gRNA_786	Chd1l	3395.7/6315.3	3286.3/7019.4	4855.5	5152.8	0.085735	4262000	906820	0.31226	0.62258	0.37742	0.75484	0.99613	TRUE
gRNA_789	Chd1l	6956.1/4130.7	6304.5/4355.6	5543.4	5330	-0.05661	3991400	1073000	0.20596	0.41841	0.58159	0.83682	0.99613	FALSE
gRNA_795	Chd2	6577.2/5131.8	3792.7/5342.1	5854.5	4567.4	-0.35809	1044500	1150100	1.2001	0.11504	0.88496	0.23009	0.99613	FALSE
gRNA_792	Chd2	3340.3/3246.8	2211.5/2724.7	3293.6	2468.1	-0.41609	4369.2	553910	1.1091	0.13369	0.86631	0.26738	0.99613	FALSE
gRNA_793	Chd2	3110/3830.1	3437/4238.2	3470.1	3837.6	0.14519	259210	591870	0.4777	0.68357	0.31643	0.63287	0.99613	TRUE
gRNA_794	Chd2	1429.7/946.99	1032/1119.9	1188.3	1075.9	-0.14321	116500	151810	0.2903	0.38579	0.61421	0.77159	0.99613	FALSE
gRNA_791	Chd2	944.38/855.8	983.97/751.01	900.09	867.49	-0.053163	3923.2	106690	0.1038	0.45866	0.54134	0.91733	0.99812	FALSE
gRNA_797	Chd3	2875.4/3668.7	2575.8/5703.4	3272.1	4139.6	0.3392	314670	549320	1.1705	0.8791	0.1209	0.24179	0.99613	TRUE
gRNA_796	Chd3	7241.7/3499.4	6523.5/2129.2	5370.5	4326.4	-0.31185	7002600	1030700	1.0285	0.15186	0.84814	0.30371	0.99613	FALSE
gRNA_800	Chd3	6572.8/7925.7	6182.7/6835.9	7249.2	6509.3	-0.1553	915170	1508700	0.60241	0.27345	0.72655	0.5469	0.99613	FALSE
gRNA_799	Chd3	2011.2/2236.7	2003.2/1916.6	2123.9	1959.9	-0.11592	25431	317320	0.29138	0.38538	0.61462	0.77076	0.99613	FALSE
gRNA_798	Chd3	2279.3/2872	2264.9/3083.4	2575.7	2674.2	0.054112	175650	405360	0.15468	0.56145	0.43855	0.8771	0.99625	TRUE
gRNA_803	Chd4	530.49/759.6	1040.6/1926.1	645.04	1483.3	1.2001	26246	69902	3.1707	0.99923	0.000766	0.001532	0.046745	TRUE
gRNA_805	Chd4	875.88/516.09	1568.4/591.03	695.99	1079.7	0.63277	64728	76982	1.383	0.91616	0.083843	0.16769	0.9445	TRUE
gRNA_801	Chd4	839.45/786.66	1248.9/1215.7	813.05	1232.3	0.59935	1393.6	93773	1.3691	0.91418	0.085817	0.17163	0.9447	TRUE
gRNA_804	Chd4	237.55/94.198	200.85/9.5225	165.88	105.19	-0.65215	10275	12482	0.70216	0.24129	0.75871	0.48258	0.99613	FALSE
gRNA_802	Chd4	64.125/1840.9	122.86/1564.9	952.5	843.87	-0.17451	1578400	114640	0.32491	0.37263	0.62737	0.74525	0.99613	FALSE
gRNA_810	Chd5	11827/6102.8	7882.5/6035.4	8964.7	6958.9	-0.36535	16381000	1976000	1.4269	0.076804	0.9232	0.15361	0.9332	FALSE
gRNA_809	Chd5	14902/8455.8	10907/8245.9	11679	9576.5	-0.2863	20775000	2765100	1.2643	0.10307	0.89693	0.20613	0.98513	FALSE
gRNA_807	Chd5	6148.7/6731.2	5085.5/5385.3	6439.9	5235.4	-0.2987	169640	1298100	1.0572	0.1452	0.8548	0.29041	0.99613	FALSE
gRNA_806	Chd5	2352.2/2065.3	2195.5/1616.3	2208.8	1905.9	-0.21267	41145	333500	0.52461	0.29993	0.70007	0.59986	0.99613	FALSE
gRNA_808	Chd5	9378.2/7768.4	9148.5/6971.8	8573.3	8060.1	-0.089037	1295900	1867100	0.37556	0.35362	0.64638	0.70724	0.99613	FALSE
gRNA_814	Chd6	2280.8/621.31	967.95/544.05	1451.1	756	-0.93973	1377000	195620	1.5757	0.057547	0.94245	0.11509	0.87493	FALSE
gRNA_815	Chd6	1995.2/4369.2	1101.5/3284	3182.2	2192.7	-0.53707	2818000	530220	1.3588	0.0871	0.9129	0.1742	0.94475	FALSE
gRNA_812	Chd6	7249/5703	4317.3/5564.3	6476	4940.8	-0.39029	1195100	1307300	1.3427	0.089691	0.91031	0.17938	0.94475	FALSE
gRNA_813	Chd6	855.48/1770.7	858.97/2289.9	1313.1	1574.4	0.26165	418840	172320	0.62948	0.73528	0.26472	0.52945	0.99613	TRUE
gRNA_811	Chd6	6231.8/8935.8	7463.6/6959.7	7583.8	7211.7	-0.072572	3656000	1597700	0.29438	0.38423	0.61577	0.76847	0.99613	FALSE
gRNA_818	Chd7	4214.7/4460.4	6694.4/4249	4337.6	5471.7	0.33503	30171	785780	1.2794	0.89962	0.10038	0.20075	0.97724	TRUE
gRNA_817	Chd7	5106.7/3348	5521.3/4169	4227.4	4845.2	0.19675	1546400	760510	0.70843	0.76066	0.23934	0.47868	0.99613	TRUE
gRNA_819	Chd7	3846/4183.8	4087.6/3028.8	4014.9	3558.2	-0.17418	57049	712310	0.54115	0.2942	0.7058	0.58841	0.99613	FALSE
gRNA_816	Chd7	8282.3/7892.6	7456.2/10021	8087.4	8738.5	0.11169	75923	1733700	0.49448	0.68952	0.31048	0.62097	0.99613	TRUE
gRNA_820	Chd7	5842.6/5441.5	6690.1/5057.1	5642	5873.6	0.058024	80473	1097300	0.22107	0.58748	0.41252	0.82504	0.99613	TRUE
gRNA_821	Chd8	1703.7/2257.8	747.86/1586.5	1980.7	1167.2	-0.76251	153500	290400	1.5106	0.065449	0.93455	0.1309	0.89839	FALSE
gRNA_823	Chd8	690.8/369.78	1221.1/523.74	530.29	872.44	0.71722	51527	54517	1.4654	0.92776	0.072239	0.14448	0.92738	TRUE
gRNA_822	Chd8	1377.2/955.01	2128.2/1203.6	1166.1	1665.9	0.51424	89132	148210	1.2983	0.90278	0.09722	0.19444	0.96552	TRUE
gRNA_824	Chd8	1706.6/942.98	2257.5/1095.7	1324.8	1676.6	0.33955	291550	174270	0.84275	0.80017	0.19983	0.39967	0.99613	TRUE
gRNA_825	Chd8	2439.7/2024.3	2875/2202.2	2232	2538.6	0.18566	86275	337950	0.52751	0.70106	0.29894	0.59787	0.99613	TRUE
gRNA_827	Chd9	4764.2/4138.7	11222/4468.6	4451.4	7845.4	0.81743	195600	812080	3.7662	0.99992	8.2865e-05	0.00016573	0.0065739	TRUE
gRNA_829	Chd9	6750.6/2687.7	4175.2/1716.6	4719.1	2945.9	-0.67963	8253700	874600	1.8961	0.028974	0.97103	0.057948	0.63768	FALSE
gRNA_826	Chd9	9542.9/12785	8728.6/10684	11164	9706.1	-0.20186	5255300	2611200	0.90214	0.18349	0.81651	0.36698	0.99613	FALSE
gRNA_828	Chd9	4598/2027.3	4042.7/1807.4	3312.6	2925	-0.17947	3304400	557980	0.5189	0.30192	0.69808	0.60383	0.99613	FALSE
gRNA_830	Chd9	3461.3/1985.2	3281/1939.4	2723.2	2610.2	-0.061135	1089400	435070	0.17139	0.43196	0.56804	0.86392	0.99613	FALSE
gRNA_832	Chek1	123.88/10.021	147.44/130.78	66.949	139.11	1.044	6481.6	3952.3	1.1478	0.85344	0.14656	0.29311	0.99613	TRUE
gRNA_831	Chek1	575.66/96.202	909.18/156.17	335.93	532.68	0.6635	114940	30548	1.1257	0.86619	0.13381	0.26761	0.99613	TRUE
gRNA_833	Chek1	7.2869/37.078	29.914/0	22.182	14.957	-0.53883	443.76	975.87	0.76219	0.22297	0.77703	0.44594	0.99613	FALSE
gRNA_834	Chek1	97.644/1961.1	90.812/1479.2	1029.4	784.99	-0.3906	1736300	126510	0.69168	0.24457	0.75543	0.48914	0.99613	FALSE
gRNA_835	Chek1	714.12/1470.1	1197.6/937.65	1092.1	1067.6	-0.032644	285750	136380	0.068279	0.47278	0.52722	0.94556	0.99812	FALSE
gRNA_839	Chmp1a	1896.1/2340.9	1267.1/4674.3	2118.5	2970.7	0.48757	98958	316280	1.5153	0.93515	0.06485	0.1297	0.89631	TRUE
gRNA_840	Chmp1a	1638.1/919.94	2565.2/1104.6	1279	1834.9	0.52032	257880	166660	1.3616	0.91327	0.086733	0.17347	0.94475	TRUE
gRNA_838	Chmp1a	2764.6/6165	2318.4/7564.1	4464.8	4941.2	0.14624	5781100	815180	0.52766	0.70113	0.29887	0.59774	0.99613	TRUE
gRNA_837	Chmp1a	3755.7/3690.8	2622.9/4388.6	3723.2	3505.7	-0.086807	2105.9	647240	0.27033	0.39345	0.60655	0.78691	0.99613	FALSE
gRNA_836	Chmp1a	4924.5/5222	5004.3/5531.3	5073.2	5267.8	0.054281	44255	958790	0.19869	0.57875	0.42125	0.8425	0.99613	TRUE
gRNA_5503	Chmp1b	11949/16195	11174/12301	14072	11738	-0.26167	9014400	3504000	1.2471	0.10619	0.89381	0.21237	0.98892	FALSE
gRNA_5501	Chmp1b	2309.9/2968.2	3570.5/3278.9	2639.1	3424.7	0.37581	216680	418080	1.215	0.88782	0.11218	0.22436	0.99613	TRUE
gRNA_5504	Chmp1b	4133.1/6283.2	3942.3/5599.9	5208.2	4771.1	-0.12643	2311500	991290	0.439	0.33033	0.66967	0.66066	0.99613	FALSE
gRNA_5502	Chmp1b	4192.9/7320.4	4189.1/6801.6	5756.6	5495.4	-0.067002	4890700	1125700	0.24626	0.40274	0.59726	0.80548	0.99613	FALSE
gRNA_5505	Chmp1b	2737/5258.1	3057.7/4741.6	3997.5	3899.6	-0.035754	3178000	708390	0.11629	0.45371	0.54629	0.90742	0.99812	FALSE
gRNA_844	Chmp2a	499.88/249.53	608.97/457.72	374.7	533.34	0.50818	31339	35088	0.84691	0.79686	0.20314	0.40628	0.99613	TRUE
gRNA_841	Chmp2a	2473.2/532.12	1570.5/755.46	1502.6	1163	-0.3694	1883800	204490	0.75227	0.22594	0.77406	0.45189	0.99613	FALSE
gRNA_845	Chmp2a	2168.6/1200.5	1904.9/908.45	1684.6	1406.7	-0.2599	468560	236420	0.57205	0.28365	0.71635	0.56729	0.99613	FALSE
gRNA_842	Chmp2a	34.977/253.53	10.684/199.34	144.26	105.01	-0.45438	23883	10457	0.53959	0.29474	0.70526	0.58948	0.99613	FALSE
gRNA_843	Chmp2a	666.02/1046.2	835.47/706.57	856.11	771.02	-0.15085	72268	100120	0.27431	0.39192	0.60808	0.78384	0.99613	FALSE
gRNA_5431	Chmp2b	8215.2/6525.7	4755.3/5599.3	7370.5	5177.3	-0.50948	1427200	1540900	1.7668	0.038628	0.96137	0.077256	0.72728	FALSE
gRNA_5434	Chmp2b	2866.7/5879.4	2226.5/4963.1	4373	3594.8	-0.28264	4538200	793950	0.87336	0.19123	0.80877	0.38246	0.99613	FALSE
gRNA_5433	Chmp2b	2704.9/4362.2	3443.4/4082	3533.5	3762.7	0.090622	1373300	605650	0.29444	0.61579	0.38421	0.76843	0.99613	TRUE
gRNA_5432	Chmp2b	3669.7/3014.3	3912.4/2439.7	3342	3176	-0.073471	214730	564270	0.22097	0.41256	0.58744	0.82511	0.99613	FALSE
gRNA_5435	Chmp2b	8419.3/9058.1	8419.8/8791.2	8738.7	8605.5	-0.022148	204020	1912900	0.096267	0.46165	0.53835	0.92331	0.99812	FALSE
gRNA_5647	Chmp4b	5874.7/3015.3	14008/3637	4445	8822.7	0.98888	4087900	810590	4.8624	1	5.7999e-07	1.16e-06	7.9332e-05	TRUE
gRNA_5649	Chmp4b	807.39/4154.7	989.31/1765.5	2481.1	1377.4	-0.84855	5602400	386550	1.7756	0.037903	0.9621	0.075807	0.71824	FALSE
gRNA_5648	Chmp4b	2164.2/3393.1	1269.2/3402.1	2778.7	2335.7	-0.25047	755140	446350	0.66314	0.25362	0.74638	0.50724	0.99613	FALSE
gRNA_5650	Chmp4b	2406.1/2852	2257.5/2684.7	2629.1	2471.1	-0.089365	99400	416060	0.24494	0.40325	0.59675	0.8065	0.99613	FALSE
gRNA_5646	Chmp4b	1336.4/498.05	1410.3/495.17	917.23	952.71	0.054694	351430	109280	0.10733	0.54147	0.45853	0.91706	0.99812	TRUE
gRNA_5610	Chmp4c	4455.2/4113.7	3597.2/3320.2	4284.4	3458.7	-0.30879	58328	773580	0.93883	0.17391	0.82609	0.34782	0.99613	FALSE
gRNA_5608	Chmp4c	6587.4/6491.7	8094/6815	6539.5	7454.5	0.1889	4578.3	1323600	0.79528	0.78677	0.21323	0.42645	0.99613	TRUE
gRNA_5607	Chmp4c	1855.2/1937.1	1497.9/2774.2	1896.2	2136	0.17178	3348.4	274750	0.45765	0.67635	0.32365	0.6473	0.99613	TRUE
gRNA_5606	Chmp4c	8049.1/6511.7	8079/5930	7280.4	7004.5	-0.055725	1181800	1517000	0.224	0.41138	0.58862	0.82276	0.99613	FALSE
gRNA_5609	Chmp4c	3059/3663.7	2840.8/3988	3361.4	3414.4	0.022583	182810	568430	0.070359	0.52804	0.47196	0.94391	0.99812	TRUE
gRNA_847	Chmp5	467.82/3805	617.52/2902.5	2136.4	1760	-0.27948	5568400	319690	0.66593	0.25273	0.74727	0.50545	0.99613	FALSE
gRNA_849	Chmp5	3497.7/3854.1	3837.6/3098	3675.9	3467.8	-0.084059	63511	636810	0.2608	0.39712	0.60288	0.79425	0.99613	FALSE
gRNA_846	Chmp5	3178.5/1281.7	2788.5/1386.5	2230.1	2087.5	-0.095324	1799000	337590	0.24561	0.40299	0.59701	0.80598	0.99613	FALSE
gRNA_848	Chmp5	5638.6/6887.5	5956.2/6234.7	6263	6095.5	-0.039126	779870	1253000	0.14973	0.44049	0.55951	0.88098	0.99693	FALSE
gRNA_850	Chmp5	701/319.67	849.36/164.42	510.34	506.89	-0.0097579	72705	51927	0.031265	0.48753	0.51247	0.97506	0.99812	FALSE
gRNA_853	Chmp6	1607.5/565.19	942.3/441.21	1086.3	691.76	-0.65038	543190	135460	1.0782	0.14048	0.85952	0.28097	0.99613	FALSE
gRNA_851	Chmp6	362.89/702.48	422.01/478.67	532.68	450.34	-0.24178	57661	54829	0.37144	0.35515	0.64485	0.71031	0.99613	FALSE
gRNA_852	Chmp6	174.89/343.72	306.62/257.74	259.3	282.18	0.12154	14253	21996	0.15426	0.54292	0.45708	0.91415	0.99812	TRUE
gRNA_855	Chmp6	129.71/1366.9	105.77/1306.5	748.29	706.13	-0.083551	765300	84397	0.15223	0.4395	0.5605	0.879	0.99693	FALSE
gRNA_854	Chmp6	1527.3/1878	1368.6/1915.9	1702.6	1642.3	-0.052062	61467	239650	0.1237	0.45078	0.54922	0.90156	0.9981	FALSE
gRNA_858	Chmp7	616.47/542.14	892.09/1198.6	579.31	1045.3	0.85045	2762.5	60989	1.887	0.97014	0.02986	0.059721	0.64891	TRUE
gRNA_856	Chmp7	1495.3/1159.4	1631.4/2034.7	1327.4	1833	0.46537	56391	174700	1.2098	0.88674	0.11326	0.22651	0.99613	TRUE
gRNA_860	Chmp7	3748.4/4213.9	3242.5/3248.5	3981.1	3245.5	-0.29466	108340	704700	0.87632	0.19043	0.80957	0.38085	0.99613	FALSE
gRNA_859	Chmp7	2753/1740.7	2083.3/1876.6	2246.8	1980	-0.18234	512400	340810	0.45726	0.32374	0.67626	0.64749	0.99613	FALSE
gRNA_857	Chmp7	1305.8/5112.8	1516/5325.6	3209.3	3420.8	0.092066	7246400	535970	0.28896	0.61369	0.38631	0.77262	0.99613	TRUE
gRNA_862	Chrac1	2327.4/5487.6	1989.3/3820.4	3907.5	2904.9	-0.42764	4993200	688190	1.2086	0.11341	0.88659	0.22682	0.99613	FALSE
gRNA_861	Chrac1	5545.3/3919.2	3240.4/4003.9	4732.3	3622.1	-0.3856	1322100	877700	1.185	0.11801	0.88199	0.23603	0.99613	FALSE
gRNA_863	Chrac1	1967.5/5984.6	1379.3/5907.8	3976	3643.5	-0.12596	8068700	703560	0.39641	0.3459	0.6541	0.6918	0.99613	FALSE
gRNA_865	Chrac1	6224.5/4033.5	6997.8/2684.1	5129	4841	-0.083361	2400200	972190	0.29211	0.3851	0.6149	0.77021	0.99613	FALSE
gRNA_864	Chrac1	833.62/4009.4	1041.7/4056	2421.5	2548.8	0.073878	5042900	374810	0.20791	0.58233	0.41767	0.83533	0.99613	TRUE
gRNA_868	Chtf18	5265.5/2522.3	7217.9/4222.9	3893.9	5720.4	0.55478	3762600	685150	2.2066	0.98633	0.01367	0.02734	0.40194	TRUE
gRNA_866	Chtf18	7152.8/3855.1	9834.4/4963.1	5504	7398.8	0.42674	5437400	1063300	1.8375	0.96693	0.033069	0.066137	0.67997	TRUE
gRNA_867	Chtf18	1232.9/752.58	1740.4/1147.1	992.76	1443.8	0.53986	115370	120830	1.2975	0.90256	0.097444	0.19489	0.96552	TRUE
gRNA_869	Chtf18	9490.5/7236.2	8115.4/5646.9	8363.3	6881.1	-0.2814	2540800	1809200	1.102	0.13523	0.86477	0.27047	0.99613	FALSE
gRNA_870	Chtf18	1085.7/2322.9	1192.3/2315.2	1704.3	1753.8	0.041245	765260	239950	0.10096	0.5401	0.4599	0.91981	0.99812	TRUE
gRNA_871	Chtop	1697.8/875.84	3067.3/2905.6	1286.8	2986.5	1.214	337840	167960	4.1472	0.99998	1.6844e-05	3.3688e-05	0.0015908	TRUE
gRNA_872	Chtop	957.5/356.75	1322.6/665.94	657.12	994.29	0.59676	180450	71568	1.2603	0.89549	0.10451	0.20901	0.98728	TRUE
gRNA_874	Chtop	1254.8/3068.5	844.01/2370.5	2161.6	1607.2	-0.4273	1644700	324480	0.97348	0.16516	0.83484	0.33032	0.99613	FALSE
gRNA_875	Chtop	394.95/109.23	341.88/63.484	252.09	202.68	-0.31334	40818	21223	0.41339	0.33966	0.66034	0.67932	0.99613	FALSE
gRNA_873	Chtop	6307.5/4776.1	6324.8/5181.5	5541.8	5753.1	0.053989	1172700	1072600	0.20407	0.58085	0.41915	0.8383	0.99613	TRUE
gRNA_878	Cir1	1696.4/1372.9	2086.5/1726.8	1534.6	1906.6	0.31295	52326	210040	0.81171	0.79144	0.20856	0.41713	0.99613	TRUE
gRNA_877	Cir1	1995.2/1543.2	1847.2/1112.2	1769.2	1479.7	-0.25761	102110	251610	0.57755	0.28179	0.71821	0.56357	0.99613	FALSE
gRNA_879	Cir1	1831.9/3177.7	1536.3/2776.8	2504.8	2156.5	-0.21588	905540	391250	0.55684	0.28882	0.71118	0.57764	0.99613	FALSE
gRNA_876	Cir1	517.37/898.89	723.29/860.84	708.13	792.06	0.16138	72780	78690	0.2992	0.61538	0.38462	0.76924	0.99613	TRUE
gRNA_880	Cir1	1849.4/3276.9	2554.5/2656.8	2563.2	2605.6	0.023704	1018900	402860	0.066925	0.52667	0.47333	0.94667	0.99812	TRUE
gRNA_884	Cited1	3949.5/1528.2	2908.1/1583.9	2738.9	2246	-0.28609	2931300	438250	0.74452	0.22828	0.77172	0.45656	0.99613	FALSE
gRNA_883	Cited1	3468.6/5082.7	3512.8/5558.6	4275.6	4535.7	0.085174	1302700	771560	0.2961	0.61642	0.38358	0.76716	0.99613	TRUE
gRNA_881	Cited1	1843.6/4661.8	2406/3755.1	3252.7	3080.5	-0.078441	3971200	545190	0.2332	0.4078	0.5922	0.8156	0.99613	FALSE
gRNA_885	Cited1	3633.2/2973.3	2596.1/3716.3	3303.3	3156.2	-0.065661	217790	555970	0.19717	0.42185	0.57815	0.84369	0.99613	FALSE
gRNA_882	Cited1	2919.1/4456.4	3977.6/3504.3	3687.8	3740.9	0.020646	1181600	639420	0.06649	0.52651	0.47349	0.94699	0.99812	TRUE
gRNA_890	Cited2	6023.3/2541.3	4770.3/5478.6	4282.3	5124.5	0.25894	6062200	773100	0.95775	0.8309	0.1691	0.33819	0.99613	TRUE
gRNA_889	Cited2	4877.8/3441.2	5553.4/3992.5	4159.5	4772.9	0.19841	1031900	745050	0.71064	0.76134	0.23866	0.47731	0.99613	TRUE
gRNA_887	Cited2	211.32/673.42	238.25/871.63	442.37	554.94	0.32642	106770	43314	0.54089	0.70069	0.29931	0.59863	0.99613	TRUE
gRNA_886	Cited2	3268.9/2254.7	3408.1/2364.1	2761.8	2886.1	0.063487	514260	442920	0.18676	0.57407	0.42593	0.85186	0.99613	TRUE
gRNA_888	Cited2	6752/6887.5	7225.4/6462.6	6819.8	6844	0.0051201	9174.6	1396100	0.020523	0.50819	0.49181	0.98363	0.99812	TRUE
gRNA_894	Cited4	7527.4/9333.6	6907/7110.2	8430.5	7008.6	-0.26646	1631300	1827700	1.0518	0.14645	0.85355	0.2929	0.99613	FALSE
gRNA_895	Cited4	8430.9/7798.4	8247.8/5805.6	8114.7	7026.7	-0.20766	200040	1741100	0.82452	0.20482	0.79518	0.40964	0.99613	FALSE
gRNA_891	Cited4	11357/6532.8	9373.9/6303.3	8945.1	7838.6	-0.19047	11638000	1970500	0.78822	0.21529	0.78471	0.43057	0.99613	FALSE
gRNA_893	Cited4	7077/7291.3	5096.1/7985	7184.2	6540.6	-0.13539	22965	1491600	0.52701	0.29909	0.70091	0.59818	0.99613	FALSE
gRNA_892	Cited4	5151.8/2714.7	5396.3/3000.9	3933.3	4198.6	0.094158	2969800	693960	0.31851	0.62495	0.37505	0.7501	0.99613	TRUE
gRNA_898	Clasp1	2789.4/3692.8	2234/2259.4	3241.1	2246.7	-0.52849	408020	542720	1.3499	0.088528	0.91147	0.17706	0.94475	FALSE
gRNA_900	Clasp1	1748.9/2033.3	1934.8/3212.3	1891.1	2573.5	0.44435	40449	273810	1.3043	0.90391	0.096088	0.19218	0.9621	TRUE
gRNA_896	Clasp1	1649.8/4310.1	1501.1/2882.2	2979.9	2191.6	-0.44311	3538600	487800	1.1287	0.12951	0.87049	0.25901	0.99613	FALSE
gRNA_897	Clasp1	2949.7/2435.1	2588.7/1537.6	2692.4	2063.1	-0.38392	132410	428830	0.96106	0.16826	0.83174	0.33652	0.99613	FALSE
gRNA_899	Clasp1	2891.4/3165.7	2776.7/2251.1	3028.6	2513.9	-0.2686	37599	497930	0.72934	0.2329	0.7671	0.46579	0.99613	FALSE
gRNA_901	Clasp2	2069.5/1955.1	1438/956.06	2012.3	1197	-0.74888	6539.5	296290	1.4985	0.067	0.933	0.134	0.89839	FALSE
gRNA_903	Clasp2	972.07/707.49	771.36/442.48	839.78	606.92	-0.46784	35002	97703	0.75425	0.22535	0.77465	0.4507	0.99613	FALSE
gRNA_902	Clasp2	2263.3/1775.7	1457.3/2074	2019.5	1765.6	-0.19373	118860	297640	0.46557	0.32076	0.67924	0.64152	0.99613	FALSE
gRNA_905	Clasp2	1058.1/1636.4	1213.7/1869	1347.3	1541.3	0.19401	167270	178030	0.45994	0.67699	0.32301	0.64602	0.99613	TRUE
gRNA_904	Clasp2	1788.2/1036.2	1857.9/1071.6	1412.2	1464.8	0.052682	282770	188990	0.1209	0.54785	0.45215	0.9043	0.9981	TRUE
gRNA_909	Clock	6309/4357.2	6579/6196	5333.1	6387.5	0.26024	1904800	1021600	1.0432	0.85158	0.14842	0.29684	0.99613	TRUE
gRNA_908	Clock	1757.6/4808.1	1642.1/3571.6	3282.9	2606.8	-0.33254	4652800	551620	0.91022	0.18135	0.81865	0.3627	0.99613	FALSE
gRNA_907	Clock	2683/2541.3	3100.4/2956.4	2612.2	3028.4	0.21323	10037	412670	0.64794	0.74148	0.25852	0.51704	0.99613	TRUE
gRNA_910	Clock	1944.1/2769.8	2109/2792	2357	2450.5	0.056102	340880	362170	0.15537	0.56172	0.43828	0.87657	0.99625	TRUE
gRNA_906	Clock	1916.5/3734.9	1461.5/4312.4	2825.7	2887	0.030968	1653300	455960	0.090827	0.53618	0.46382	0.92764	0.99812	TRUE
gRNA_911	Clspn	2030.1/100.21	2568.4/137.12	1065.2	1352.7	0.34452	1862300	132120	0.79117	0.78521	0.21479	0.42957	0.99613	TRUE
gRNA_914	Clspn	1506.9/446.94	1653.8/600.56	976.94	1127.2	0.20621	561790	118390	0.43672	0.66809	0.33191	0.66382	0.99613	TRUE
gRNA_913	Clspn	2422.2/598.26	2214.7/507.87	1510.2	1361.3	-0.14966	1663300	205800	0.32897	0.37109	0.62891	0.74218	0.99613	FALSE
gRNA_915	Clspn	520.28/1193.5	426.28/1127.5	856.9	776.87	-0.14127	226620	100240	0.25805	0.39818	0.60182	0.79637	0.99613	FALSE
gRNA_912	Clspn	1539/3589.6	1927.3/3037.7	2564.3	2482.5	-0.046728	2102400	403080	0.12881	0.44875	0.55125	0.89751	0.9981	FALSE
gRNA_917	Coq3	3057.6/1414	8245.7/1863.2	2235.8	5054.5	1.1764	1350700	338680	4.8434	1	6.3819e-07	1.2764e-06	8.4383e-05	TRUE
gRNA_920	Coq3	3932/5237	4507.5/7682.8	4584.5	6095.1	0.41081	851530	843040	1.6452	0.95004	0.04996	0.099921	0.81666	TRUE
gRNA_916	Coq3	3764.4/4512.5	3228.6/3785.5	4138.5	3507.1	-0.23876	279820	740260	0.73384	0.23152	0.76848	0.46305	0.99613	FALSE
gRNA_918	Coq3	1451.5/1107.3	1369.7/1408.7	1279.4	1389.2	0.11863	59243	166730	0.26875	0.6056	0.3944	0.78881	0.99613	TRUE
gRNA_919	Coq3	2888.5/1961.1	2129.3/2613.6	2424.8	2371.4	-0.032103	430030	375450	0.087173	0.46527	0.53473	0.93053	0.99812	FALSE
gRNA_925	Cpsf1	970.61/442.93	585.47/269.17	706.77	427.32	-0.7246	139220	78499	1.0179	0.15435	0.84565	0.30871	0.99613	FALSE
gRNA_922	Cpsf1	113.68/390.82	116.45/224.73	252.25	170.59	-0.56157	38405	21240	0.65383	0.25661	0.74339	0.51322	0.99613	FALSE
gRNA_924	Cpsf1	2002.4/520.09	1643.2/431.05	1261.3	1037.1	-0.28206	1098700	163730	0.55588	0.28915	0.71085	0.57829	0.99613	FALSE
gRNA_921	Cpsf1	396.41/93.196	327.99/86.338	244.8	207.16	-0.23977	45968	20448	0.33512	0.36877	0.63123	0.73753	0.99613	FALSE
gRNA_923	Cpsf1	336.65/643.35	587.6/375.19	490	481.4	-0.025516	47032	49316	0.056695	0.47739	0.52261	0.95479	0.99812	FALSE
gRNA_927	Crb2	2897.3/3066.5	2455.1/6715.3	2981.9	4585.2	0.6206	14312	488200	2.2947	0.98912	0.010875	0.02175	0.34441	TRUE
gRNA_926	Crb2	2804/7323.4	2703/4806.3	5063.7	3754.7	-0.43141	10213000	956500	1.3385	0.09037	0.90963	0.18074	0.94542	FALSE
gRNA_930	Crb2	8104.5/5149.8	6050.2/5651.3	6627.2	5850.8	-0.17974	4365000	1346200	0.66916	0.2517	0.7483	0.50339	0.99613	FALSE
gRNA_929	Crb2	2130.7/3404.2	2540.6/3155.8	2767.4	2848.2	0.04148	810870	444060	0.12118	0.54822	0.45178	0.90356	0.9981	TRUE
gRNA_928	Crb2	5418.5/9687.4	6157/8911.8	7553	7534.4	-0.0035439	9111600	1589500	0.0147	0.49414	0.50586	0.98827	0.99812	FALSE
gRNA_934	Crebbp	4204.5/2656.6	2717.9/1882.3	3430.6	2300.1	-0.57653	1198100	583330	1.4801	0.069418	0.93058	0.13884	0.91351	FALSE
gRNA_931	Crebbp	4006.3/2432.1	2881.4/2184.5	3219.2	2532.9	-0.34578	1239100	538080	0.93561	0.17474	0.82526	0.34947	0.99613	FALSE
gRNA_935	Crebbp	1416.6/1767.7	1580.1/2262.6	1592.1	1921.3	0.27098	61653	220080	0.70171	0.75849	0.24151	0.48302	0.99613	TRUE
gRNA_933	Crebbp	7212.6/6843.4	4939.1/7511.4	7028	6225.2	-0.17496	68142	1450500	0.66654	0.25253	0.74747	0.50507	0.99613	FALSE
gRNA_932	Crebbp	1351/3125.6	1340.8/2839.6	2238.3	2090.2	-0.098697	1574600	339160	0.25434	0.39961	0.60039	0.79923	0.99613	FALSE
gRNA_938	Csnk1a1	1681.8/397.84	4945.5/612.62	1039.8	2779.1	1.4174	824300	128140	4.8586	1	5.9223e-07	1.1845e-06	8.0086e-05	TRUE
gRNA_940	Csnk1a1	7859.6/6052.7	6029.9/4468.6	6956.2	5249.3	-0.40612	1632500	1431700	1.4266	0.076852	0.92315	0.1537	0.9332	FALSE
gRNA_937	Csnk1a1	386.21/2106.4	487.18/2584.4	1246.3	1535.8	0.3011	1479600	161270	0.72084	0.76427	0.23573	0.47146	0.99613	TRUE
gRNA_939	Csnk1a1	715.57/854.8	556.62/598.65	785.19	577.64	-0.44221	9691.9	89713	0.70357	0.24085	0.75915	0.4817	0.99613	FALSE
gRNA_936	Csnk1a1	803.02/323.68	913.46/312.34	563.35	612.9	0.12141	114880	58865	0.20423	0.57663	0.42337	0.84674	0.99613	TRUE
gRNA_945	Csnk2a1	10002/11936	8039.5/9113.1	10969	8576.3	-0.35498	1870400	2553400	1.4974	0.067143	0.93286	0.13429	0.89839	FALSE
gRNA_942	Csnk2a1	2119/3026.4	1099.4/2451.7	2572.7	1775.5	-0.53477	411630	404760	1.2531	0.10508	0.89492	0.21017	0.98728	FALSE
gRNA_944	Csnk2a1	1399.1/1629.4	779.91/1181.4	1514.3	980.67	-0.62625	26530	206500	1.1761	0.11978	0.88022	0.23956	0.99613	FALSE
gRNA_941	Csnk2a1	6975/9186.3	6927.3/11753	8080.7	9340.3	0.20898	2445000	1731900	0.95719	0.83076	0.16924	0.33847	0.99613	TRUE
gRNA_943	Csnk2a1	2053.4/1791.8	2104.7/1749.6	1922.6	1927.2	0.0034022	34237	279630	0.0085887	0.50336	0.49664	0.99328	0.99914	TRUE
gRNA_950	Csrp2bp	6392.1/10206	7814.1/15201	8299.3	11508	0.47148	7274900	1791600	2.397	0.99173	0.008266	0.016532	0.29451	TRUE
gRNA_949	Csrp2bp	3161.1/2633.5	4505.3/3831.2	2897.3	4168.3	0.52459	139130	470690	1.8526	0.96803	0.031973	0.063946	0.67222	TRUE
gRNA_947	Csrp2bp	1394.7/1370.9	2294.9/1645.5	1382.8	1970.2	0.51043	283.85	184010	1.3693	0.91449	0.085509	0.17102	0.94455	TRUE
gRNA_946	Csrp2bp	303.13/420.89	310.9/678.01	362.01	494.45	0.44873	6932.7	33587	0.72266	0.75925	0.24075	0.4815	0.99613	TRUE
gRNA_948	Csrp2bp	1523/1578.3	1482.9/2140	1550.6	1811.5	0.22416	1532.4	212820	0.56538	0.71398	0.28602	0.57204	0.99613	TRUE
gRNA_953	Cstf3	932.72/177.37	1953/262.82	555.05	1107.9	0.99585	285280	57767	2.3002	0.98917	0.010831	0.021661	0.34441	TRUE
gRNA_951	Cstf3	1521.5/757.59	1923.1/1123.7	1139.5	1523.4	0.41848	291780	143940	1.0117	0.84394	0.15606	0.31212	0.99613	TRUE
gRNA_952	Cstf3	185.09/838.77	102.56/530.72	511.93	316.64	-0.69134	213650	52132	0.89258	0.18604	0.81396	0.37208	0.99613	FALSE
gRNA_955	Cstf3	2202.1/1937.1	2177.3/1521.1	2069.6	1849.2	-0.16236	35119	307040	0.39789	0.34536	0.65464	0.69071	0.99613	FALSE
gRNA_954	Cstf3	239.01/272.57	435.9/154.27	255.79	295.08	0.20539	563.26	21619	0.26721	0.58849	0.41151	0.82302	0.99613	TRUE
gRNA_956	Ctbp1	2737/2194.6	3737.2/6063.3	2465.8	4900.2	0.99051	147070	383530	3.931	0.99996	4.2296e-05	8.4591e-05	0.0035445	TRUE
gRNA_960	Ctbp1	11962/4545.6	13271/5853.8	8253.9	9562.6	0.2123	27503000	1779200	0.98115	0.83674	0.16326	0.32652	0.99613	TRUE
gRNA_957	Ctbp1	2400.3/3273.9	2139.9/2544.4	2837.1	2342.2	-0.27645	381580	458300	0.73109	0.23236	0.76764	0.46472	0.99613	FALSE
gRNA_959	Ctbp1	7122.2/5559.7	6474.3/7578	6341	7026.2	0.14802	1220700	1272800	0.60737	0.7282	0.2718	0.5436	0.99613	TRUE
gRNA_958	Ctbp1	7664.4/4014.4	7896.3/4214	5839.4	6055.2	0.052343	6660900	1146300	0.20155	0.57986	0.42014	0.84027	0.99613	TRUE
gRNA_961	Ctbp2	10136/10385	36546/32382	10260	34464	1.7479	30947	2345700	15.803	1	1.4805e-56	2.9609e-56	8.3893e-54	TRUE
gRNA_965	Ctbp2	11038/5720	41570/17395	8379.1	29483	1.8149	14141000	1813500	15.671	1	1.1944e-55	2.3888e-55	6.4606e-53	TRUE
gRNA_963	Ctbp2	4168.1/4654.8	18532/17530	4411.5	18031	2.0309	118440	802820	15.201	1	1.7544e-52	3.5087e-52	9.0769e-50	TRUE
gRNA_964	Ctbp2	4703/8004.8	16252/30616	6353.9	23434	1.8827	5451200	1276100	15.12	1	5.9835e-52	1.1967e-51	2.9668e-49	TRUE
gRNA_962	Ctbp2	6036.5/5371.3	22487/18420	5703.9	20453	1.8421	221220	1112600	13.983	1	9.8927e-45	1.9785e-44	4.3601e-42	TRUE
gRNA_969	Ctc1	902.12/137.29	1480.8/560.56	519.7	1020.7	0.97238	292480	53139	2.1732	0.98493	0.015066	0.030132	0.42686	TRUE
gRNA_968	Ctc1	2121.9/872.84	2433.8/1361.7	1497.4	1897.7	0.34163	780130	203590	0.88728	0.81245	0.18755	0.3751	0.99613	TRUE
gRNA_967	Ctc1	5994.2/3717.8	5414.5/2868.8	4856	4141.7	-0.22951	2590900	906950	0.7501	0.2266	0.7734	0.4532	0.99613	FALSE
gRNA_966	Ctc1	2795.3/2467.2	3072.6/2516.5	2631.2	2794.6	0.086858	53812	416490	0.2531	0.5999	0.4001	0.80021	0.99613	TRUE
gRNA_970	Ctc1	677.68/1304.7	837.6/1015.7	991.21	926.67	-0.097038	196610	120590	0.18903	0.42504	0.57496	0.85007	0.99613	FALSE
gRNA_972	Ctcf	185.09/224.47	595.08/317.42	204.78	456.25	1.1519	775.6	16305	1.9694	0.97414	0.025862	0.051724	0.59875	TRUE
gRNA_974	Ctcf	628.13/1597.4	1209.4/2017.5	1112.7	1613.5	0.53563	469710	139660	1.3398	0.90972	0.090279	0.18056	0.94542	TRUE
gRNA_971	Ctcf	1098.9/374.79	1517.1/488.82	736.83	1003	0.44434	262140	82759	0.92509	0.82161	0.17839	0.35678	0.99613	TRUE
gRNA_975	Ctcf	1062.4/540.14	1243.6/713.56	801.28	978.57	0.28804	136390	92054	0.58433	0.71934	0.28066	0.56132	0.99613	TRUE
gRNA_973	Ctcf	562.55/266.56	598.29/56.5	414.55	327.39	-0.33961	43804	39889	0.47233	0.31834	0.68166	0.63669	0.99613	FALSE
gRNA_980	Ctr9	1434.1/1268.7	743.59/918.61	1351.4	831.1	-0.70066	13677	178720	1.234	0.1086	0.8914	0.21721	0.99115	FALSE
gRNA_976	Ctr9	457.62/2423.1	489.31/1370	1440.4	929.65	-0.63113	1931600	193790	1.1624	0.12253	0.87747	0.24506	0.99613	FALSE
gRNA_977	Ctr9	1958.7/1232.6	1368.6/771.96	1595.7	1070.3	-0.57573	263630	220700	1.1197	0.13141	0.86859	0.26282	0.99613	FALSE
gRNA_978	Ctr9	584.41/923.94	190.17/766.25	754.18	478.21	-0.65616	57642	85240	0.9613	0.1682	0.8318	0.3364	0.99613	FALSE
gRNA_979	Ctr9	693.71/1332.8	521.37/1615	1013.3	1068.2	0.076098	204220	124000	0.15601	0.56111	0.43889	0.87779	0.99625	TRUE
gRNA_984	Cul1	1053.7/1029.2	1181.6/2261.9	1041.4	1721.8	0.72479	300.59	128390	1.8987	0.97115	0.028854	0.057708	0.63704	TRUE
gRNA_983	Cul1	5121.2/3695.8	6207.2/4819.7	4408.5	5513.5	0.3226	1016000	802140	1.2337	0.89135	0.10865	0.21731	0.99115	TRUE
gRNA_982	Cul1	2327.4/3762.9	2188/5502.8	3045.2	3845.4	0.33651	1030300	501400	1.1301	0.87078	0.12922	0.25844	0.99613	TRUE
gRNA_985	Cul1	4892.4/1865.9	5622.8/2150.2	3379.2	3886.5	0.20175	4579800	572250	0.67067	0.74878	0.25122	0.50243	0.99613	TRUE
gRNA_981	Cul1	769.5/206.43	744.66/133.95	487.97	439.3	-0.15124	158520	49056	0.24084	0.40484	0.59516	0.80968	0.99613	FALSE
gRNA_989	Cul2	415.35/444.94	447.65/609.44	430.14	528.55	0.29658	437.59	41801	0.48128	0.67917	0.32083	0.64167	0.99613	TRUE
gRNA_990	Cul2	1579.8/1109.3	1989.3/916.07	1344.6	1452.7	0.1115	110670	177580	0.25658	0.60096	0.39904	0.79807	0.99613	TRUE
gRNA_988	Cul2	8999.3/7807.4	8899.5/7559	8403.4	8229.3	-0.030201	710290	1820200	0.12905	0.44866	0.55134	0.89732	0.9981	FALSE
gRNA_986	Cul2	612.1/1183.5	808.76/1051.3	897.8	930.02	0.050825	163240	106350	0.098826	0.538	0.462	0.924	0.99812	TRUE
gRNA_987	Cul2	413.9/215.45	443.37/171.41	314.67	307.39	-0.033681	19690	28117	0.084025	0.46652	0.53348	0.93304	0.99812	FALSE
gRNA_993	Cul3	1267.9/783.65	2001.1/1335.7	1025.8	1668.4	0.70118	117260	125950	1.8107	0.96484	0.035164	0.070329	0.68938	TRUE
gRNA_995	Cul3	276.9/1518.2	261.75/1003.7	897.55	632.71	-0.50377	770400	106310	0.82045	0.20598	0.79402	0.41196	0.99613	FALSE
gRNA_991	Cul3	842.37/1187.5	803.42/1648.7	1014.9	1226	0.27238	59559	124260	0.59888	0.72483	0.27517	0.55035	0.99613	TRUE
gRNA_992	Cul3	1356.8/1371.9	1141/1969.9	1364.4	1555.5	0.18899	113.52	180900	0.44931	0.67318	0.32682	0.65364	0.99613	TRUE
gRNA_994	Cul3	988.1/348.73	586.54/525.01	668.42	555.77	-0.26582	204400	73133	0.42882	0.33403	0.66597	0.66806	0.99613	FALSE
gRNA_1000	Cul4a	7798.4/5508.6	6730.7/8996.3	6653.5	7863.5	0.24102	2621700	1353000	1.0402	0.85088	0.14912	0.29823	0.99613	TRUE
gRNA_998	Cul4a	3172.7/2102.4	2555.5/2128	2637.6	2341.8	-0.17155	572760	417770	0.45771	0.32358	0.67642	0.64716	0.99613	FALSE
gRNA_997	Cul4a	2461.5/5078.7	2603.6/5413.9	3770.1	4008.8	0.088527	3424800	657610	0.29429	0.61573	0.38427	0.76853	0.99613	TRUE
gRNA_996	Cul4a	6110.8/6901.5	7283.1/5259	6506.2	6271	-0.053093	312630	1315100	0.20503	0.41878	0.58122	0.83755	0.99613	FALSE
gRNA_999	Cul4a	14571/8246.4	14121/8965.8	11409	11543	0.016922	20000000	2684100	0.082168	0.53274	0.46726	0.93451	0.99812	TRUE
gRNA_1003	Cul4b	3082.4/2547.4	2915.6/3937.9	2814.9	3426.7	0.28368	143110	453750	0.90836	0.81815	0.18185	0.36369	0.99613	TRUE
gRNA_1001	Cul4b	3865/2073.4	3123.9/3329.1	2969.2	3226.5	0.11987	1604900	485560	0.3693	0.64404	0.35596	0.71191	0.99613	TRUE
gRNA_1002	Cul4b	64.125/0	72.649/0	32.062	36.325	0.17494	2056	1555.5	0.10807	0.42292	0.57708	0.84585	0.99613	TRUE
gRNA_1004	Cul4b	4361.9/4582.6	4291.7/4789.8	4472.3	4540.7	0.02191	24356	816910	0.075738	0.53019	0.46981	0.93963	0.99812	TRUE
gRNA_1005	Cul4b	3219.4/882.86	2701.9/1322.4	2051.1	2012.1	-0.027658	2729600	303560	0.070853	0.47176	0.52824	0.94351	0.99812	FALSE
gRNA_1006	Cul5	3475.8/5715	8742.5/9565.7	4595.4	9154.1	0.99406	2507000	845590	4.9574	1	3.5713e-07	7.1426e-07	5.1828e-05	TRUE
gRNA_1008	Cul5	17279/11228	27748/16946	14253	22347	0.64874	18308000	3561400	4.2887	0.99999	8.9852e-06	1.797e-05	0.00091388	TRUE
gRNA_1009	Cul5	8288.1/8267.4	11471/13304	8277.8	12388	0.58154	214.54	1785700	3.0756	0.99895	0.0010504	0.0021008	0.059734	TRUE
gRNA_1007	Cul5	13927/9994	18707/12841	11960	15774	0.39929	7733000	2850100	2.2592	0.98806	0.011937	0.023873	0.36693	TRUE
gRNA_1010	Cul5	983.73/3901.2	1225.4/6026.5	2442.5	3626	0.56983	4255800	378930	1.9226	0.97273	0.027267	0.054533	0.62041	TRUE
gRNA_1015	Cxxc1	820.5/1089.3	1348.3/2962.1	954.9	2155.2	1.1736	36124	115010	3.5394	0.9998	0.00020098	0.00040196	0.014495	TRUE
gRNA_1013	Cxxc1	301.68/381.8	492.52/797.35	341.74	644.94	0.91428	3210.1	31219	1.716	0.95574	0.044258	0.088516	0.7791	TRUE
gRNA_1014	Cxxc1	1040.6/1742.7	1154.9/2247.3	1391.6	1701.1	0.28953	246470	185510	0.71858	0.76366	0.23634	0.47269	0.99613	TRUE
gRNA_1012	Cxxc1	2040.3/444.94	1753.2/479.3	1242.6	1116.3	-0.15461	1272600	160670	0.31689	0.37566	0.62434	0.75132	0.99613	FALSE
gRNA_1011	Cxxc1	470.73/113.24	410.25/184.74	291.99	297.5	0.026881	63901	25571	0.034459	0.49667	0.50333	0.99333	0.99914	TRUE
gRNA_5488	Cyb5r3	11277/13460	12073/16285	12369	14179	0.19701	2383000	2974300	1.0495	0.85302	0.14698	0.29396	0.99613	TRUE
gRNA_5487	Cyb5r3	891.92/407.86	967.95/644.99	649.89	806.47	0.311	117160	70569	0.58943	0.7202	0.2798	0.55961	0.99613	TRUE
gRNA_5490	Cyb5r3	3974.3/2013.2	3656/1860.7	2993.8	2758.3	-0.11812	1922800	490680	0.3361	0.3684	0.6316	0.7368	0.99613	FALSE
gRNA_5489	Cyb5r3	2777.8/2287.8	3034.2/2399.7	2532.8	2716.9	0.10121	120030	396810	0.29232	0.61497	0.38503	0.77007	0.99613	TRUE
gRNA_5486	Cyb5r3	4790.4/5825.3	4392.1/5753.5	5307.8	5072.8	-0.065328	535460	1015400	0.23324	0.40779	0.59221	0.81558	0.99613	FALSE
gRNA_5720	D330045A20Rik	3679.9/3836.1	2993.6/3529.7	3758	3261.6	-0.2043	12198	654920	0.61333	0.26983	0.73017	0.53966	0.99613	FALSE
gRNA_5719	D330045A20Rik	6021.9/3866.1	5397.4/5314.2	4944	5355.8	0.1154	2323600	927870	0.42751	0.66549	0.33451	0.66901	0.99613	TRUE
gRNA_5717	D330045A20Rik	1750.3/1433	1870.7/1151	1591.7	1510.8	-0.075138	50338	220000	0.17282	0.4314	0.5686	0.86279	0.99613	FALSE
gRNA_5718	D330045A20Rik	4995.9/6335.3	4902.8/6736.2	5665.6	5819.5	0.038657	897050	1103200	0.14652	0.55824	0.44176	0.88351	0.99693	TRUE
gRNA_5716	D330045A20Rik	1404.9/2238.7	1290.6/2281	1821.8	1785.8	-0.028804	347610	261140	0.070752	0.4718	0.5282	0.94359	0.99812	FALSE
gRNA_1020	Dad1	1053.7/2480.2	726.49/1193.5	1767	959.99	-0.87948	1017500	251200	1.6119	0.053493	0.94651	0.10699	0.85032	FALSE
gRNA_1017	Dad1	21.861/19.04	134.61/0	20.45	67.307	1.671	3.9779	880.47	1.5791	0.92427	0.075734	0.15147	0.9332	TRUE
gRNA_1018	Dad1	1420.9/1105.3	2148.5/1058.3	1263.1	1603.4	0.34387	49807	164040	0.84008	0.79939	0.20061	0.40123	0.99613	TRUE
gRNA_1016	Dad1	42.264/8.0169	35.256/0	25.14	17.628	-0.4888	586.43	1143.4	0.71314	0.23788	0.76212	0.47576	0.99613	FALSE
gRNA_1019	Dad1	3663.9/4997.5	2902.8/4495.9	4330.7	3699.3	-0.22727	889330	784200	0.71294	0.23794	0.76206	0.47588	0.99613	FALSE
gRNA_1022	Dapk3	1269.4/1422	3003.2/1734.4	1345.7	2368.8	0.81534	11646	177770	2.4266	0.99237	0.0076267	0.015253	0.28175	TRUE
gRNA_1023	Dapk3	4557.2/4040.5	3333.3/3577.9	4298.9	3455.6	-0.31493	133500	776890	0.95669	0.16936	0.83064	0.33873	0.99613	FALSE
gRNA_1024	Dapk3	2713.6/9895.8	2740.4/7842.8	6304.7	5291.6	-0.2527	25792000	1263600	0.90132	0.18371	0.81629	0.36742	0.99613	FALSE
gRNA_1025	Dapk3	5379.2/5081.7	4514.9/5868.4	5230.4	5191.7	-0.010728	44250	996680	0.038822	0.48452	0.51548	0.96903	0.99812	FALSE
gRNA_1021	Dapk3	13393/15811	13627/15712	14602	14669	0.0066067	2923300	3672600	0.034976	0.51395	0.48605	0.9721	0.99812	TRUE
gRNA_1028	Daxx	1387.4/736.55	3602.6/3001.5	1062	3302	1.6357	211820	131620	6.1744	1	3.3261e-10	6.6523e-10	6.944e-08	TRUE
gRNA_1026	Daxx	2038.9/413.87	4208.3/1446.8	1226.4	2827.6	1.2045	1320300	158000	4.0282	0.99997	2.8133e-05	5.6267e-05	0.0024984	TRUE
gRNA_1029	Daxx	80.156/203.43	336.54/718.63	141.79	527.59	1.8882	7598	10231	3.8142	0.99993	7.4293e-05	0.00014859	0.0059482	TRUE
gRNA_1030	Daxx	1985/3025.4	2738.2/4171.5	2505.2	3454.9	0.46357	541230	391320	1.5182	0.93552	0.064484	0.12897	0.89541	TRUE
gRNA_1027	Daxx	7964.6/7060.9	9497.8/8137.3	7512.7	8817.6	0.23102	408350	1578700	1.0385	0.85048	0.14952	0.29903	0.99613	TRUE
gRNA_1032	Ddb1	94.73/9.019	135.68/119.98	51.874	127.83	1.2849	3673.2	2860.8	1.4202	0.90673	0.09327	0.18654	0.95847	TRUE
gRNA_1034	Ddb1	693.71/251.53	897.43/358.68	472.62	628.06	0.40946	97763	47107	0.71616	0.75951	0.24049	0.48097	0.99613	TRUE
gRNA_1031	Ddb1	1359.7/1204.5	917.73/1319.8	1282.1	1118.8	-0.19646	12043	167180	0.40106	0.34419	0.65581	0.68838	0.99613	FALSE
gRNA_1035	Ddb1	377.46/1923	445.51/1563	1150.3	1004.2	-0.19567	1194400	145660	0.38485	0.35017	0.64983	0.70035	0.99613	FALSE
gRNA_1033	Ddb1	147.2/307.65	153.85/297.1	227.42	225.47	-0.01235	12872	18624	0.077995	0.46892	0.53108	0.93783	0.99812	FALSE
gRNA_1040	Ddb2	5672.1/4496.5	3873.9/3528.4	5084.3	3701.2	-0.45796	691080	961440	1.4106	0.079183	0.92082	0.15837	0.93897	FALSE
gRNA_1037	Ddb2	7702.2/5807.2	6460.4/4090.2	6754.7	5275.3	-0.35657	1795600	1379200	1.2597	0.10389	0.89611	0.20778	0.98728	FALSE
gRNA_1039	Ddb2	19702/7151.1	17220/7064.5	13427	12142	-0.14506	78767000	3301100	0.70694	0.2398	0.7602	0.4796	0.99613	FALSE
gRNA_1036	Ddb2	1228.6/1513.2	1256.4/1029.7	1370.9	1143.1	-0.262	40503	182000	0.53536	0.2962	0.7038	0.5924	0.99613	FALSE
gRNA_1038	Ddb2	5290.3/3396.1	4622.8/3703.6	4343.2	4163.2	-0.061043	1793900	787090	0.20286	0.41962	0.58038	0.83924	0.99613	FALSE
gRNA_1045	Ddost	1963.1/2063.3	1801.3/1554.1	2013.2	1677.7	-0.26289	5025.4	296460	0.61649	0.26878	0.73122	0.53757	0.99613	FALSE
gRNA_1042	Ddost	0/19.04	23.504/15.871	9.52	19.688	0.97562	181.26	334.8	0.55567	0.58599	0.41401	0.82803	0.99613	TRUE
gRNA_1044	Ddost	1687.6/2781.9	1484/2514	2234.8	1999	-0.16079	598650	338480	0.40539	0.3426	0.6574	0.68519	0.99613	FALSE
gRNA_1043	Ddost	829.25/841.77	1087.6/693.88	835.51	890.74	0.092239	78.413	97073	0.17726	0.56877	0.43123	0.86246	0.99613	TRUE
gRNA_1041	Ddost	2046.2/3248.8	2013.9/3371.6	2647.5	2692.7	0.02444	723220	419770	0.06984	0.52783	0.47217	0.94434	0.99812	TRUE
gRNA_1048	Ddx11	102.02/331.7	288.46/722.44	216.86	505.45	1.217	26377	17534	2.1794	0.98457	0.015432	0.030865	0.43007	TRUE
gRNA_1050	Ddx11	594.61/1023.2	1016/1766.1	808.88	1391.1	0.78145	91824	93163	1.9074	0.97165	0.028349	0.056698	0.63175	TRUE
gRNA_1047	Ddx11	42.264/260.55	57.692/66.023	151.41	61.858	-1.2778	23824	11118	1.1154	0.13235	0.86765	0.26469	0.99613	FALSE
gRNA_1049	Ddx11	890.46/636.34	1339.7/788.47	763.4	1064.1	0.47859	32288	86565	1.022	0.84589	0.15411	0.30822	0.99613	TRUE
gRNA_1046	Ddx11	1117.8/1666.5	1505.3/1707.7	1392.2	1606.5	0.20648	150530	185600	0.49758	0.69042	0.30958	0.61916	0.99613	TRUE
gRNA_1052	Ddx17	3370.9/4860.2	4940.2/6293.1	4115.6	5616.6	0.44852	1109000	735070	1.7508	0.96001	0.03999	0.07998	0.73524	TRUE
gRNA_1051	Ddx17	4870.6/4780.1	3463.7/3514.5	4825.3	3489.1	-0.46767	4095.1	899670	1.4088	0.079448	0.92055	0.1589	0.93951	FALSE
gRNA_1055	Ddx17	12516/10822	10104/9196.9	11669	9650.2	-0.274	1435100	2762100	1.2146	0.11226	0.88774	0.22451	0.99613	FALSE
gRNA_1054	Ddx17	1222.7/2133.5	1286.3/1531.9	1678.1	1409.1	-0.25191	414730	235280	0.55519	0.28938	0.71062	0.57876	0.99613	FALSE
gRNA_1053	Ddx17	3904.3/3775.9	4016/2945.6	3840.1	3480.8	-0.14169	8239.6	673160	0.43794	0.33072	0.66928	0.66143	0.99613	FALSE
gRNA_1056	Ddx18	26.233/0	103.63/0	13.116	51.816	1.9036	344.08	502.03	1.7272	0.94164	0.058356	0.11671	0.87571	TRUE
gRNA_1060	Ddx18	1986.4/1250.6	1660.3/806.24	1618.5	1233.2	-0.39194	270680	224720	0.81362	0.20793	0.79207	0.41586	0.99613	FALSE
gRNA_1057	Ddx18	2416.3/1833.9	1901.7/1607.4	2125.1	1754.6	-0.27628	169640	317540	0.65776	0.25535	0.74465	0.51069	0.99613	FALSE
gRNA_1059	Ddx18	3735.3/5180.9	3747.9/6010.6	4458.1	4879.2	0.1302	1044900	813620	0.46691	0.67972	0.32028	0.64057	0.99613	TRUE
gRNA_1058	Ddx18	1388.9/1847.9	1333.3/1731.2	1618.4	1532.3	-0.078841	105340	224690	0.18215	0.42773	0.57227	0.85546	0.99613	FALSE
gRNA_1063	Ddx21	1407.8/3867.1	1322.6/2276.5	2637.5	1799.6	-0.55124	3024100	417750	1.2965	0.097401	0.9026	0.1948	0.96552	FALSE
gRNA_1065	Ddx21	1858.2/633.33	1669.9/81.894	1245.7	875.88	-0.50772	750100	161180	0.9243	0.17766	0.82234	0.35533	0.99613	FALSE
gRNA_1062	Ddx21	148.65/1082.3	316.24/599.29	615.47	457.76	-0.42627	435830	65860	0.63299	0.26337	0.73663	0.52674	0.99613	FALSE
gRNA_1061	Ddx21	2.9148/39.082	27.778/48.248	20.999	38.013	0.82653	654.04	910.43	0.56388	0.62152	0.37848	0.75696	0.99613	TRUE
gRNA_1064	Ddx21	1123.6/1929.1	704.06/2708.2	1526.3	1706.1	0.16055	324350	208600	0.39364	0.65293	0.34707	0.69414	0.99613	TRUE
gRNA_1067	Ddx4	3758.6/5358.3	2824.8/3882.7	4558.4	3353.7	-0.44266	1279500	836950	1.3168	0.093945	0.90605	0.18789	0.95975	FALSE
gRNA_1068	Ddx4	6004.4/7093.9	6619.6/8001.5	6549.2	7310.6	0.15865	593540	1326100	0.66117	0.74575	0.25425	0.5085	0.99613	TRUE
gRNA_1066	Ddx4	6099.1/4254	4776.7/4364.5	5176.5	4570.6	-0.17957	1702300	983650	0.61096	0.27061	0.72939	0.54122	0.99613	FALSE
gRNA_1069	Ddx4	11312/4289	9685.9/4394.3	7800.6	7040.1	-0.14797	24662000	1656000	0.59098	0.27727	0.72273	0.55453	0.99613	FALSE
gRNA_1070	Ddx4	34.977/381.8	28.846/336.46	208.39	182.65	-0.1892	60144	16671	0.28341	0.38843	0.61157	0.77686	0.99613	FALSE
gRNA_1073	Ddx5	916.69/1241.6	1513.9/2666.9	1079.2	2090.4	0.95324	52787	134330	2.7592	0.9971	0.0029018	0.0058036	0.1421	TRUE
gRNA_1075	Ddx5	1339.3/764.61	2555.5/968.13	1052	1761.8	0.74343	165150	130050	1.9685	0.97545	0.02455	0.049101	0.57623	TRUE
gRNA_1072	Ddx5	67.039/848.79	123.93/1222.7	457.91	673.31	0.5552	305560	45255	1.0125	0.84188	0.15812	0.31624	0.99613	TRUE
gRNA_1074	Ddx5	227.35/263.55	219.02/440.58	245.45	329.8	0.42463	655.35	20517	0.58884	0.70943	0.29057	0.58113	0.99613	TRUE
gRNA_1071	Ddx5	332.28/355.75	303.42/276.15	344.02	289.79	-0.24671	275.33	31483	0.34987	0.36322	0.63678	0.72644	0.99613	FALSE
gRNA_1080	Ddx50	991.02/2891.1	891.02/2098.1	1941.1	1494.6	-0.37688	1805100	283040	0.8396	0.20057	0.79943	0.40114	0.99613	FALSE
gRNA_1078	Ddx50	6518.9/4946.4	5760.7/4297.8	5732.6	5029.3	-0.18882	1236300	1119800	0.6647	0.25312	0.74688	0.50624	0.99613	FALSE
gRNA_1079	Ddx50	2436.7/1884	3310.9/1747.1	2160.4	2529	0.22719	152780	324240	0.64737	0.74128	0.25872	0.51743	0.99613	TRUE
gRNA_1076	Ddx50	814.67/3017.4	1064.1/3343	1916	2203.6	0.20164	2425900	278410	0.54499	0.70708	0.29292	0.58584	0.99613	TRUE
gRNA_1077	Ddx50	3347.6/4970.5	3341.9/4101	4159	3721.5	-0.16034	1316800	744940	0.50698	0.30608	0.69392	0.61217	0.99613	FALSE
gRNA_1081	Ddx6	30.605/11.023	99.359/123.16	20.814	111.26	2.3635	191.72	900.33	3.0143	0.9983	0.0017036	0.0034072	0.089702	TRUE
gRNA_1083	Ddx6	134.08/248.52	114.32/778.31	191.3	446.31	1.2179	6548.7	14956	2.0852	0.98032	0.019685	0.039369	0.5085	TRUE
gRNA_1082	Ddx6	733.06/772.63	1167.7/582.78	752.84	875.26	0.21709	782.68	85049	0.41975	0.661	0.339	0.67801	0.99613	TRUE
gRNA_1085	Ddx6	7333.5/10261	8103.6/8510	8797.1	8306.8	-0.082721	4283900	1929200	0.35298	0.36205	0.63795	0.7241	0.99613	FALSE
gRNA_1084	Ddx6	956.04/930.96	1156/835.44	943.5	995.71	0.077625	314.53	113270	0.15514	0.56053	0.43947	0.87894	0.99693	TRUE
gRNA_1088	Deb1	26.233/4.0084	85.47/29.202	15.121	57.336	1.8555	246.96	600.94	1.7221	0.94185	0.05815	0.1163	0.87571	TRUE
gRNA_1086	Deb1	4.3721/146.31	5.3419/64.118	75.34	34.73	-1.0953	10073	4590.1	0.98184	0.16309	0.83691	0.32618	0.99613	FALSE
gRNA_1090	Deb1	2802.5/1860.9	3143.2/2157.8	2331.7	2650.5	0.18478	443330	357240	0.5333	0.70307	0.29693	0.59386	0.99613	TRUE
gRNA_1089	Deb1	706.83/242.51	755.34/284.41	474.67	519.87	0.13097	107800	47366	0.2077	0.57608	0.42392	0.84783	0.99613	TRUE
gRNA_1087	Deb1	2691.8/3509.4	2087.6/4395.6	3100.6	3241.6	0.064147	334240	513020	0.19689	0.57804	0.42196	0.84392	0.99613	TRUE
gRNA_1095	Dek	10881/12613	7080.1/9967.6	11747	8523.8	-0.46263	1499500	2785500	1.931	0.026741	0.97326	0.053482	0.61432	FALSE
gRNA_1091	Dek	1208.2/641.35	719.01/279.33	924.76	499.17	-0.88821	160640	110420	1.2947	0.097709	0.90229	0.19542	0.96576	FALSE
gRNA_1092	Dek	3551.6/2119.5	3482.9/2056.2	2835.5	2769.6	-0.033956	1025600	457980	0.097519	0.46116	0.53884	0.92231	0.99812	FALSE
gRNA_1094	Dek	3885.4/4645.8	3407/4986	4265.6	4196.5	-0.023541	289110	769260	0.078733	0.46862	0.53138	0.93724	0.99812	FALSE
gRNA_1093	Dek	6645.6/4856.2	5303.4/6143.3	5750.9	5723.4	-0.0069343	1601000	1124300	0.026011	0.48962	0.51038	0.97925	0.99812	FALSE
gRNA_1098	Dhx9	0/0	21.367/12.062	0.50105	16.715	3.5609	0	8.1963	5.6633	1	1.3035e-08	2.6071e-08	2.3152e-06	TRUE
gRNA_1100	Dhx9	4.3721/0	42.735/0	2.1861	21.367	2.8116	9.5578	52.276	2.6529	0.99355	0.0064473	0.012895	0.25237	TRUE
gRNA_1096	Dhx9	425.55/465.98	696.58/809.42	445.77	753	0.75503	817.13	43737	1.4691	0.9279	0.0721	0.1442	0.92738	TRUE
gRNA_1099	Dhx9	537.77/263.55	660.25/349.79	400.66	505.02	0.33322	37598	38201	0.53395	0.6972	0.3028	0.6056	0.99613	TRUE
gRNA_1097	Dhx9	29.148/76.16	114.32/29.202	52.654	71.759	0.43944	1105.1	2915.4	0.35384	0.56693	0.43307	0.86615	0.99613	TRUE
gRNA_1101	Dicer1	7649.8/7864.6	15408/10111	7757.2	12760	0.7179	23063	1644300	3.9011	0.99995	4.7873e-05	9.5746e-05	0.0039562	TRUE
gRNA_1104	Dicer1	1582.7/1620.4	3089.7/2642.8	1601.6	2866.3	0.8393	710.53	221730	2.6858	0.99638	0.0036188	0.0072376	0.16432	TRUE
gRNA_1105	Dicer1	233.18/699.47	618.59/1305.2	466.33	961.91	1.043	108710	46312	2.3028	0.98919	0.010807	0.021614	0.34441	TRUE
gRNA_1103	Dicer1	5038.2/4344.1	5830.1/5704.6	4691.2	5767.4	0.29791	240830	868020	1.1551	0.87598	0.12402	0.24803	0.99613	TRUE
gRNA_1102	Dicer1	3866.4/4654.8	3377.1/3783	4260.6	3580.1	-0.25101	310760	768120	0.77651	0.21872	0.78128	0.43745	0.99613	FALSE
gRNA_1106	Dmap1	830.71/108.23	508.55/235.52	469.47	372.03	-0.33478	260990	46708	0.47933	0.31585	0.68415	0.6317	0.99613	FALSE
gRNA_1108	Dmap1	740.35/1643.5	717.95/1355.4	1191.9	1036.7	-0.20114	407800	152390	0.3997	0.34469	0.65531	0.68938	0.99613	FALSE
gRNA_1107	Dmap1	4318.2/1910	2783.1/3008.5	3114.1	2895.8	-0.10483	2899700	515860	0.30398	0.38057	0.61943	0.76115	0.99613	FALSE
gRNA_1109	Dmap1	832.16/1864.9	922.01/2013.7	1348.5	1467.9	0.12222	533300	178250	0.28259	0.61098	0.38902	0.77803	0.99613	TRUE
gRNA_1110	Dmap1	794.27/291.61	713.67/266	542.94	489.83	-0.14822	126330	56173	0.24092	0.40481	0.59519	0.80962	0.99613	FALSE
gRNA_1111	Dna2	243.38/79.167	521.37/74.911	161.27	298.14	0.88238	13483	12045	1.2471	0.88572	0.11428	0.22857	0.99613	TRUE
gRNA_1112	Dna2	317.71/645.36	950.85/459.62	481.53	705.24	0.54952	53677	48237	1.0185	0.84357	0.15643	0.31285	0.99613	TRUE
gRNA_1114	Dna2	217.15/145.31	267.09/325.04	181.23	296.06	0.70503	2580.8	13965	0.97177	0.82337	0.17663	0.35327	0.99613	TRUE
gRNA_1113	Dna2	183.63/194.41	486.11/112.37	189.02	299.24	0.65996	58.098	14730	0.90812	0.80655	0.19345	0.38691	0.99613	TRUE
gRNA_1115	Dna2	10.202/276.58	1.0684/228.54	143.39	114.8	-0.3183	35479	10377	0.42153	0.33668	0.66332	0.67337	0.99613	FALSE
gRNA_1116	Dnajc1	5211.6/7621	4223.3/4857.8	6416.3	4540.5	-0.49879	2902700	1292100	1.6502	0.049448	0.95055	0.098896	0.815	FALSE
gRNA_1118	Dnajc1	3056.1/981.07	4130.3/1161.8	2018.6	2646	0.39031	2152900	297470	1.1504	0.875	0.125	0.25	0.99613	TRUE
gRNA_1119	Dnajc1	1297.1/3280.9	1420.9/2776.1	2289	2098.5	-0.12527	1967800	348950	0.32249	0.37354	0.62646	0.74708	0.99613	FALSE
gRNA_1120	Dnajc1	7617.7/4611.7	6926.3/4633.7	6114.7	5780	-0.081211	4518100	1215400	0.30364	0.3807	0.6193	0.7614	0.99613	FALSE
gRNA_1117	Dnajc1	2011.2/2583.4	1922/2849.8	2297.3	2385.9	0.054559	163740	350560	0.14961	0.55944	0.44056	0.88112	0.99693	TRUE
gRNA_1125	Dnajc2	941.47/1473.1	914.53/867.19	1207.3	890.86	-0.43808	141320	154890	0.80698	0.20984	0.79016	0.41968	0.99613	FALSE
gRNA_1121	Dnajc2	2849.2/912.92	1959.4/983.36	1881	1471.4	-0.35416	1874500	271970	0.78596	0.21594	0.78406	0.43189	0.99613	FALSE
gRNA_1124	Dnajc2	1632.3/2991.3	2149.6/3299.2	2311.8	2724.4	0.23684	923480	353370	0.69413	0.75619	0.24381	0.48763	0.99613	TRUE
gRNA_1122	Dnajc2	257.96/123.26	136.75/120.62	190.61	128.69	-0.56314	9071.6	14888	0.63632	0.26229	0.73771	0.52457	0.99613	FALSE
gRNA_1123	Dnajc2	842.37/877.85	763.89/591.03	860.11	677.46	-0.34393	629.51	100710	0.5827	0.28005	0.71995	0.56009	0.99613	FALSE
gRNA_1129	Dnajc9	1042/869.83	2041.7/1721	955.93	1881.4	0.97605	14826	115160	2.727	0.9968	0.0032037	0.0064074	0.15009	TRUE
gRNA_1128	Dnajc9	565.46/461.97	162.39/259.01	513.72	210.7	-1.2817	5355.2	52364	1.3961	0.081343	0.91866	0.16269	0.94443	FALSE
gRNA_1130	Dnajc9	4431.9/4442.4	4601.5/2752	4437.1	3676.7	-0.27113	54.708	808760	0.84551	0.19891	0.80109	0.39783	0.99613	FALSE
gRNA_1127	Dnajc9	0/127.27	42.735/61.579	63.634	52.157	-0.28203	8098.6	3706	0.45256	0.32543	0.67457	0.65087	0.99613	FALSE
gRNA_1126	Dnajc9	357.06/221.47	308.76/320.59	289.26	314.68	0.12109	9192.6	25268	0.15988	0.54796	0.45204	0.90408	0.9981	TRUE
gRNA_1131	Dnd1	4112.7/2053.3	4797/2113.4	3083	3455.2	0.16437	2120600	509330	0.52147	0.69898	0.30102	0.60205	0.99613	TRUE
gRNA_1132	Dnd1	5297.6/3135.6	4058.7/3583.7	4216.6	3821.2	-0.14202	2337100	758060	0.45412	0.32487	0.67513	0.64974	0.99613	FALSE
gRNA_1134	Dnd1	2505.2/4820.1	2594/4199.4	3662.7	3396.7	-0.10873	2679400	633900	0.33405	0.36917	0.63083	0.73834	0.99613	FALSE
gRNA_1133	Dnd1	7072.7/9508	7665.6/8326.5	8290.3	7996	-0.052138	2965500	1789100	0.22002	0.41293	0.58707	0.82586	0.99613	FALSE
gRNA_1135	Dnd1	2977.4/3117.6	3224.3/3122.1	3047.5	3173.2	0.058313	9819.1	501890	0.17749	0.57044	0.42956	0.85913	0.99613	TRUE
gRNA_1138	Dnmt1	1387.4/2216.7	13381/20748	1802	17065	3.2426	343820	257550	30.075	1	5.186e-199	1.0372e-198	1.5428e-195	TRUE
gRNA_1137	Dnmt1	7052.3/2214.7	49242/9153.7	4633.5	29198	2.6554	11701000	854480	26.574	1	6.7791e-156	1.3558e-155	1.1524e-152	TRUE
gRNA_1140	Dnmt1	2801.1/2380	16554/8952.5	2590.5	12753	2.2991	88651	408330	15.904	1	2.965e-57	5.9301e-57	1.7642e-54	TRUE
gRNA_1139	Dnmt1	1826.1/2647.6	8844/7434.6	2236.8	8139.3	1.863	337410	338890	10.139	1	1.8501e-24	3.7001e-24	7.1019e-22	TRUE
gRNA_1136	Dnmt1	894.83/812.71	4036.3/3405.3	853.77	3720.8	2.1224	3371.9	99774	9.0766	1	5.6215e-20	1.1243e-19	1.808e-17	TRUE
gRNA_1144	Dnmt3a	18449/12898	86556/57456	15674	72006	2.1997	15406000	4018300	28.102	1	4.5935e-174	9.187e-174	9.1104e-171	TRUE
gRNA_1142	Dnmt3a	12735/13270	43225/48037	13002	45631	1.8112	143300	3169100	18.329	1	2.4368e-75	4.8736e-75	1.8124e-72	TRUE
gRNA_1145	Dnmt3a	4892.4/6680.1	18329/28750	5786.2	23540	2.0242	1597800	1133100	16.678	1	9.4211e-63	1.8842e-62	6.2284e-60	TRUE
gRNA_1143	Dnmt3a	8748.6/10193	30179/28539	9471.1	29359	1.6321	1043700	2118900	13.663	1	8.4582e-43	1.6916e-42	3.5947e-40	TRUE
gRNA_1141	Dnmt3a	3213.5/4899.3	5914.5/8239.5	4056.4	7077	0.80279	1420900	721670	3.5557	0.99981	0.00018849	0.00037699	0.013677	TRUE
gRNA_1148	Dnmt3b	7779.5/5679	54924/10544	6729.2	32734	2.2821	2206100	1372600	22.196	1	1.8693e-109	3.7387e-109	1.7112e-106	TRUE
gRNA_1147	Dnmt3b	4235.1/704.48	8532/1318.6	2469.8	4925.3	0.99551	6232800	384320	3.9609	0.99996	3.7343e-05	7.4685e-05	0.0031741	TRUE
gRNA_1149	Dnmt3b	1581.3/6174	4241.4/8025	3877.6	6133.2	0.66133	10547000	681520	2.7322	0.99685	0.0031453	0.0062905	0.15009	TRUE
gRNA_1150	Dnmt3b	2366.8/5683	4031/8631.9	4024.9	6331.4	0.65345	5498500	714550	2.7286	0.99682	0.0031799	0.0063598	0.15009	TRUE
gRNA_1146	Dnmt3b	3263.1/2836	5578/3836.9	3049.5	4707.5	0.6262	91208	502310	2.3393	0.99034	0.0096606	0.019321	0.32752	TRUE
gRNA_1152	Dnmt3l	15090/10312	84421/54451	12701	69436	2.4507	11415000	3076100	32.349	1	7.2544e-230	1.4509e-229	4.3164e-226	TRUE
gRNA_1151	Dnmt3l	13959/15596	70920/74513	14777	72716	2.2988	1340000	3728600	30.005	1	4.1933e-198	8.3866e-198	9.9801e-195	TRUE
gRNA_1154	Dnmt3l	2280.8/4155.7	16585/27201	3218.3	21893	2.7658	1757700	537870	25.464	1	2.4774e-143	4.9548e-143	3.2757e-140	TRUE
gRNA_1153	Dnmt3l	4382.3/5079.7	28709/24613	4731	26661	2.4943	243150	877400	23.412	1	1.6122e-121	3.2243e-121	1.9185e-118	TRUE
gRNA_1155	Dnmt3l	1353.9/1038.2	11280/9200.7	1196	10240	3.0968	49840	153060	23.118	1	1.5423e-118	3.0846e-118	1.6685e-115	TRUE
gRNA_1157	Dnttip2	1652.7/5024.6	1209.4/3237.7	3338.6	2223.5	-0.58618	5684900	563540	1.4854	0.068714	0.93129	0.13743	0.91011	FALSE
gRNA_1156	Dnttip2	696.63/612.29	383.55/358.05	654.46	370.8	-0.81799	3556.5	71200	1.0904	0.13776	0.86224	0.27552	0.99613	FALSE
gRNA_1158	Dnttip2	2135.1/1155.4	1542.7/937.65	1645.2	1240.2	-0.40745	479840	229440	0.84648	0.19864	0.80136	0.39729	0.99613	FALSE
gRNA_1159	Dnttip2	466.36/429.9	680.55/537.07	448.13	608.81	0.44122	664.54	44032	0.76573	0.77439	0.22561	0.45122	0.99613	TRUE
gRNA_1160	Dnttip2	2760.3/4596.7	2612.2/5356.7	3678.5	3984.5	0.11525	1686200	637380	0.38327	0.64924	0.35076	0.70152	0.99613	TRUE
gRNA_1161	Donson	1310.2/1414	1614.3/2126.7	1362.1	1870.5	0.45733	5386.4	180520	1.1966	0.8842	0.1158	0.2316	0.99613	TRUE
gRNA_1162	Donson	129.71/96.202	339.74/94.591	112.95	217.17	0.93697	561.27	7668.7	1.19	0.87019	0.12981	0.25962	0.99613	TRUE
gRNA_1163	Donson	4217.7/5306.2	3221.1/8056.1	4761.9	5638.6	0.24375	592430	884680	0.93208	0.82435	0.17565	0.35129	0.99613	TRUE
gRNA_1164	Donson	3104.2/2336.9	2426.3/2129.9	2720.6	2278.1	-0.25599	294370	434530	0.67131	0.25101	0.74899	0.50202	0.99613	FALSE
gRNA_1165	Donson	2483.4/2022.3	2192.3/2159.1	2252.8	2175.7	-0.050234	106310	341960	0.13197	0.4475	0.5525	0.89501	0.9981	FALSE
gRNA_1166	Dot1l	2140.9/2084.4	8088.6/5667.8	2112.6	6878.2	1.7025	1596.3	315180	8.4887	1	1.0449e-17	2.0898e-17	3.1883e-15	TRUE
gRNA_1167	Dot1l	7132.4/6420.5	11815/13855	6776.5	12835	0.92137	253400	1384900	5.1482	1	1.3149e-07	2.6298e-07	2.0322e-05	TRUE
gRNA_1169	Dot1l	3114.4/2046.3	5770.3/5561.2	2580.4	5665.7	1.1344	570430	406300	4.8404	1	6.4778e-07	1.2956e-06	8.471e-05	TRUE
gRNA_1170	Dot1l	4426.1/4324.1	8045.9/6668.3	4375.1	7357.1	0.7497	5197.8	794430	3.3457	0.99959	0.00041039	0.00082078	0.026256	TRUE
gRNA_1168	Dot1l	106.39/600.26	184.83/1509	353.33	846.92	1.2588	121960	32568	2.7351	0.9968	0.0031986	0.0063972	0.15009	TRUE
gRNA_1175	Dpf1	5857.2/11105	5525.6/8690.9	8481.3	7108.3	-0.25475	13772000	1841700	1.0118	0.15583	0.84417	0.31166	0.99613	FALSE
gRNA_1171	Dpf1	5197/1918	4098.3/1577.6	3557.5	2837.9	-0.32594	5375800	610880	0.9207	0.1786	0.8214	0.35721	0.99613	FALSE
gRNA_1174	Dpf1	3185.8/1756.7	3254.3/2573.6	2471.3	2913.9	0.23764	1021200	384610	0.71381	0.76232	0.23768	0.47536	0.99613	TRUE
gRNA_1172	Dpf1	1352.4/2028.3	1121.8/2831.4	1690.4	1976.6	0.22555	228370	237460	0.58737	0.72145	0.27855	0.5571	0.99613	TRUE
gRNA_1173	Dpf1	8790.9/8992.9	7752.1/9106.7	8891.9	8429.4	-0.077053	20405	1955700	0.33073	0.37043	0.62957	0.74085	0.99613	FALSE
gRNA_1178	Dpf2	8939.6/9259.5	6572.6/7185.7	9099.5	6879.2	-0.40351	51176	2013900	1.5646	0.058836	0.94116	0.11767	0.88069	FALSE
gRNA_1180	Dpf2	1552.1/2864	1052.3/1624.5	2208.1	1338.4	-0.7218	860570	333360	1.5066	0.065951	0.93405	0.1319	0.89839	FALSE
gRNA_1177	Dpf2	3449.6/722.52	4270.3/791.01	2086.1	2530.6	0.2786	3718500	310150	0.79829	0.78763	0.21237	0.42474	0.99613	TRUE
gRNA_1179	Dpf2	2850.6/4307.1	2717.9/3486.5	3578.8	3102.2	-0.20613	1060600	615530	0.60751	0.27176	0.72824	0.54352	0.99613	FALSE
gRNA_1176	Dpf2	3965.5/873.84	3697.6/1298.9	2419.7	2498.3	0.046084	4779300	374440	0.1284	0.55107	0.44893	0.89786	0.9981	TRUE
gRNA_1182	Dpf3	6559.7/4338.1	5267.1/3798.2	5448.9	4532.7	-0.26556	2467600	1049800	0.89423	0.1856	0.8144	0.3712	0.99613	FALSE
gRNA_1183	Dpf3	14258/12153	12495/16461	13205	14478	0.13276	2215400	3232100	0.70803	0.76054	0.23946	0.47892	0.99613	TRUE
gRNA_1181	Dpf3	2684.5/2096.4	2103.6/2141.9	2390.5	2122.8	-0.17125	172920	368710	0.4409	0.32964	0.67036	0.65929	0.99613	FALSE
gRNA_1185	Dpf3	3353.4/1523.2	2695.5/1806.1	2438.3	2250.8	-0.1154	1674900	378110	0.305	0.38018	0.61982	0.76036	0.99613	FALSE
gRNA_1184	Dpf3	6988.1/5942.5	5838.7/6565.5	6465.3	6202.1	-0.059964	546670	1304600	0.23048	0.40886	0.59114	0.81772	0.99613	FALSE
gRNA_1187	Dph7	5529.3/6118.9	3034.2/4372.8	5824.1	3703.5	-0.65301	173800	1142500	1.984	0.02363	0.97637	0.04726	0.55907	FALSE
gRNA_1190	Dph7	4006.3/4060.5	2404.9/2755.2	4033.4	2580	-0.64441	1469.4	716490	1.717	0.042985	0.95701	0.085971	0.76576	FALSE
gRNA_1186	Dph7	722.86/2138.5	443.37/1107.2	1430.7	775.26	-0.88309	1002000	192140	1.4992	0.066915	0.93309	0.13383	0.89839	FALSE
gRNA_1189	Dph7	2046.2/5121.8	1283.1/4510.5	3584	2896.8	-0.307	4729700	616650	0.87506	0.19077	0.80923	0.38154	0.99613	FALSE
gRNA_1188	Dph7	7136.8/4021.5	5757.5/3849	5579.1	4803.2	-0.21599	4852600	1081800	0.74597	0.22784	0.77216	0.45568	0.99613	FALSE
gRNA_1195	Dppa3	4232.2/5420.4	3556.6/3873.8	4826.3	3715.2	-0.3774	705890	899910	1.1713	0.12074	0.87926	0.24148	0.99613	FALSE
gRNA_1191	Dppa3	8347.9/8122.1	7399.5/6338.8	8235	6869.2	-0.26159	25487	1774000	1.0254	0.15258	0.84742	0.30516	0.99613	FALSE
gRNA_1192	Dppa3	10907/8240.3	8144.2/8471.9	9573.7	8308	-0.20454	3555600	2148100	0.86354	0.19392	0.80608	0.38784	0.99613	FALSE
gRNA_1194	Dppa3	5870.3/13410	6009.6/10787	9640.3	8398.4	-0.19894	28425000	2167100	0.84363	0.19944	0.80056	0.39888	0.99613	FALSE
gRNA_1193	Dppa3	2406.1/1798.8	1841.9/1932.4	2102.5	1887.2	-0.15578	184440	313250	0.38483	0.35018	0.64982	0.70036	0.99613	FALSE
gRNA_1200	Dpy30	18.946/53.112	96.154/74.276	36.029	85.215	1.2193	583.65	1803.1	1.1583	0.84616	0.15384	0.30768	0.99613	TRUE
gRNA_1196	Dpy30	2620.4/2790.9	3335.5/3585.6	2705.6	3460.5	0.35491	14536	431500	1.1492	0.87476	0.12524	0.25049	0.99613	TRUE
gRNA_1198	Dpy30	1728.5/3276.9	1254.3/2916.4	2502.7	2085.4	-0.26306	1198800	390830	0.66762	0.25219	0.74781	0.50438	0.99613	FALSE
gRNA_1199	Dpy30	875.88/635.34	891.02/387.88	755.61	639.45	-0.24046	28932	85446	0.40608	0.34234	0.65766	0.68469	0.99613	FALSE
gRNA_1197	Dpy30	1410.7/2098.4	936.96/2555.2	1754.6	1746.1	-0.0069945	236450	248970	0.017295	0.4931	0.5069	0.9862	0.99812	FALSE
gRNA_1202	Dr1	333.74/1127.4	411.32/1379.5	730.56	895.41	0.29319	314930	81867	0.57617	0.71623	0.28377	0.56753	0.99613	TRUE
gRNA_1205	Dr1	69.954/2.0042	105.77/0	35.979	52.884	0.54315	2308.6	1799.9	0.39847	0.56954	0.43046	0.86093	0.99613	TRUE
gRNA_1204	Dr1	151.57/77.162	194.44/19.68	114.36	107.06	-0.094347	2768.1	7790.3	0.22902	0.40943	0.59057	0.81886	0.99613	FALSE
gRNA_1201	Dr1	94.73/770.62	115.38/688.16	432.68	401.77	-0.10665	228420	42114	0.17591	0.43018	0.56982	0.86036	0.99613	FALSE
gRNA_1203	Dr1	507.17/124.26	252.14/385.98	315.71	319.06	0.01515	73309	28235	0.019897	0.49265	0.50735	0.9853	0.99812	TRUE
gRNA_1206	Dscc1	10181/6598.9	13438/9562.5	8390.1	11500	0.45487	6416700	1816500	2.3076	0.98949	0.01051	0.02102	0.34255	TRUE
gRNA_1207	Dscc1	10720/8343.6	11340/10824	9532	11082	0.21732	2824900	2136200	1.0604	0.85551	0.14449	0.28898	0.99613	TRUE
gRNA_1208	Dscc1	5049.8/3333	6125/4049.6	4191.4	5087.3	0.2794	1473700	752310	1.0329	0.84917	0.15083	0.30166	0.99613	TRUE
gRNA_1209	Dscc1	1632.3/1051.2	2239.3/1306.5	1341.7	1772.9	0.40175	168810	177110	1.0245	0.8471	0.1529	0.3058	0.99613	TRUE
gRNA_1210	Dscc1	49.551/291.61	72.649/206.96	170.58	139.8	-0.28522	29297	12933	0.3856	0.3499	0.6501	0.69979	0.99613	FALSE
gRNA_1214	Dsn1	5447.7/2465.2	4844/1957.2	3956.4	3400.6	-0.21835	4447600	699160	0.66475	0.2531	0.7469	0.50621	0.99613	FALSE
gRNA_1213	Dsn1	6344/6485.7	6091.9/5808.8	6414.8	5950.3	-0.10843	10037	1291700	0.40871	0.34138	0.65862	0.68275	0.99613	FALSE
gRNA_1211	Dsn1	3236.8/1251.6	3361.1/1550.9	2244.2	2456	0.13003	1970500	340310	0.36301	0.64168	0.35832	0.71664	0.99613	TRUE
gRNA_1212	Dsn1	4445/2796.9	4994.6/2630.1	3620.9	3812.4	0.074306	1358100	624740	0.2422	0.59569	0.40431	0.80863	0.99613	TRUE
gRNA_1215	Dsn1	10314/12370	10172/11925	11342	11049	-0.037791	2113900	2664200	0.17967	0.4287	0.5713	0.85741	0.99613	FALSE
gRNA_1220	Dtx3l	7543.4/3751.9	6079/3126.6	5647.6	4602.8	-0.29508	7187700	1098700	0.9968	0.15943	0.84057	0.31886	0.99613	FALSE
gRNA_1217	Dtx3l	3217.9/2828	2687/2424.4	3022.9	2555.7	-0.24214	76027	496760	0.66293	0.25369	0.74631	0.50737	0.99613	FALSE
gRNA_1219	Dtx3l	7952.9/5507.6	8951.9/5554.8	6730.3	7253.4	0.10797	2989800	1372900	0.44644	0.67236	0.32764	0.65528	0.99613	TRUE
gRNA_1218	Dtx3l	3911.6/4178.8	3336.5/4056.6	4045.2	3696.6	-0.12999	35695	719140	0.41112	0.34049	0.65951	0.68099	0.99613	FALSE
gRNA_1216	Dtx3l	3156.7/4021.5	2901.7/4553	3589.1	3727.4	0.054532	373920	617770	0.17596	0.56983	0.43017	0.86033	0.99613	TRUE
gRNA_1222	Dzip3	1977.7/3187.7	3532/4127.1	2582.7	3829.6	0.56812	732110	406760	1.955	0.97471	0.025291	0.050582	0.58667	TRUE
gRNA_1225	Dzip3	1074.1/1010.1	1534.2/1543.9	1042.1	1539.1	0.56209	2045.6	128500	1.3863	0.91702	0.082979	0.16596	0.94443	TRUE
gRNA_1221	Dzip3	1651.2/2340.9	1288.5/1940.7	1996.1	1614.6	-0.30584	237850	293260	0.70474	0.24048	0.75952	0.48097	0.99613	FALSE
gRNA_1223	Dzip3	2384.3/4055.5	2787.4/4536.5	3219.9	3662	0.18554	1396600	538220	0.60256	0.7266	0.2734	0.54681	0.99613	TRUE
gRNA_1224	Dzip3	5111/4469.4	4372.8/5521.8	4790.2	4947.3	0.046548	205840	891370	0.16641	0.56608	0.43392	0.86784	0.99613	TRUE
gRNA_1227	E2f6	4503.3/6286.2	5973.3/9855.8	5394.8	7914.6	0.55286	1589400	1036600	2.4749	0.99334	0.0066641	0.013328	0.25732	TRUE
gRNA_1230	E2f6	4950.7/3946.3	4594/8068.8	4448.5	6331.4	0.5091	504420	811400	2.0903	0.9817	0.018297	0.036593	0.48373	TRUE
gRNA_1226	E2f6	3403/1505.2	4891/2574.3	2454.1	3732.6	0.60481	1800800	381210	2.0708	0.98081	0.01919	0.038379	0.50156	TRUE
gRNA_1229	E2f6	3078/4447.4	3649.6/5686.2	3762.7	4667.9	0.31094	937600	655960	1.1177	0.86815	0.13185	0.26371	0.99613	TRUE
gRNA_1228	E2f6	4593.7/3989.4	4100.4/4112.5	4291.5	4106.4	-0.063588	182570	775210	0.21022	0.41675	0.58325	0.8335	0.99613	FALSE
gRNA_1232	Eed	1071.2/1169.5	3088.7/2888.5	1120.3	2988.6	1.4148	4830.2	140860	4.9778	1	3.2196e-07	6.4393e-07	4.7892e-05	TRUE
gRNA_1234	Eed	2181.7/1277.7	4829/3511.3	1729.7	4170.2	1.2691	408610	244490	4.9356	1	3.9965e-07	7.9931e-07	5.5952e-05	TRUE
gRNA_1233	Eed	1738.7/1340.8	3062/3884.6	1539.7	3473.3	1.1731	79135	210920	4.21	0.99999	1.2771e-05	2.5542e-05	0.0012457	TRUE
gRNA_1231	Eed	4241/1194.5	8535.2/2147.7	2717.7	5341.4	0.97456	4640500	433960	3.9828	0.99997	3.4054e-05	6.8109e-05	0.0029534	TRUE
gRNA_1235	Eed	2082.6/1057.2	3415.6/1168.1	1569.9	2291.8	0.54554	525690	216180	1.5527	0.93973	0.060271	0.12054	0.88546	TRUE
gRNA_1250	Eid1	11095/8615.1	9723.3/7425	9855.1	8574.2	-0.20085	3074900	2228600	0.85804	0.19543	0.80457	0.39087	0.99613	FALSE
gRNA_1246	Eid1	2910.4/4351.2	1998.9/3914.4	3630.8	2956.7	-0.29622	1037900	626900	0.8514	0.19727	0.80273	0.39454	0.99613	FALSE
gRNA_1248	Eid1	3164/6235.1	3173.1/5264.1	4699.5	4218.6	-0.15573	4716000	869990	0.51567	0.30304	0.69696	0.60608	0.99613	FALSE
gRNA_1247	Eid1	3040.1/3568.5	2219/3717.6	3304.3	2968.3	-0.15466	139610	556200	0.45054	0.32616	0.67384	0.65232	0.99613	FALSE
gRNA_1249	Eid1	5459.3/4177.8	5790.6/4012.2	4818.6	4901.4	0.024576	821180	898070	0.087376	0.53481	0.46519	0.93037	0.99812	TRUE
gRNA_1252	Eid2	7327.7/6240.1	4447.6/5529.4	6783.9	4988.5	-0.44343	591400	1386800	1.5246	0.063681	0.93632	0.12736	0.8953	FALSE
gRNA_1251	Eid2	6499.9/6197	5344/4691.4	6348.5	5017.7	-0.33932	45864	1274700	1.1787	0.11927	0.88073	0.23853	0.99613	FALSE
gRNA_1253	Eid2	6603.4/2764.8	6126/1287.4	4684.1	3706.7	-0.33754	7367300	866360	1.05	0.14685	0.85315	0.2937	0.99613	FALSE
gRNA_1255	Eid2	13995/12132	11506/11555	13063	11531	-0.18006	1736600	3188100	0.8585	0.19531	0.80469	0.39062	0.99613	FALSE
gRNA_1254	Eid2	5436/5228	5362.2/5486.3	5332	5424.2	0.024727	21636	1021300	0.091226	0.53634	0.46366	0.92731	0.99812	TRUE
gRNA_1259	Eid2b	23611/20473	34408/19132	22042	26770	0.28035	4923200	6197100	1.8992	0.97123	0.028766	0.057533	0.63628	TRUE
gRNA_1257	Eid2b	9592.5/6593.9	8014.9/5504	8093.2	6759.5	-0.25976	4495800	1735300	1.0124	0.15566	0.84434	0.31132	0.99613	FALSE
gRNA_1260	Eid2b	8034.5/5428.4	6836.5/4898.4	6731.5	5867.5	-0.19816	3395900	1373200	0.73732	0.23046	0.76954	0.46093	0.99613	FALSE
gRNA_1258	Eid2b	2958.5/3226.8	2855.8/3729	3092.6	3292.4	0.090272	35996	511350	0.27935	0.61001	0.38999	0.77998	0.99613	TRUE
gRNA_1256	Eid2b	12971/9001.9	13033/9154.3	10986	11094	0.014033	7875400	2558500	0.067141	0.52677	0.47323	0.94647	0.99812	TRUE
gRNA_1263	Elavl1	699.54/4186.8	573.72/1062.7	2443.2	818.22	-1.577	6080500	379070	2.6422	0.004118	0.99588	0.008236	0.1815	FALSE
gRNA_1264	Elavl1	3220.8/2851	1181.6/1482.3	3035.9	1332	-1.1879	68379	499470	2.4114	0.0079458	0.99205	0.015892	0.2874	FALSE
gRNA_1265	Elavl1	3663.9/4533.5	2023.5/3180.5	4098.7	2602	-0.65533	378180	731240	1.7503	0.040037	0.95996	0.080074	0.73524	FALSE
gRNA_1261	Elavl1	461.99/251.53	413.46/38.725	356.76	226.09	-0.65571	22147	32970	0.78403	0.21651	0.78349	0.43302	0.99613	FALSE
gRNA_1262	Elavl1	10687/6095.8	12422/4246.4	8391.4	8334.2	-0.0098673	10539000	1816900	0.042438	0.48307	0.51693	0.96615	0.99812	FALSE
gRNA_1266	Elp3	338.11/911.92	1003.2/1818.2	625.02	1410.7	1.1731	164630	67160	3.0317	0.99877	0.0012256	0.0024513	0.067837	TRUE
gRNA_1269	Elp3	1569.6/2502.3	2006.4/4775.2	2035.9	3390.8	0.73566	434940	300720	2.4707	0.99326	0.0067426	0.013485	0.25883	TRUE
gRNA_1268	Elp3	23.318/0	1.0684/0	11.659	0.53419	-3.0446	271.87	432.57	2.2452	0.012378	0.98762	0.024757	0.37593	FALSE
gRNA_1267	Elp3	319.17/281.59	688.03/377.09	300.38	532.56	0.82408	705.88	26507	1.4261	0.9205	0.079503	0.15901	0.93951	TRUE
gRNA_1270	Elp3	956.04/1080.3	848.29/661.5	1018.2	754.89	-0.43112	7716.9	124760	0.75039	0.22651	0.77349	0.45302	0.99613	FALSE
gRNA_1274	Elp4	749.09/511.08	912.39/795.45	630.08	853.92	0.43796	28326	67852	0.85931	0.80338	0.19662	0.39323	0.99613	TRUE
gRNA_1271	Elp4	1221.3/1389.9	1736.1/1542	1305.6	1639.1	0.32793	14220	171070	0.80621	0.78977	0.21023	0.42046	0.99613	TRUE
gRNA_1273	Elp4	587.32/273.58	795.94/369.47	430.45	582.71	0.43605	49219	41839	0.74436	0.76756	0.23244	0.46487	0.99613	TRUE
gRNA_1272	Elp4	807.39/669.41	1038.5/843.7	738.4	941.08	0.34949	9519.1	82983	0.70358	0.7579	0.2421	0.48421	0.99613	TRUE
gRNA_1275	Elp4	3088.2/1038.2	2412.4/1060.2	2063.2	1736.3	-0.24874	2101300	305840	0.59133	0.27715	0.72285	0.5543	0.99613	FALSE
gRNA_1277	Elp5	106.39/38.08	605.77/39.995	72.234	322.88	2.1449	2333	4351.7	3.7996	0.99992	8.396e-05	0.00016792	0.0066167	TRUE
gRNA_1279	Elp5	4848.7/1725.6	5636.7/2538.1	3287.2	4087.4	0.31425	4876800	552540	1.0766	0.85916	0.14084	0.28168	0.99613	TRUE
gRNA_1278	Elp5	236.1/207.44	316.24/411.37	221.77	363.81	0.7116	410.66	18039	1.0576	0.84734	0.15266	0.30533	0.99613	TRUE
gRNA_1276	Elp5	1556.5/510.07	1547/1094.5	1033.3	1320.7	0.3538	547480	127120	0.80623	0.78955	0.21045	0.4209	0.99613	TRUE
gRNA_1280	Elp5	413.9/210.44	516.02/279.33	312.17	397.68	0.34827	20697	27833	0.51253	0.68624	0.31376	0.62752	0.99613	TRUE
gRNA_1282	Elp6	55.38/166.35	58.76/425.34	110.87	242.05	1.1195	6157.1	7489.4	1.5159	0.92802	0.07198	0.14396	0.92738	TRUE
gRNA_1281	Elp6	1868.4/2309.9	2444.4/2910.1	2089.1	2677.3	0.35772	97462	310720	1.0551	0.8543	0.1457	0.2914	0.99613	TRUE
gRNA_1284	Elp6	65.582/119.25	19.231/261.55	92.417	140.39	0.59795	1440.2	5946.4	0.62214	0.69826	0.30174	0.60347	0.99613	TRUE
gRNA_1285	Elp6	405.15/280.59	381.41/458.99	342.87	420.2	0.29263	7757.7	31351	0.43672	0.65986	0.34014	0.68027	0.99613	TRUE
gRNA_1283	Elp6	224.44/577.21	262.82/704.03	400.83	483.43	0.26971	62226	38220	0.42251	0.65675	0.34325	0.6865	0.99613	TRUE
gRNA_1289	Eme1	3287.8/3732.9	4227.5/3612.2	3510.4	3919.9	0.15915	99017	600610	0.52843	0.7014	0.2986	0.5972	0.99613	TRUE
gRNA_1290	Eme1	6032.1/7778.4	5949.8/8947.4	6905.2	7448.6	0.10926	1524700	1418400	0.45622	0.67588	0.32412	0.64823	0.99613	TRUE
gRNA_1288	Eme1	1763.4/2407.1	2268.2/2397.1	2085.2	2332.6	0.16168	207130	310000	0.44435	0.67157	0.32843	0.65685	0.99613	TRUE
gRNA_1287	Eme1	1534.6/5052.6	1170.9/4879.4	3293.6	3025.1	-0.12264	6188200	553920	0.36075	0.35914	0.64086	0.71829	0.99613	FALSE
gRNA_1286	Eme1	4684/2558.4	5248.9/2341.9	3621.2	3795.4	0.06777	2259200	624800	0.2204	0.58722	0.41278	0.82556	0.99613	TRUE
gRNA_89	Emsy	400.78/1700.6	771.36/2710.8	1050.7	1741.1	0.7281	844740	129840	1.9159	0.97226	0.027737	0.055473	0.62672	TRUE
gRNA_87	Emsy	419.73/374.79	614.31/894.48	397.26	754.4	0.92354	1009.6	37789	1.8372	0.96622	0.033782	0.067564	0.68602	TRUE
gRNA_88	Emsy	2731.1/1989.2	3085.5/2880.3	2360.2	2982.9	0.33768	275240	362780	1.0338	0.84939	0.15061	0.30122	0.99613	TRUE
gRNA_86	Emsy	2229.8/1769.7	3137.8/1947	1999.8	2542.4	0.34623	105830	293950	1.0009	0.84155	0.15845	0.3169	0.99613	TRUE
gRNA_90	Emsy	1782.4/1482.1	1523.5/2409.2	1632.2	1966.4	0.26851	45077	227140	0.70103	0.75828	0.24172	0.48344	0.99613	TRUE
gRNA_1293	Eny2	448.87/551.16	1292.7/1250.6	500.02	1271.7	1.3449	5231.3	50598	3.4305	0.99969	0.00030522	0.00061044	0.020755	TRUE
gRNA_1291	Eny2	2242.9/2679.6	3240.4/3583.7	2461.3	3412	0.47105	95368	382630	1.537	0.93785	0.062151	0.1243	0.89244	TRUE
gRNA_1295	Eny2	6230.3/10536	5527.8/7147	8383.2	6337.4	-0.40357	9270300	1814700	1.5187	0.064416	0.93558	0.12883	0.89541	FALSE
gRNA_1294	Eny2	316.25/374.79	454.06/681.81	345.52	567.94	0.71533	1713.3	31658	1.25	0.89153	0.10847	0.21694	0.99115	TRUE
gRNA_1292	Eny2	619.39/1634.4	1224.4/1911.5	1126.9	1567.9	0.47612	515170	141920	1.1707	0.87896	0.12104	0.24207	0.99613	TRUE
gRNA_1298	Ep400	4692.8/4553.6	7119.6/5598.6	4623.2	6359.1	0.45986	9685.1	852080	1.8806	0.96999	0.030012	0.060025	0.64936	TRUE
gRNA_1296	Ep400	1757.6/964.03	2305.5/1293.2	1360.8	1799.4	0.40275	314880	180310	1.0328	0.84904	0.15096	0.30192	0.99613	TRUE
gRNA_1297	Ep400	2538.8/2362	2967.9/2790.1	2450.4	2879	0.2325	15626	380480	0.69494	0.75644	0.24356	0.48711	0.99613	TRUE
gRNA_1299	Ep400	3184.4/1662.5	3149.6/2161.6	2423.4	2655.6	0.13193	1158100	375180	0.37901	0.64765	0.35235	0.7047	0.99613	TRUE
gRNA_1300	Ep400	1527.3/16.034	1188/199.34	771.68	693.68	-0.15352	1142000	87760	0.27054	0.39337	0.60663	0.78675	0.99613	FALSE
gRNA_1301	Epc1	4828.3/4068.6	6107.9/8208.4	4448.4	7158.2	0.68617	288600	811380	3.0082	0.99869	0.0013138	0.0026276	0.071389	TRUE
gRNA_1305	Epc1	11946/9699.4	16492/11962	10823	14227	0.39456	2523900	2510200	2.1488	0.98418	0.015823	0.031647	0.43688	TRUE
gRNA_1303	Epc1	4122.9/4197.8	5770.3/4520	4160.4	5145.2	0.30643	2805.8	745240	1.1407	0.87301	0.12699	0.25398	0.99613	TRUE
gRNA_1302	Epc1	3231/1444	2913.5/2690.4	2337.5	2801.9	0.26134	1596600	358370	0.77579	0.78105	0.21895	0.4379	0.99613	TRUE
gRNA_1304	Epc1	16527/9635.3	15873/10279	13081	13076	-0.00058021	23746000	3193500	0.0029433	0.49883	0.50117	0.99765	0.99964	FALSE
gRNA_1306	Epc2	7378.7/6868.5	12959/11731	7123.6	12345	0.79319	130180	1475600	4.2986	0.99999	8.5947e-06	1.7189e-05	0.00088169	TRUE
gRNA_1307	Epc2	2056.4/2240.7	3684.8/4257.2	2148.5	3971	0.88584	16993	321990	3.2117	0.99934	0.00065973	0.0013195	0.040678	TRUE
gRNA_1310	Epc2	3493.3/1945.1	5098.3/2427.6	2719.2	3762.9	0.46852	1198500	434260	1.5838	0.94338	0.056615	0.11323	0.87383	TRUE
gRNA_1308	Epc2	9920.4/8166.2	11676/10492	9043.3	11084	0.29354	1538600	1998100	1.4438	0.9256	0.074402	0.1488	0.9332	TRUE
gRNA_1309	Epc2	8554.8/5108.8	7761.7/6608	6831.8	7184.9	0.072689	5937700	1399200	0.29849	0.61734	0.38266	0.76533	0.99613	TRUE
gRNA_1314	Erbb4	5285.9/5621.8	17353/6194.7	5453.9	11774	1.1101	56421	1051100	6.1643	1	3.5395e-10	7.0789e-10	7.262e-08	TRUE
gRNA_1312	Erbb4	1931/4909.3	1430.6/3730.9	3420.2	2580.7	-0.40615	4435200	581090	1.1012	0.1354	0.8646	0.2708	0.99613	FALSE
gRNA_1311	Erbb4	11051/8025.9	9313/6777.5	9538.6	8045.3	-0.24561	4576600	2138100	1.0213	0.15356	0.84644	0.30712	0.99613	FALSE
gRNA_1313	Erbb4	5699.8/3502.4	6001/3864.9	4601.1	4933	0.10046	2414400	846910	0.36062	0.64081	0.35919	0.71838	0.99613	TRUE
gRNA_1315	Erbb4	2218.1/762.61	1753.2/1298.9	1490.4	1526	0.034099	1059300	202370	0.079288	0.53138	0.46862	0.93724	0.99812	TRUE
gRNA_1318	Ercc1	8299.8/3266.9	5316.2/2943.1	5783.3	4129.7	-0.48578	12665000	1132400	1.554	0.06009	0.93991	0.12018	0.8839	FALSE
gRNA_1320	Ercc1	1493.8/1544.3	1914.5/1581.4	1519	1748	0.20239	1271.9	207330	0.50275	0.6923	0.3077	0.6154	0.99613	TRUE
gRNA_1316	Ercc1	1001.2/2036.3	1066.2/2385.1	1518.8	1725.7	0.18415	535680	207280	0.45446	0.67511	0.32489	0.64978	0.99613	TRUE
gRNA_1317	Ercc1	1874.2/2610.5	1465.8/2580.6	2242.3	2023.2	-0.14829	271070	339950	0.37595	0.35348	0.64652	0.70696	0.99613	FALSE
gRNA_1319	Ercc1	7881.5/5326.2	8017.1/5918.6	6603.9	6967.8	0.077387	3264800	1340200	0.31439	0.62339	0.37661	0.75322	0.99613	TRUE
gRNA_1321	Ercc2	39.349/0	111.11/1.2697	19.675	56.19	1.4679	774.18	838.42	1.2611	0.86211	0.13789	0.27579	0.99613	TRUE
gRNA_1324	Ercc2	2792.3/2097.4	2349.4/1524.2	2444.9	1936.8	-0.33593	241460	379400	0.82497	0.20469	0.79531	0.40939	0.99613	FALSE
gRNA_1322	Ercc2	253.58/141.3	289.53/93.321	197.44	191.42	-0.044412	6304.1	15568	0.12688	0.44952	0.55048	0.89904	0.9981	FALSE
gRNA_1323	Ercc2	769.5/564.19	912.39/484.38	666.84	698.39	0.06658	21076	72914	0.11682	0.54341	0.45659	0.91318	0.99812	TRUE
gRNA_1325	Ercc2	228.81/286.6	305.55/196.8	257.71	251.18	-0.036877	1670.1	21824	0.09917	0.4605	0.5395	0.921	0.99812	FALSE
gRNA_1329	Ercc4	394.95/1118.4	382.48/2633.3	756.65	1507.9	0.99388	261660	85596	2.5677	0.99486	0.0051431	0.010286	0.2155	TRUE
gRNA_1326	Ercc4	405.15/623.31	1019.2/619.6	514.23	819.41	0.67113	23797	52431	1.3328	0.90756	0.09244	0.18488	0.9535	TRUE
gRNA_1327	Ercc4	77.241/47.099	163.46/75.546	62.17	119.5	0.93176	454.27	3598.3	0.95578	0.80048	0.19952	0.39904	0.99613	TRUE
gRNA_1330	Ercc4	2512.5/5393.4	2069.4/5111.7	3952.9	3590.6	-0.13868	4149600	698370	0.43362	0.33228	0.66772	0.66457	0.99613	FALSE
gRNA_1328	Ercc4	359.97/1286.7	485.04/1246.8	823.34	865.93	0.072675	429420	95282	0.13797	0.55316	0.44684	0.89368	0.9981	TRUE
gRNA_1333	Ercc5	530.49/505.06	698.72/654.52	517.77	676.62	0.38536	323.16	52889	0.69068	0.7521	0.2479	0.4958	0.99613	TRUE
gRNA_1331	Ercc5	11268/5106.7	13312/4812.7	8187.6	9062.3	0.14642	18983000	1761000	0.65914	0.7451	0.2549	0.50981	0.99613	TRUE
gRNA_1332	Ercc5	2534.4/2599.5	1660.3/2762.8	2566.9	2211.5	-0.21491	2118.3	403610	0.55947	0.28792	0.71208	0.57584	0.99613	FALSE
gRNA_1335	Ercc5	5712.9/5774.2	4862.2/5669.1	5743.5	5265.6	-0.12531	1874.4	1122500	0.45109	0.32596	0.67404	0.65193	0.99613	FALSE
gRNA_1334	Ercc5	8772/8623.2	7846.1/9085.1	8697.6	8465.6	-0.038988	11073	1901500	0.16819	0.43322	0.56678	0.86644	0.99613	FALSE
gRNA_1338	Ercc6	4235.1/1343.8	4193.4/3358.9	2789.5	3776.1	0.43678	4179900	448560	1.4732	0.92965	0.070353	0.14071	0.91768	TRUE
gRNA_1340	Ercc6	147.2/491.03	295.94/632.93	319.11	464.44	0.53999	59112	28621	0.85899	0.79887	0.20113	0.40227	0.99613	TRUE
gRNA_1336	Ercc6	8515.5/3610.6	7231.8/3068.2	6063	5150	-0.23543	12029000	1202400	0.83267	0.20252	0.79748	0.40503	0.99613	FALSE
gRNA_1337	Ercc6	4197.3/3881.2	3352.6/3488.4	4039.2	3420.5	-0.23981	49954	717790	0.7303	0.2326	0.7674	0.46521	0.99613	FALSE
gRNA_1339	Ercc6	1660/1533.2	727.56/2100.7	1596.6	1414.1	-0.17498	8030	220860	0.38888	0.34868	0.65132	0.69737	0.99613	FALSE
gRNA_1342	Ercc8	5831/3331	3518.2/2617.4	4581	3067.8	-0.57831	3124900	842210	1.6489	0.049587	0.95041	0.099174	0.81503	FALSE
gRNA_1343	Ercc8	8942.5/9089.1	7199.8/7351.4	9015.8	7275.6	-0.30936	10753	1990300	1.2335	0.10869	0.89131	0.21739	0.99115	FALSE
gRNA_1345	Ercc8	2659.7/4121.7	2359/3508.1	3390.7	2933.5	-0.20887	1068700	574730	0.60304	0.27324	0.72676	0.54649	0.99613	FALSE
gRNA_1341	Ercc8	7107.6/6761.2	6059.8/6434.1	6934.4	6246.9	-0.15061	59999	1426000	0.57572	0.2824	0.7176	0.5648	0.99613	FALSE
gRNA_1344	Ercc8	8483.4/9023	6797/9290.8	8753.2	8043.9	-0.1219	145580	1917000	0.51229	0.30422	0.69578	0.60845	0.99613	FALSE
gRNA_1348	Erh	53.923/11.023	290.6/52.691	32.473	171.64	2.3667	920.2	1580.8	3.5003	0.99971	0.00029301	0.00058603	0.020278	TRUE
gRNA_1347	Erh	126.79/127.27	32.051/38.725	127.03	35.388	-1.8149	0.11323	8899.7	1.378	0.084095	0.9159	0.16819	0.9445	FALSE
gRNA_1346	Erh	268.16/288.61	661.32/320.59	278.38	490.96	0.81629	209.1	24069	1.3702	0.91147	0.088533	0.17707	0.94475	TRUE
gRNA_1350	Erh	692.26/7.0148	364.31/0.63484	349.63	182.47	-0.93439	234780	32137	1.0198	0.15392	0.84608	0.30784	0.99613	FALSE
gRNA_1349	Erh	39.349/52.11	16.026/60.309	45.729	38.168	-0.25467	81.414	2438.6	0.47232	0.31835	0.68165	0.6367	0.99613	FALSE
gRNA_1354	Esco1	5552.6/8131.1	5478.6/5796.7	6841.9	5637.7	-0.27925	3324300	1401900	1.0171	0.15456	0.84544	0.30912	0.99613	FALSE
gRNA_1351	Esco1	2444/1472.1	1886.7/1046.2	1958.1	1466.5	-0.41682	472320	286190	0.9193	0.17897	0.82103	0.35794	0.99613	FALSE
gRNA_1355	Esco1	1243.1/2034.3	1464.7/1532.5	1638.7	1498.6	-0.12885	312950	228280	0.2937	0.38449	0.61551	0.76898	0.99613	FALSE
gRNA_1353	Esco1	8209.4/5037.6	7340.8/6415	6623.5	6877.9	0.054365	5030200	1345300	0.21933	0.5868	0.4132	0.82639	0.99613	TRUE
gRNA_1352	Esco1	9487.5/5759.1	9482.9/5647.5	7623.3	7565.2	-0.011044	6950500	1608300	0.045847	0.48172	0.51828	0.96343	0.99812	FALSE
gRNA_1359	Esco2	145.74/1100.3	332.26/1727.4	623.03	1029.8	0.72412	455610	66889	1.5729	0.94166	0.058336	0.11667	0.87571	TRUE
gRNA_1356	Esco2	575.66/748.58	771.36/1229.7	662.12	1000.5	0.59485	14949	72259	1.2589	0.89524	0.10476	0.20952	0.98728	TRUE
gRNA_1358	Esco2	2377/1242.6	1846.1/937.65	1809.8	1391.9	-0.37854	643400	258960	0.82174	0.20561	0.79439	0.41123	0.99613	FALSE
gRNA_1360	Esco2	645.62/1118.4	493.59/1151.6	881.99	822.59	-0.10046	111740	103980	0.18877	0.42514	0.57486	0.85027	0.99613	FALSE
gRNA_1357	Esco2	2295.4/1978.2	2465.8/1745.2	2136.8	2105.5	-0.021268	50311	319750	0.055427	0.4779	0.5221	0.9558	0.99812	FALSE
gRNA_1362	Esrrb	99.102/71.15	103.63/0	85.126	51.816	-0.70547	390.66	5358.3	0.73785	0.2303	0.7697	0.4606	0.99613	FALSE
gRNA_1363	Esrrb	323.54/27.057	423.08/44.439	175.3	233.76	0.41316	43951	13388	0.50524	0.67203	0.32797	0.65595	0.99613	TRUE
gRNA_1364	Esrrb	1786.7/1451.1	1766/1176.4	1618.9	1471.2	-0.13795	56345	224790	0.31208	0.37749	0.62251	0.75498	0.99613	FALSE
gRNA_1365	Esrrb	3257.2/2678.6	3791.7/2406	2967.9	3098.8	0.062246	167390	485310	0.1879	0.57452	0.42548	0.85096	0.99613	TRUE
gRNA_1361	Esrrb	103.47/26.055	136.75/0	64.764	68.376	0.077127	2996.9	3789.6	0.058666	0.44166	0.55834	0.88331	0.99693	TRUE
gRNA_1369	Etaa1	7999.6/8884.7	7833.3/7039.1	8442.1	7436.2	-0.18302	391740	1830900	0.74344	0.22861	0.77139	0.45722	0.99613	FALSE
gRNA_1367	Etaa1	8700.6/7778.4	7256.4/7813.6	8239.5	7535	-0.12893	425210	1775200	0.52875	0.29849	0.70151	0.59698	0.99613	FALSE
gRNA_1366	Etaa1	663.11/2089.4	994.65/2036.6	1376.3	1515.6	0.13905	1017200	182910	0.32583	0.62748	0.37252	0.74503	0.99613	TRUE
gRNA_1370	Etaa1	1101.8/619.3	1270.3/632.3	860.54	951.3	0.14449	116390	100780	0.28588	0.61121	0.38879	0.77758	0.99613	TRUE
gRNA_1368	Etaa1	4602.4/4510.5	4325.8/4768.9	4556.4	4547.4	-0.0028785	4223.7	836490	0.0099328	0.49604	0.50396	0.99207	0.99879	FALSE
gRNA_1374	Exosc1	2464.4/948	3240.4/1490	1706.2	2365.2	0.47091	1149800	240290	1.3443	0.91055	0.089451	0.1789	0.94475	TRUE
gRNA_1372	Exosc1	4038.4/3536.4	3252.1/2640.3	3787.4	2946.2	-0.36225	125980	661450	1.0343	0.15049	0.84951	0.30098	0.99613	FALSE
gRNA_1371	Exosc1	2948.3/1444	2292.7/966.86	2196.2	1629.8	-0.43007	1131400	331080	0.98454	0.16242	0.83758	0.32485	0.99613	FALSE
gRNA_1375	Exosc1	1909.2/979.06	1300.2/869.73	1444.1	1085	-0.4122	432550	194430	0.81595	0.20726	0.79274	0.41453	0.99613	FALSE
gRNA_1373	Exosc1	1265/339.72	927.35/234.25	802.36	580.8	-0.46552	428080	92211	0.74004	0.22964	0.77036	0.45928	0.99613	FALSE
gRNA_1376	Exosc10	122.42/29.061	29.914/0	75.741	14.957	-2.2658	4357.9	4621	1.5454	0.061124	0.93888	0.12225	0.89169	FALSE
gRNA_1379	Exosc10	1027.5/2753.8	1372.9/3868.7	1890.6	2620.8	0.47092	1490100	273730	1.3956	0.91856	0.081435	0.16287	0.94443	TRUE
gRNA_1378	Exosc10	609.18/718.51	210.47/538.34	663.85	374.41	-0.82458	5976.3	72499	1.1018	0.13528	0.86472	0.27055	0.99613	FALSE
gRNA_1377	Exosc10	513/191.4	377.14/159.98	352.2	268.56	-0.3899	51712	32437	0.51412	0.30358	0.69642	0.60717	0.99613	FALSE
gRNA_1380	Exosc10	805.93/880.85	636.75/1270.3	843.39	953.53	0.17687	2806.8	98237	0.35139	0.63606	0.36394	0.72789	0.99613	TRUE
gRNA_1382	Exosc2	125.33/67.141	379.27/146.01	96.238	262.64	1.439	1693.2	6259.8	2.1032	0.98004	0.019957	0.039914	0.51156	TRUE
gRNA_1381	Exosc2	598.98/2321.9	284.19/1717.9	1460.4	1001	-0.54446	1484200	197230	1.0363	0.15003	0.84997	0.30006	0.99613	FALSE
gRNA_1385	Exosc2	3082.4/4602.7	2447.6/3637	3842.5	3042.3	-0.33679	1155700	673690	0.97494	0.1648	0.8352	0.32959	0.99613	FALSE
gRNA_1383	Exosc2	160.31/196.41	223.29/290.75	178.36	257.02	0.52462	651.67	13685	0.67239	0.73229	0.26771	0.53542	0.99613	TRUE
gRNA_1384	Exosc2	507.17/219.46	482.9/91.416	363.31	287.16	-0.33831	41387	33741	0.45934	0.32299	0.67701	0.64599	0.99613	FALSE
gRNA_1386	Exosc3	1177.6/1036.2	987.18/924.32	1106.9	955.75	-0.21158	9994.4	138720	0.40841	0.34149	0.65851	0.68298	0.99613	FALSE
gRNA_1389	Exosc3	475.11/186.39	497.86/227.91	330.75	362.88	0.13339	41678	29951	0.18568	0.56137	0.43863	0.87725	0.99625	TRUE
gRNA_1387	Exosc3	440.13/112.24	379.27/226.64	276.18	302.95	0.13302	53757	23828	0.17344	0.55238	0.44762	0.89525	0.9981	TRUE
gRNA_1388	Exosc3	1745.9/2722.7	1786.3/2577.4	2234.3	2181.9	-0.034261	477060	338410	0.090261	0.46404	0.53596	0.92808	0.99812	FALSE
gRNA_1390	Exosc3	664.56/441.93	993.59/80.624	553.25	537.11	-0.042642	24783	57529	0.081404	0.46756	0.53244	0.93512	0.99812	FALSE
gRNA_1394	Exosc4	0/1.0021	43.803/5.7135	0.50105	24.758	4.101	0.50211	8.1963	8.473	1	2.1005e-17	4.201e-17	6.249e-15	TRUE
gRNA_1392	Exosc4	284.19/763.61	342.95/946.54	523.9	644.74	0.29893	114920	53684	0.52157	0.6954	0.3046	0.60921	0.99613	TRUE
gRNA_1391	Exosc4	8342/6981.7	6085.4/7933.5	7661.9	7009.5	-0.12837	925270	1618700	0.51276	0.30406	0.69594	0.60812	0.99613	FALSE
gRNA_1393	Exosc4	135.54/139.29	84.401/143.47	137.41	113.94	-0.26815	7.0572	9832	0.37787	0.35276	0.64724	0.70552	0.99613	FALSE
gRNA_1395	Exosc4	281.27/92.194	170.94/199.97	186.73	185.46	-0.0098519	17876	14505	0.092149	0.46329	0.53671	0.92658	0.99812	FALSE
gRNA_1400	Exosc5	188/3568.5	167.73/1712.2	1878.3	939.94	-0.99798	5713900	271460	1.8028	0.035707	0.96429	0.071414	0.69204	FALSE
gRNA_1399	Exosc5	750.55/164.35	408.12/199.34	457.45	303.73	-0.58923	171820	45196	0.76342	0.22261	0.77739	0.44522	0.99613	FALSE
gRNA_1397	Exosc5	1300/597.26	1661.3/669.12	948.62	1165.2	0.29642	246910	114050	0.64137	0.73871	0.26129	0.52258	0.99613	TRUE
gRNA_1398	Exosc5	1622.1/653.38	1531/1110.3	1137.7	1320.7	0.21493	469180	143650	0.48267	0.68491	0.31509	0.63018	0.99613	TRUE
gRNA_1396	Exosc5	2092.8/656.38	1993.6/737.68	1374.6	1365.6	-0.0094256	1031600	182630	0.021789	0.49131	0.50869	0.98262	0.99812	FALSE
gRNA_1401	Exosc6	0/9.019	28.846/27.933	4.5095	28.389	2.4153	40.671	130.29	2.0921	0.97213	0.027871	0.055741	0.62672	TRUE
gRNA_1402	Exosc6	1821.7/867.83	1449.8/578.34	1344.8	1014.1	-0.40687	454960	177610	0.78662	0.21575	0.78425	0.4315	0.99613	FALSE
gRNA_1405	Exosc6	3860.6/5970.6	3465.8/5834.8	4915.6	4650.3	-0.080025	2226000	921100	0.27642	0.39111	0.60889	0.78222	0.99613	FALSE
gRNA_1404	Exosc6	147.2/618.3	87.607/588.49	382.75	338.05	-0.17866	110970	36047	0.2698	0.39366	0.60634	0.78731	0.99613	FALSE
gRNA_1403	Exosc6	2973.1/1727.6	3398.5/1437.3	2350.3	2417.9	0.040853	775530	360870	0.11242	0.54474	0.45526	0.91053	0.99812	TRUE
gRNA_1410	Exosc7	359.97/180.38	498.93/214.57	270.18	356.75	0.39973	16127	23173	0.56874	0.704	0.296	0.59201	0.99613	TRUE
gRNA_1407	Exosc7	2253.1/2409.1	2034.2/1992.1	2331.1	2013.1	-0.21145	12162	357120	0.53213	0.29732	0.70268	0.59464	0.99613	FALSE
gRNA_1406	Exosc7	231.72/380.8	284.19/498.98	306.26	391.58	0.35353	11112	27167	0.51766	0.68779	0.31221	0.62442	0.99613	TRUE
gRNA_1409	Exosc7	435.76/225.47	592.95/168.23	330.62	380.59	0.20251	22109	29936	0.28883	0.60251	0.39749	0.79498	0.99613	TRUE
gRNA_1408	Exosc7	403.69/1489.1	716.88/1323.6	946.41	1020.3	0.10828	589090	113710	0.21898	0.58563	0.41437	0.82874	0.99613	TRUE
gRNA_1411	Exosc8	679.14/297.63	456.2/155.53	488.38	305.86	-0.67336	72776	49109	0.86331	0.19398	0.80602	0.38796	0.99613	FALSE
gRNA_1413	Exosc8	657.28/483.02	900.64/494.54	570.15	697.59	0.29058	15184	59768	0.52128	0.69592	0.30408	0.60816	0.99613	TRUE
gRNA_1415	Exosc8	1189.2/1723.6	846.15/2309.5	1456.4	1577.8	0.11545	142800	196540	0.27388	0.60771	0.39229	0.78458	0.99613	TRUE
gRNA_1414	Exosc8	21.861/61.129	44.872/62.214	41.495	53.543	0.36011	770.99	2156.2	0.25946	0.51164	0.48836	0.97672	0.99812	TRUE
gRNA_1412	Exosc8	1740.1/835.76	1317.3/1058.9	1287.9	1188.1	-0.1163	408930	168140	0.24476	0.40332	0.59668	0.80664	0.99613	FALSE
gRNA_1420	Exosc9	3832.9/2313.9	3350.4/1634.1	3073.4	2492.2	-0.30228	1153700	507310	0.81594	0.20727	0.79273	0.41453	0.99613	FALSE
gRNA_1417	Exosc9	940.01/118.25	706.19/135.22	529.13	420.71	-0.3301	337650	54365	0.48742	0.31298	0.68702	0.62596	0.99613	FALSE
gRNA_1419	Exosc9	5417.1/9828.7	5849.3/8402.1	7622.9	7125.7	-0.097292	9731100	1608200	0.39206	0.34751	0.65249	0.69502	0.99613	FALSE
gRNA_1416	Exosc9	2156.9/1688.6	2342.9/1824.5	1922.7	2083.7	0.11595	109680	279650	0.30444	0.61955	0.38045	0.7609	0.99613	TRUE
gRNA_1418	Exosc9	2135.1/2465.2	2042.7/2331.1	2300.1	2186.9	-0.072777	54492	351110	0.19112	0.42422	0.57578	0.84843	0.99613	FALSE
gRNA_1423	Eya1	10257/5875.4	9854.7/4926.3	8066.2	7390.5	-0.1262	9599500	1727900	0.51404	0.30361	0.69639	0.60723	0.99613	FALSE
gRNA_1424	Eya1	1130.9/1036.2	1360/1022.7	1083.6	1191.4	0.13674	4488.3	135020	0.29344	0.61479	0.38521	0.77041	0.99613	TRUE
gRNA_1425	Eya1	7476.4/4050.5	6844/5031.1	5763.4	5937.5	0.042926	5868200	1127400	0.16396	0.56512	0.43488	0.86976	0.99613	TRUE
gRNA_1421	Eya1	4810.8/5321.2	5158.1/4722.5	5066	4940.3	-0.036235	130250	957050	0.12847	0.44889	0.55111	0.89778	0.9981	FALSE
gRNA_1422	Eya1	3461.3/3410.2	3091.9/3846.5	3435.7	3469.2	0.013972	1305.5	584440	0.043747	0.51745	0.48255	0.96511	0.99812	TRUE
gRNA_1430	Eya2	4955.1/6753.2	4533.1/4621	5854.2	4577	-0.35498	1616600	1150000	1.1909	0.11684	0.88316	0.23369	0.99613	FALSE
gRNA_1429	Eya2	7286.9/9608.2	8031/11481	8447.6	9756	0.20773	2694300	1832400	0.96659	0.83313	0.16687	0.33375	0.99613	TRUE
gRNA_1428	Eya2	4289.1/4280	3700.8/3831.9	4284.5	3766.4	-0.18592	41.026	773600	0.58915	0.27788	0.72212	0.55576	0.99613	FALSE
gRNA_1426	Eya2	4685.5/1535.2	4437/2287.3	3110.4	3362.1	0.11226	4962000	515070	0.35082	0.63714	0.36286	0.72573	0.99613	TRUE
gRNA_1427	Eya2	3843.1/3889.2	3919.9/3260.5	3866.1	3590.2	-0.10681	1061.6	678960	0.33491	0.36885	0.63115	0.73769	0.99613	FALSE
gRNA_1434	Eya3	4823.9/6927.6	4553.4/9036.9	5875.8	6795.1	0.2097	2212700	1155400	0.85534	0.80382	0.19618	0.39237	0.99613	TRUE
gRNA_1433	Eya3	1549.2/2465.2	1642.1/3195.8	2007.2	2418.9	0.26907	419520	295340	0.75763	0.77564	0.22436	0.44872	0.99613	TRUE
gRNA_1431	Eya3	5189.7/4198.8	6521.3/3817.9	4694.3	5169.6	0.13913	490930	868760	0.50999	0.69497	0.30503	0.61006	0.99613	TRUE
gRNA_1432	Eya3	8200.7/8318.5	7588.6/10030	8259.6	8809.2	0.092932	6942.7	1780700	0.41188	0.65978	0.34022	0.68043	0.99613	TRUE
gRNA_1435	Eya3	3674.1/3068.5	3701.9/2961.5	3371.3	3331.7	-0.017018	183370	570550	0.052359	0.47912	0.52088	0.95824	0.99812	FALSE
gRNA_1440	Eya4	11199/4701.9	8600.4/2868.8	7950.2	5734.6	-0.47123	21103000	1696400	1.7011	0.044465	0.95554	0.08893	0.77945	FALSE
gRNA_1439	Eya4	702.46/1638.4	666.66/898.29	1170.5	782.48	-0.58033	438040	148910	1.0096	0.15633	0.84367	0.31267	0.99613	FALSE
gRNA_1436	Eya4	10463/14227	11765/10968	12345	11366	-0.1191	7085400	2966900	0.56793	0.28504	0.71496	0.57008	0.99613	FALSE
gRNA_1437	Eya4	5812/3492.4	4974.3/3763.3	4652.2	4368.8	-0.090644	2690500	858870	0.30576	0.37989	0.62011	0.75979	0.99613	FALSE
gRNA_1438	Eya4	2693.2/3355.1	2751.1/3187.5	3024.1	2969.3	-0.026405	219010	497010	0.077834	0.46898	0.53102	0.93796	0.99812	FALSE
gRNA_1441	Ezh1	13216/8105.1	11541/8058	10660	9799.3	-0.12149	13058000	2462400	0.54869	0.29161	0.70839	0.58322	0.99613	FALSE
gRNA_1442	Ezh1	7734.3/5304.2	9251/4972.7	6519.2	7111.9	0.1255	2952800	1318400	0.51611	0.69711	0.30289	0.60578	0.99613	TRUE
gRNA_1444	Ezh1	10378/8474.8	7720.1/9800	9426.4	8760	-0.10577	1811000	2106200	0.45919	0.32305	0.67695	0.6461	0.99613	FALSE
gRNA_1445	Ezh1	6052.5/4805.1	5573.7/4654.6	5428.8	5114.2	-0.086121	777980	1044900	0.30781	0.37911	0.62089	0.75823	0.99613	FALSE
gRNA_1443	Ezh1	9854.8/8151.2	8274.5/9292.1	9003	8783.3	-0.035632	1451200	1986700	0.15584	0.43808	0.56192	0.87616	0.99625	FALSE
gRNA_1449	Ezh2	11917/5452.5	29610/15331	8684.7	22470	1.3714	20895000	1898000	10.006	1	7.1374e-24	1.4275e-23	2.6542e-21	TRUE
gRNA_1447	Ezh2	1546.3/1632.4	5618.6/5854.5	1589.4	5736.5	1.8511	3711.5	219590	8.85	1	4.3771e-19	8.7543e-19	1.3707e-16	TRUE
gRNA_1448	Ezh2	8528.6/8392.7	17680/16611	8460.6	17146	1.0189	9236.8	1836000	6.4098	1	7.2835e-11	1.4567e-10	1.5759e-08	TRUE
gRNA_1446	Ezh2	2621.8/3078.5	8667.7/5380.9	2850.2	7024.3	1.301	104270	460980	6.1479	1	3.9267e-10	7.8534e-10	7.92e-08	TRUE
gRNA_1450	Ezh2	3235.4/2893.1	7767.1/6832.7	3064.2	7299.9	1.2521	58582	505390	5.9581	1	1.276e-09	2.5519e-09	2.4102e-07	TRUE
gRNA_1454	Fam175a	2207.9/2142.5	1415.6/1470.3	2175.2	1442.9	-0.59182	2139.9	327080	1.2808	0.10013	0.89987	0.20027	0.97672	FALSE
gRNA_1453	Fam175a	2091.3/1877	2236.1/3014.8	1984.1	2625.5	0.40388	22981	291040	1.1888	0.88272	0.11728	0.23455	0.99613	TRUE
gRNA_1452	Fam175a	2356.6/2601.5	1704.1/2086.7	2479	1895.4	-0.38711	29986	386140	0.93935	0.17378	0.82622	0.34755	0.99613	FALSE
gRNA_1451	Fam175a	5554.1/5573.7	5647.4/4158.8	5563.9	4903.1	-0.18236	193.25	1078100	0.63641	0.26225	0.73775	0.52451	0.99613	FALSE
gRNA_1455	Fam175a	3305.3/615.3	2975.4/728.16	1960.3	1851.8	-0.082125	3618200	286610	0.20291	0.4196	0.5804	0.83921	0.99613	FALSE
gRNA_1458	Fam175b	6950.2/4792.1	4737.2/3867.4	5871.2	4302.3	-0.44845	2328800	1154200	1.4603	0.072106	0.92789	0.14421	0.92738	FALSE
gRNA_1456	Fam175b	15269/14347	10153/14827	14808	12490	-0.24563	424820	3738500	1.1991	0.11525	0.88475	0.2305	0.99613	FALSE
gRNA_1459	Fam175b	2254.6/4731	1937/4170.9	3492.8	3053.9	-0.19365	3066300	596790	0.56807	0.28499	0.71501	0.56998	0.99613	FALSE
gRNA_1460	Fam175b	6106.4/8450.8	6297/7840.9	7278.6	7068.9	-0.042165	2748000	1516500	0.17027	0.4324	0.5676	0.8648	0.99613	FALSE
gRNA_1457	Fam175b	5854.3/4340.1	5825.8/4163.3	5097.2	4994.5	-0.02935	1146300	964540	0.10454	0.45837	0.54163	0.91674	0.99812	FALSE
gRNA_4299	Fam178a	2199.2/1333.8	5118.6/1147.8	1766.5	3133.2	0.82638	374440	251120	2.7273	0.99681	0.0031937	0.0063875	0.15009	TRUE
gRNA_4298	Fam178a	2917.7/2193.6	3305.5/3544.9	2555.6	3425.2	0.42237	262130	401360	1.3726	0.91506	0.084939	0.16988	0.9445	TRUE
gRNA_4297	Fam178a	397.86/1225.6	399.57/1757.2	811.72	1078.4	0.40939	342560	93579	0.87176	0.80756	0.19244	0.38487	0.99613	TRUE
gRNA_4296	Fam178a	6327.9/9368.7	6743.6/9820.9	7848.3	8282.2	0.077626	4623200	1668900	0.33589	0.63152	0.36848	0.73696	0.99613	TRUE
gRNA_4300	Fam178a	2955.6/1469.1	2425.2/1812.5	2212.3	2118.8	-0.062268	1104800	334180	0.16183	0.43572	0.56428	0.87144	0.99613	FALSE
gRNA_5749	Fam35a	9806.7/7056.9	6658.1/7454.9	8431.8	7056.5	-0.25685	3780800	1828000	1.0172	0.15453	0.84547	0.30906	0.99613	FALSE
gRNA_5750	Fam35a	1039.1/1921	694.44/1684.2	1480.1	1189.3	-0.31528	388900	200600	0.65024	0.25777	0.74223	0.51553	0.99613	FALSE
gRNA_5748	Fam35a	810.3/597.26	611.11/622.77	703.78	616.94	-0.1897	22694	78077	0.32049	0.3743	0.6257	0.7486	0.99613	FALSE
gRNA_5747	Fam35a	1585.6/3915.2	1684.8/4161.4	2750.4	2923.1	0.087802	2713500	440600	0.26011	0.6026	0.3974	0.7948	0.99613	TRUE
gRNA_5746	Fam35a	7498.2/8108.1	6501/8805.8	7803.1	7653.4	-0.027945	185960	1656700	0.11632	0.4537	0.5463	0.9074	0.99812	FALSE
gRNA_5757	Fam60a	1062.4/2275.8	705.13/1724.2	1669.1	1214.7	-0.45819	736120	233670	0.94099	0.17336	0.82664	0.34671	0.99613	FALSE
gRNA_5759	Fam60a	2458.6/886.87	1635.7/909.09	1672.7	1272.4	-0.3944	1235200	234320	0.82783	0.20388	0.79612	0.40776	0.99613	FALSE
gRNA_5756	Fam60a	1476.3/1497.2	2144.2/1523.6	1486.7	1833.9	0.30259	216.86	201750	0.77294	0.78012	0.21988	0.43976	0.99613	TRUE
gRNA_5760	Fam60a	415.35/198.42	358.97/147.92	306.89	253.44	-0.27504	23530	27237	0.37814	0.35266	0.64734	0.70533	0.99613	FALSE
gRNA_5758	Fam60a	1044.9/518.09	677.35/775.77	781.52	726.56	-0.10506	138790	89181	0.19054	0.42444	0.57556	0.84889	0.99613	FALSE
gRNA_1467	Fancc	1709.5/576.21	2354.7/812.59	1142.9	1583.6	0.47025	642180	144470	1.1597	0.87675	0.12325	0.24651	0.99613	TRUE
gRNA_1469	Fancc	276.9/1439	647.43/1611.8	857.97	1129.6	0.39647	675270	100400	0.85742	0.80373	0.19627	0.39254	0.99613	TRUE
gRNA_1470	Fancc	2275/2787.9	1479.7/3230	2531.4	2354.9	-0.10426	131530	396530	0.28041	0.38958	0.61042	0.77916	0.99613	FALSE
gRNA_1468	Fancc	6290/12478	7992.5/10279	9384.2	9135.6	-0.038729	19147000	2094200	0.17178	0.4318	0.5682	0.86361	0.99613	FALSE
gRNA_1466	Fancc	708.29/1099.3	905.98/895.12	903.8	900.55	-0.0051925	76451	107250	0.013591	0.49458	0.50542	0.98916	0.99812	FALSE
gRNA_1471	Fancd2	1641/2673.6	1496.8/1223.3	2157.3	1360.1	-0.66518	533150	323660	1.4018	0.080483	0.91952	0.16097	0.94365	FALSE
gRNA_1473	Fancd2	1294.2/1265.7	1965.8/1668.3	1279.9	1817.1	0.50525	405.8	166810	1.3152	0.9057	0.094298	0.1886	0.95975	TRUE
gRNA_1474	Fancd2	7525.9/6645	6466.9/5774.5	7085.4	6120.7	-0.21114	388010	1465600	0.79694	0.21274	0.78726	0.42548	0.99613	FALSE
gRNA_1472	Fancd2	1270.8/586.23	1473.3/612.62	928.53	1043	0.16747	234340	110990	0.34344	0.63339	0.36661	0.73322	0.99613	TRUE
gRNA_1475	Fancd2	671.85/217.46	580.13/446.92	444.65	513.53	0.20732	103240	43599	0.32984	0.62298	0.37702	0.75404	0.99613	TRUE
gRNA_1480	Fancl	2465.9/2982.3	3862.2/4032.5	2724.1	3947.3	0.53494	133330	435240	1.8542	0.96814	0.031859	0.063719	0.67102	TRUE
gRNA_1476	Fancl	107.85/698.47	204.06/1232.2	403.16	718.14	0.83135	174420	38503	1.6052	0.94467	0.055325	0.11065	0.86174	TRUE
gRNA_1478	Fancl	237.55/175.37	415.6/181.56	206.46	298.58	0.5301	1933.4	16475	0.71769	0.75006	0.24994	0.49987	0.99613	TRUE
gRNA_1477	Fancl	668.94/1212.6	1301.3/1003	940.74	1152.2	0.29218	147760	112850	0.62935	0.73476	0.26524	0.53048	0.99613	TRUE
gRNA_1479	Fancl	228.81/279.59	436.96/124.43	254.2	280.7	0.14252	1289.3	21448	0.18093	0.55334	0.44666	0.89332	0.9981	TRUE
gRNA_1481	Fancm	227.35/199.42	348.29/478.03	213.39	413.16	0.94998	390.08	17179	1.5242	0.93279	0.067207	0.13441	0.89839	TRUE
gRNA_1483	Fancm	762.21/2091.4	740.38/1031.6	1426.8	886	-0.6868	883380	191480	1.2386	0.10775	0.89225	0.2155	0.99064	FALSE
gRNA_1482	Fancm	1555/2638.6	1295.9/1902	2096.8	1599	-0.39084	587020	312180	0.89128	0.18639	0.81361	0.37278	0.99613	FALSE
gRNA_1484	Fancm	314.79/216.46	318.37/307.9	265.62	313.14	0.23658	4835.2	22679	0.31549	0.60859	0.39141	0.78283	0.99613	TRUE
gRNA_1485	Fancm	1489.4/2271.8	1712.6/2329.2	1880.6	2020.9	0.10375	306030	271890	0.26906	0.606	0.394	0.78801	0.99613	TRUE
gRNA_1487	Fank1	5192.6/4984.5	4792.7/3011	5088.6	3901.9	-0.38301	21663	962470	1.2096	0.11321	0.88679	0.22643	0.99613	FALSE
gRNA_1490	Fank1	7923.8/4117.7	6252.1/3307.5	6020.7	4779.8	-0.33292	7243200	1191700	1.1367	0.12783	0.87217	0.25566	0.99613	FALSE
gRNA_1489	Fank1	3018.2/3290.9	2947.6/4697.2	3154.6	3822.4	0.27695	37181	524390	0.92221	0.82179	0.17821	0.35642	0.99613	TRUE
gRNA_1488	Fank1	3385.5/4111.7	2679.5/5040	3748.6	3859.7	0.042144	263660	652840	0.13756	0.55471	0.44529	0.89059	0.9981	TRUE
gRNA_1486	Fank1	2314.3/3902.2	2975.4/3430	3108.3	3202.7	0.043173	1260700	514630	0.13166	0.55237	0.44763	0.89526	0.9981	TRUE
gRNA_1492	Fbl	68.497/1076.3	16.026/642.45	572.38	329.24	-0.79598	507800	60065	1.0266	0.15231	0.84769	0.30461	0.99613	FALSE
gRNA_1491	Fbl	1355.4/258.54	926.28/191.09	806.95	558.68	-0.52966	601510	92881	0.82594	0.20442	0.79558	0.40884	0.99613	FALSE
gRNA_1495	Fbl	441.59/332.7	467.95/556.75	387.14	512.35	0.40335	5928	36573	0.65471	0.73805	0.26195	0.5239	0.99613	TRUE
gRNA_1493	Fbl	1337.9/2130.5	1901.7/2180.7	1734.2	2041.2	0.23503	314120	245300	0.61986	0.73226	0.26774	0.53547	0.99613	TRUE
gRNA_1494	Fbl	810.3/1732.6	1158.1/1604.9	1271.5	1381.5	0.11963	425360	165420	0.2705	0.60626	0.39374	0.78747	0.99613	TRUE
gRNA_1497	Fbrs	8454.3/8367.6	10755/10307	8410.9	10531	0.32426	3753.6	1822300	1.5705	0.94185	0.058153	0.11631	0.87571	TRUE
gRNA_1498	Fbrs	3274.7/2429.1	4877.1/2252.4	2851.9	3564.8	0.32177	357540	461350	1.0495	0.85302	0.14698	0.29396	0.99613	TRUE
gRNA_1499	Fbrs	1716.8/921.94	1627.1/1582	1319.4	1604.6	0.28215	315900	173360	0.68498	0.75313	0.24687	0.49374	0.99613	TRUE
gRNA_1496	Fbrs	5619.7/6658	6224.3/7505.7	6138.8	6865	0.16127	539100	1221500	0.65704	0.74442	0.25558	0.51116	0.99613	TRUE
gRNA_1500	Fbrs	5810.6/3209.8	6029.9/4159.4	4510.2	5094.7	0.17577	3382100	825710	0.64324	0.73997	0.26003	0.52007	0.99613	TRUE
gRNA_1501	Fbrsl1	3121.7/3605.6	3959.4/4212.8	3363.6	4086.1	0.28062	117070	568910	0.9578	0.83092	0.16908	0.33817	0.99613	TRUE
gRNA_1505	Fbrsl1	9095.5/11354	9375/8739.2	10225	9057.1	-0.17493	2550200	2335300	0.76407	0.22241	0.77759	0.44482	0.99613	FALSE
gRNA_1503	Fbrsl1	1337.9/2365	1359/1689.9	1851.4	1524.5	-0.28018	527470	266550	0.6337	0.26314	0.73686	0.52627	0.99613	FALSE
gRNA_1502	Fbrsl1	7489.5/5384.3	6967.9/4597.5	6436.9	5782.7	-0.1546	2215800	1297300	0.57436	0.28286	0.71714	0.56572	0.99613	FALSE
gRNA_1504	Fbrsl1	8105.9/4243.9	8104.7/4858.4	6174.9	6481.5	0.0699	7457600	1230600	0.27638	0.60887	0.39113	0.78226	0.99613	TRUE
gRNA_1510	Fbxo11	4708.8/9680.4	4698.7/6343.9	7194.6	5521.3	-0.38184	12358000	1494300	1.3688	0.085527	0.91447	0.17105	0.94455	FALSE
gRNA_1508	Fbxo11	4705.9/4520.5	5838.7/5419.6	4613.2	5629.1	0.28709	17180	849740	1.1021	0.86479	0.13521	0.27042	0.99613	TRUE
gRNA_1506	Fbxo11	11723/18024	11222/14992	14874	13107	-0.18237	19850000	3759500	0.91096	0.18116	0.81884	0.36231	0.99613	FALSE
gRNA_1509	Fbxo11	2237.1/783.65	2406/1105.9	1510.4	1755.9	0.21721	1056200	205830	0.54127	0.70571	0.29429	0.58858	0.99613	TRUE
gRNA_1507	Fbxo11	8280.8/7610	7574.8/8634.4	7945.4	8104.6	0.02861	224990	1695100	0.12225	0.54865	0.45135	0.9027	0.9981	TRUE
gRNA_1515	Fen1	291.48/91.192	493.59/283.14	191.33	388.36	1.0175	20057	14960	1.6109	0.94305	0.056953	0.11391	0.87493	TRUE
gRNA_1511	Fen1	2162.8/3882.2	1717.9/3049.1	3022.5	2383.5	-0.3425	1478200	496660	0.90665	0.1823	0.8177	0.36459	0.99613	FALSE
gRNA_1514	Fen1	260.87/956.01	231.84/776.4	608.44	504.12	-0.27086	241610	64908	0.42485	0.33547	0.66453	0.67094	0.99613	FALSE
gRNA_1512	Fen1	1158.6/117.25	966.88/145.38	637.93	556.13	-0.19765	542230	68926	0.32408	0.37294	0.62706	0.74588	0.99613	FALSE
gRNA_1513	Fen1	406.61/952	257.48/982.09	679.31	619.78	-0.13209	148730	74648	0.22764	0.40996	0.59004	0.81993	0.99613	FALSE
gRNA_1520	Fkbp6	7963.1/9734.5	15128/7692.3	8848.8	11410	0.36674	1568900	1943600	1.8373	0.96692	0.033084	0.066168	0.67997	TRUE
gRNA_1516	Fkbp6	8588.3/4405.3	6539.5/4858.4	6496.8	5699	-0.189	8749000	1312700	0.69637	0.2431	0.7569	0.4862	0.99613	FALSE
gRNA_1518	Fkbp6	6632.5/8944.8	5447.6/9237.5	7788.7	7342.6	-0.085083	2673400	1652800	0.34701	0.36429	0.63571	0.72858	0.99613	FALSE
gRNA_1517	Fkbp6	3561.8/5661.9	2609/6183.3	4611.9	4396.1	-0.069103	2205200	849430	0.23408	0.40746	0.59254	0.81492	0.99613	FALSE
gRNA_1519	Fkbp6	1489.4/3256.9	1643.2/3090.4	2373.1	2366.8	-0.0038814	1561900	365320	0.010608	0.49577	0.50423	0.99154	0.99879	FALSE
gRNA_1524	Foxc1	12195/12984	9527.7/12412	12590	10970	-0.19872	311250	3042000	0.9289	0.17647	0.82353	0.35294	0.99613	FALSE
gRNA_1523	Foxc1	15786/15320	15028/13714	15553	14371	-0.11405	108620	3979100	0.59267	0.2767	0.7233	0.5534	0.99613	FALSE
gRNA_1521	Foxc1	3101.3/1220.6	2522.4/1257.6	2160.9	1890	-0.19316	1768600	324350	0.47584	0.3171	0.6829	0.63419	0.99613	FALSE
gRNA_1522	Foxc1	4047.1/5950.5	4142.1/5368.8	4998.8	4755.4	-0.071996	1811400	940960	0.25091	0.40094	0.59906	0.80188	0.99613	FALSE
gRNA_1525	Foxc1	4099.6/5176.9	3961.5/5733.2	4638.3	4847.4	0.063606	580280	855610	0.22607	0.58943	0.41057	0.82115	0.99613	TRUE
gRNA_1527	Fscn1	5041.1/4792.1	4075.8/4097.9	4916.6	4086.9	-0.26661	30998	921340	0.86442	0.19368	0.80632	0.38736	0.99613	FALSE
gRNA_1528	Fscn1	4665.1/4991.5	3886.7/6808	4828.3	5347.4	0.14729	53280	900380	0.54704	0.70782	0.29218	0.58435	0.99613	TRUE
gRNA_1530	Fscn1	9755.7/8150.2	9177.3/8041.5	8952.9	8609.4	-0.056441	1288900	1972700	0.24459	0.40339	0.59661	0.80678	0.99613	FALSE
gRNA_1526	Fscn1	3491.9/3739.9	3586.5/3946.8	3615.9	3766.7	0.058921	30750	623630	0.19093	0.57571	0.42429	0.84859	0.99613	TRUE
gRNA_1529	Fscn1	6374.6/5094.7	6479.7/5241.2	5734.7	5860.4	0.031299	819010	1120300	0.11885	0.5473	0.4527	0.9054	0.9981	TRUE
gRNA_1533	Fubp1	1757.6/905.91	3360/858.93	1331.8	2109.5	0.66316	362690	175430	1.8568	0.96831	0.031691	0.063382	0.67102	TRUE
gRNA_1534	Fubp1	2499.4/1463.1	3966.9/1961.6	1981.2	2964.3	0.58102	536990	290500	1.8238	0.96591	0.034092	0.068183	0.68686	TRUE
gRNA_1532	Fubp1	2238.5/891.88	3193.4/1458.9	1565.2	2326.1	0.57127	906740	215360	1.6396	0.94944	0.05056	0.10112	0.82195	TRUE
gRNA_1531	Fubp1	4044.2/6226.1	3440.2/5855.7	5135.2	4647.9	-0.14379	2380300	973680	0.49376	0.31074	0.68926	0.62147	0.99613	FALSE
gRNA_1535	Fubp1	2780.7/2012.2	2760.7/1715.3	2396.5	2238	-0.09865	295250	369880	0.26061	0.3972	0.6028	0.7944	0.99613	FALSE
gRNA_1539	Fus	2379.9/1580.3	1918.8/1420.1	1980.1	1669.5	-0.24606	319660	290290	0.57683	0.28203	0.71797	0.56405	0.99613	FALSE
gRNA_1536	Fus	492.59/1816.8	258.55/1683	1154.7	970.75	-0.25012	876790	146380	0.48328	0.31445	0.68555	0.62889	0.99613	FALSE
gRNA_1540	Fus	2226.9/3521.4	2818.4/3555.1	2874.1	3186.7	0.14889	837910	465920	0.45794	0.6765	0.3235	0.647	0.99613	TRUE
gRNA_1538	Fus	1202.3/1284.7	791.66/1397.3	1243.5	1094.5	-0.18404	3392.1	160810	0.37336	0.35444	0.64556	0.70888	0.99613	FALSE
gRNA_1537	Fus	2231.2/6202.1	2401.7/5545.3	4216.7	3973.5	-0.085667	7883700	758070	0.27927	0.39002	0.60998	0.78004	0.99613	FALSE
gRNA_1245	G9a (Ehmt2)	322.08/853.8	590.81/2133.7	587.94	1362.2	1.2109	141360	62145	3.1061	0.99904	0.00095672	0.0019134	0.055267	TRUE
gRNA_1244	G9a (Ehmt2)	431.38/401.85	784.19/810.69	416.62	797.44	0.935	436.26	40140	1.9008	0.97079	0.029215	0.05843	0.63791	TRUE
gRNA_1243	G9a (Ehmt2)	2136.5/1740.7	2346.1/3109.4	1938.6	2727.8	0.49251	78350	282580	1.4846	0.93117	0.068832	0.13766	0.91011	TRUE
gRNA_1242	G9a (Ehmt2)	1337.9/2597.5	2092.9/2555.9	1967.7	2324.4	0.24025	793290	287970	0.66475	0.74686	0.25314	0.50627	0.99613	TRUE
gRNA_1241	G9a (Ehmt2)	1046.4/408.86	938.03/602.46	727.63	770.25	0.082004	203230	81450	0.14932	0.55696	0.44304	0.88608	0.99776	TRUE
gRNA_1542	Gadd45a	4580.5/2287.8	2837.6/1086.2	3434.2	1961.9	-0.8074	2628300	584110	1.9264	0.027025	0.97298	0.054049	0.61691	FALSE
gRNA_1543	Gadd45a	8283.7/6301.3	5576.9/4976.5	7292.5	5276.7	-0.4667	1965100	1520200	1.6349	0.051031	0.94897	0.10206	0.82621	FALSE
gRNA_1544	Gadd45a	2170/1896	1929.5/1307.1	2033	1618.3	-0.32896	37551	300170	0.75721	0.22446	0.77554	0.44893	0.99613	FALSE
gRNA_1541	Gadd45a	2113.2/689.45	1621.8/776.4	1401.3	1199.1	-0.22467	1013500	187150	0.4686	0.31968	0.68032	0.63935	0.99613	FALSE
gRNA_1545	Gadd45a	631.05/2913.1	603.63/2500	1772.1	1551.8	-0.19139	2604000	252130	0.43908	0.3303	0.6697	0.6606	0.99613	FALSE
gRNA_1548	Gadd45b	5414.2/6154	3823.7/3092.9	5784.1	3458.3	-0.74185	273640	1132500	2.1854	0.014429	0.98557	0.028858	0.41676	FALSE
gRNA_1547	Gadd45b	4455.2/3182.7	2814.1/1852.5	3819	2333.3	-0.71058	809640	668450	1.8172	0.034595	0.9654	0.069191	0.68801	FALSE
gRNA_1550	Gadd45b	1447.2/1333.8	730.77/974.47	1390.5	852.62	-0.70497	6426.4	185310	1.2525	0.10519	0.89481	0.21039	0.98728	FALSE
gRNA_1546	Gadd45b	4200.2/2608.5	2651.7/2379.4	3404.3	2515.5	-0.43636	1266700	577670	1.1694	0.12112	0.87888	0.24224	0.99613	FALSE
gRNA_1549	Gadd45b	3452.5/1983.2	2794.9/2651.7	2717.9	2723.3	0.0028803	1079500	433980	0.0082481	0.50328	0.49672	0.99344	0.99914	TRUE
gRNA_1554	Gadd45g	3197.5/9287.5	4159.2/11716	6242.5	7937.5	0.34651	18544000	1247800	1.5174	0.93542	0.064579	0.12916	0.89568	TRUE
gRNA_1551	Gadd45g	3295.1/5742.1	4180.5/2530.5	4518.6	3355.5	-0.42924	2993800	827670	1.2785	0.10054	0.89946	0.20108	0.97748	FALSE
gRNA_1553	Gadd45g	4357.6/3910.2	3312/6246.8	4133.9	4779.4	0.20927	100050	739220	0.75074	0.7736	0.2264	0.45281	0.99613	TRUE
gRNA_1552	Gadd45g	4566/2652.6	4367.5/3913.8	3609.3	4140.6	0.19809	1830500	622190	0.67364	0.74973	0.25027	0.50054	0.99613	TRUE
gRNA_1555	Gadd45g	2021.4/2216.7	1798.1/2103.8	2119	1951	-0.11916	19067	316390	0.29893	0.3825	0.6175	0.76499	0.99613	FALSE
gRNA_1556	Gatad1	1053.7/1654.5	2673.1/2943.1	1354.1	2808.1	1.0517	180480	179180	3.435	0.9997	0.00029651	0.00059301	0.020278	TRUE
gRNA_1558	Gatad1	2464.4/1533.2	2803.4/2359.1	1998.8	2581.2	0.36874	433570	293770	1.0745	0.85869	0.14131	0.28262	0.99613	TRUE
gRNA_1559	Gatad1	5278.6/4665.8	7205.1/4737.1	4972.2	5971.1	0.26406	187770	934600	1.0333	0.84926	0.15074	0.30148	0.99613	TRUE
gRNA_1560	Gatad1	6001.5/3443.2	6836.5/3787.4	4722.4	5312	0.1697	3272300	875360	0.63019	0.73571	0.26429	0.52857	0.99613	TRUE
gRNA_1557	Gatad1	743.26/2094.4	816.24/2066.4	1418.8	1441.3	0.022661	912800	190120	0.051552	0.52028	0.47972	0.95943	0.99812	TRUE
gRNA_5782	Gatad2a	4249.7/3485.3	6227.5/3900.4	3867.5	5064	0.38877	292140	679260	1.4517	0.92671	0.073292	0.14658	0.9318	TRUE
gRNA_5783	Gatad2a	3550.2/4215.9	4174.1/4638.1	3883	4406.1	0.18228	221580	682720	0.63308	0.73666	0.26334	0.52668	0.99613	TRUE
gRNA_5781	Gatad2a	2248.7/2833	2471.1/3273.9	2540.8	2872.5	0.17693	170660	398410	0.52543	0.70035	0.29965	0.5993	0.99613	TRUE
gRNA_5785	Gatad2a	5278.6/4218.9	5677.3/4464.2	4748.8	5070.7	0.094631	561530	881580	0.34294	0.63418	0.36582	0.73164	0.99613	TRUE
gRNA_5784	Gatad2a	3580.8/4372.2	3942.3/4117.5	3976.5	4029.9	0.01925	313170	703660	0.063693	0.52539	0.47461	0.94922	0.99812	TRUE
gRNA_5787	Gatad2b	5376.3/6720.1	8548/7534.2	6048.2	8041.1	0.41083	903000	1198600	1.8203	0.96565	0.034355	0.06871	0.6871	TRUE
gRNA_5789	Gatad2b	4928.9/6810.3	5680.5/7402.2	5869.6	6541.4	0.1563	1770000	1153900	0.62538	0.73414	0.26586	0.53172	0.99613	TRUE
gRNA_5786	Gatad2b	1133.8/2739.8	1217.9/3050.4	1936.8	2134.2	0.13993	1289500	282250	0.37149	0.64482	0.35518	0.71037	0.99613	TRUE
gRNA_5788	Gatad2b	4300.7/3879.2	4853.6/3741.1	4089.9	4297.4	0.07135	88857	729260	0.24288	0.59595	0.40405	0.8081	0.99613	TRUE
gRNA_5790	Gatad2b	2684.5/3527.4	2626.1/3859.8	3106	3242.9	0.06224	355270	514150	0.19103	0.57574	0.42426	0.84851	0.99613	TRUE
gRNA_1561	Gcfc2	7606.1/3907.2	10379/4280.7	5756.6	7330	0.34853	6840700	1125700	1.4829	0.93095	0.069055	0.13811	0.91205	TRUE
gRNA_1565	Gcfc2	7173.2/7390.6	5919.9/6152.8	7281.9	6036.3	-0.2706	23617	1517400	1.0111	0.15597	0.84403	0.31195	0.99613	FALSE
gRNA_1564	Gcfc2	3640.5/3828.1	3334.4/5032.3	3734.3	4183.4	0.16379	17583	649680	0.55714	0.71128	0.28872	0.57743	0.99613	TRUE
gRNA_1562	Gcfc2	3953.9/6553.8	3351.5/6566.1	5253.8	4958.8	-0.083364	3379800	1002300	0.29469	0.38412	0.61588	0.76823	0.99613	FALSE
gRNA_1563	Gcfc2	1509.8/1102.3	1640/893.21	1306.1	1266.6	-0.04427	83038	171150	0.096558	0.46154	0.53846	0.92308	0.99812	FALSE
gRNA_1567	Gfi1	6597.6/7505.8	6236.1/5322.5	7051.7	5779.3	-0.28703	412450	1456700	1.0542	0.14589	0.85411	0.29177	0.99613	FALSE
gRNA_1566	Gfi1	6443.1/3499.4	4803.4/3247.8	4971.2	4025.6	-0.30432	4332700	934360	0.97826	0.16397	0.83603	0.32795	0.99613	FALSE
gRNA_1570	Gfi1	11260/8063	10940/6757.2	9661.3	8848.7	-0.12675	5109600	2173100	0.55129	0.29072	0.70928	0.58144	0.99613	FALSE
gRNA_1568	Gfi1	2289.5/604.27	1967.9/1406.2	1446.9	1687.1	0.22139	1420100	194910	0.54394	0.70661	0.29339	0.58679	0.99613	TRUE
gRNA_1569	Gfi1	15811/8858.6	12293/11678	12335	11985	-0.04148	24168000	2963900	0.20308	0.41954	0.58046	0.83907	0.99613	FALSE
gRNA_5425	Gfi1b	6180.7/9820.7	5109/7946.2	8000.7	6527.6	-0.29353	6624500	1710100	1.1265	0.12998	0.87002	0.25997	0.99613	FALSE
gRNA_5424	Gfi1b	3124.6/3971.4	2144.2/3602.7	3548	2873.5	-0.30412	358480	608800	0.86451	0.19365	0.80635	0.38731	0.99613	FALSE
gRNA_5421	Gfi1b	2433.8/2722.7	2362.2/3077.1	2578.3	2719.6	0.076964	41734	405880	0.22184	0.58777	0.41223	0.82446	0.99613	TRUE
gRNA_5423	Gfi1b	1402/1857.9	1394.2/1748.3	1630	1571.3	-0.052856	103930	226740	0.12365	0.4508	0.5492	0.90159	0.9981	FALSE
gRNA_5422	Gfi1b	1396.2/3450.3	1723.3/3184.3	2423.2	2453.8	0.018094	2109600	375140	0.049953	0.5199	0.4801	0.9602	0.99812	TRUE
gRNA_1575	Gins1	3126.1/4454.4	4717.9/5448.2	3790.2	5083	0.42331	882190	662070	1.5889	0.94395	0.056046	0.11209	0.86841	TRUE
gRNA_1572	Gins1	1289.8/2856	1704.1/1705.2	2072.9	1704.6	-0.28205	1226500	307670	0.66418	0.25329	0.74671	0.50658	0.99613	FALSE
gRNA_1573	Gins1	717.03/650.37	576.92/625.31	683.7	601.12	-0.18543	2221.9	75261	0.3114	0.37775	0.62225	0.7555	0.99613	FALSE
gRNA_1574	Gins1	7282.5/7886.6	7287.4/7578.7	7584.6	7433	-0.029113	182450	1597900	0.11988	0.45229	0.54771	0.90458	0.9981	FALSE
gRNA_1571	Gins1	58.295/654.38	92.948/605	356.34	348.97	-0.030036	177660	32921	0.073496	0.47071	0.52929	0.94141	0.99812	FALSE
gRNA_1577	Gins2	42.264/2296.8	92.948/1297	1169.5	694.96	-0.75011	2541500	148770	1.2363	0.10818	0.89182	0.21636	0.991	FALSE
gRNA_1580	Gins2	1622.1/1361.9	1879.3/1988.9	1492	1934.1	0.37423	33851	202650	0.98217	0.83692	0.16308	0.32617	0.99613	TRUE
gRNA_1576	Gins2	71.412/66.139	38.461/34.916	68.775	36.689	-0.88859	13.899	4089.4	0.86237	0.19424	0.80576	0.38849	0.99613	FALSE
gRNA_1578	Gins2	237.55/74.156	102.56/88.877	155.85	95.72	-0.69753	13349	11534	0.73432	0.23138	0.76862	0.46276	0.99613	FALSE
gRNA_1579	Gins2	654.36/897.89	848.29/898.29	776.13	873.29	0.16996	29653	88401	0.32679	0.6264	0.3736	0.7472	0.99613	TRUE
gRNA_1583	Gins3	1056.6/1011.1	1954.1/1495	1033.9	1724.5	0.73761	1033.8	127210	1.9365	0.97355	0.026453	0.052906	0.60919	TRUE
gRNA_1585	Gins3	3114.4/5320.2	3894.2/3299.9	4217.3	3597	-0.22945	2432700	758220	0.71232	0.23813	0.76187	0.47626	0.99613	FALSE
gRNA_1584	Gins3	935.64/1319.8	1448.7/1124.9	1127.7	1286.8	0.19026	73782	142040	0.42218	0.66309	0.33691	0.67383	0.99613	TRUE
gRNA_1582	Gins3	881.71/839.77	854.7/749.11	860.74	801.9	-0.10203	879.77	100810	0.19024	0.42456	0.57544	0.84912	0.99613	FALSE
gRNA_1581	Gins3	2419.2/294.62	2198.7/401.22	1356.9	1300	-0.061834	2257000	179660	0.13537	0.44616	0.55384	0.89232	0.9981	FALSE
gRNA_1590	Gins4	0/0	10.684/0	0.50105	5.3419	2.0789	0	8.1963	1.6909	0.92022	0.079778	0.15956	0.94089	TRUE
gRNA_1586	Gins4	2251.7/796.68	3204/1116	1524.2	2160	0.50277	1058500	208220	1.3935	0.91824	0.081764	0.16353	0.94443	TRUE
gRNA_1587	Gins4	5041.1/5250.1	4399.6/5299.6	5145.6	4849.6	-0.08545	21835	976180	0.29957	0.38225	0.61775	0.76451	0.99613	FALSE
gRNA_1588	Gins4	3535.6/3716.8	3355.8/4344.2	3626.2	3850	0.086361	16421	625900	0.28283	0.61135	0.38865	0.77731	0.99613	TRUE
gRNA_1589	Gins4	1110.5/350.74	1210.5/405.03	730.63	807.75	0.14457	288640	81877	0.2695	0.60412	0.39588	0.79177	0.99613	TRUE
gRNA_1238	GLP (Ehmt1)	835.08/802.69	1141/1528.1	818.88	1334.5	0.70393	524.52	94628	1.6763	0.95298	0.047024	0.094048	0.80289	TRUE
gRNA_1236	GLP (Ehmt1)	2344.9/839.77	3083.3/1124.3	1592.3	2103.8	0.40163	1132700	220110	1.0902	0.86213	0.13787	0.27574	0.99613	TRUE
gRNA_1237	GLP (Ehmt1)	1995.2/2134.5	2633.5/2625.7	2064.8	2629.6	0.34868	9707.9	306150	1.0208	0.8463	0.1537	0.3074	0.99613	TRUE
gRNA_1240	GLP (Ehmt1)	5644.4/6281.2	5612.2/7929.1	5962.8	6770.6	0.18327	202750	1177200	0.74453	0.77172	0.22828	0.45655	0.99613	TRUE
gRNA_1239	GLP (Ehmt1)	1050.8/1331.8	1189.1/1533.1	1191.3	1361.1	0.19212	39490	152290	0.43519	0.66791	0.33209	0.66418	0.99613	TRUE
gRNA_5705	Gltscr2	475.11/661.39	678.42/1022.1	568.25	850.25	0.58053	17351	59516	1.1559	0.87491	0.12509	0.25019	0.99613	TRUE
gRNA_5704	Gltscr2	151.57/375.79	148.5/693.24	263.68	420.87	0.67256	25138	22468	1.0487	0.84683	0.15317	0.30635	0.99613	TRUE
gRNA_5703	Gltscr2	2852.1/1071.3	2501.1/1747.1	1961.7	2124.1	0.11469	1585700	286860	0.3032	0.61908	0.38092	0.76183	0.99613	TRUE
gRNA_5702	Gltscr2	1203.8/2468.2	1318.4/2126.1	1836	1722.2	-0.092242	799350	263730	0.22181	0.41223	0.58777	0.82446	0.99613	FALSE
gRNA_5701	Gltscr2	4544.1/2268.8	4538.4/2030.8	3406.4	3284.6	-0.052513	2588600	578120	0.16019	0.43636	0.56364	0.87273	0.99613	FALSE
gRNA_1592	Glyr1	6058.3/6746.2	8575.8/9198.1	6402.3	8887	0.47305	236590	1288500	2.189	0.9857	0.014299	0.028598	0.41502	TRUE
gRNA_1593	Glyr1	5535.1/3917.2	8004.2/5307.9	4726.2	6656.1	0.4939	1308800	876260	2.0616	0.98038	0.019621	0.039243	0.5085	TRUE
gRNA_1594	Glyr1	9330.1/5989.6	11472/7282.8	7659.9	9377.5	0.29185	5579600	1618100	1.3503	0.91154	0.088462	0.17692	0.94475	TRUE
gRNA_1595	Glyr1	8589.8/5540.7	8568.3/8259.2	7065.2	8413.8	0.25199	4648600	1460300	1.116	0.86778	0.13222	0.26443	0.99613	TRUE
gRNA_1591	Glyr1	6061.2/2663.6	6596.1/2231.4	4362.4	4413.8	0.016884	5772000	791510	0.057737	0.52302	0.47698	0.95396	0.99812	TRUE
gRNA_1599	Gm10093	6228.8/4626.7	4777.8/4406.4	5427.8	4592.1	-0.24117	1283400	1044700	0.81764	0.20678	0.79322	0.41356	0.99613	FALSE
gRNA_1597	Gm10093	10534/6026.7	8113.2/6444.2	8280.3	7278.7	-0.18598	10158000	1786400	0.74938	0.22681	0.77319	0.45363	0.99613	FALSE
gRNA_1596	Gm10093	1387.4/2964.2	1503.2/2258.7	2175.8	1881	-0.20998	1243200	327190	0.51562	0.30306	0.69694	0.60612	0.99613	FALSE
gRNA_1598	Gm10093	1273.7/3358.1	1146.4/3053.6	2315.9	2100	-0.14115	2172200	354170	0.36295	0.35832	0.64168	0.71665	0.99613	FALSE
gRNA_1600	Gm10093	2780.7/3761.9	2411.3/3969	3271.3	3190.2	-0.036225	481410	549150	0.1095	0.4564	0.5436	0.9128	0.99812	FALSE
gRNA_5557	Gm14483	14514/8936.8	23373/8205.3	11725	15789	0.42925	15553000	2779100	2.4376	0.99261	0.0073934	0.014787	0.27494	TRUE
gRNA_5559	Gm14483	896.29/65.137	492.52/60.944	480.71	276.73	-0.79448	345410	48133	0.97668	0.16436	0.83564	0.32873	0.99613	FALSE
gRNA_5558	Gm14483	5753.7/2246.7	5035.2/1702.6	4000.2	3368.9	-0.24772	6149500	709000	0.74974	0.22671	0.77329	0.45341	0.99613	FALSE
gRNA_5560	Gm14483	6116.6/5051.6	7680.5/4998.7	5584.1	6339.6	0.18303	567100	1083100	0.72594	0.76606	0.23394	0.46787	0.99613	TRUE
gRNA_5556	Gm14483	5960.7/7339.4	7089.7/6991.5	6650.1	7040.6	0.082315	950500	1352100	0.33584	0.6315	0.3685	0.73699	0.99613	TRUE
gRNA_5765	Grm7	4469.8/7712.2	3341.9/6624.5	6091	4983.2	-0.28956	5256700	1209400	1.0073	0.15688	0.84312	0.31377	0.99613	FALSE
gRNA_5764	Grm7	7625/4984.5	6475.4/3911.9	6304.7	5193.6	-0.27965	3486200	1263600	0.98846	0.16146	0.83854	0.32293	0.99613	FALSE
gRNA_5762	Grm7	2637.9/1183.5	2638.9/1761.7	1910.7	2200.3	0.2035	1057600	277420	0.54983	0.70874	0.29126	0.58252	0.99613	TRUE
gRNA_5763	Grm7	7030.4/6218.1	6987.2/6237.3	6624.2	6612.2	-0.0026225	329920	1345500	0.010373	0.49586	0.50414	0.99172	0.99879	FALSE
gRNA_5761	Grm7	1833.4/786.66	1422/1197.9	1310	1310	-5.4667e-05	547820	171810	0.0011076	0.49956	0.50044	0.99912	0.99983	FALSE
gRNA_1602	Gse1	1489.4/2783.9	1043.8/2037.2	2136.7	1540.5	-0.4717	837760	319730	1.0546	0.1458	0.8542	0.29161	0.99613	FALSE
gRNA_1604	Gse1	3993.2/1365.9	3617.5/804.34	2679.5	2210.9	-0.27723	3451500	426230	0.71785	0.23643	0.76357	0.47285	0.99613	FALSE
gRNA_1603	Gse1	3051.8/4098.6	3035.2/3162.8	3575.2	3099	-0.20616	547970	614730	0.60735	0.27181	0.72819	0.54362	0.99613	FALSE
gRNA_1605	Gse1	4111.3/5718	4206.2/4501	4914.7	4353.6	-0.17485	1290900	920880	0.58467	0.27938	0.72062	0.55877	0.99613	FALSE
gRNA_1601	Gse1	3713.4/5561.7	3984/5049.5	4637.6	4516.7	-0.038079	1708100	855440	0.13064	0.44803	0.55197	0.89606	0.9981	FALSE
gRNA_1610	Gsg2	1300/688.45	590.81/685.62	994.22	638.22	-0.6387	186990	121050	1.0309	0.15129	0.84871	0.30258	0.99613	FALSE
gRNA_1607	Gsg2	1218.4/3494.4	724.36/3127.2	2356.4	1925.8	-0.29098	2590100	362040	0.71572	0.23708	0.76292	0.47416	0.99613	FALSE
gRNA_1606	Gsg2	4071.9/4925.4	3670.9/4341.6	4498.6	4006.3	-0.16718	364190	823030	0.54272	0.29366	0.70634	0.58733	0.99613	FALSE
gRNA_1608	Gsg2	9366.6/11873	7945.5/11598	10620	9771.7	-0.12007	3141100	2450600	0.54179	0.29398	0.70602	0.58796	0.99613	FALSE
gRNA_1609	Gsg2	3147.9/185.39	2626.1/391.06	1666.7	1508.6	-0.1437	4388300	233240	0.32784	0.37152	0.62848	0.74303	0.99613	FALSE
gRNA_1615	Gtf2i	6448.9/4273	10589/6897.5	5360.9	8743.1	0.70555	2367300	1028400	3.3351	0.99957	0.00042628	0.00085257	0.027127	TRUE
gRNA_1611	Gtf2i	1708/2266.8	3413.4/3195.8	1987.4	3304.6	0.7333	156090	291650	2.4391	0.99264	0.0073635	0.014727	0.27469	TRUE
gRNA_1612	Gtf2i	4854.5/3917.2	7877.1/4977.1	4385.9	6427.1	0.5512	439250	796920	2.2866	0.98889	0.011111	0.022221	0.34978	TRUE
gRNA_1613	Gtf2i	10939/8197.3	12001/12344	9568.2	12172	0.34727	3758800	2146500	1.7775	0.96226	0.037743	0.075485	0.71633	TRUE
gRNA_1614	Gtf2i	4796.2/7546.9	4689.1/6506.4	6171.6	5597.8	-0.14076	3783000	1229800	0.51742	0.30243	0.69757	0.60486	0.99613	FALSE
gRNA_1620	Gtf3c4	150.11/170.36	208.33/466.6	160.23	337.47	1.0699	205	11946	1.6216	0.94352	0.056478	0.11296	0.87284	TRUE
gRNA_1618	Gtf3c4	460.53/606.28	418.8/241.87	533.4	330.34	-0.68963	10621	54923	0.90102	0.18379	0.81621	0.36758	0.99613	FALSE
gRNA_1619	Gtf3c4	72.869/84.177	223.29/48.248	78.523	135.77	0.78229	63.938	4837.2	0.82309	0.76425	0.23575	0.47149	0.99613	TRUE
gRNA_1617	Gtf3c4	244.84/37.078	363.25/7.618	140.96	185.43	0.39318	21582	10155	0.44134	0.6415	0.3585	0.717	0.99613	TRUE
gRNA_1616	Gtf3c4	1103.2/750.58	1351.5/756.72	926.91	1054.1	0.18534	62183	110740	0.38223	0.64791	0.35209	0.70417	0.99613	TRUE
gRNA_1625	Gzf1	8627.7/6317.3	11038/6072.2	7472.5	8555.3	0.19521	2668900	1568000	0.86474	0.80641	0.19359	0.38718	0.99613	TRUE
gRNA_1622	Gzf1	1345.2/3977.4	1730.8/4087.7	2661.3	2909.2	0.12848	3464300	422540	0.38147	0.64857	0.35143	0.70287	0.99613	TRUE
gRNA_1623	Gzf1	504.25/230.49	451.92/419.63	367.37	435.77	0.24574	37474	34219	0.36979	0.63566	0.36434	0.72868	0.99613	TRUE
gRNA_1621	Gzf1	6947.3/6919.6	7786.3/5486.9	6933.4	6636.6	-0.06312	385.37	1425700	0.24861	0.40183	0.59817	0.80366	0.99613	FALSE
gRNA_1624	Gzf1	3050.3/4342.1	2928.4/4170.9	3696.2	3549.6	-0.05836	834430	641280	0.18304	0.42738	0.57262	0.85477	0.99613	FALSE
gRNA_1627	H2afx	198.2/267.56	231.84/544.05	232.88	387.95	0.73378	2405.4	19194	1.1193	0.86209	0.13791	0.27583	0.99613	TRUE
gRNA_1629	H2afx	24.775/272.57	85.47/135.22	148.67	110.34	-0.42679	30702	10864	0.51594	0.30295	0.69705	0.60589	0.99613	FALSE
gRNA_1630	H2afx	7216.9/10027	7446.6/8388.7	8622	7917.6	-0.12294	3948500	1880600	0.51365	0.30375	0.69625	0.6075	0.99613	FALSE
gRNA_1626	H2afx	3201.9/2665.6	2605.8/2609.8	2933.7	2607.8	-0.16985	143780	478220	0.47137	0.31869	0.68131	0.63738	0.99613	FALSE
gRNA_1628	H2afx	705.37/266.56	842.95/218.38	485.97	530.66	0.12669	96277	48801	0.20234	0.57425	0.42575	0.8515	0.99613	TRUE
gRNA_1634	H2afz	0/1.0021	116.45/0	0.50105	58.226	5.3022	0.50211	8.1963	20.163	1	1.8126e-90	3.6252e-90	1.5407e-87	TRUE
gRNA_1632	H2afz	1673.1/400.84	1266/412.01	1037	839.01	-0.30526	809280	127690	0.55779	0.28849	0.71151	0.57699	0.99613	FALSE
gRNA_1631	H2afz	870.06/871.84	1169.9/917.97	870.95	1043.9	0.26108	1.5836	102330	0.54074	0.7047	0.2953	0.5906	0.99613	TRUE
gRNA_1635	H2afz	4858.9/3315	5261.7/3605.9	4086.9	4433.8	0.1175	1191900	728580	0.40637	0.65776	0.34224	0.68447	0.99613	TRUE
gRNA_1633	H2afz	72.869/183.39	112.18/114.27	128.13	113.22	-0.17692	6107	8997.3	0.29748	0.38305	0.61695	0.7661	0.99613	FALSE
gRNA_1636	H3f3a	2395.9/3545.5	2172/2684.7	2970.7	2428.4	-0.29071	660710	485880	0.77807	0.21826	0.78174	0.43653	0.99613	FALSE
gRNA_1639	H3f3a	1578.3/3903.2	1909.2/2901.8	2740.8	2405.5	-0.18817	2702500	438640	0.50626	0.30634	0.69366	0.61268	0.99613	FALSE
gRNA_1638	H3f3a	7472/7861.5	7043.8/7080.3	7666.8	7062.1	-0.11851	75880	1620000	0.47511	0.31735	0.68265	0.63471	0.99613	FALSE
gRNA_1637	H3f3a	8648.1/4874.3	7614.3/5613.2	6761.2	6613.8	-0.031799	7120900	1380900	0.12545	0.45008	0.54992	0.90017	0.9981	FALSE
gRNA_1640	H3f3a	835.08/1277.7	889.95/1224.6	1056.4	1057.3	0.0012176	97952	130740	0.0024691	0.50011	0.49989	0.99977	0.99996	TRUE
gRNA_1644	H3f3b	1982/1025.2	1246.8/746.57	1503.6	996.68	-0.59273	457810	204660	1.1223	0.13086	0.86914	0.26172	0.99613	FALSE
gRNA_1641	H3f3b	3639.1/3856.1	3559.8/2801.5	3747.6	3180.7	-0.23656	23553	652630	0.70177	0.24141	0.75859	0.48282	0.99613	FALSE
gRNA_1645	H3f3b	8492.1/9697.4	9070.5/8410.9	9094.8	8740.7	-0.057281	726330	2012500	0.24958	0.40145	0.59855	0.80291	0.99613	FALSE
gRNA_1642	H3f3b	390.58/759.6	397.43/805.61	575.09	601.52	0.064721	68088	60426	0.10753	0.53836	0.46164	0.92328	0.99812	TRUE
gRNA_1643	H3f3b	5469.5/6085.8	4854.7/6755.9	5777.7	5805.3	0.0068812	189890	1131000	0.02598	0.51036	0.48964	0.97927	0.99812	TRUE
gRNA_1647	H3f3c	0/0	77.991/69.832	0.50105	73.912	5.6411	0	8.1963	25.642	1	4.5698e-145	9.1397e-145	6.7976e-142	TRUE
gRNA_1649	H3f3c	1544.8/2112.4	1664.5/3210.4	1828.6	2437.4	0.41441	161100	262390	1.1885	0.88267	0.11733	0.23466	0.99613	TRUE
gRNA_1650	H3f3c	3045.9/1891	1961.5/1542.7	2468.5	1752.1	-0.49429	666950	384050	1.1561	0.12382	0.87618	0.24764	0.99613	FALSE
gRNA_1646	H3f3c	1345.2/812.71	1612.2/1210	1078.9	1411.1	0.38688	141750	134290	0.90638	0.81734	0.18266	0.36533	0.99613	TRUE
gRNA_1648	H3f3c	1200.9/2630.5	1309.8/2489.2	1915.7	1899.5	-0.012246	1022000	278350	0.030887	0.48768	0.51232	0.97536	0.99812	FALSE
gRNA_1652	Hace1	10640/13041	8567.3/11800	11841	10183	-0.21753	2882700	2814000	0.98803	0.16157	0.83843	0.32314	0.99613	FALSE
gRNA_1651	Hace1	3255.8/2132.5	3703/2722.8	2694.1	3212.9	0.25396	630900	429180	0.79186	0.78577	0.21423	0.42845	0.99613	TRUE
gRNA_1653	Hace1	7556.5/7294.4	6543.8/6683.6	7425.4	6613.7	-0.167	34363	1555500	0.65088	0.25756	0.74244	0.51513	0.99613	FALSE
gRNA_1654	Hace1	5514.7/1581.3	5041.6/1777.5	3548	3409.6	-0.057399	7735800	608810	0.17742	0.42959	0.57041	0.85918	0.99613	FALSE
gRNA_1655	Hace1	11236/18943	11538/19047	15090	15293	0.019285	29695000	3829000	0.10378	0.54133	0.45867	0.91735	0.99812	TRUE
gRNA_1657	Hat1	2678.7/5340.2	2244.7/2567.3	4009.5	2406	-0.73655	3542000	711080	1.9016	0.028614	0.97139	0.057228	0.63409	FALSE
gRNA_1660	Hat1	1843.6/1359.9	901.71/1006.9	1601.7	954.28	-0.74653	116990	221760	1.3768	0.08428	0.91572	0.16856	0.9445	FALSE
gRNA_1656	Hat1	4417.3/3022.4	3329/2236.5	3719.8	2782.8	-0.41858	972950	646490	1.1654	0.12192	0.87808	0.24385	0.99613	FALSE
gRNA_1659	Hat1	1983.5/966.03	1049.1/1269	1474.8	1159.1	-0.34723	517610	199690	0.7076	0.2396	0.7604	0.47919	0.99613	FALSE
gRNA_1658	Hat1	192.37/755.59	246.79/570.72	473.98	408.76	-0.21311	158610	47279	0.32413	0.37292	0.62708	0.74584	0.99613	FALSE
gRNA_1662	Hbp1	1010/5332.2	2058.8/2557.1	3171.1	2307.9	-0.45821	9341000	527880	1.188	0.11741	0.88259	0.23482	0.99613	FALSE
gRNA_1664	Hbp1	2362.4/4859.2	1578/3776	3610.8	2677	-0.43157	3117000	622530	1.1836	0.11829	0.88171	0.23659	0.99613	FALSE
gRNA_1665	Hbp1	2333.3/3074.5	2086.5/1984.5	2703.9	2035.5	-0.40946	274690	431150	1.0179	0.15435	0.84565	0.30871	0.99613	FALSE
gRNA_1663	Hbp1	6712.7/7803.4	9103.6/7468.8	7258.1	8286.2	0.19111	594850	1511100	0.83642	0.79854	0.20146	0.40292	0.99613	TRUE
gRNA_1661	Hbp1	960.41/5159.9	1271.4/4895.9	3060.1	3083.6	0.011021	8817700	504530	0.033046	0.51318	0.48682	0.97365	0.99812	TRUE
gRNA_1670	Hcfc1	55.38/287.61	21.367/99.669	171.49	60.518	-1.4874	26964	13021	1.2481	0.106	0.894	0.212	0.98892	FALSE
gRNA_1667	Hcfc1	34.977/14.03	95.085/0	24.503	47.543	0.92857	219.4	1106.8	0.69252	0.68243	0.31757	0.63515	0.99613	TRUE
gRNA_1669	Hcfc1	1279.6/1464.1	1159.2/1255.1	1371.8	1207.1	-0.18438	17021	182160	0.38705	0.34936	0.65064	0.69872	0.99613	FALSE
gRNA_1668	Hcfc1	677.68/640.35	533.12/835.44	659.01	684.28	0.054198	696.9	71829	0.094275	0.53431	0.46569	0.93138	0.99812	TRUE
gRNA_1666	Hcfc1	1136.8/494.04	1080.1/552.94	815.4	816.53	0.0020053	206540	94117	0.0037015	0.49951	0.50049	0.99902	0.99983	TRUE
gRNA_1674	Hcfc2	7442.8/4093.6	12035/2902.5	5768.2	7468.8	0.3727	5608600	1128600	1.6008	0.94529	0.054711	0.10942	0.85779	TRUE
gRNA_1672	Hcfc2	4727.7/5765.1	3028.8/4707.3	5246.4	3868.1	-0.43962	538100	1000600	1.378	0.084104	0.9159	0.16821	0.9445	FALSE
gRNA_1671	Hcfc2	3312.6/3373.1	2476.5/3237.7	3342.9	2857.1	-0.22647	1828.7	564450	0.6466	0.25894	0.74106	0.51789	0.99613	FALSE
gRNA_1673	Hcfc2	1680.4/1171.5	1673.1/959.24	1425.9	1316.2	-0.11547	129490	191330	0.25179	0.4006	0.5994	0.8012	0.99613	FALSE
gRNA_1675	Hcfc2	1314.6/512.08	1178.4/599.92	913.32	889.17	-0.038618	321990	108690	0.076987	0.46932	0.53068	0.93863	0.99812	FALSE
gRNA_1679	Hdac1	1364.1/1066.2	790.6/635.47	1215.2	713.03	-0.76829	44361	156170	1.276	0.10098	0.89902	0.20196	0.97795	FALSE
gRNA_1676	Hdac1	1486.5/678.43	876.07/615.16	1082.5	745.61	-0.53724	326510	134850	0.92237	0.17817	0.82183	0.35633	0.99613	FALSE
gRNA_1680	Hdac1	2570.8/1464.1	1687/1347.1	2017.4	1517	-0.41104	612430	297250	0.91816	0.17927	0.82073	0.35853	0.99613	FALSE
gRNA_1677	Hdac1	731.6/1158.4	524.57/778.31	945.02	651.44	-0.53603	91094	113500	0.87892	0.18972	0.81028	0.37944	0.99613	FALSE
gRNA_1678	Hdac1	1074.1/4411.3	866.45/5418.3	2742.7	3142.4	0.1962	5568400	439020	0.60324	0.72682	0.27318	0.54636	0.99613	TRUE
gRNA_1683	Hdac10	7317.5/3922.3	10621/4168.3	5619.9	7394.5	0.39585	5763800	1091900	1.6983	0.95528	0.044722	0.089444	0.78264	TRUE
gRNA_1685	Hdac10	1950/3273.9	1341.9/1907	2611.9	1624.5	-0.68482	876380	412620	1.5375	0.062091	0.93791	0.12418	0.89244	FALSE
gRNA_1681	Hdac10	3298/3154.6	3485/5142.2	3226.3	4313.6	0.41888	10283	539590	1.4801	0.93058	0.069419	0.13884	0.91351	TRUE
gRNA_1684	Hdac10	4860.4/6000.6	4617.5/4002	5430.5	4309.8	-0.33341	650110	1045300	1.0962	0.1365	0.8635	0.27301	0.99613	FALSE
gRNA_1682	Hdac10	5476.8/4467.4	5175.2/5569.4	4972.1	5372.3	0.11166	509470	934580	0.41396	0.66055	0.33945	0.6789	0.99613	TRUE
gRNA_1687	Hdac11	8264.8/6088.8	6824.8/4749.8	7176.8	5787.3	-0.3104	2367400	1489600	1.1385	0.12746	0.87254	0.25492	0.99613	FALSE
gRNA_1686	Hdac11	8183.2/9603.2	7873.9/7542.5	8893.2	7708.2	-0.20628	1008200	1956000	0.84729	0.19842	0.80158	0.39683	0.99613	FALSE
gRNA_1689	Hdac11	6167.6/4240.9	6751/4940.9	5204.3	5846	0.16772	1856100	990350	0.64483	0.74048	0.25952	0.51904	0.99613	TRUE
gRNA_1688	Hdac11	5070.2/4407.3	4551.3/4101.7	4738.7	4326.5	-0.13129	219750	879220	0.43968	0.33008	0.66992	0.66017	0.99613	FALSE
gRNA_1690	Hdac11	3952.4/8784.5	4539.5/7239	6368.5	5889.3	-0.11283	11674000	1279800	0.42356	0.33594	0.66406	0.67188	0.99613	FALSE
gRNA_1695	Hdac2	8576.7/3917.2	6134.6/2437.8	6247	4286.2	-0.54336	10855000	1248900	1.7546	0.039668	0.96033	0.079336	0.73073	FALSE
gRNA_1694	Hdac2	15311/3873.2	19157/4273.1	9592.2	11715	0.2884	65415000	2153400	1.4466	0.926	0.073999	0.148	0.9332	TRUE
gRNA_1691	Hdac2	5849.9/4146.7	4581.2/3622.4	4998.3	4101.8	-0.28513	1450400	940840	0.92431	0.17766	0.82234	0.35533	0.99613	FALSE
gRNA_1692	Hdac2	3958.2/2132.5	3042.7/2277.8	3045.4	2660.3	-0.19498	1666700	501440	0.54386	0.29327	0.70673	0.58654	0.99613	FALSE
gRNA_1693	Hdac2	1418/3077.5	1545.9/2531.7	2247.8	2038.8	-0.14068	1376900	340990	0.35788	0.36022	0.63978	0.72043	0.99613	FALSE
gRNA_1699	Hdac3	97.644/40.084	196.58/227.91	68.864	212.24	1.6099	1656.6	4096.1	2.2403	0.98541	0.014594	0.029187	0.41949	TRUE
gRNA_1696	Hdac3	719.95/1171.5	1234/1612.5	945.71	1423.2	0.58919	101940	113600	1.4168	0.92153	0.078473	0.15695	0.93798	TRUE
gRNA_1698	Hdac3	65.582/1102.3	85.47/537.71	583.95	311.59	-0.90405	537410	61610	1.1353	0.12813	0.87187	0.25626	0.99613	FALSE
gRNA_1700	Hdac3	1.4574/230.49	0/118.71	115.97	59.357	-0.95456	26227	7929.2	0.90105	0.18378	0.81622	0.36756	0.99613	FALSE
gRNA_1697	Hdac3	1517.1/2042.3	1634.6/2620.6	1779.7	2127.6	0.25745	137900	253510	0.69095	0.75515	0.24485	0.48969	0.99613	TRUE
gRNA_1701	Hdac4	4051.5/8175.2	3916.7/11666	6113.4	7791.5	0.34989	8502400	1215100	1.5224	0.93605	0.063953	0.12791	0.8953	TRUE
gRNA_1702	Hdac4	5178.1/7970.8	6085.4/8843.3	6574.4	7464.4	0.18313	3899600	1332600	0.77091	0.77962	0.22038	0.44076	0.99613	TRUE
gRNA_1703	Hdac4	6319.2/4179.8	5988.2/3057.4	5249.5	4522.8	-0.21492	2288500	1001300	0.72623	0.23385	0.76615	0.4677	0.99613	FALSE
gRNA_1705	Hdac4	2875.4/5183.9	2918.8/6056.3	4029.7	4487.6	0.15524	2664600	715630	0.54129	0.70585	0.29415	0.58831	0.99613	TRUE
gRNA_1704	Hdac4	2662.6/4351.2	2853.6/4932.7	3506.9	3893.1	0.1507	1425600	599860	0.49871	0.69101	0.30899	0.61798	0.99613	TRUE
gRNA_1708	Hdac5	8492.1/15167	7739.3/11950	11830	9844.7	-0.26495	22276000	2810500	1.1839	0.11822	0.88178	0.23644	0.99613	FALSE
gRNA_1707	Hdac5	8130.7/9877.8	6760.7/9159.4	9004.3	7960	-0.17781	1526100	1987100	0.74076	0.22942	0.77058	0.45884	0.99613	FALSE
gRNA_1709	Hdac5	2604.3/4892.3	2746.8/3560.8	3748.3	3153.8	-0.24908	2617400	652780	0.73585	0.23091	0.76909	0.46182	0.99613	FALSE
gRNA_1706	Hdac5	5121.2/6575.8	4154.9/6526.1	5848.5	5340.5	-0.13108	1057900	1148600	0.47403	0.31774	0.68226	0.63548	0.99613	FALSE
gRNA_1710	Hdac5	12571/7799.4	12491/8150.7	10185	10321	0.019085	11386000	2323900	0.088984	0.53545	0.46455	0.92909	0.99812	TRUE
gRNA_1715	Hdac6	4462.5/4702.9	2877.1/3837.6	4582.7	3357.4	-0.44876	28897	842610	1.3349	0.090957	0.90904	0.18191	0.94542	FALSE
gRNA_1712	Hdac6	4959.5/2942.2	5596.1/3628.1	3950.8	4612.1	0.22322	2034700	697900	0.79158	0.7857	0.2143	0.42861	0.99613	TRUE
gRNA_1711	Hdac6	4490.2/7943.7	6241.4/7816.1	6217	7028.8	0.17704	5963500	1241300	0.72866	0.76689	0.23311	0.46621	0.99613	TRUE
gRNA_1713	Hdac6	13520/9879.8	12614/11841	11700	12228	0.063636	6625900	2771500	0.31696	0.62436	0.37564	0.75127	0.99613	TRUE
gRNA_1714	Hdac6	6055.4/7464.7	7784.2/6380.1	6760.1	7082.1	0.067138	993070	1380600	0.2741	0.608	0.392	0.784	0.99613	TRUE
gRNA_1717	Hdac7	9939.3/9376.7	14422/8380.5	9658	11401	0.23936	158250	2172200	1.1828	0.88155	0.11845	0.2369	0.99613	TRUE
gRNA_1719	Hdac7	3700.3/6206.1	3043.8/5284.4	4953.2	4164.1	-0.2503	3139500	930060	0.81822	0.20661	0.79339	0.41323	0.99613	FALSE
gRNA_1720	Hdac7	1521.5/2781.9	1395.3/2215.6	2151.7	1805.4	-0.25299	794240	322590	0.60978	0.271	0.729	0.54201	0.99613	FALSE
gRNA_1718	Hdac7	6607.8/3829.1	5550.2/3946.1	5218.4	4748.2	-0.13621	3860600	993770	0.47171	0.31857	0.68143	0.63713	0.99613	FALSE
gRNA_1716	Hdac7	10031/11984	11694/9800	11008	10747	-0.034549	1907300	2564800	0.16266	0.43539	0.56461	0.87079	0.99613	FALSE
gRNA_1725	Hdac8	4456.7/5991.6	1706.2/1975	5224.1	1840.6	-1.5045	1178000	995150	3.3919	0.00034711	0.99965	0.00069422	0.023206	FALSE
gRNA_1721	Hdac8	7037.7/9184.3	3523.5/3946.1	8111	3734.8	-1.1186	2304000	1740100	3.3175	0.0004542	0.99955	0.0009084	0.02875	FALSE
gRNA_1724	Hdac8	5214.5/5808.2	2216.9/3123.4	5511.4	2670.1	-1.0452	176250	1065200	2.753	0.0029529	0.99705	0.0059059	0.14402	FALSE
gRNA_1722	Hdac8	4497.5/5333.2	2465.8/2910.7	4915.3	2688.3	-0.87038	349240	921050	2.3206	0.010155	0.98985	0.020309	0.33805	FALSE
gRNA_1723	Hdac8	10161/15686	8314.1/12334	12923	10324	-0.32394	15264000	3144700	1.4658	0.071358	0.92864	0.14272	0.923	FALSE
gRNA_1729	Hdac9	8948.3/7213.2	5293.8/4789.8	8080.7	5041.8	-0.68044	1505300	1731900	2.3092	0.010466	0.98953	0.020932	0.34255	FALSE
gRNA_1726	Hdac9	4309.5/8732.4	3630.3/7503.1	6520.9	5566.7	-0.22821	9781100	1318900	0.83088	0.20302	0.79698	0.40604	0.99613	FALSE
gRNA_1730	Hdac9	1595.8/2399	1478.6/1643	1997.4	1560.8	-0.35567	322580	293520	0.80628	0.21004	0.78996	0.42008	0.99613	FALSE
gRNA_1728	Hdac9	68.497/933.97	108.97/795.45	501.23	452.21	-0.14817	374520	50754	0.23752	0.40613	0.59387	0.81226	0.99613	FALSE
gRNA_1727	Hdac9	3773.2/6645	4353.6/5867.8	5209.1	5110.7	-0.027499	4123700	991510	0.098787	0.46065	0.53935	0.92131	0.99812	FALSE
gRNA_1731	Hdgf	4606.8/4246.9	4213.7/2719	4426.9	3466.3	-0.35278	64741	806390	1.0696	0.14239	0.85761	0.28478	0.99613	FALSE
gRNA_1734	Hdgf	2215.2/2864	3503.2/2902.5	2539.6	3202.8	0.33462	210480	398170	1.051	0.85338	0.14662	0.29325	0.99613	TRUE
gRNA_1735	Hdgf	6485.3/6357.4	4801.3/5818.9	6421.4	5310.1	-0.2741	8186.4	1293300	0.97715	0.16425	0.83575	0.32849	0.99613	FALSE
gRNA_1732	Hdgf	9997.6/8399.7	8731.8/7282.2	9198.7	8007	-0.20014	1276700	2041800	0.83396	0.20215	0.79785	0.4043	0.99613	FALSE
gRNA_1733	Hdgf	2562.1/4091.6	1861.1/5069.8	3326.8	3465.5	0.058873	1169700	561020	0.18506	0.57341	0.42659	0.85319	0.99613	TRUE
gRNA_5796	Hdgfrp2	1718.3/1411	1607.9/691.97	1564.6	1149.9	-0.44392	47211	215260	0.89491	0.18542	0.81458	0.37084	0.99613	FALSE
gRNA_5798	Hdgfrp2	5415.6/8176.2	4988.2/7150.8	6795.9	6069.5	-0.16306	3810400	1389900	0.61614	0.2689	0.7311	0.5378	0.99613	FALSE
gRNA_5800	Hdgfrp2	4316.8/3423.2	3191.2/4052.2	3870	3621.7	-0.095636	399220	679810	0.30114	0.38166	0.61834	0.76331	0.99613	FALSE
gRNA_5797	Hdgfrp2	3780.4/2338.9	3489.3/2225.7	3059.7	2857.5	-0.098585	1039000	504440	0.28465	0.38795	0.61205	0.77591	0.99613	FALSE
gRNA_5799	Hdgfrp2	2516.9/1856.9	2419.9/2009.9	2186.9	2214.9	0.01833	217790	329310	0.048751	0.51941	0.48059	0.96118	0.99812	TRUE
gRNA_1738	Helb	4939.1/6620.9	2930.5/6522.9	5780	4726.7	-0.29017	1414400	1131500	0.99015	0.16105	0.83895	0.3221	0.99613	FALSE
gRNA_1739	Helb	2583.9/1728.6	2089.7/2726	2156.3	2407.9	0.15913	365760	323470	0.44234	0.67085	0.32915	0.65829	0.99613	TRUE
gRNA_1740	Helb	3207.7/3312	3728.6/3205.9	3259.8	3467.3	0.088977	5437.1	546710	0.28055	0.61047	0.38953	0.77906	0.99613	TRUE
gRNA_1736	Helb	5495.8/5642.9	5193.4/5568.1	5569.3	5380.8	-0.049686	10819	1079400	0.18151	0.42799	0.57201	0.85597	0.99613	FALSE
gRNA_1737	Helb	7759.1/7415.6	7257.5/7622.5	7587.3	7440	-0.028296	58989	1598700	0.11656	0.4536	0.5464	0.90721	0.99812	FALSE
gRNA_1743	Hells	938.55/814.71	1147.4/2331.1	876.63	1739.3	0.98762	7667.8	103180	2.6856	0.99637	0.0036317	0.0072634	0.16432	TRUE
gRNA_1745	Hells	3956.8/1923	5897.4/3372.2	2939.9	4634.8	0.65656	2068000	479500	2.4477	0.99281	0.007189	0.014378	0.26987	TRUE
gRNA_1744	Hells	2544.6/3311	2268.2/4903.5	2927.8	3585.8	0.29241	293670	476980	0.95279	0.82965	0.17035	0.3407	0.99613	TRUE
gRNA_1742	Hells	617.93/612.29	521.37/1088.1	615.11	804.74	0.38712	15.905	65812	0.73918	0.76819	0.23181	0.46362	0.99613	TRUE
gRNA_1741	Hells	591.7/1535.2	487.18/1815	1063.5	1151.1	0.11412	445130	131850	0.24131	0.59465	0.40535	0.81069	0.99613	TRUE
gRNA_1750	Hif1an	8929.4/7399.6	13138/9225.4	8164.5	11182	0.45365	1170100	1754700	2.2777	0.98863	0.011373	0.022746	0.35709	TRUE
gRNA_1747	Hif1an	5495.8/3687.8	6367.5/6683.6	4591.8	6525.5	0.50695	1634500	844730	2.104	0.98231	0.01769	0.03538	0.47499	TRUE
gRNA_1746	Hif1an	2938.1/2957.2	3716.9/3939.8	2947.7	3828.3	0.37704	183.32	481100	1.2697	0.8979	0.1021	0.20419	0.97977	TRUE
gRNA_1749	Hif1an	3800.8/7789.4	6040.6/7772.3	5795.1	6906.4	0.25306	7954300	1135300	1.043	0.85153	0.14847	0.29695	0.99613	TRUE
gRNA_1748	Hif1an	12096/16188	12594/17812	14142	15203	0.10433	8371500	3526200	0.56482	0.7139	0.2861	0.5722	0.99613	TRUE
gRNA_1751	Hinfp	922.52/2165.6	1042.7/1067.2	1544	1054.9	-0.54911	772570	211670	1.0646	0.14354	0.85646	0.28707	0.99613	FALSE
gRNA_1754	Hinfp	36.434/0	50.214/32.377	18.217	41.295	1.1381	663.74	760.64	0.83677	0.72991	0.27009	0.54017	0.99613	TRUE
gRNA_1752	Hinfp	950.21/689.45	727.56/501.52	819.83	614.54	-0.41523	33998	94767	0.67599	0.24952	0.75048	0.49905	0.99613	FALSE
gRNA_1755	Hinfp	74.326/214.45	120.73/116.81	144.39	118.77	-0.27967	9817.5	10469	0.38613	0.3497	0.6503	0.6994	0.99613	FALSE
gRNA_1753	Hinfp	558.18/860.81	846.15/758.63	709.49	802.39	0.17728	45794	78883	0.33075	0.62744	0.37256	0.74513	0.99613	TRUE
gRNA_1756	Hira	12988/7964.8	23308/12314	10476	17811	0.76554	12617000	2408600	4.7258	1	1.1461e-06	2.2923e-06	0.00013777	TRUE
gRNA_1757	Hira	17628/11518	24057/13888	14573	18972	0.38052	18667000	3663400	2.2982	0.98922	0.010775	0.02155	0.34441	TRUE
gRNA_1758	Hira	1747.4/1075.3	2110/2494.9	1411.3	2302.5	0.70573	225880	188850	2.0506	0.97984	0.020163	0.040325	0.51268	TRUE
gRNA_1760	Hira	4114.2/3276.9	4836.5/5818.3	3695.5	5327.4	0.52753	350520	641130	2.038	0.97923	0.020774	0.041548	0.51835	TRUE
gRNA_1759	Hira	2951.2/2980.3	2835.5/1736.3	2965.7	2285.9	-0.3755	422.83	484850	0.97641	0.16443	0.83557	0.32886	0.99613	FALSE
gRNA_1764	Hirip3	3929.1/5003.5	5376/5076.2	4466.3	5226.1	0.2266	577210	815530	0.84134	0.79992	0.20008	0.40016	0.99613	TRUE
gRNA_1765	Hirip3	3241.2/3204.7	2354.7/2920.9	3223	2637.8	-0.28897	664.88	538870	0.79719	0.21267	0.78733	0.42534	0.99613	FALSE
gRNA_1762	Hirip3	770.95/1777.7	721.15/1289.4	1274.3	1005.3	-0.3419	506810	165890	0.66273	0.25375	0.74625	0.5075	0.99613	FALSE
gRNA_1763	Hirip3	3012.4/3792	2346.1/4311.2	3402.2	3328.7	-0.031514	303870	577210	0.096792	0.46145	0.53855	0.92289	0.99812	FALSE
gRNA_1761	Hirip3	4500.4/3368.1	4527.8/3437	3934.2	3982.4	0.017543	641050	694180	0.057784	0.52304	0.47696	0.95392	0.99812	TRUE
gRNA_1770	Hjurp	5032.3/8908.8	3454/7470.8	6970.5	5462.4	-0.35168	7513300	1435400	1.2588	0.10406	0.89594	0.20811	0.98728	FALSE
gRNA_1769	Hjurp	154.48/29.061	55.555/40.63	91.772	48.092	-0.91818	7865.2	5893.9	0.87473	0.19086	0.80914	0.38172	0.99613	FALSE
gRNA_1768	Hjurp	1179/1463.1	1322.6/620.87	1321	971.76	-0.44262	40345	173650	0.84039	0.20035	0.79965	0.40069	0.99613	FALSE
gRNA_1767	Hjurp	4087.9/5501.6	3694.4/4681.9	4794.8	4188.2	-0.19509	999180	892440	0.6421	0.2604	0.7396	0.52081	0.99613	FALSE
gRNA_1766	Hjurp	304.59/643.35	485.04/718.63	473.97	601.84	0.34392	57380	47278	0.58806	0.71762	0.28238	0.56476	0.99613	TRUE
gRNA_1774	Hlcs	6037.9/5992.6	7516/7529.2	6015.3	7522.6	0.32255	1026.4	1190400	1.3815	0.91644	0.083556	0.16711	0.9445	TRUE
gRNA_1772	Hlcs	7154.3/6941.6	6438/9490.2	7047.9	7964.1	0.17628	22613	1455700	0.75932	0.77617	0.22383	0.44766	0.99613	TRUE
gRNA_1771	Hlcs	2428/2441.1	1728.6/2753.3	2434.6	2241	-0.1195	86.388	377370	0.31523	0.37629	0.62371	0.75259	0.99613	FALSE
gRNA_1775	Hlcs	14030/8390.7	14816/7949.4	11210	11383	0.022013	15902000	2625000	0.10639	0.54237	0.45763	0.91527	0.99812	TRUE
gRNA_1773	Hlcs	11857/6095.8	11061/7108.9	8976.5	9084.9	0.017307	16597000	1979300	0.077009	0.53069	0.46931	0.93862	0.99812	TRUE
gRNA_1778	Hltf	1422.4/2966.2	1347.2/1999.7	2194.3	1673.5	-0.39072	1191700	330730	0.90589	0.1825	0.8175	0.36499	0.99613	FALSE
gRNA_1779	Hltf	6215.7/10913	7108.9/11465	8564.3	9286.7	0.11681	11032000	1864600	0.52902	0.70161	0.29839	0.59679	0.99613	TRUE
gRNA_1777	Hltf	1336.4/389.82	1740.4/262.19	863.12	1001.3	0.21399	448020	101160	0.4344	0.66689	0.33311	0.66622	0.99613	TRUE
gRNA_1780	Hltf	4539.7/10327	4984/10454	7433.2	7719.2	0.054457	16745000	1557500	0.22915	0.59062	0.40938	0.81875	0.99613	TRUE
gRNA_1776	Hltf	5734.8/8032.9	5815.2/8072.6	6883.8	6943.9	0.012522	2640700	1412800	0.050493	0.52014	0.47986	0.95973	0.99812	TRUE
gRNA_1782	Hmbox1	5061.5/5671.9	3816.2/4910.5	5366.7	4363.3	-0.29854	186330	1029800	0.98875	0.16139	0.83861	0.32278	0.99613	FALSE
gRNA_1781	Hmbox1	3069.2/3304	2594/4869.8	3186.6	3731.9	0.22783	27545	531160	0.74824	0.77284	0.22716	0.45432	0.99613	TRUE
gRNA_1784	Hmbox1	9615.8/9367.7	8735/8471.9	9491.8	8603.5	-0.14174	30769	2124800	0.6094	0.27113	0.72887	0.54226	0.99613	FALSE
gRNA_1785	Hmbox1	4117.1/4668.8	4078/5049.5	4393	4563.7	0.055008	152200	798550	0.1911	0.57578	0.42422	0.84845	0.99613	TRUE
gRNA_1783	Hmbox1	2374.1/2602.5	2119.7/3019.9	2488.3	2569.8	0.046483	26085	387970	0.13086	0.55204	0.44796	0.89592	0.9981	TRUE
gRNA_5668	Hmg20a	4156.4/902.9	5380.3/1337.6	2529.7	3359	0.40892	5292800	396190	1.3175	0.90616	0.093836	0.18767	0.95975	TRUE
gRNA_5666	Hmg20a	4360.5/5049.6	4000/4230.5	4705.1	4115.3	-0.19318	237460	871290	0.63185	0.26374	0.73626	0.52748	0.99613	FALSE
gRNA_5670	Hmg20a	9843.1/4666.8	10234/5470.4	7255	7852.2	0.1141	13397000	1510300	0.48594	0.68649	0.31351	0.62701	0.99613	TRUE
gRNA_5669	Hmg20a	7027.5/5506.6	6107.9/5955.4	6267	6031.6	-0.055224	1156600	1254000	0.21021	0.41675	0.58325	0.83351	0.99613	FALSE
gRNA_5667	Hmg20a	1517.1/1297.7	1810.9/1046.8	1407.4	1428.9	0.021792	24068	188190	0.049415	0.51942	0.48058	0.96115	0.99812	TRUE
gRNA_1788	Hmg20b	1762/7729.3	2533.1/4866.7	4745.6	3699.9	-0.35903	17804000	880840	1.1142	0.13259	0.86741	0.26518	0.99613	FALSE
gRNA_1790	Hmg20b	6784.1/7465.7	5540.6/6633.4	7124.9	6087	-0.22711	232300	1475900	0.85433	0.19646	0.80354	0.39292	0.99613	FALSE
gRNA_1786	Hmg20b	3978.6/6809.3	3208.3/6467.7	5394	4838	-0.15691	4006400	1036400	0.54611	0.29249	0.70751	0.58499	0.99613	FALSE
gRNA_1789	Hmg20b	8215.2/6009.6	7767.1/5716.7	7112.4	6741.9	-0.077183	2432300	1472700	0.30536	0.38005	0.61995	0.76009	0.99613	FALSE
gRNA_1787	Hmg20b	7288.4/4139.7	6323.7/4960	5714	5641.8	-0.018342	4957000	1115200	0.068369	0.47275	0.52725	0.94549	0.99812	FALSE
gRNA_1793	Hmga1	3416.1/3143.6	2542.7/2356.5	3279.9	2449.6	-0.42093	37123	550980	1.1185	0.13167	0.86833	0.26335	0.99613	FALSE
gRNA_1795	Hmga1	6029.2/6607.9	7012.8/6896.9	6318.5	6954.8	0.1384	167460	1267100	0.56526	0.71405	0.28595	0.5719	0.99613	TRUE
gRNA_1791	Hmga1	2758.8/1700.6	2783.1/1979.4	2229.7	2381.3	0.094838	559940	337510	0.26089	0.60289	0.39711	0.79423	0.99613	TRUE
gRNA_1794	Hmga1	1043.5/205.43	786.32/400.58	624.46	593.45	-0.073353	351160	67084	0.13081	0.44796	0.55204	0.89593	0.9981	FALSE
gRNA_1792	Hmga1	2057.8/2479.2	2069.4/2535.5	2268.5	2302.5	0.021433	88789	344990	0.057831	0.52303	0.47697	0.95394	0.99812	TRUE
gRNA_1798	Hmga2	7486.6/5486.5	6353.6/4647.6	6486.6	5500.6	-0.23782	2000000	1310000	0.86139	0.19451	0.80549	0.38902	0.99613	FALSE
gRNA_1800	Hmga2	1506.9/2401.1	1626.1/3093.6	1954	2359.8	0.27212	399730	285430	0.75959	0.77622	0.22378	0.44756	0.99613	TRUE
gRNA_1796	Hmga2	1517.1/2538.3	1079.1/2440.9	2027.7	1760	-0.20419	521440	299180	0.48969	0.31218	0.68782	0.62435	0.99613	FALSE
gRNA_1797	Hmga2	5281.5/4344.1	4434.8/4615.3	4812.8	4525	-0.088941	439360	896720	0.30393	0.38059	0.61941	0.76118	0.99613	FALSE
gRNA_1799	Hmga2	1409.3/2629.5	1491.4/2408.6	2019.4	1950	-0.050428	744500	297620	0.12736	0.44933	0.55067	0.89865	0.9981	FALSE
gRNA_1805	Hmgb1	15244/10719	8907/9171.5	12981	9039.2	-0.52212	10241000	3162700	2.2167	0.013322	0.98668	0.026645	0.39734	FALSE
gRNA_1803	Hmgb1	3232.5/2689.7	2312/2060.7	2961.1	2186.3	-0.43744	147320	483880	1.1138	0.13268	0.86732	0.26537	0.99613	FALSE
gRNA_1802	Hmgb1	1817.4/813.71	1361.1/600.56	1315.5	980.83	-0.4232	503650	172730	0.80746	0.2097	0.7903	0.4194	0.99613	FALSE
gRNA_1804	Hmgb1	5211.6/5950.5	3960.5/5836	5581.1	4898.3	-0.18824	273010	1082300	0.65633	0.25581	0.74419	0.51161	0.99613	FALSE
gRNA_1801	Hmgb1	2690.3/3654.7	1933.8/4093.4	3172.5	3013.6	-0.074117	465010	528180	0.21868	0.41345	0.58655	0.8269	0.99613	FALSE
gRNA_1808	Hmgb2	1228.6/1812.8	532.05/983.36	1520.7	757.71	-1.0041	170670	207620	1.6786	0.046613	0.95339	0.093225	0.80042	FALSE
gRNA_1810	Hmgb2	4134.6/12087	3034.2/10030	8111	6532.3	-0.31225	31624000	1740100	1.1968	0.1157	0.8843	0.23139	0.99613	FALSE
gRNA_1807	Hmgb2	3037.2/2481.2	2459.4/2129.9	2759.2	2294.6	-0.26588	154540	442380	0.69851	0.24243	0.75757	0.48486	0.99613	FALSE
gRNA_1809	Hmgb2	3697.4/6438.6	3114.3/5768.1	5068	4441.2	-0.19041	3757000	957520	0.6405	0.26092	0.73908	0.52185	0.99613	FALSE
gRNA_1806	Hmgb2	1254.8/1001.1	1060.9/1651.2	1128	1356.1	0.26549	32181	142080	0.60513	0.72707	0.27293	0.54585	0.99613	TRUE
gRNA_1811	Hmgb3	1968.9/1333.8	905.98/1026.5	1651.4	966.25	-0.77256	201680	230520	1.4288	0.076531	0.92347	0.15306	0.9332	FALSE
gRNA_1812	Hmgb3	3752.8/3038.4	5454/2460.6	3395.6	3957.3	0.22081	255150	575780	0.74032	0.77045	0.22955	0.45911	0.99613	TRUE
gRNA_1813	Hmgb3	2171.5/903.9	2273.5/1179.5	1537.7	1726.5	0.16698	803400	210570	0.41147	0.6595	0.3405	0.68101	0.99613	TRUE
gRNA_1815	Hmgb3	7281.1/11201	7039.5/10536	9240.8	8787.9	-0.072488	7681300	2053700	0.31602	0.37599	0.62401	0.75198	0.99613	FALSE
gRNA_1814	Hmgb3	7820.3/9412.8	6870.7/10606	8616.6	8738.5	0.020265	1268100	1879100	0.088928	0.53543	0.46457	0.92914	0.99812	TRUE
gRNA_1820	Hmgb4	10414/4710.9	7303.4/4398.8	7562.7	5851.1	-0.37014	16265000	1592100	1.3565	0.087472	0.91253	0.17494	0.94475	FALSE
gRNA_1818	Hmgb4	3006.6/2495.3	2484/2573.6	2750.9	2528.8	-0.12141	130720	440700	0.33462	0.36896	0.63104	0.73791	0.99613	FALSE
gRNA_1816	Hmgb4	4316.8/3140.6	4127.1/3631.9	3728.7	3879.5	0.057193	691660	648450	0.1873	0.57429	0.42571	0.85143	0.99613	TRUE
gRNA_1819	Hmgb4	1929.6/3370.1	2079.1/3009.8	2649.8	2544.4	-0.05855	1037600	420240	0.16266	0.43539	0.56461	0.87078	0.99613	FALSE
gRNA_1817	Hmgb4	1336.4/1954.1	1894.2/1443	1645.3	1668.6	0.020309	190770	229440	0.048723	0.51929	0.48071	0.96143	0.99812	TRUE
gRNA_1821	Hmgn1	10872/10507	9825.8/9337.8	10690	9581.8	-0.15782	66588	2471000	0.70471	0.2405	0.7595	0.48099	0.99613	FALSE
gRNA_1822	Hmgn1	1221.3/1516.2	1122.9/1976.9	1368.7	1549.9	0.17918	43485	181640	0.425	0.66436	0.33564	0.67128	0.99613	TRUE
gRNA_1825	Hmgn1	1616.2/1484.1	1971.1/1502.7	1550.2	1736.9	0.16398	8726.5	212740	0.40483	0.65707	0.34293	0.68587	0.99613	TRUE
gRNA_1824	Hmgn1	5431.7/5087.7	5570.5/5420.2	5259.7	5495.4	0.063228	59149	1003800	0.23524	0.59299	0.40701	0.81402	0.99613	TRUE
gRNA_1823	Hmgn1	3668.2/3274.9	3766/3479.5	3471.6	3622.8	0.061494	77354	592190	0.1965	0.57789	0.42211	0.84422	0.99613	TRUE
gRNA_1828	Hmgn2	4437.7/4758	4524.6/6561.7	4597.9	5543.1	0.26968	51294	846160	1.0276	0.84793	0.15207	0.30414	0.99613	TRUE
gRNA_1826	Hmgn2	4254.1/2726.7	3191.2/2593.9	3490.4	2892.6	-0.27095	1166400	596280	0.77421	0.2194	0.7806	0.43881	0.99613	FALSE
gRNA_1827	Hmgn2	8345/4068.6	9550.2/4549.2	6206.8	7049.7	0.1837	9143800	1238700	0.75739	0.77559	0.22441	0.44882	0.99613	TRUE
gRNA_1829	Hmgn2	5121.2/6428.5	4610/5619.6	5774.9	5114.8	-0.17508	854520	1130300	0.62088	0.26734	0.73266	0.53468	0.99613	FALSE
gRNA_1830	Hmgn2	5307.8/1514.2	5301.3/1762.3	3411	3531.8	0.050196	7195700	579100	0.15875	0.56306	0.43694	0.87387	0.99613	TRUE
gRNA_1839	Hmgn2-ps1	744.72/3622.6	430.55/8630	2183.7	4530.3	1.0525	4141200	328690	4.093	0.99998	2.1293e-05	4.2585e-05	0.0019491	TRUE
gRNA_1837	Hmgn2-ps1	5143.1/5097.7	4929.5/4316.3	5120.4	4622.9	-0.14744	1028.8	970120	0.50515	0.30673	0.69327	0.61345	0.99613	FALSE
gRNA_1836	Hmgn2-ps1	11875/8575	11160/8409.7	10225	9784.9	-0.063443	5443900	2335400	0.28788	0.38672	0.61328	0.77344	0.99613	FALSE
gRNA_1838	Hmgn2-ps1	8280.8/4154.7	8938/3777.9	6217.8	6358	0.032157	8512300	1241500	0.1258	0.55006	0.44994	0.89989	0.9981	TRUE
gRNA_1840	Hmgn2-ps1	7785.3/6996.7	7131.4/7597.7	7391	7364.6	-0.0051756	310940	1546300	0.021287	0.49151	0.50849	0.98302	0.99812	FALSE
gRNA_1832	Hmgn3	8941/5674.9	12629/5831	7308	9230.1	0.33683	5333600	1524300	1.5569	0.94025	0.059753	0.11951	0.88314	TRUE
gRNA_1835	Hmgn3	6788.5/1868.9	5365.4/2640.3	4328.7	4002.8	-0.11289	12101000	783750	0.3681	0.3564	0.6436	0.7128	0.99613	FALSE
gRNA_1833	Hmgn3	1606/1332.8	1547/1122.4	1469.4	1334.7	-0.13863	37326	198770	0.30297	0.38095	0.61905	0.76191	0.99613	FALSE
gRNA_1834	Hmgn3	8140.9/5489.6	9032/3960.1	6815.2	6496.1	-0.069188	3514900	1394900	0.27024	0.39349	0.60651	0.78698	0.99613	FALSE
gRNA_1831	Hmgn3	6634/4413.3	5925.2/5030.4	5523.6	5477.8	-0.012016	2465800	1068200	0.044336	0.48232	0.51768	0.96464	0.99812	FALSE
gRNA_1845	Hmgn5	1098.9/2866	789.53/1651.8	1982.4	1220.7	-0.69914	1561400	290720	1.4135	0.078748	0.92125	0.1575	0.93798	FALSE
gRNA_1843	Hmgn5	3311.2/3591.6	2344/3830.6	3451.4	3087.3	-0.16077	39310	587820	0.47485	0.31745	0.68255	0.6349	0.99613	FALSE
gRNA_1844	Hmgn5	6403.7/6746.2	5348.3/7009.2	6575	6178.7	-0.089654	58645	1332800	0.3432	0.36572	0.63428	0.73145	0.99613	FALSE
gRNA_1842	Hmgn5	1010/3747.9	1123.9/3777.3	2378.9	2450.6	0.042808	3748100	366450	0.1184	0.54711	0.45289	0.90579	0.9981	TRUE
gRNA_1841	Hmgn5	4633/5560.7	4237.2/6021.4	5096.9	5129.3	0.0091505	430310	964460	0.033029	0.51317	0.48683	0.97365	0.99812	TRUE
gRNA_1846	Hmgxb4	6762.2/4133.7	4956.2/3453.5	5448	4204.8	-0.37359	3454600	1049600	1.2134	0.11249	0.88751	0.22498	0.99613	FALSE
gRNA_1849	Hmgxb4	3732.3/2183.6	5393.1/2030.2	2958	3711.7	0.32736	1199300	483240	1.0842	0.86087	0.13913	0.27827	0.99613	TRUE
gRNA_1847	Hmgxb4	2081.1/881.86	1349.4/1095.1	1481.5	1222.2	-0.27734	719140	200850	0.57954	0.28111	0.71889	0.56223	0.99613	FALSE
gRNA_1848	Hmgxb4	6403.7/7360.5	5525.6/6959.1	6882.1	6242.3	-0.14074	457700	1412300	0.53833	0.29518	0.70482	0.59035	0.99613	FALSE
gRNA_1850	Hmgxb4	2089.9/988.08	2020.3/1184.6	1539	1602.4	0.058265	606980	210790	0.13824	0.55479	0.44521	0.89041	0.9981	TRUE
gRNA_1854	Hnrnpa0	2344.9/4350.2	3283.1/5627.2	3347.5	4455.1	0.41227	2010500	565460	1.4729	0.92962	0.070383	0.14077	0.91768	TRUE
gRNA_1855	Hnrnpa0	3892.7/2353	5281/3033.2	3122.8	4157.1	0.41262	1185300	517690	1.4375	0.92471	0.075287	0.15057	0.9332	TRUE
gRNA_1852	Hnrnpa0	2662.6/4762	3302.3/5406.3	3712.3	4354.3	0.23006	2203700	644830	0.79945	0.78799	0.21201	0.42403	0.99613	TRUE
gRNA_1853	Hnrnpa0	3916/6087.8	4170.9/6279.8	5001.9	5225.4	0.063044	2358400	941690	0.23028	0.59106	0.40894	0.81787	0.99613	TRUE
gRNA_1851	Hnrnpa0	4015.1/1859.9	4058.7/2002.9	2937.5	3030.8	0.045109	2322400	479000	0.13485	0.55363	0.44637	0.89274	0.9981	TRUE
gRNA_1856	Hnrnpa1	2822.9/2495.3	2270.3/1743.9	2659.1	2007.1	-0.40565	53691	422100	1.0036	0.15778	0.84222	0.31556	0.99613	FALSE
gRNA_1858	Hnrnpa1	4274.5/3544.5	4335.5/2758.4	3909.5	3546.9	-0.14038	266470	688640	0.43691	0.33109	0.66891	0.66217	0.99613	FALSE
gRNA_1860	Hnrnpa1	1499.6/259.55	1371.8/625.31	879.59	998.55	0.1828	768920	103620	0.36955	0.64302	0.35698	0.71396	0.99613	TRUE
gRNA_1857	Hnrnpa1	3032.8/1721.6	2974.3/2053.7	2377.2	2514	0.080692	859600	366120	0.2261	0.58942	0.41058	0.82116	0.99613	TRUE
gRNA_1859	Hnrnpa1	2486.3/3031.4	2742.5/3002.1	2758.8	2872.3	0.05814	148560	442310	0.17065	0.56774	0.43226	0.86452	0.99613	TRUE
gRNA_5463	Hnrnpa2b1	944.38/81.171	1369.7/528.82	512.78	949.24	0.88715	372570	52242	1.9096	0.97155	0.028449	0.056897	0.63279	TRUE
gRNA_5461	Hnrnpa2b1	8057.8/7231.2	7736.1/12166	7644.5	9951	0.38038	341660	1614000	1.8155	0.96528	0.034722	0.069443	0.68864	TRUE
gRNA_5462	Hnrnpa2b1	711.2/703.48	853.63/1281.7	707.34	1067.7	0.59332	29.802	78579	1.2855	0.9001	0.099895	0.19979	0.97519	TRUE
gRNA_5464	Hnrnpa2b1	2690.3/2919.1	3466.9/3316.4	2804.7	3391.6	0.27402	26180	451670	0.87327	0.80874	0.19126	0.38252	0.99613	TRUE
gRNA_5465	Hnrnpa2b1	6733.1/8027.9	6252.1/9549.2	7380.5	7900.7	0.098243	838260	1543500	0.41868	0.66228	0.33772	0.67545	0.99613	TRUE
gRNA_1865	Hnrnpa3	3551.6/5770.1	5105.8/6861.3	4660.9	5983.5	0.36032	2460900	860910	1.4255	0.92299	0.077009	0.15402	0.9332	TRUE
gRNA_1863	Hnrnpa3	7361.2/8202.3	6688/7173	7781.7	6930.5	-0.16711	353680	1650900	0.6625	0.25382	0.74618	0.50765	0.99613	FALSE
gRNA_1864	Hnrnpa3	1254.8/1489.1	694.44/1600.4	1372	1147.4	-0.25763	27455	182190	0.52737	0.29897	0.70103	0.59793	0.99613	FALSE
gRNA_1861	Hnrnpa3	1200.9/1207.5	584.4/1552.2	1204.2	1068.3	-0.17264	22.186	154390	0.34778	0.364	0.636	0.72801	0.99613	FALSE
gRNA_1862	Hnrnpa3	3512.3/2575.4	2775.6/3080.9	3043.9	2928.2	-0.055843	438860	501130	0.16332	0.43513	0.56487	0.87027	0.99613	FALSE
gRNA_1868	Hnrnpab	4732.1/9358.7	3970.1/6766.1	7045.4	5368.1	-0.39221	10703000	1455100	1.3905	0.082185	0.91781	0.16437	0.94443	FALSE
gRNA_1867	Hnrnpab	2719.5/831.75	1839.7/827.83	1775.6	1333.8	-0.41252	1781700	252760	0.87943	0.18958	0.81042	0.37917	0.99613	FALSE
gRNA_1870	Hnrnpab	4920.1/6427.5	5191.2/7063.8	5673.8	6127.5	0.11096	1136200	1105200	0.43157	0.66697	0.33303	0.66605	0.99613	TRUE
gRNA_1869	Hnrnpab	2011.2/263.55	1727.6/341.54	1137.4	1034.6	-0.13657	1527100	143590	0.27346	0.39225	0.60775	0.7845	0.99613	FALSE
gRNA_1866	Hnrnpab	3502.1/3318	4340.8/2859.9	3410	3600.4	0.078336	16946	578900	0.25016	0.59877	0.40123	0.80247	0.99613	TRUE
gRNA_1873	Hnrnpc	40.807/10.021	110.04/62.849	25.414	86.446	1.7271	473.87	1159.1	1.7926	0.95272	0.047282	0.094565	0.80289	TRUE
gRNA_1871	Hnrnpc	1493.8/1082.3	1767.1/1396.6	1288	1581.9	0.29623	84681	168160	0.71651	0.76296	0.23704	0.47408	0.99613	TRUE
gRNA_1875	Hnrnpc	275.44/597.26	291.67/815.13	436.35	553.4	0.34213	51782	42568	0.56731	0.70975	0.29025	0.5805	0.99613	TRUE
gRNA_1874	Hnrnpc	4462.5/3110.5	5139.9/3284.6	3786.5	4212.3	0.15369	913880	661250	0.52359	0.69972	0.30028	0.60056	0.99613	TRUE
gRNA_1872	Hnrnpc	2018.5/4185.8	2404.9/3858.5	3102.1	3131.7	0.013687	2348700	513340	0.041285	0.51646	0.48354	0.96708	0.99812	TRUE
gRNA_1877	Hnrnpd	2554.8/2361	2816.2/3718.9	2457.9	3267.6	0.41065	18782	381960	1.3101	0.90491	0.095087	0.19017	0.95975	TRUE
gRNA_1876	Hnrnpd	5068.8/2789.9	3399.6/3143.7	3929.3	3271.6	-0.26419	2596700	693080	0.79	0.21476	0.78524	0.42953	0.99613	FALSE
gRNA_1878	Hnrnpd	3585.2/6881.5	4084.4/5500.2	5233.3	4792.3	-0.12698	5432900	997370	0.44159	0.32939	0.67061	0.65878	0.99613	FALSE
gRNA_1880	Hnrnpd	2646.6/5808.2	2568.4/5225.3	4227.4	3896.9	-0.11744	4997900	760530	0.37905	0.35233	0.64767	0.70465	0.99613	FALSE
gRNA_1879	Hnrnpd	3895.6/2539.3	4726.5/2077.2	3217.5	3401.8	0.080365	919680	537700	0.25143	0.59926	0.40074	0.80148	0.99613	TRUE
gRNA_1885	Hnrnpf	23.318/5.0105	116.45/11.427	14.164	63.94	2.0984	167.58	553.28	2.1161	0.97637	0.02363	0.04726	0.55907	TRUE
gRNA_1881	Hnrnpf	5731.9/1848.9	3198.7/2110.2	3790.4	2654.5	-0.51377	7538800	662100	1.396	0.081354	0.91865	0.16271	0.94443	FALSE
gRNA_1882	Hnrnpf	1241.7/1096.3	1681.6/1075.4	1169	1378.5	0.23766	10568	148680	0.54337	0.70621	0.29379	0.58759	0.99613	TRUE
gRNA_1884	Hnrnpf	1460.3/3040.4	1804.5/2281.6	2250.3	2043	-0.13936	1248400	341490	0.35485	0.36135	0.63865	0.7227	0.99613	FALSE
gRNA_1883	Hnrnpf	109.3/115.24	122.86/116.81	112.27	119.84	0.09325	17.637	7610.1	0.0867	0.48338	0.51662	0.96675	0.99812	TRUE
gRNA_1888	Hnrnph1	4198.7/10973	917.73/2882.8	7585.9	1900.3	-1.9966	22946000	1598300	4.4974	3.4402e-06	1	6.8805e-06	0.00038261	FALSE
gRNA_1890	Hnrnph1	7592.9/5271.1	2498.9/2093.7	6432	2296.3	-1.4856	2695500	1296100	3.6328	0.0001402	0.99986	0.0002804	0.010427	FALSE
gRNA_1887	Hnrnph1	2017/1587.3	844.01/839.89	1802.2	841.95	-1.097	92309	257580	1.8948	0.029059	0.97094	0.058119	0.63791	FALSE
gRNA_1889	Hnrnph1	3405.9/2565.4	2357.9/2352.1	2985.6	2355	-0.3422	353220	488990	0.90191	0.18355	0.81645	0.3671	0.99613	FALSE
gRNA_1886	Hnrnph1	1782.4/1282.7	994.65/1882.9	1532.5	1438.8	-0.091005	124840	209670	0.20534	0.41865	0.58135	0.8373	0.99613	FALSE
gRNA_1892	Hnrnph3	12557/11682	10160/9870.4	12119	10015	-0.27506	382980	2898200	1.2358	0.10827	0.89173	0.21653	0.991	FALSE
gRNA_1894	Hnrnph3	5848.5/10235	5881.4/11104	8041.5	8492.7	0.078741	9618800	1721200	0.34388	0.63453	0.36547	0.73094	0.99613	TRUE
gRNA_1893	Hnrnph3	14303/7819.5	13485/7803.4	11061	10644	-0.055421	21016000	2580700	0.25951	0.39762	0.60238	0.79524	0.99613	FALSE
gRNA_1895	Hnrnph3	2296.8/3176.7	2626.1/3143.7	2736.8	2884.9	0.076018	387070	437820	0.22386	0.58856	0.41144	0.82288	0.99613	TRUE
gRNA_1891	Hnrnph3	2286.6/6686.1	2529.9/6279.2	4486.4	4404.5	-0.026547	9677600	820180	0.090341	0.46401	0.53599	0.92802	0.99812	FALSE
gRNA_1898	Hnrnpk	1097.4/1047.2	1590.8/2146.4	1072.3	1868.6	0.80066	1260.1	133240	2.1814	0.9854	0.014599	0.029198	0.41949	TRUE
gRNA_1896	Hnrnpk	1823.2/1779.7	2759.6/2607.9	1801.5	2683.8	0.57482	943.31	257450	1.7389	0.95896	0.041036	0.082072	0.74722	TRUE
gRNA_1899	Hnrnpk	829.25/772.63	1036.3/1414.4	800.94	1225.4	0.61283	1603.1	92003	1.3993	0.9188	0.0812	0.1624	0.94443	TRUE
gRNA_1900	Hnrnpk	1610.4/3346	2557.7/3762	2478.2	3159.9	0.35043	1506200	385980	1.0972	0.86371	0.13629	0.27258	0.99613	TRUE
gRNA_1897	Hnrnpk	64.125/46.097	60.897/0	55.111	30.449	-0.83528	162.5	3088.8	0.84138	0.20007	0.79993	0.40014	0.99613	FALSE
gRNA_1903	Hnrnpl	2987.6/2873	2200.8/1787.1	2930.3	1994	-0.5552	6564.3	477510	1.3551	0.087688	0.91231	0.17538	0.94475	FALSE
gRNA_1901	Hnrnpl	351.23/57.12	400.64/209.5	204.17	305.07	0.577	43250	16244	0.79162	0.77334	0.22666	0.45332	0.99613	TRUE
gRNA_1904	Hnrnpl	51.008/25.053	50.214/66.023	38.031	58.118	0.599	336.85	1930.9	0.45715	0.59859	0.40141	0.80282	0.99613	TRUE
gRNA_1902	Hnrnpl	174.89/248.52	61.966/270.44	211.7	166.2	-0.34725	2711.2	17007	0.44409	0.32849	0.67151	0.65698	0.99613	FALSE
gRNA_1905	Hnrnpl	53.923/149.31	121.79/78.085	101.62	99.94	-0.0238	4549.7	6706.6	0.17454	0.43072	0.56928	0.86144	0.99613	FALSE
gRNA_1910	Hnrnpm	10113/12604	9130.3/10604	11358	9867	-0.20303	3102000	2669000	0.91274	0.18069	0.81931	0.36138	0.99613	FALSE
gRNA_1906	Hnrnpm	2669.9/3081.5	2692.3/3953.8	2875.7	3323	0.20852	84694	466240	0.65512	0.7438	0.2562	0.5124	0.99613	TRUE
gRNA_1909	Hnrnpm	3397.2/4579.6	3027.8/4058.5	3988.4	3543.1	-0.17074	699140	706340	0.52979	0.29813	0.70187	0.59625	0.99613	FALSE
gRNA_1908	Hnrnpm	1311.6/1670.5	943.37/1660.1	1491.1	1301.7	-0.19578	64396	202500	0.4216	0.33666	0.66334	0.67331	0.99613	FALSE
gRNA_1907	Hnrnpm	2897.3/2530.3	2309.8/2642.8	2713.8	2476.3	-0.13206	67324	433160	0.36086	0.3591	0.6409	0.71821	0.99613	FALSE
gRNA_1913	Hnrnpr	2664.1/5785.2	2527.8/4355.6	4224.6	3441.7	-0.29563	4870600	759890	0.89816	0.18455	0.81545	0.3691	0.99613	FALSE
gRNA_1915	Hnrnpr	4921.6/6466.6	5195.5/7647.9	5694.1	6421.7	0.17346	1193600	1110200	0.69053	0.75507	0.24493	0.48986	0.99613	TRUE
gRNA_1912	Hnrnpr	663.11/1193.5	643.16/1570.6	928.31	1106.9	0.25356	140660	110960	0.53606	0.70325	0.29675	0.5935	0.99613	TRUE
gRNA_1914	Hnrnpr	12050/8092	10871/8944.2	10071	9907.4	-0.023594	7831200	2290800	0.10794	0.45702	0.54298	0.91404	0.99812	FALSE
gRNA_1911	Hnrnpr	6295.9/2980.3	6085.4/3095.5	4638.1	4590.5	-0.014886	5496600	855570	0.051484	0.47947	0.52053	0.95894	0.99812	FALSE
gRNA_1918	Hnrnpu	30.605/97.205	161.32/192.36	63.905	176.84	1.4542	2217.8	3726	1.8502	0.96229	0.03771	0.07542	0.71633	TRUE
gRNA_1916	Hnrnpu	383.29/1725.6	488.25/2178.1	1054.5	1333.2	0.33808	900940	130440	0.77174	0.77948	0.22052	0.44104	0.99613	TRUE
gRNA_1919	Hnrnpu	4596.6/4497.5	5232.9/4780.3	4547	5006.6	0.13888	4911.2	834290	0.50316	0.69257	0.30743	0.61485	0.99613	TRUE
gRNA_1917	Hnrnpu	253.58/323.68	322.65/386.62	288.63	354.63	0.29616	2456.8	25199	0.41577	0.6491	0.3509	0.7018	0.99613	TRUE
gRNA_1920	Hnrnpu	1571.1/735.55	1515/633.57	1153.3	1074.3	-0.10234	349040	146150	0.20866	0.41736	0.58264	0.83471	0.99613	FALSE
gRNA_1921	Hnrnpul2	1642.5/1540.2	2791.7/1508.4	1591.4	2150	0.43386	5224.9	219940	1.1912	0.88318	0.11682	0.23365	0.99613	TRUE
gRNA_1924	Hnrnpul2	3628.9/3343	3119.6/3010.4	3486	3065	-0.1856	40852	595310	0.54557	0.29268	0.70732	0.58536	0.99613	FALSE
gRNA_1923	Hnrnpul2	5380.6/2689.7	4564.1/2700	4035.2	3632	-0.15181	3620700	716870	0.47613	0.31699	0.68301	0.63398	0.99613	FALSE
gRNA_1925	Hnrnpul2	3781.9/2925.2	4272.4/3108.2	3353.5	3690.3	0.13802	367000	566740	0.44733	0.67268	0.32732	0.65464	0.99613	TRUE
gRNA_1922	Hnrnpul2	6567/1837.9	7800.2/1148.4	4202.4	4474.3	0.090425	11182000	754820	0.31295	0.62284	0.37716	0.75432	0.99613	TRUE
gRNA_571	HP1 γ (Cbx3)	5178.1/2073.4	7570.5/3266.2	3625.7	5418.4	0.57946	4819600	625790	2.2661	0.98828	0.011723	0.023445	0.36422	TRUE
gRNA_574	HP1 γ (Cbx3)	112.22/121.26	202.99/254.57	116.74	228.78	0.96469	40.834	7995.6	1.253	0.88376	0.11624	0.23248	0.99613	TRUE
gRNA_573	HP1 γ (Cbx3)	2591.2/4362.2	1735/3329.7	3476.7	2532.4	-0.45707	1568200	593310	1.226	0.1101	0.8899	0.2202	0.99517	FALSE
gRNA_572	HP1 γ (Cbx3)	6252.2/3192.7	7605.7/3144.3	4722.4	5375	0.18671	4680100	875380	0.69751	0.75726	0.24274	0.48548	0.99613	TRUE
gRNA_575	HP1 γ (Cbx3)	3379.7/5042.6	3466.9/4130.2	4211.1	3798.6	-0.14872	1382700	756810	0.47426	0.31766	0.68234	0.63531	0.99613	FALSE
gRNA_1930	Hp1bp3	533.4/3034.4	1064.1/5115.5	1783.9	3089.8	0.79214	3127500	254260	2.5898	0.9952	0.0048021	0.0096042	0.20336	TRUE
gRNA_1927	Hp1bp3	7950/9711.4	13463/6811.8	8830.7	10137	0.19903	1551300	1938600	0.93832	0.82596	0.17404	0.34808	0.99613	TRUE
gRNA_1926	Hp1bp3	3161.1/2144.5	2793.8/1708.3	2652.8	2251.1	-0.2368	516680	420830	0.6193	0.26786	0.73214	0.53572	0.99613	FALSE
gRNA_1929	Hp1bp3	4139/1882	5711.5/1132.5	3010.5	3422	0.18481	2547000	494160	0.58549	0.72089	0.27911	0.55823	0.99613	TRUE
gRNA_1928	Hp1bp3	6972.1/4223.9	5880.3/5165	5598	5522.7	-0.01954	3776300	1086500	0.072263	0.4712	0.5288	0.94239	0.99812	FALSE
gRNA_561	HP1α (Cbx1)	3328.7/3823	8065.1/6838.5	3575.9	7451.8	1.0591	122210	614880	4.9429	1	3.8481e-07	7.6962e-07	5.5172e-05	TRUE
gRNA_562	HP1α (Cbx1)	5166.4/5379.3	7631.4/9659	5272.9	8645.2	0.71321	22666	1007000	3.3607	0.99961	0.00038877	0.00077753	0.025143	TRUE
gRNA_565	HP1α (Cbx1)	3593.9/3999.4	4385.7/5510.4	3796.7	4948	0.38203	82224	663500	1.4135	0.92124	0.078755	0.15751	0.93798	TRUE
gRNA_563	HP1α (Cbx1)	11512/1796.8	6726.5/4068	6654.3	5397.3	-0.30201	47191000	1353200	1.0806	0.13994	0.86006	0.27987	0.99613	FALSE
gRNA_564	HP1α (Cbx1)	4087.9/1799.8	2775.6/3717	2943.9	3246.3	0.14104	2617800	480320	0.43638	0.66871	0.33129	0.66257	0.99613	TRUE
gRNA_581	HP1β (Cbx5)	6515.9/9637.3	37045/14754	8076.6	25899	1.681	4871400	1730800	13.547	1	4.1123e-42	8.2246e-42	1.6875e-39	TRUE
gRNA_585	HP1β (Cbx5)	2272.1/2064.3	7177.3/5653.9	2168.2	6415.6	1.5646	21572	325740	7.442	1	4.9598e-14	9.9196e-14	1.2831e-11	TRUE
gRNA_583	HP1β (Cbx5)	9965.6/4035.5	13605/4897.8	7000.5	9251.2	0.40213	17583000	1443300	1.8734	0.9695	0.030505	0.061009	0.65643	TRUE
gRNA_582	HP1β (Cbx5)	15906/15209	14982/19745	15557	17363	0.15842	242780	3980500	0.90511	0.8173	0.1827	0.36541	0.99613	TRUE
gRNA_584	HP1β (Cbx5)	16633/12794	18313/13725	14713	16019	0.12261	7369500	3708200	0.67782	0.75106	0.24894	0.49789	0.99613	TRUE
gRNA_1931	Hr	2436.7/3892.2	1145.3/3381.8	3164.5	2263.5	-0.4832	1059200	526480	1.2417	0.10718	0.89282	0.21435	0.99064	FALSE
gRNA_1932	Hr	1680.4/3331	1313/2860.6	2505.7	2086.8	-0.2638	1362300	391420	0.6696	0.25156	0.74844	0.50311	0.99613	FALSE
gRNA_1934	Hr	3419/1496.1	2737.2/1583.3	2457.6	2160.2	-0.18598	1848700	381910	0.48124	0.31517	0.68483	0.63035	0.99613	FALSE
gRNA_1933	Hr	3509.4/3022.4	3154.9/3747.4	3265.9	3451.2	0.079597	118590	547990	0.25032	0.59883	0.40117	0.80234	0.99613	TRUE
gRNA_1935	Hr	10266/6999.7	9822.6/7811	8632.8	8816.8	0.030434	5333500	1883500	0.13412	0.55334	0.44666	0.89331	0.9981	TRUE
gRNA_1937	Hsf1	5922.8/3456.3	6917.7/3784.3	4689.5	5351	0.19032	3041800	867640	0.71012	0.76118	0.23882	0.47763	0.99613	TRUE
gRNA_1939	Hsf1	6808.9/8955.9	8840.8/8042.7	7882.4	8441.8	0.098904	2304800	1678100	0.43183	0.66707	0.33293	0.66586	0.99613	TRUE
gRNA_1938	Hsf1	8097.2/7352.5	6795.9/7762.8	7724.8	7279.3	-0.085684	277310	1635600	0.34834	0.36379	0.63621	0.72758	0.99613	FALSE
gRNA_1940	Hsf1	6119.5/4985.5	4928.4/6855	5552.5	5891.7	0.085523	643030	1075300	0.32708	0.6282	0.3718	0.74361	0.99613	TRUE
gRNA_1936	Hsf1	1645.4/1042.2	1485/1359.2	1343.8	1422.1	0.08167	181920	177450	0.18593	0.57345	0.42655	0.8531	0.99613	TRUE
gRNA_5523	Hsp90b1	3742.5/1805.8	2582.3/1637.2	2774.2	2109.7	-0.39482	1875500	445430	0.99559	0.15973	0.84027	0.31945	0.99613	FALSE
gRNA_5521	Hsp90b1	1490.9/3477.3	1565.2/2249.9	2484.1	1907.5	-0.38086	1972900	387150	0.92679	0.17702	0.82298	0.35403	0.99613	FALSE
gRNA_5522	Hsp90b1	2911.8/3194.7	3050.2/2381.3	3053.3	2715.7	-0.16896	40011	503100	0.47591	0.31707	0.68293	0.63414	0.99613	FALSE
gRNA_5524	Hsp90b1	2318.7/559.18	2187/381.54	1438.9	1284.2	-0.16396	1547900	193550	0.35252	0.36222	0.63778	0.72445	0.99613	FALSE
gRNA_5525	Hsp90b1	1214/1741.7	1491.4/1597.2	1477.8	1544.3	0.063474	139220	200220	0.14866	0.55888	0.44112	0.88225	0.99693	TRUE
gRNA_1944	Hspbap1	5492.9/12261	5770.3/7588.8	8876.8	6679.6	-0.41024	22903000	1951400	1.5729	0.057869	0.94213	0.11574	0.87571	FALSE
gRNA_1945	Hspbap1	9598.3/5168.9	8161.3/3484	7383.6	5822.6	-0.3426	9809900	1544300	1.2561	0.10454	0.89546	0.20909	0.98728	FALSE
gRNA_1943	Hspbap1	8611.7/15086	8798/11151	11849	9974.5	-0.24839	20957000	2816300	1.1168	0.13204	0.86796	0.26407	0.99613	FALSE
gRNA_1941	Hspbap1	7301.5/5551.7	4847.2/5891.9	6426.6	5369.6	-0.2592	1530900	1294700	0.92897	0.17645	0.82355	0.35291	0.99613	FALSE
[truncated: 3,951 more rows]

## Sheet: 121_Factors
Gene Symbol	Short Description	Description
Bap1	H2A 119UBI deubi	Ubiquitin carboxyl-terminal hydrolase BAP1; Deubiquitinating enzyme that plays a key role in chromatin by mediating deubiquitination of histone H2A and HCFC1. Catalytic component of the PR-DUB complex, a complex that specifically mediates deubiquitination of histone H2A monoubiquitinated at 'Lys-119' (H2AK119ub1). Does not deubiquitinate monoubiquitinated histone H2B. Acts as a regulator of cell …
Msl1	Acetylation	Male-specific lethal 1 homolog; Component of histone acetyltransferase complex responsible for the majority of histone H4 acetylation at 'Lys-17' which is implicated in the formation of higher-order chromatin. structure (By similarity). Greatly enhances MSL2 E3 ubiquitin ligase activity, promoting monoubiquitination of histone H2B at 'Lys-35' (H2BK34Ub). This modification in turn stimulates histo…
Aurkc	Cell cycle	Aurora kinase c; Serine/threonine-protein kinase component of the chromosomal passenger complex (CPC), a complex that acts as a key regulator of mitosis. The CPC complex has essential functions at the centromere in ensuring correct chromosome alignment and segregation and is required for chromatin-induced microtubule stabilization and spindle assembly. Plays also a role in meiosis and more partic…
Chd4	Chromatin Remodeling	Chromodomain-helicase-DNA-binding protein 4; Component of the histone deacetylase NuRD complex which participates in the remodeling of chromatin by deacetylating histones
Hira	Chromatin Remodeling	Histone cell cycle regulator; Protein HIRA; Required for the periodic repression of histone gene transcription during the cell cycle (By similarity). Cooperates with ASF1A to promote replication-independent chromatin assembly. Required for the formation of senescence-associated heterochromatin foci (SAHF) and efficient senescence-associated cell cycle exit
Morc3	Chromatin Remodeling	MORC family CW-type zinc finger protein 3; Nuclear factor which forms MORC3-NBs (nuclear bodies) via an ATP-dependent mechanism (By similarity). Sumoylated MORC3- NBs can also associate with PML-NBs (By similarity). Recruits TP53 and SP100 to PML-NBs, thus regulating TP53 activity. Binds RNA in vitro (By similarity)
Rbbp4	Chromatin Remodeling	Histone-binding protein RBBP4; Core histone-binding subunit that may target chromatin assembly factors, chromatin remodeling factors and histone deacetylases to their histone substrates in a manner that is regulated by nucleosomal DNA. Component of several complexes which regulate chromatin metabolism. These include the chromatin assembly factor 1 (CAF-1) complex, which is required for chromatin …
Smarca4	Chromatin Remodeling	Swi/snf related, matrix associated, actin dependent regulator of chromatin, subfamily a, member 4; Transcription activator BRG1; Involved in transcriptional activation and repression of select genes by chromatin remodeling (alteration of DNA-nucleosome topology). Component of SWI/SNF chromatin remodeling complexes that carry out key enzymatic activities, changing chromatin structure by altering D…
Smarcb1	Chromatin Remodeling	Swi/snf related, matrix associated, actin dependent regulator of chromatin, subfamily b, member 1; SWI/SNF-related matrix-associated actin-dependent regulator of chromatin subfamily B member 1; Core component of the BAF (SWI/SNF) complex. This ATP- dependent chromatin-remodeling complex plays important roles in cell proliferation and differentiation, in cellular antiviral activities and inhibitio…
Smarcc1	Chromatin Remodeling	Swi/snf related, matrix associated, actin dependent regulator of chromatin, subfamily c, member 1; SWI/SNF complex subunit SMARCC1; Involved in transcriptional activation and repression of select genes by chromatin remodeling (alteration of DNA-nucleosome topology). Component of SWI/SNF chromatin remodeling complexes that carry out key enzymatic activities, changing chromatin structure by alterin…
Smarce1	Chromatin Remodeling	Swi/snf related, matrix associated, actin dependent regulator of chromatin, subfamily e, member 1; SWI/SNF-related matrix-associated actin-dependent regulator of chromatin subfamily E member 1; Involved in transcriptional activation and repression of select genes by chromatin remodeling (alteration of DNA-nucleosome topology). Component of SWI/SNF chromatin remodeling complexes that carry out key…
Arid4a	Chromatin Remodeling	At-rich interactive domain-containing protein 4a; AT rich interactive domain 4A (RBP1-like)
Srcap	Chromatin Remodeling	Snf2-related CREBBP activator protein
Pbrm1	Chromatin Remodeling	Protein polybromo-1; Involved in transcriptional activation and repression of select genes by chromatin remodeling (alteration of DNA-nucleosome topology). Required for the stability of the SWI/SNF chromatin remodeling complex SWI/SNF-B (PBAF). Acts as a negative regulator of cell proliferation
Morc2a	Chromatin Remodeling	MORC family CW-type zinc finger protein 2A; Microrchidia 2A
Atrx	Chromatin Remodeling/H3K9 methylation	Transcriptional regulator ATRX; Involved in transcriptional regulation and chromatin remodeling. Facilitates DNA replication in multiple cellular environments and is required for efficient replication of a subset of genomic loci. Binds to DNA tandem repeat sequences in both telomeres and euchromatin and in vitro binds DNA quadruplex structures. May help stabilizing G-rich regions into regular chr…
Smc2	Condensin	Structural maintenance of chromosomes protein 2; Central component of the condensin complex, a complex required for conversion of interphase chromatin into mitotic-like condense chromosomes. The condensin complex probably introduces positive supercoils into relaxed DNA in the presence of type I topoisomerases and converts nicked DNA into positive knotted forms in the presence of type II topoisome…
Smc3	Condensin	Structural maintenance of chromosomes protein 3; Central component of cohesin, a complex required for chromosome cohesion during the cell cycle. The cohesin complex may form a large proteinaceous ring within which sister chromatids can be trapped. At anaphase, the complex is cleaved and dissociates from chromatin, allowing sister chromatids to segregate. Cohesion is coupled to DNA replication and…
Smc4	Condensin	Structural maintenance of chromosomes protein 4; Central component of the condensin complex, a complex required for conversion of interphase chromatin into mitotic-like condense chromosomes. The condensin complex probably introduces positive supercoils into relaxed DNA in the presence of type I topoisomerases and converts nicked DNA into positive knotted forms in the presence of type II topoisome…
Max	Corepressor	Transcription regulator. Forms a sequence-specific DNA- binding protein complex with MYC or MAD which recognizes the core sequence 5'-CAC[GA]TG-3'. The MYC:MAX complex is a transcriptional activator, whereas the MAD:MAX complex is a repressor. CpG methylation of the recognition site greatly inhibits DNA binding, suggesting that DNA methylation may regulate the MYC:MAX complex in vivo. May repress…
Mga	Corepressor	MAX gene-associated protein; Functions as a dual-specificity transcription factor, regulating the expression of both MAX-network and T-box family target genes. Functions as a repressor or an activator. Binds to 5'-AATTTCACACCTAGGTGTGAAATT-3' core sequence and seems to regulate MYC-MAX target genes. Suppresses transcriptional activation by MYC and inhibits MYC-dependent cell transformation. Functi…
Sin3a	Corepressor	Transcriptional regulator, sin3a (yeast); Paired amphipathic helix protein Sin3a; Acts as a transcriptional repressor. Corepressor for REST. Interacts with MXI1 to repress MYC responsive genes and antagonize MYC oncogenic activities. Also interacts with MXD1-MAX heterodimers to repress transcription by tethering SIN3A to DNA. Acts cooperatively with OGT to repress transcription in parallel with h…
Spop	Corepressor DAXX partner	Speckle-type POZ protein; Component of a cullin-RING-based BCR (BTB-CUL3-RBX1) E3 ubiquitin-protein ligase complex that mediates the ubiquitination of target proteins, leading most often to their proteasomal degradation. The cullin-RING-based BCR (BTB-CUL3-RBX1) E3 ubiquitin-protein ligase complex containing homodimeric SPOP has higher ubiquitin ligase activity than the complex that contains the …
Cxxc1	DNA binding	CXXC-type zinc finger protein 1; Transcriptional activator that exhibits a unique DNA binding specificity for CpG unmethylated motifs with a preference for CpGG
Zbtb14	DNA binding	Zinc finger and BTB domain-containing protein 14; Transcriptional activator of the dopamine transporter (DAT), binding it's promoter at the consensus sequence 5'- CCTGCACAGTTCACGGA-3'. Binds to 5'-d(GCC)(n)-3' trinucleotide repeats in promoter regions and acts as a repressor of the FMR1 gene (By similarity). Transcriptional repressor of MYC and thymidine kinase promoters
Znhit1	DNA binding	Zinc finger HIT domain-containing protein 1; Seems to play a role in p53-mediated apoptosis induction. Binds to NR1D2 and relieves it of its inhibitory effect on the transcription of APOC3 without affecting its DNA-binding activity (By similarity); Belongs to the ZNHIT1 family
Ctcf	DNA binding	Transcriptional repressor CTCF; Chromatin binding factor that binds to DNA sequence specific sites. Involved in transcriptional regulation by binding to chromatin insulators and preventing interaction between promoter and nearby enhancers and silencers. Acts as transcriptional repressor binding to promoters of vertebrate MYC gene and BAG1 gene. Also binds to the PLK and PIM1 promoters. Acts as a …
Rbpj	DNA binding	Recombination signal binding protein for immunoglobulin kappa j region; Recombining binding protein suppressor of hairless; Transcriptional regulator that plays a central role in Notch signaling, a signaling pathway involved in cell-cell communication that regulates a broad spectrum of cell-fate determinations. Acts as a transcriptional repressor when it is not associated with Notch proteins. Whe…
Fancl	DNA damage	Fanconi anemia, complementation group l; E3 ubiquitin-protein ligase FANCL; Ubiquitin ligase protein that mediates monoubiquitination of FANCD2, a key step in the DNA damage pathway. Also mediates monoubiquitination of FANCI. May stimulate the ubiquitin release from UBE2W. May be required for proper primordial germ cell proliferation in the embryonic stage, whereas it is probably not needed for s…
Rif1	DNA damage	Replication timing regulatory factor 1; Telomere-associated protein RIF1; Key regulator of TP53BP1 that plays a key role in the repair of double-strand DNA breaks (DSBs) in response to DNA damage: acts by promoting non-homologous end joining (NHEJ)- mediated repair of DSBs. In response to DNA damage, interacts with ATM- phosphorylated TP53BP1. Interaction with TP53BP1 leads to dissociate the inte…
Dnmt1	DNA methylation	DNA (cytosine-5)-methyltransferase 1; Methylates CpG residues. Preferentially methylates hemimethylated DNA. Associates with DNA replication sites in S phase maintaining the methylation pattern in the newly synthesized strand, that is essential for epigenetic inheritance. Associates with chromatin during G2 and M phases to maintain DNA methylation independently of replication. It is responsible f…
Dnmt3a	DNA methylation	DNA (cytosine-5)-methyltransferase 3A; Required for genome-wide de novo methylation and is essential for the establishment of DNA methylation patterns during development. DNA methylation is coordinated with methylation of histones. It modifies DNA in a non-processive manner and also methylates non-CpG sites. May preferentially methylate DNA linker between 2 nucleosomal cores and is inhibited by h…
Dnmt3l	DNA methylation	Dna (cytosine-5-)-methyltransferase 3-like; DNA (cytosine-5)-methyltransferase 3-like; Catalytically inactive regulatory factor of DNA methyltransferases that can either promote or inhibit DNA methylation depending on the context. Essential for the function of DNMT3A and DNMT3B: activates DNMT3A and DNMT3B by binding to their catalytic domain. Acts by accelerating the binding of DNA and S-adenosy…
Uhrf1	DNA methylation	Ubiquitin-like, containing phd and ring finger domains, 1; E3 ubiquitin-protein ligase UHRF1; Multidomain protein that acts as a key epigenetic regulator by bridging DNA methylation and chromatin modification. Specifically recognizes and binds hemimethylated DNA at replication forks via its YDG domain and recruits DNMT1 methyltransferase to ensure faithful propagation of the DNA methylation patte…
Dnmt3b	DNA methylation	DNA (cytosine-5)-methyltransferase 3B; Required for genome-wide de novo methylation and is essential for the establishment of DNA methylation patterns during development. DNA methylation is coordinated with methylation of histones. May preferentially methylates nucleosomal DNA within the nucleosome core region. May function as transcriptional co- repressor by associating with CBX4 and independent…
Ercc4	DNA repair	Excision repair cross-complementing rodent repair deficiency, complementation group 4; DNA repair endonuclease XPF; Catalytic component of a structure-specific DNA repair endonuclease responsible for the 5-prime incision during DNA repair. Involved in homologous recombination that assists in removing interstrand cross-link (By similarity); Belongs to the XPF family
Cdc45	DNA replication	Cell division control protein 45 homolog; Required for initiation of chromosomal DNA replication; Belongs to the CDC45 family
Dna2	DNA replication	DNA replication ATP-dependent helicase/nuclease DNA2; Key enzyme involved in DNA replication and DNA repair in nucleus and mitochondrion. Involved in Okazaki fragments processing by cleaving long flaps that escape FEN1: flaps that are longer than 27 nucleotides are coated by replication protein A complex (RPA), leading to recruit DNA2 which cleaves the flap until it is too short to bind RPA and b…
Prim1	DNA replication	DNA primase small subunit; DNA primase is the polymerase that synthesizes small RNA primers for the Okazaki fragments made during discontinuous DNA replication; Belongs to the eukaryotic-type primase small subunit family
Prim2	DNA replication	DNA primase large subunit; DNA primase is the polymerase that synthesizes small RNA primers for the Okazaki fragments made during discontinuous DNA replication
Rpa1	DNA replication	Replication protein A 70 kDa DNA-binding subunit; As part of the heterotrimeric replication protein A complex (RPA/RP-A), binds and stabilizes single-stranded DNA intermediates, that form during DNA replication or upon DNA stress. It prevents their reannealing and in parallel, recruits and activates different proteins and complexes involved in DNA metabolism. Thereby, it plays an essential role b…
Timeless	DNA replication	Protein timeless homolog; Plays an important role in the control of DNA replication, maintenance of replication fork stability, maintenance of genome stability throughout normal DNA replication and in the regulation of the circadian clock. Involved in the determination of period length and in the DNA damage-dependent phase advancing of the circadian clock. Negatively regulates CLOCK|NPAS2-ARTNL/B…
Wdhd1	DNA replication	WD repeat and HMG-box DNA-binding protein 1; Acts as a replication initiation factor that brings together the MCM2-7 helicase and the DNA polymerase alpha/primase complex in order to initiate DNA replication
Elp3	Elongation	Elongator complex protein 3; Catalytic histone acetyltransferase subunit of the RNA polymerase II elongator complex, which is a component of the RNA polymerase II (Pol II) holoenzyme and is involved in transcriptional elongation. Elongator may play a role in chromatin remodeling and is involved in acetylation of histones H3 and probably H4. Involved in acetylation of alpha-tubulin (By similarity)…
Elp5	Elongation	Elongator complex protein 5; Acts as subunit of the RNA polymerase II elongator complex, which is a histone acetyltransferase component of the RNA polymerase II (Pol II) holoenzyme and is involved in transcriptional elongation. Elongator may play a role in chromatin remodeling and is involved in acetylation of histones H3 and probably H4. May be involved in TP53-mediated transcriptional regulatio…
Dot1l	H3K79 methylation	Histone-lysine N-methyltransferase, H3 lysine-79 specific; DOT1-like, histone H3 methyltransferase (S. cerevisiae)
Atf7ip	H3K9 methylation	Activating transcription factor 7-interacting protein 1; Recruiter that couples transcriptional factors to general transcription apparatus and thereby modulates transcription regulation and chromatin formation. Can both act as an activator or a repressor depending on the context. Mediates MBD1-dependent transcriptional repression, probably by recruiting complexes containing SETDB1. Required to st…
HP1α (Cbx1)	H3K9 methylation	Chromobox protein homolog 1; Component of heterochromatin. Recognizes and binds histone H3 tails methylated at 'Lys-9', leading to epigenetic repression. Interaction with lamin B receptor (LBR) can contribute to the association of the heterochromatin with the inner nuclear membrane
HP1β (Cbx5)	H3K9 methylation	Chromobox protein homolog 5; Component of heterochromatin that recognizes and binds histone H3 tails methylated at 'Lys-9' (H3K9me), leading to epigenetic repression. In contrast, it is excluded from chromatin when 'Tyr-41' of histone H3 is phosphorylated (H3Y41ph). Can interact with lamin-B receptor (LBR). This interaction can contribute to the association of the heterochromatin with the inner n…
Daxx	H3K9 methylation	Fas death domain-associated protein; Transcription corepressor known to repress transcriptional potential of several sumoylated transcription factors. Down-regulates basal and activated transcription. Its transcription repressor activity is modulated by recruiting it to subnuclear compartments like the nucleolus or PML/POD/ND10 nuclear bodies through interactions with MCSR1 and PML, respectively.…
G9a (Ehmt2)	H3K9 methylation	[histone h3]-lysine9 n-trimethyltransferase ehmt; Histone-lysine N-methyltransferase EHMT2; Histone methyltransferase that specifically mono- and dimethylates 'Lys-9' of histone H3 (H3K9me1 and H3K9me2, respectively) in euchromatin. H3K9me represents a specific tag for epigenetic transcriptional repression by recruiting HP1 proteins to methylated histones. Also mediates monomethylation of 'Lys-56…
Setdb1	H3K9 methylation	[histone h3]-lysine9 n-trimethyltransferase setdb1; Histone methyltransferase that specifically trimethylates 'Lys-9' of histone H3 . H3 'Lys-9' trimethylation represents a specific tag for epigenetic transcriptional repression by recruiting HP1 (CBX1, CBX3 and/or CBX5) proteins to methylated histones. Mainly functions in euchromatin regions, thereby playing a central role in the silencing of euc…
Trim28	H3K9 methylation	Transcription intermediary factor 1-beta; Nuclear corepressor for KRAB domain-containing zinc finger proteins (KRAB-ZFPs). Mediates gene silencing by recruiting CHD3, a subunit of the nucleosome remodeling and deacetylation (NuRD) complex, and SETDB1 (which specifically methylates histone H3 at 'Lys-9' (H3K9me)) to the promoter regions of KRAB target genes. Enhances transcriptional repression by …
Suds3	HDAC associated	Sin3 histone deacetylase corepressor complex component SDS3; Regulatory protein which represses transcription and augments histone deacetylase activity of HDAC1. May have a potential role in tumor suppressor pathways through regulation of apoptosis. May function in the assembly and/or enzymatic activity of the mSin3A corepressor complex or in mediating interactions between the complex and other r…
Rcor2	HDAC associated	REST corepressor 2; May act as a component of a corepressor complex that represses transcription
Ctbp2	HDAC associated	C-terminal-binding protein 2; Corepressor targeting diverse transcription regulators. Isoform 2 probably acts as a scaffold for specialized synapses (By similarity). Functions in brown adipose tissue (BAT) differentiation; Belongs to the D-isomer specific 2-hydroxyacid dehydrogenase family
Zmym2	HDAC associated	Zinc finger MYM-type protein 2; May function as a transcription factor
Kdm1a	HDAC associated	[histone h3]-n6,n6-dimethyl-l-lysine4 fad-dependent demethylase; Lysine-specific histone demethylase 1A; Histone demethylase that demethylates both 'Lys-4' (H3K4me) and 'Lys-9' (H3K9me) of histone H3, thereby acting as a coactivator or a corepressor, depending on the context. Acts by oxidizing the substrate by FAD to generate the corresponding imine that is subsequently hydrolyzed. Acts as a core…
Hdac3	Heterochromatin	Histone deacetylase 3; Responsible for the deacetylation of lysine residues on the N-terminal part of the core histones (H2A, H2B, H3 and H4), and some other non-histone substrates. Histone deacetylation gives a tag for epigenetic repression and plays an important role in transcriptional regulation, cell cycle progression and developmental events. Histone deacetylases act via the formation of lar…
Carm1	Histone ENZYME	Coactivator-associated arginine methyltransferase 1; Histone-arginine methyltransferase CARM1; Methylates (mono- and asymmetric dimethylation) the guanidino nitrogens of arginyl residues in several proteins involved in DNA packaging, transcription regulation, pre-mRNA splicing, and mRNA stability. Recruited to promoters upon gene activation together with histone acetyltransferases from EP300/P300…
Kat6b	Histone ENZYME	Histone acetyltransferase KAT6B; Histone acetyltransferase which may be involved in both positive and negative regulation of transcription. Required for RUNX2-dependent transcriptional activation. Component of the MOZ/MORF complex which has a histone H3 acetyltransferase activity (By similarity). Involved in cerebral cortex development; Belongs to the MYST (SAS/MOZ) family
Kmt2d	Histone ENZYME	[histone h3]-lysine4 n-trimethyltransferase mll2; Histone-lysine N-methyltransferase 2D; Histone methyltransferase. Methylates 'Lys-4' of histone H3 (H3K4me). H3K4me represents a specific tag for epigenetic transcriptional activation. Acts as a coactivator for estrogen receptor by being recruited by ESR1, thereby activating transcription (By similarity)
Setd2	Histone ENZYME	Histone-lysine N-methyltransferase SETD2; Histone methyltransferase that specifically trimethylates 'Lys-36' of histone H3 (H3K36me3) using dimethylated 'Lys-36' (H3K36me2) as substrate. Represents the main enzyme generating H3K36me3, a specific tag for epigenetic transcriptional activation. Plays a role in chromatin structure modulation during elongation by coordinating recruitment of the FACT c…
H3f3a	Histone variant	Histone H3.3; Variant histone H3 which replaces conventional H3 in a wide range of nucleosomes in active genes. Constitutes the predominant form of histone H3 in non-dividing cells and is incorporated into chromatin independently of DNA synthesis. Deposited at sites of nucleosomal displacement throughout transcribed genes, suggesting that it represents an epigenetic imprint of transcriptionally a…
Tasor (Fam208a)	HUSH	Protein TASOR; Component of the HUSH complex, a multiprotein complex that mediates epigenetic repression. The HUSH complex is recruited to genomic loci rich in H3K9me3 and is probably required to maintain transcriptional silencing by promoting recruitment of SETDB1, a histone methyltransferase that mediates further deposition of H3K9me3; Belongs to the FAM208 family
Spc25	kinetochore	Kinetochore protein Spc25; Acts as a component of the essential kinetochore- associated NDC80 complex, which is required for chromosome segregation and spindle checkpoint activity. Required for kinetochore integrity and the organization of stable microtubule binding sites in the outer plate of the kinetochore. The NDC80 complex synergistically enhances the affinity of the SKA1 complex for microtu…
Spdl1	kinetochore	Spindle apparatus coiled-coil protein 1; Protein Spindly; Required for the localization of dynein and dynactin to the mitotic kintochore. Dynein is believed to control the initial lateral interaction between the kinetochore and spindle microtubules and to facilitate the subsequent formation of end-on kinetochore-microtubule attachments mediated by the NDC80 complex. Also required for correct spin…
Aldoa	metabolism	Fructose-bisphosphate aldolase A; Plays a key role in glycolysis and gluconeogenesis. In addition, may also function as scaffolding protein (By similarity); Belongs to the class I fructose-bisphosphate aldolase family
Eny2	mRNA processing export	Transcription and mRNA export factor ENY2; Involved in mRNA export coupled transcription activation by association with both the TREX-2 and the SAGA complexes. The transcription regulatory histone acetylation (HAT) complex SAGA is a multiprotein complex that activates transcription by remodeling chromatin and mediating histone acetylation and deubiquitination. Within the SAGA complex, participate…
Mrgbp	NuA4	MRG/MORF4L-binding protein; Component of the NuA4 histone acetyltransferase (HAT) complex which is involved in transcriptional activation of select genes principally by acetylation of nucleosomal histones H4 and H2A. This modification may both alter nucleosome - DNA interactions and promote interaction of the modified histones with other proteins which positively regulate transcription. This comp…
Trrap	NuA4	Transformation/transcription domain-associated protein; Adapter protein, which is found in various multiprotein chromatin complexes with histone acetyltransferase activity (HAT), which gives a specific tag for epigenetic transcription activation. Component of the NuA4 histone acetyltransferase complex which is responsible for acetylation of nucleosomal histones H4 and H2A. Plays a central role in…
Epc2	NuA4	Enhancer of polycomb-like protein; Enhancer of polycomb homolog 2; May play a role in transcription or DNA repair
Ruvbl2	NuA4	RuvB-like 2; Involved in the endoplasmic reticulum (ER)-associated degradation (ERAD) pathway where it negatively regulates expression of ER stress response genes; Belongs to the RuvB family
Nup205	Nuclear Pore Complex	Nuclear pore complex protein nup205; MCG21756, isoform CRA_b; Nucleoporin 205
Nup93	Nuclear Pore Complex	Nuclear pore complex protein Nup93; Plays a role in the nuclear pore complex (NPC) assembly and/or maintenance. May anchor nucleoporins, but not NUP153 and TPR, to the NPC (By similarity). During renal development, regulates podocyte migration and proliferation through SMAD4 signaling (By similarity); Belongs to the nucleoporin interacting component (NIC) family
Rae1	Nuclear Pore Complex	Ribonucleic acid export 1; mRNA export factor; Plays a role in mitotic bipolar spindle formation. Binds mRNA. May function in nucleocytoplasmic transport and in directly or indirectly attaching cytoplasmic mRNPs to the cytoskeleton
Cdk9	Pol II	Cyclin-dependent kinase 9; Protein kinase involved in the regulation of transcription. Member of the cyclin-dependent kinase pair (CDK9/cyclin-T) complex, also called positive transcription elongation factor b (P-TEFb), which facilitates the transition from abortive to productive elongation by phosphorylating the CTD (C-terminal domain) of the large subunit of RNA polymerase II (RNAP II) POLR2A, …
Cbx7	Polycomb	Chromobox protein homolog 7; Component of a Polycomb group (PcG) multiprotein PRC1- like complex, a complex class required to maintain the transcriptionally repressive state of many genes, including Hox genes, throughout development. PcG PRC1 complex acts via chromatin remodeling and modification of histones; it mediates monoubiquitination of histone H2A 'Lys-119', rendering chromatin heritably c…
Eed	Polycomb	Embryonic ectoderm development; Polycomb protein EED; Polycomb group (PcG) protein. Component of the PRC2/EED- EZH2 complex, which methylates 'Lys-9' and 'Lys-27' of histone H3, leading to transcriptional repression of the affected target gene. Also recognizes 'Lys-26' trimethylated histone H1 with the effect of inhibiting PRC2 complex methyltransferase activity on nucleosomal histone H3 'Lys-27'…
Ezh2	Polycomb	Histone-lysine N-methyltransferase EZH2; Polycomb group (PcG) protein. Catalytic subunit of the PRC2/EED-EZH2 complex, which methylates (H3K9me) and 'Lys-27' (H3K27me) of histone H3, leading to transcriptional repression of the affected target gene. Able to mono-, di- and trimethylate 'Lys-27' of histone H3 to form H3K27me1, H3K27me2 and H3K27me3, respectively. Displays a preference for substrate…
Ring1b (Rnf2)	Polycomb	E3 ubiquitin-protein ligase RNF1/2; E3 ubiquitin-protein ligase RING2; E3 ubiquitin-protein ligase that mediates monoubiquitination of 'Lys-119' of histone H2A (H2AK119Ub), thereby playing a central role in histone code and gene regulation. H2AK119Ub gives a specific tag for epigenetic transcriptional repression and participates in X chromosome inactivation of female mammals. May be involved in t…
Sfmbt2	Polycomb	Scm-like with four mbt domains 2; Transcriptional repressor of HOXB13 gene
Suz12	Polycomb	Polycomb protein Suz12; Polycomb group (PcG) protein. Component of the PRC2/EED- EZH2 complex, which methylates 'Lys-9' (H3K9me) and 'Lys-27' (H3K27me) of histone H3, leading to transcriptional repression of the affected target gene. The PRC2/EED-EZH2 complex may also serve as a recruiting platform for DNA methyltransferases, thereby linking two epigenetic repression systems (By similarity). Gene…
Pcgf2	Polycomb	Polycomb group RING finger protein 2; Transcriptional repressor. Binds specifically to the DNA sequence 5'-GACTNGACT-3'. Has tumor suppressor activity. May play a role in control of cell proliferation and/or neural cell development (Probable). Regulates proliferation of early T progenitor cells by maintaining expression of HES1. Also plays a role in antero-posterior specification of the axial ske…
Phc1	Polycomb	Polyhomeotic-like protein 1; Component of a Polycomb group (PcG) multiprotein PRC1-like complex, a complex class required to maintain the transcriptionally repressive state of many genes, including Hox genes, throughout development. PcG PRC1 complex acts via chromatin remodeling and modification of histones; it mediates monoubiquitination of histone H2A 'Lys-119', rendering chromatin heritably ch…
Rpl17	Ribosome	Large subunit ribosomal protein l17e; Component of the large ribosomal subunit
Rpl23a	Ribosome	Large subunit ribosomal protein l23ae; 60S ribosomal protein L23a; This protein binds to a specific region on the 26S rRNA
Rpl38	Ribosome	Large subunit ribosomal protein l38e; Ribosomal protein L38; Belongs to the eukaryotic ribosomal protein eL38 family
Rpl7a	Ribosome	Large subunit ribosomal protein l7ae; Ribosomal protein L7A
Rps11	Ribosome	Small subunit ribosomal protein s11e; Ribosomal protein S11
Ddx11	RNA processing	ATP-dependent DNA helicase DDX11; DNA-dependent ATPase and ATP-dependent DNA helicase that participates in various functions in genomic stability, including DNA replication, DNA repair and heterochromatin organization as well as in ribosomal RNA synthesis. Its double-stranded DNA helicase activity requires either a minimal 5'-single-stranded tail length of approximately 15 nt (flap substrates) or…
Ddx5	RNA processing	Involved in the alternative regulation of pre-mRNA splicing; its RNA helicase activity is necessary for increasing tau exon 10 inclusion and occurs in a RBM4-dependent manner. Binds to the tau pre- mRNA in the stem-loop region downstream of exon 10. The rate of ATP hydrolysis is highly stimulated by single-stranded RNA. Involved in transcriptional regulation; the function is independent of the RN…
Dhx9	RNA processing	Deah (asp-glu-ala-his) box polypeptide 9; Multifunctional ATP-dependent nucleic acid helicase that unwinds DNA and RNA in a 3' to 5' direction and that plays important roles in many processes, such as DNA replication, transcriptional activation, post-transcriptional RNA regulation, mRNA translation and RNA-mediated gene silencing. Requires a 3'-single-stranded tail as entry site for acid nuclei u…
Nono	RNA processing	Non-pou-domain-containing, octamer binding protein; Non-POU domain-containing octamer-binding protein; DNA- and RNA binding protein, involved in several nuclear processes. Binds the conventional octamer sequence in double-stranded DNA. Also binds single-stranded DNA and RNA at a site independent of the duplex site. Involved in pre-mRNA splicing, probably as a heterodimer with SFPQ. Interacts with…
Rbm14	RNA processing	RNA-binding protein 14; May function as a nuclear receptor coactivator, enhancing transcription through other coactivators such as NCOA6 and CITED1 (By similarity). Regulates centriole biogenesis by suppressing the formation of aberrant centriolar protein complexes in the cytoplasm and thus preserving mitotic spindle integrity. Prevents the formation of the STIL-CENPJ complex (which can induce th…
Rbmxl1	RNA processing	RNA binding motif protein, X-linked-like-1; RNA-binding protein which may be involved in pre-mRNA splicing
Sfpq	RNA processing	Splicing factor, proline- and glutamine-rich; DNA- and RNA binding protein, involved in several nuclear processes. Essential pre-mRNA splicing factor required early in spliceosome formation and for splicing catalytic step II, probably as a heteromer with NONO. Binds to pre-mRNA in spliceosome C complex, and specifically binds to intronic polypyrimidine tracts. Involved in regulation of signal-ind…
Smn1	RNA processing	Survival motor neuron protein; The SMN complex plays a catalyst role in the assembly of small nuclear ribonucleoproteins (snRNPs), the building blocks of the spliceosome. Thereby, plays an important role in the splicing of cellular pre-mRNAs. Most spliceosomal snRNPs contain a common set of Sm proteins SNRPB, SNRPD1, SNRPD2, SNRPD3, SNRPE, SNRPF and SNRPG that assemble in a heptameric protein rin…
Snrpa	RNA processing	U1 small nuclear ribonucleoprotein A; Component of the spliceosomal U1 snRNP, which is essential for recognition of the pre-mRNA 5' splice-site and the subsequent assembly of the spliceosome. U1 snRNP is the first snRNP to interact with pre-mRNA. This interaction is required for the subsequent binding of U2 snRNP and the U4/U6/U5 tri-snRNP. SNRPA binds stem loop II of U1 snRNA. In a snRNP-free fo…
Snrpe	RNA processing	Small nuclear ribonucleoprotein E; Core component of the spliceosomal U1, U2, U4 and U5 small nuclear ribonucleoproteins (snRNPs), the building blocks of the spliceosome. Thereby, plays an important role in the splicing of cellular pre-mRNAs. Most spliceosomal snRNPs contain a common set of Sm proteins SNRPB, SNRPD1, SNRPD2, SNRPD3, SNRPE, SNRPF and SNRPG that assemble in a heptameric protein rin…
Tardbp	RNA processing	TAR DNA-binding protein 43; DNA and RNA-binding protein which regulates transcription and splicing. Involved in the regulation of CFTR splicing. It promotes CFTR exon 9 skipping by binding to the UG repeated motifs in the polymorphic region near the 3'-splice site of this exon. The resulting aberrant splicing is associated with pathological features typical of cystic fibrosis. May also be involve…
Tial1	RNA processing	Tia1 cytotoxic granule-associated RNA binding protein-like 1; Nucleolysin TIAR; RNA-binding protein. Possesses nucleolytic activity against cytotoxic lymphocyte target cells. May be involved in apoptosis (By similarity)
Upf1	RNA processing	Regulator of nonsense transcripts 1; RNA-dependent helicase and ATPase required for nonsense- mediated decay (NMD) of mRNAs containing premature stop codons. Is recruited to mRNAs upon translation termination and undergoes a cycle of phosphorylation and dephosphorylation; its phosphorylation appears to be a key step in NMD. Recruited by release factors to stalled ribosomes together with the SMG1C…
Srsf1	RNA processing	Serine/arginine-rich splicing factor 1; Plays a role in preventing exon skipping, ensuring the accuracy of splicing and regulating alternative splicing. Interacts with other spliceosomal components, via the RS domains, to form a bridge between the 5'- and 3'-splice site binding components, U1 snRNP and U2AF. Can stimulate binding of U1 snRNP to a 5'-splice site-containing pre-mRNA. Binds to purin…
Dicer1	RNA processing	Dicer 1, ribonuclease type iii; Double-stranded RNA (dsRNA) endoribonuclease playing a central role in short dsRNA-mediated post-transcriptional gene silencing. Cleaves naturally occurring long dsRNAs and short hairpin pre-microRNAs (miRNA) into fragments of twenty-one to twenty-three nucleotides with 3' overhang of two nucleotides, producing respectively short interfering RNAs (siRNA) and mature…
Pes1	RNA processing	Pescadillo homolog; Component of the PeBoW complex, which is required for maturation of 28S and 5.8S ribosomal RNAs and formation of the 60S ribosome; Belongs to the pescadillo family
Atxn7l3	SAGA	Ataxin-7-like protein 3; Component of the transcription regulatory histone acetylation (HAT) complex SAGA, a multiprotein complex that activates transcription by remodeling chromatin and mediating histone acetylation and deubiquitination. Within the SAGA complex, participates in a subcomplex that specifically deubiquitinates both histones H2A and H2B. The SAGA complex is recruited to specific gen…
Rtel1	Telomere maintenance	Regulator of telomere elongation helicase 1; ATP-dependent DNA helicase implicated in telomere-length regulation, DNA repair and the maintenance of genomic stability. Acts as an anti-recombinase to counteract toxic recombination and limit crossover during meiosis. Regulates meiotic recombination and crossover homeostasis by physically dissociating strand invasion events and thereby promotes noncr…
Adnp	TF-Corepressor	Activity-dependent neuroprotector homeobox protein; Potential transcription factor. May mediate some of the neuroprotective peptide VIP-associated effects involving normal growth and cancer proliferation
Cul5	Ubiquitylation	Cullin-5; Core component of multiple SCF-like ECS (Elongin BC- Cullin 2/5-SOCS-box protein) E3 ubiquitin-protein ligase complexes, which mediate the ubiquitination and subsequent proteasomal degradation of target proteins. As a scaffold protein may contribute to catalysis through positioning of the substrate and the ubiquitin-conjugating enzyme. The functional specificity of the E3 ubiquitin-prot…
Huwe1	Ubiquitylation	Hect, uba and wwe domain containing 1; E3 ubiquitin-protein ligase HUWE1; E3 ubiquitin-protein ligase which mediates ubiquitination and subsequent proteasomal degradation of target proteins. Regulates apoptosis by catalyzing the polyubiquitination and degradation of MCL1. Mediates monoubiquitination of DNA polymerase beta (POLB) at 'Lys-41', 'Lys-61' and 'Lys-81', thereby playing a role in base-e…
Trip12	Ubiquitylation	Thyroid hormone receptor interactor 12; E3 ubiquitin-protein ligase TRIP12; E3 ubiquitin-protein ligase involved in ubiquitin fusion degradation (UFD) pathway and regulation of DNA repair. Part of the ubiquitin fusion degradation (UFD) pathway, a process that mediates ubiquitination of protein at their N-terminus, regardeless of the presence of lysine residues in target proteins. In normal cells,…
Ube2t	Ubiquitylation	Ubiquitin-conjugating enzyme E2 T; Accepts ubiquitin from the E1 complex and catalyzes its covalent attachment to other proteins. Catalyzes monoubiquitination. Involved in mitomycin-C (MMC)-induced DNA repair: acts as a specific E2 ubiquitin-conjugating enzyme for the Fanconi anemia complex by associating with E3 ubiquitin-protein ligase FANCL and catalyzing monoubiquitination of FANCD2, a key st…
Rfwd3	Ubiquitylation	E3 ubiquitin-protein ligase RFWD3; E3 ubiquitin-protein ligase required for the repair of DNA interstrand cross-links (ICL) in response to DNA damage. Plays a key role in RPA-mediated DNA damage signaling and repair. Acts by mediating ubiquitination of the RPA complex (RPA1, RPA2 and RPA3 subunits) and RAD51 at stalled replication forks, leading to remove them from DNA damage sites and promote ho…
Brd8	Transctiption Regulation	Bromodomain-containing protein 8; May act as a coactivator during transcriptional activation by hormone-activated nuclear receptors (NR). Stimulates transcriptional activation by AR/DHTR, ESR1/NR3A1, RXRA/NR2B1 and THRB/ERBA2. Component of the NuA4 histone acetyltransferase (HAT) complex which is involved in transcriptional activation of select genes principally by acetylation of nucleosomal hist…
Fubp1	Transctiption Regulation	Far upstream element (fuse) binding protein 1; Regulates MYC expression by binding to a single-stranded far- upstream element (FUSE) upstream of the MYC promoter. May act both as activator and repressor of transcription (By similarity)
Ing5	Transctiption Regulation	Inhibitor of growth family, member 5; Inhibitor of growth protein 5; Component of the HBO1 complex which has a histone H4- specific acetyltransferase activity, a reduced activity toward histone H3 and is responsible for the bulk of histone H4 acetylation in vivo. Component of the MOZ/MORF complex which has a histone H3 acetyltransferase activity. May function as a transcriptional coactivator for …
Mgea5	Transctiption Regulation	Protein O-GlcNAcase; Cleaves GlcNAc but not GalNAc from O-glycosylated proteins. Can use p-nitrophenyl-beta-GlcNAc and 4- methylumbelliferone-GlcNAc as substrates but not p-nitrophenyl- beta-GalNAc or p-nitrophenyl-alpha-GlcNAc (in vitro). Does not bind acetyl-CoA and does not have histone acetyltransferase activity
Npm1	Transctiption Regulation	Nucleophosmin; Involved in diverse cellular processes such as ribosome biogenesis, centrosome duplication, protein chaperoning, histone assembly, cell proliferation, and regulation of tumor suppressors p53/TP53 and ARF. Binds ribosome presumably to drive ribosome nuclear export. Associated with nucleolar ribonucleoprotein structures and bind single-stranded nucleic acids. Acts as a chaperonin for…
Ppie	Transctiption Regulation	Peptidyl-prolyl cis-trans isomerase E; PPIases accelerate the folding of proteins. It catalyzes the cis-trans isomerization of proline imidic peptide bonds in oligopeptides. Combines RNA-binding and PPIase activities. May be involved in pre-mRNA splicing (By similarity); Belongs to the cyclophilin-type PPIase family. PPIase E subfamily
Wdr18	Transctiption Regulation	WD repeat-containing protein 18; May play a role during development (By similarity). Functions as a component of the Five Friends of Methylated CHTOP (5FMC) complex; the 5FMC complex is recruited to ZNF148 by methylated CHTOP, leading to desumoylation of ZNF148 and subsequent transactivation of ZNF148 target genes; Belongs to the WD repeat IPI3/WDR18 family

## Sheet: 64_Factors
Gene Symbol	Short Description	Description
Bap1	H2A 119UBI deubi	Ubiquitin carboxyl-terminal hydrolase BAP1; Deubiquitinating enzyme that plays a key role in chromatin by mediating deubiquitination of histone H2A and HCFC1. Catalytic component of the PR-DUB complex, a complex that specifically mediates deubiquitination of histone H2A monoubiquitinated at 'Lys-119' (H2AK119ub1). Does not deubiquitinate monoubiquitinated histone H2B. Acts as a regulator of cell …
Msl1	Acetylation	Male-specific lethal 1 homolog; Component of histone acetyltransferase complex responsible for the majority of histone H4 acetylation at 'Lys-17' which is implicated in the formation of higher-order chromatin. structure (By similarity). Greatly enhances MSL2 E3 ubiquitin ligase activity, promoting monoubiquitination of histone H2B at 'Lys-35' (H2BK34Ub). This modification in turn stimulates histo…
Aurkc	Cell cycle	Aurora kinase c; Serine/threonine-protein kinase component of the chromosomal passenger complex (CPC), a complex that acts as a key regulator of mitosis. The CPC complex has essential functions at the centromere in ensuring correct chromosome alignment and segregation and is required for chromatin-induced microtubule stabilization and spindle assembly. Plays also a role in meiosis and more partic…
Chd4	Chromatin Remodeling	Chromodomain-helicase-DNA-binding protein 4; Component of the histone deacetylase NuRD complex which participates in the remodeling of chromatin by deacetylating histones
Hira	Chromatin Remodeling	Histone cell cycle regulator; Protein HIRA; Required for the periodic repression of histone gene transcription during the cell cycle (By similarity). Cooperates with ASF1A to promote replication-independent chromatin assembly. Required for the formation of senescence-associated heterochromatin foci (SAHF) and efficient senescence-associated cell cycle exit
Morc2a	Chromatin Remodeling	MORC family CW-type zinc finger protein 2A; Microrchidia 2A
Pbrm1	Chromatin Remodeling	Protein polybromo-1; Involved in transcriptional activation and repression of select genes by chromatin remodeling (alteration of DNA-nucleosome topology). Required for the stability of the SWI/SNF chromatin remodeling complex SWI/SNF-B (PBAF). Acts as a negative regulator of cell proliferation
Rbbp4	Chromatin Remodeling	Histone-binding protein RBBP4; Core histone-binding subunit that may target chromatin assembly factors, chromatin remodeling factors and histone deacetylases to their histone substrates in a manner that is regulated by nucleosomal DNA. Component of several complexes which regulate chromatin metabolism. These include the chromatin assembly factor 1 (CAF-1) complex, which is required for chromatin …
Smc2	Condensin	Structural maintenance of chromosomes protein 2; Central component of the condensin complex, a complex required for conversion of interphase chromatin into mitotic-like condense chromosomes. The condensin complex probably introduces positive supercoils into relaxed DNA in the presence of type I topoisomerases and converts nicked DNA into positive knotted forms in the presence of type II topoisome…
Smc3	Condensin	Structural maintenance of chromosomes protein 3; Central component of cohesin, a complex required for chromosome cohesion during the cell cycle. The cohesin complex may form a large proteinaceous ring within which sister chromatids can be trapped. At anaphase, the complex is cleaved and dissociates from chromatin, allowing sister chromatids to segregate. Cohesion is coupled to DNA replication and…
Smc4	Condensin	Structural maintenance of chromosomes protein 4; Central component of the condensin complex, a complex required for conversion of interphase chromatin into mitotic-like condense chromosomes. The condensin complex probably introduces positive supercoils into relaxed DNA in the presence of type I topoisomerases and converts nicked DNA into positive knotted forms in the presence of type II topoisome…
Mga	Corepressor	MAX gene-associated protein; Functions as a dual-specificity transcription factor, regulating the expression of both MAX-network and T-box family target genes. Functions as a repressor or an activator. Binds to 5'-AATTTCACACCTAGGTGTGAAATT-3' core sequence and seems to regulate MYC-MAX target genes. Suppresses transcriptional activation by MYC and inhibits MYC-dependent cell transformation. Functi…
Cxxc1	DNA binding	CXXC-type zinc finger protein 1; Transcriptional activator that exhibits a unique DNA binding specificity for CpG unmethylated motifs with a preference for CpGG
Rbpj	DNA binding	Recombination signal binding protein for immunoglobulin kappa j region; Recombining binding protein suppressor of hairless; Transcriptional regulator that plays a central role in Notch signaling, a signaling pathway involved in cell-cell communication that regulates a broad spectrum of cell-fate determinations. Acts as a transcriptional repressor when it is not associated with Notch proteins. Whe…
Znhit1	DNA binding	Zinc finger HIT domain-containing protein 1; Seems to play a role in p53-mediated apoptosis induction. Binds to NR1D2 and relieves it of its inhibitory effect on the transcription of APOC3 without affecting its DNA-binding activity (By similarity); Belongs to the ZNHIT1 family
Fancl	DNA damage	Fanconi anemia, complementation group l; E3 ubiquitin-protein ligase FANCL; Ubiquitin ligase protein that mediates monoubiquitination of FANCD2, a key step in the DNA damage pathway. Also mediates monoubiquitination of FANCI. May stimulate the ubiquitin release from UBE2W. May be required for proper primordial germ cell proliferation in the embryonic stage, whereas it is probably not needed for s…
Rif1	DNA damage	Replication timing regulatory factor 1; Telomere-associated protein RIF1; Key regulator of TP53BP1 that plays a key role in the repair of double-strand DNA breaks (DSBs) in response to DNA damage: acts by promoting non-homologous end joining (NHEJ)- mediated repair of DSBs. In response to DNA damage, interacts with ATM- phosphorylated TP53BP1. Interaction with TP53BP1 leads to dissociate the inte…
Ercc4	DNA repair	Excision repair cross-complementing rodent repair deficiency, complementation group 4; DNA repair endonuclease XPF; Catalytic component of a structure-specific DNA repair endonuclease responsible for the 5-prime incision during DNA repair. Involved in homologous recombination that assists in removing interstrand cross-link (By similarity); Belongs to the XPF family
Dna2	DNA replication	DNA replication ATP-dependent helicase/nuclease DNA2; Key enzyme involved in DNA replication and DNA repair in nucleus and mitochondrion. Involved in Okazaki fragments processing by cleaving long flaps that escape FEN1: flaps that are longer than 27 nucleotides are coated by replication protein A complex (RPA), leading to recruit DNA2 which cleaves the flap until it is too short to bind RPA and b…
Prim1	DNA replication	DNA primase small subunit; DNA primase is the polymerase that synthesizes small RNA primers for the Okazaki fragments made during discontinuous DNA replication; Belongs to the eukaryotic-type primase small subunit family
Prim2	DNA replication	DNA primase large subunit; DNA primase is the polymerase that synthesizes small RNA primers for the Okazaki fragments made during discontinuous DNA replication
Rpa1	DNA replication	Replication protein A 70 kDa DNA-binding subunit; As part of the heterotrimeric replication protein A complex (RPA/RP-A), binds and stabilizes single-stranded DNA intermediates, that form during DNA replication or upon DNA stress. It prevents their reannealing and in parallel, recruits and activates different proteins and complexes involved in DNA metabolism. Thereby, it plays an essential role b…
[truncated: 42 more rows]

## Sheet: 64_Overlap with prot.
Name	Saksouk et al.	Becker et al.	Villasenor et al.	Barriopedro et al.	Schmidt et al.		Frequency
[truncated: 64 more rows]
