# Supplementary material for: Requirements for establishment and epigenetic stability of mammalian heterochromatin
Source: Mol Cell. Author manuscript; Available in PMC 2025 Sep 29. (PMC12478525; doi:10.1016/j.molcel.2025.08.025)
Supplement: 5 — Table S5. Diffbind H3K9me3 Peaks Annotation, Related to Figure 5 [file NIHMS2110126-supplement-5.xlsx]

## Sheet: ALL Peaks
Chr	Start	End	width	strand	Conc	Conc_UHRF1	Conc_WT	Fold	p_value	FDR	Annotation	Detailed.Annotation	Distance.to.TSS	Nearest.PromoterID	Entrez.ID	Nearest.Unigene	Nearest.Refseq	Nearest.Ensembl	Gene.Name	Gene.Alias	Gene.Description	Gene.Type
chr18	12973090	12973490	401	*	6.12691	1.21293	7.10278	-4.80089	5.52264e-12	7.71822e-08	intron (NM_008378, intron 1 of 10)	intron (NM_008378, intron 1 of 10)	-1170	NM_001357396	16210	Mm.8154	NM_008378	ENSMUSG00000024423	Impact	E430016J11Rik	impact, RWD domain protein	protein-coding
chr8	122865380	122865780	401	*	7.12157	2.89952	8.08239	-4.63658	1.12907e-20	7.88972e-16	intron (NM_007662, intron 12 of 13)	intron (NM_007662, intron 12 of 13)	17206	NM_007662	12555	Mm.1976	NM_007662	ENSMUSG00000031962	Cdh15	AI323380|Cdh14|Mcad	cadherin 15	protein-coding
chr12	76781027	76781427	401	*	5.77393	1.21293	6.74304	-4.44577	1.64961e-10	9.60595e-07	intron (NR_154884, intron 2 of 2)	(CCTG)n|Simple_repeat|Simple_repeat	14327	NM_030677	14776	Mm.441856	NM_030677	ENSMUSG00000042808	Gpx2	GI-GPx|GPx-GI|GSHPx-2|GSHPx-GI	glutathione peroxidase 2	protein-coding
chr6	58906721	58907121	401	*	5.57839	0.797888	6.5519	-4.41441	3.73197e-09	1.30391e-05	exon (NM_021432, exon 1 of 1)	exon (NM_021432, exon 1 of 1)	205	NM_021432	58243	Mm.389747	NM_021432	ENSMUSG00000055430	Nap1l5	1110020M21Rik	nucleosome assembly protein 1-like 5	protein-coding
chr12	109527308	109527708	401	*	5.55745	1.46135	6.51464	-4.35588	4.08258e-09	1.35849e-05	Intergenic	Intergenic	-13488	NR_027652	17263	Mm.289645	NM_144513	ENSMUSG00000021268	Meg3	2900016C05Rik|3110050O07Rik|6330408G06Rik|AI425946|AW108224|D12Bwg1266e|Gtl2|R74756|R75394	maternally expressed 3	ncRNA
chr7	6730221	6730621	401	*	5.68522	1.76771	6.63668	-4.1386	1.58969e-10	9.60595e-07	promoter-TSS (NM_008817)	promoter-TSS (NM_008817)	-2	NM_008817	18616	Mm.389800	NM_008817	ENSMUSG00000002265	Peg3	AL022617|ASF-1|End4|Gcap4|Pw1|Zfp102|mKIAA0287	paternally expressed 3	protein-coding
chr17	12742425	12742825	401	*	6.61703	3.08353	7.55335	-4.09359	1.30751e-16	4.56833e-12	intron (NR_027773, intron 1 of 2)	intron (NR_027773, intron 1 of 2)	1314	NR_027784	104103	Mm.26553	NR_002853	ENSMUSG00000078247	Airn	2810051F02Rik|2810434M15Rik|AI256653|AI597500|AW049873|Air|B930018I07Rik|D17Ertd663e|IGF2RAS	antisense Igf2r RNA	ncRNA
chr7	60003976	60004376	401	*	5.5318	1.99446	6.4683	-3.77278	6.74359e-10	2.94518e-06	intron (NM_001082962, intron 2 of 10)	intron (NM_001082962, intron 2 of 10)	1023	NM_001349694	20646	Mm.274995	NM_013670	ENSMUSG00000102252	Snrpn	2410045I01Rik|HCERN3|Peg4|SMN|sm-D|snRNP-N	small nuclear ribonucleoprotein N	protein-coding
chr7	6132269	6132669	401	*	6.05123	2.87142	6.96935	-3.72628	1.20417e-12	2.80484e-08	exon (NM_001013012, exon 3 of 3)	exon (NM_001013012, exon 3 of 3)	23502	NM_001013012	67109	Mm.3254	NM_001013012	ENSMUSG00000046792	Zfp787	2210018M03Rik|Znf787	zinc finger protein 787	protein-coding
chr10	13090465	13090865	401	*	5.61349	2.34248	6.53676	-3.67018	3.30762e-10	1.65093e-06	promoter-TSS (NR_131912)	promoter-TSS (NR_131912)	-167	NM_009538	22634	Mm.287857	NM_009538	ENSMUSG00000019817	Plagl1	2610311E24Rik|Lot1|Zac1	pleiomorphic adenoma gene-like 1	protein-coding
chr6	30737241	30737641	401	*	5.1261	1.16743	6.07895	-3.64911	1.0473e-07	0.000209095	promoter-TSS (NM_008590)	promoter-TSS (NM_008590)	-609	NM_008590	17294	Mm.335639	NM_008590	ENSMUSG00000051855	Mest	AA408879|AI256745|Peg1	mesoderm specific transcript	protein-coding
chr7	143296048	143296448	401	*	5.49054	2.3628	6.40556	-3.361	1.63995e-09	6.74097e-06	non-coding (NR_001461, exon 1 of 1)	non-coding (NR_001461, exon 1 of 1)	299	NR_001461	63830	Mm.356096	NR_001461	ENSMUSG00000101609	Kcnq1ot1	Kvlqt1-as|Lit1|Tssc8	KCNQ1 overlapping transcript 1	ncRNA
chr17	23576294	23576694	401	*	6.1176	3.43228	7.00086	-3.1809	4.73371e-12	7.71822e-08	exon (NM_001356268, exon 6 of 6)	exon (NM_001356268, exon 6 of 6)	9758	NM_001356268	22654	Mm.40326	NM_011747	ENSMUSG00000062012	Zfp13	AI835008|Krox-8|Zfp-13	zinc finger protein 13	protein-coding
chr11	20020982	20021382	401	*	6.09466	3.43228	6.97597	-3.15121	7.12485e-12	8.29784e-08	exon (NM_033523, exon 6 of 6)	exon (NM_033523, exon 6 of 6)	91769	NM_001362899	66713	Mm.259045	NM_146243	ENSMUSG00000020152	Actr2	4921510D23Rik|AA409782|Arp2|D6Ertd746e	ARP2 actin-related protein 2	protein-coding
chr4	150879522	150879922	401	*	4.9537	1.21293	5.89871	-3.09411	2.48126e-07	0.000411113	Intergenic	Intergenic	24652	NM_133753	74155	Mm.318841	NM_133753	ENSMUSG00000028967	Errfi1	1300002F13Rik|AI788755|Mig-6|Mig6|RALT	ERBB receptor feedback inhibitor 1	protein-coding
chr2	157558528	157558928	401	*	5.51052	2.65598	6.40717	-3.0492	2.99853e-09	1.16406e-05	intron (NM_016916, intron 1 of 1)	intron (NM_016916, intron 1 of 1)	-1350	NM_001291129	18111	Mm.34330	NM_010923	ENSMUSG00000067786	Nnat	5730414I02Rik|AW107673|Peg5	neuronatin	protein-coding
chr14	8095842	8096242	401	*	5.4173	2.63941	6.30809	-3.03635	5.15117e-09	1.63615e-05	Intergenic	Intergenic	-2169	NM_145458	218699	Mm.29515	NM_145458	ENSMUSG00000033885	Pxk	C230080L11Rik|D14Ertd813e|Monaka|Slob	PX domain containing serine/threonine kinase	protein-coding
chr12	3589988	3590388	401	*	5.73478	3.32186	6.59254	-2.99158	4.81252e-10	2.24193e-06	intron (NM_001162465, intron 2 of 17)	intron (NM_001162465, intron 2 of 17)	17204	NM_007886	13528	Mm.286202	NM_007886	ENSMUSG00000071454	Dtnb	-	dystrobrevin, beta	protein-coding
chr6	122705661	122706061	401	*	6.12525	3.75239	6.9788	-2.94035	1.77939e-11	1.77629e-07	Intergenic	(TGG)n|Simple_repeat|Simple_repeat	-1628	NM_001289831	71950	Mm.6047	NM_028016	ENSMUSG00000012396	Nanog	2410002E02Rik|ENK|ecat4	Nanog homeobox	protein-coding
chr19	6999273	6999673	401	*	6.17649	3.87849	7.0218	-2.76495	3.90988e-11	3.41518e-07	TTS (NR_027351)	TTS (NR_027351)	3342	NR_027351	107328	Mm.391161	NM_153597	ENSMUSG00000047656	Trpt1	AU079016|AW045591|Tpt1|Tpt1h	tRNA phosphotransferase 1	protein-coding
chr2	156761966	156762366	401	*	5.55813	3.08353	6.42214	-2.7615	3.66583e-09	1.30391e-05	intron (NM_001277187, intron 11 of 11)	intron (NM_001277187, intron 11 of 11)	-13298	NM_172118	98932	Mm.271770	NM_172118	ENSMUSG00000067818	Myl9	AI327049|MLC20|Mylc2c|RLC-C	myosin, light polypeptide 9, regulatory	protein-coding
chr6	48597043	48597443	401	*	5.44632	2.98137	6.30936	-2.68735	1.00701e-08	2.70645e-05	exon (NM_001079901, exon 3 of 3)	exon (NM_001079901, exon 3 of 3)	3360	NM_001079904	58887	Mm.219183	NM_175099	ENSMUSG00000052751	Repin1	AI425994|Ap4|E430037F08Rik|Zfp-464|Zfp464	replication initiator 1	protein-coding
chr19	5838488	5838888	401	*	4.96948	2.14413	5.86394	-2.68076	3.78909e-07	0.000519165	non-coding (NR_131212, exon 1 of 1)	non-coding (NR_131212, exon 1 of 1)	6790	NR_131212	66961	Mm.281895	NR_003513	ENSMUSG00000092274	Neat1	2310043N10Rik|VINC	nuclear paraspeckle assembly transcript 1 (non-protein coding)	ncRNA
chr17	6740891	6741291	401	*	6.01871	3.76007	6.8595	-2.66596	2.77422e-10	1.49121e-06	intron (NM_009510, intron 10 of 12)	intron (NM_009510, intron 10 of 12)	35261	NM_183368	83672	Mm.442201	NM_031395	ENSMUSG00000041831	Sytl3	A430092N21|Slp3|Slp3-a|Slp3-b|mFLJ00307	synaptotagmin-like 3	protein-coding
chr15	13383403	13383803	401	*	5.51054	3.16743	6.36087	-2.6178	7.76995e-09	2.36065e-05	Intergenic	(CAGG)n|Simple_repeat|Simple_repeat	-209928	NM_007666	12563	Mm.57048	NM_007666	ENSMUSG00000039385	Cdh6	cad6	cadherin 6	protein-coding
chr13	47010291	47010691	401	*	6.48342	4.23544	7.32296	-2.61272	1.05917e-10	7.40127e-07	Intergenic	Intergenic	4359	NM_175340	105193	Mm.25593	NM_175340	ENSMUSG00000044231	Nhlrc1	AI505271|B230309E09Rik|EPM2B	NHL repeat containing 1	protein-coding
chr7	105619035	105619435	401	*	6.22838	4.08353	7.05529	-2.57555	6.25598e-11	4.85728e-07	intron (NM_001360425, intron 3 of 11)	intron (NM_001360425, intron 3 of 11)	14336	NM_018880	55992	Mm.29290	NM_018880	ENSMUSG00000036989	Trim3	BERP1|HAC1|Rnf22	tripartite motif-containing 3	protein-coding
chr4	155117137	155117537	401	*	5.59287	3.34248	6.4327	-2.44498	9.74891e-09	2.70645e-05	intron (NM_001356327, intron 10 of 12)	intron (NM_001356327, intron 10 of 12)	30733	NM_001356327	76866	Mm.200590	NM_001081100	ENSMUSG00000029049	Morn1	2900057D20Rik|4930417P05Rik|AU042805	MORN repeat containing 1	protein-coding
chr9	78523153	78523553	401	*	5.05535	2.62265	5.91515	-2.25926	2.92486e-07	0.000444312	Intergenic	RodERV21-int|LTR|ERV1	-41629	NM_010106	13627	Mm.138471	NM_010106	ENSMUSG00000037742	Eef1a1	-	eukaryotic translation elongation factor 1 alpha 1	protein-coding
chrX	73353824	73354224	401	*	4.64132	1.16743	5.57489	-2.15991	3.28023e-06	0.00243847	exon (NM_001160229, exon 5 of 5)	exon (NM_001160229, exon 5 of 5)	11403	NM_001160229	27081	Mm.26595	NM_031494	ENSMUSG00000031365	Zfp275	5430431L06Rik|AI593314|DXBay20|DXHXS52|DXPas8	zinc finger protein 275	protein-coding
chr13	84236838	84237238	401	*	5.58939	3.49857	6.40927	-2.12329	2.69943e-08	6.50452e-05	intron (NM_001361909, intron 1 of 10)	Lx6|LINE|L1	14742	NM_175187	72745	Mm.295063	NM_175187	ENSMUSG00000035762	Tmem161b	2810446P07Rik|AI843389	transmembrane protein 161B	protein-coding
chr2	26210922	26211322	401	*	5.10359	2.51682	5.97822	-2.08936	5.51785e-07	0.000688529	exon (NM_001302956, exon 12 of 12)	exon (NM_001302956, exon 12 of 12)	-2873	NM_010711	16871	Mm.386765	NM_010711	ENSMUSG00000026934	Lhx3	Lim3|P-LIM|mLIM3|mLim-3	LIM homeobox protein 3	protein-coding
chr17	28857231	28857631	401	*	5.88868	4.027	6.67514	-1.97848	9.96369e-09	2.70645e-05	promoter-TSS (NM_001034885)	promoter-TSS (NM_001034885)	-980	NM_001034885	433091	Mm.328925	NM_001034885	ENSMUSG00000043286	Pnpla1	-	patatin-like phospholipase domain containing 1	protein-coding
chr11	43498131	43498531	401	*	5.52155	3.43228	6.34122	-1.94287	9.23841e-08	0.000195625	Intergenic	Intergenic	24025	NM_026979	69183	Mm.390374	NM_026979	ENSMUSG00000046491	C1qtnf2	1810033K05Rik|Adih|CTRP2	C1q and tumor necrosis factor related protein 2	protein-coding
chr4	132940423	132940823	401	*	4.66249	1.53485	5.5775	-1.8489	3.91074e-06	0.00276035	Intergenic	Intergenic	-18072	NM_001163792	230789	Mm.11473	NM_145553	ENSMUSG00000028878	Fam76a	-	family with sequence similarity 76, member A	protein-coding
chr5	117349234	117349634	401	*	5.15302	2.98137	5.98332	-1.80139	6.80496e-07	0.000779535	intron (NM_001033311, intron 7 of 9)	intron (NM_001033311, intron 7 of 9)	-7871	NM_021539	59043	Mm.28489	NM_021539	ENSMUSG00000029364	Wsb2	AA673511|Swip2|WSB-2	WD repeat and SOCS box-containing 2	protein-coding
chr16	22405153	22405553	401	*	4.54171	1.46135	5.4538	-1.78512	7.184e-06	0.00436525	intron (NM_001358428, intron 7 of 12)	intron (NM_001358428, intron 7 of 12)	33015	NM_001358428	104156	Mm.155708	NM_023794	ENSMUSG00000013089	Etv5	1110005E01Rik|8430401F14Rik|ERM	ets variant 5	protein-coding
chr12	104445706	104446106	401	*	5.37524	3.35268	6.18579	-1.72635	3.41215e-07	0.000486601	Intergenic	Intergenic	27330	NM_010351	14836	Mm.129	NM_010351	ENSMUSG00000021095	Gsc	-	goosecoid homeobox	protein-coding
chr8	95571160	95571560	401	*	5.37993	3.27915	6.20113	-1.72545	4.23762e-07	0.00055871	intron (NM_001310539, intron 2 of 5)	intron (NM_001310539, intron 2 of 5)	4247	NM_001310539	70993	Mm.486561	NM_027640	ENSMUSG00000048400	Prss54	4931432M23Rik|Klkbl4	protease, serine 54	protein-coding
chrX	50372715	50373115	401	*	4.75582	2.34248	5.61363	-1.63243	3.80193e-06	0.00271093	Intergenic	Intergenic	53579	NM_146292	258289	Mm.451653	NM_146292	ENSMUSG00000048173	Olfr1324	MOR128-2	olfactory receptor 1324	protein-coding
chr6	48629599	48629999	401	*	5.23351	3.32186	6.02779	-1.62264	1.13426e-06	0.00113228	non-coding (NR_027236, exon 2 of 4)	non-coding (NR_027236, exon 2 of 4)	1632	NR_027236	243373	Mm.26678	NM_177737	ENSMUSG00000053297	AI854703	AI182503|D630044C04	expressed sequence AI854703	pseudo
chr12	74126105	74126505	401	*	5.32218	3.35268	6.12512	-1.59203	7.02974e-07	0.00077972	intron (NM_172804, intron 1 of 6)	intron (NM_172804, intron 1 of 6)	128528	NM_001364281	238266	Mm.311393	NM_172804	ENSMUSG00000044912	Syt16	Strep14|Syt14l|syt14r	synaptotagmin XVI	protein-coding
chr4	154972351	154972751	401	*	5.78972	4.08353	6.54975	-1.55628	1.67111e-07	0.0003073	exon (NM_001305804, exon 9 of 20)	exon (NM_001305804, exon 9 of 20)	8428	NR_131230	269614	Mm.30042	NM_172990	ENSMUSG00000029056	Pank4	D030031I12Rik|R75150	pantothenate kinase 4	protein-coding
chr2	181075547	181075947	401	*	5.71488	4.027	6.47158	-1.54553	2.33522e-07	0.000407952	3' UTR (NM_001302888, exon 16 of 16)	3' UTR (NM_001302888, exon 16 of 16)	-36570	NM_015730	11438	Mm.252369	NM_015730	ENSMUSG00000027577	Chrna4	Acra-4|Acra4|EBN1|ENFL1	cholinergic receptor, nicotinic, alpha polypeptide 4	protein-coding
chr7	16265786	16266186	401	*	6.17358	4.53956	6.92016	-1.53512	7.89589e-08	0.000172422	Intergenic	Intergenic	-6446	NM_007577	12273	Mm.247623	NM_007577	ENSMUSG00000049130	C5ar1	C5aR|C5r1|Cd88|D7Msu1	complement component 5a receptor 1	protein-coding
chr4	129433110	129433510	401	*	4.70388	2.34248	5.5562	-1.50059	6.10458e-06	0.00387943	5' UTR (NM_153541, exon 2 of 4)	5' UTR (NM_153541, exon 2 of 4)	7508	NM_153541	215627	Mm.428660	NM_153541	ENSMUSG00000048485	Zbtb8b	AV220464|BC023839|BOZF1|Zbtb8	zinc finger and BTB domain containing 8b	protein-coding
chr1	155529560	155529960	401	*	5.50624	3.70499	6.28283	-1.48255	6.94009e-07	0.00077972	Intergenic	Intergenic	-2649	NR_132128	433367	Mm.359304	NR_132128	ENSMUSG00000073535	Gm5532	EG433367	predicted gene 5532	ncRNA
chr9	110869027	110869427	401	*	5.03723	3.07123	5.83967	-1.47804	2.65768e-06	0.0021365	intron (NM_146260, intron 4 of 5)	intron (NM_146260, intron 4 of 5)	10846	NM_146260	20776	Mm.390229	NM_146260	ENSMUSG00000049555	Tmie	5131400L21Rik|Mm.87012|sr	transmembrane inner ear	protein-coding
chrX	73422096	73422496	401	*	5.08069	3.16743	5.87522	-1.44563	2.53145e-06	0.00213149	exon (NM_001310531, exon 5 of 6)	exon (NM_001310531, exon 5 of 6)	10736	NM_001310531	22754	Mm.5060	NM_009566	ENSMUSG00000031374	Zfp92	-	zinc finger protein 92	protein-coding
chr15	89543286	89543686	401	*	5.40276	3.57942	6.18302	-1.38836	1.70769e-06	0.00157013	intron (NM_021423, intron 19 of 21)	intron (NM_021423, intron 19 of 21)	24719	NR_155423	102640064	Mm.416865	NR_155423		Gm36221	-	predicted gene, 36221	ncRNA
chr4	148415459	148415859	401	*	4.8217	2.51682	5.66779	-1.37004	8.0355e-06	0.00464053	Intergenic	Intergenic	29101	NM_027873	71707	Mm.292503	NM_027873	ENSMUSG00000047719	Ubiad1	1200002M06Rik|AI426463|AW320947|Tere1	UbiA prenyltransferase domain containing 1	protein-coding
chr8	36583846	36584246	401	*	4.91372	2.96816	5.71312	-1.36615	5.66992e-06	0.00373776	exon (NM_001194941, exon 5 of 14)	exon (NM_001194941, exon 5 of 14)	29897	NM_015802	50768	Mm.125155	NM_015802	ENSMUSG00000031523	Dlc1	A730069N07Rik|Arhgap7|HP|STARD12|dlc-1	deleted in liver cancer 1	protein-coding
chr5	114803828	114804228	401	*	5.31335	3.50773	6.09067	-1.33085	2.77484e-06	0.00220341	intron (NM_026718, intron 14 of 14)	intron (NM_026718, intron 14 of 14)	9948	NR_027818	66236	Mm.268546	NR_027817	ENSMUSG00000072694	1500011B03Rik	AI415201|AV141149|AW556386	RIKEN cDNA 1500011B03 gene	ncRNA
chr10	39139714	39140114	401	*	5.35984	3.51682	6.14331	-1.31252	3.27655e-06	0.00243847	intron (NM_028006, intron 4 of 11)	intron (NM_028006, intron 4 of 11)	5891	NM_028006	71924	Mm.297956	NM_028006	ENSMUSG00000019845	Tube1	2310061K05Rik|AI551343|Tube	epsilon-tubulin 1	protein-coding
chr11	120361878	120362278	401	*	5.90975	4.45638	6.61889	-1.3103	6.79114e-07	0.000779535	exon (NM_172802, exon 1 of 5)	exon (NM_172802, exon 1 of 5)	544	NM_172802	238021	Mm.481403	NM_172802	ENSMUSG00000025380	Fscn2	A930022G03|Ahl8|C630046B20Rik	fascin actin-bundling protein 2	protein-coding
chr11	73065492	73065892	401	*	4.54449	1.99446	5.41574	-1.27928	1.9002e-05	0.00804741	exon (NM_025818, exon 5 of 13)	exon (NM_025818, exon 5 of 13)	17825	NM_025818	66874	Mm.41903	NM_025818	ENSMUSG00000020783	Ncbp3	1200014J11Rik|C130061O14Rik|C78393	nuclear cap binding subunit 3	protein-coding
chr7	127867417	127867817	401	*	4.69955	2.62265	5.51757	-1.25199	1.48242e-05	0.00686017	intron (NM_146259, intron 2 of 2)	intron (NM_146259, intron 2 of 2)	8025	NM_001362192	244219	Mm.207872	NM_146259	ENSMUSG00000049728	Zfp668	BC030314|E130018B19Rik|Znf668	zinc finger protein 668	protein-coding
chr8	104365456	104365856	401	*	6.57788	5.33992	7.23418	-1.23159	4.16883e-07	0.00055871	intron (NM_153582, intron 1 of 3)	intron (NM_153582, intron 1 of 3)	25062	NM_024217	68119	Mm.390108	NM_024217	ENSMUSG00000031875	Cmtm3	9430096L06Rik|AI413895|BNAS2|Cklfsf3	CKLF-like MARVEL transmembrane domain containing 3	protein-coding
chr10	59547635	59548035	401	*	4.36035	1.7369	5.23827	-1.22545	2.93205e-05	0.0106519	intron (NM_001033259, intron 1 of 7)	BC1_Mm|scRNA|scRNA	68857	NM_001033259	215999	Mm.296470	NM_001033259	ENSMUSG00000009647	Mcu	2010012O16Rik|AV064928|C10orf42|Ccdc109a|D130073L02Rik|Gm64	mitochondrial calcium uniporter	protein-coding
chr11	117604512	117604912	401	*	4.64678	2.49857	5.47412	-1.2039	1.93026e-05	0.00812548	Intergenic	Intergenic	-6535	NR_015489	78403	Mm.212543	NR_015489		2900041M22Rik	-	RIKEN cDNA 2900041M22 gene	ncRNA
chr12	71242978	71243378	401	*	5.84839	4.51706	6.5288	-1.19954	2.42985e-06	0.00212241	3' UTR (NM_001163378, exon 30 of 30)	3' UTR (NM_001163378, exon 30 of 30)	-66706	NM_021532	59036	Mm.46662	NM_021532	ENSMUSG00000044548	Dact1	4921528D17Rik|AI115603|DAPPER|DAPPER1|FRODO|Frd1|Frodo1|MDpr1|MTNG3|THYEX3	dishevelled-binding antagonist of beta-catenin 1	protein-coding
chr18	39118684	39119084	401	*	4.92819	2.89952	5.7396	-1.18349	1.52832e-05	0.00689005	intron (NM_175164, intron 6 of 22)	intron (NM_175164, intron 6 of 22)	125739	NM_175164	71302	Mm.329396	NM_175164	ENSMUSG00000036452	Arhgap26	1810044B20Rik|2610010G17Rik|4933432P15Rik|AI853435|mKIAA0621	Rho GTPase activating protein 26	protein-coding
chr2	168735529	168735929	401	*	4.24146	0.797888	5.17358	-1.15354	4.09777e-05	0.0132943	intron (NM_001289446, intron 1 of 27)	MTC|LTR|ERVL-MaLR	-1390	NM_001289445	11981	Mm.330819	NM_015731	ENSMUSG00000027546	Atp9a	IIa	ATPase, class II, type 9A	protein-coding
chr19	46588383	46588783	401	*	4.534	2.19035	5.38439	-1.1532	2.94201e-05	0.0106519	intron (NM_053196, intron 6 of 11)	ID4|SINE|ID	-10523	NM_001177812	226178	Mm.329895	NM_146099	ENSMUSG00000047731	Wbp1l	D19Wsu162e|Opal1	WW domain binding protein 1 like	protein-coding
chr2	31016997	31017397	401	*	4.24541	1.16743	5.15736	-1.14627	4.20079e-05	0.0134653	exon (NM_028846, exon 18 of 25)	exon (NM_028846, exon 18 of 25)	34918	NM_028846	74270	Mm.346654	NM_028846	ENSMUSG00000026854	Usp20	1700055M05Rik|AI467231|Vdu2	ubiquitin specific peptidase 20	protein-coding
chr5	27890351	27890751	401	*	5.50157	3.89254	6.2433	-1.14582	9.09466e-06	0.00496497	Intergenic	Intergenic	48604	NM_008314	15563	Mm.4835	NM_008314	ENSMUSG00000039106	Htr5a	Htr5	5-hydroxytryptamine (serotonin) receptor 5A	protein-coding
chr18	80305431	80305831	401	*	5.41842	3.88554	6.14474	-1.10412	1.3171e-05	0.00639143	intron (NM_001190373, intron 3 of 3)	intron (NM_001190373, intron 3 of 3)	49325	NM_025861	66943	Mm.29247	NM_025861	ENSMUSG00000034006	Pqlc1	2310009N05Rik|4933425L21Rik|5730564E11Rik|C78974	PQ loop repeat containing 1	protein-coding
chr5	135349688	135350088	401	*	6.35844	5.23006	6.98378	-1.10291	3.21294e-06	0.00243847	promoter-TSS (NM_001277892)	promoter-TSS (NM_001277892)	25	NM_001277892	94244	Mm.26037	NM_033571	ENSMUSG00000040013	Fkbp6	1700008G22Rik|36kDa|AU017274|D5Ertd724e|FKBP-36|FKBP-6	FK506 binding protein 6	protein-coding
chr8	128771643	128772043	401	*	5.29667	3.85716	6.0027	-1.09929	1.56268e-05	0.00695523	Intergenic	RMER1A|Other|Other	86189	NM_010578	16412	Mm.263396	NM_010578	ENSMUSG00000025809	Itgb1	4633401G24Rik|AA409975|AA960159|CD29|Fnrb|Gm9863|gpIIa	integrin beta 1 (fibronectin receptor beta)	protein-coding
chr16	34015440	34015840	401	*	4.98883	3.19035	5.76495	-1.0933	2.40121e-05	0.00925606	intron (NM_177357, intron 48 of 59)	intron (NM_177357, intron 48 of 59)	-48602	NM_009471	22247	Mm.13145	NM_009471	ENSMUSG00000022814	Umps	1700095D23Rik|AA408257|AL033308|BB164745	uridine monophosphate synthetase	protein-coding
chr9	121982409	121982809	401	*	4.94531	3.2576	5.70198	-1.09155	2.41078e-05	0.00925606	exon (NM_001289560, exon 4 of 4)	exon (NM_001289560, exon 4 of 4)	13417	NM_001289559	215494	Mm.402151	NM_153540	ENSMUSG00000066235	Pomgnt2	Ago61|C85492|Gtdc2	protein O-linked mannose beta 1,4-N-acetylglucosaminyltransferase 2	protein-coding
chr15	75646140	75646540	401	*	5.11204	3.49857	5.85464	-1.08823	2.07214e-05	0.00842942	Intergenic	Intergenic	29656	NM_011759	22701	Mm.87210	NM_011759	ENSMUSG00000047003	Zfp41	CTfin92|Zfp-41	zinc finger protein 41	protein-coding
chr2	131052970	131053370	401	*	4.66808	2.75239	5.46298	-1.08786	3.39909e-05	0.0114193	intron (NM_001163529, intron 16 of 19)	intron (NM_001163529, intron 16 of 19)	-10082	NM_001136063	14588	Mm.198399	NM_020014	ENSMUSG00000027316	Gfra4	AW060733|G630015H18Rik	glial cell line derived neurotrophic factor family receptor alpha 4	protein-coding
chr10	93470219	93470619	401	*	5.21387	3.63941	5.94872	-1.07968	2.04989e-05	0.00842942	intron (NM_008517, intron 8 of 18)	RLTR20A4|LTR|ERVK	17023	NM_008517	16993	Mm.271071	NM_008517	ENSMUSG00000015889	Lta4h	-	leukotriene A4 hydrolase	protein-coding
chr12	4430924	4431324	401	*	5.05342	3.42263	5.79938	-1.07828	2.40134e-05	0.00925606	intron (NM_010881, intron 1 of 22)	(CAGG)n|Simple_repeat|Simple_repeat	46058	NM_010881	17977	Mm.301039	NM_010881	ENSMUSG00000020647	Ncoa1	KAT13A|NCoA-1|NRC-1|SRC-1|SRC-a|SRC1|bHLHe74|mNRC-1	nuclear receptor coactivator 1	protein-coding
chr18	37753233	37753633	401	*	5.53332	4.17319	6.22078	-1.07094	1.46205e-05	0.00685321	exon (NM_033579, exon 1 of 4)	exon (NM_033579, exon 1 of 4)	1814	NM_033579	93704	Mm.247203	NM_033579	ENSMUSG00000104063	Pcdhgb7	-	protocadherin gamma subfamily B, 7	protein-coding
chr1	37875254	37875654	401	*	4.56795	2.49857	5.38495	-1.06596	4.31477e-05	0.0135974	exon (NM_001037918, exon 2 of 2)	exon (NM_001037918, exon 2 of 2)	3248	NM_001037918	623661	Mm.138000	NM_001037918	ENSMUSG00000037216	Lipt1	EG623661	lipoyltransferase 1	protein-coding
chr15	100801137	100801537	401	*	4.3243	1.96816	5.17605	-1.04612	5.86655e-05	0.0163023	intron (NM_021530, intron 16 of 24)	intron (NM_021530, intron 16 of 24)	20083	NM_001347102	59033	Mm.209856	NM_021530	ENSMUSG00000023032	Slc4a8	AW493845|C230026C11|NDCBE|kNBC-3	solute carrier family 4 (anion exchanger), member 8	protein-coding
chr16	32143787	32144187	401	*	5.16792	3.74466	5.87025	-1.03415	3.15156e-05	0.0108586	exon (NM_001347182, exon 2 of 2)	exon (NM_001347182, exon 2 of 2)	21607	NM_146069	224109	Mm.33498	NM_146069	ENSMUSG00000052384	Nrros	E430025L02Rik|Lrcc33|Lrrc33	negative regulator of reactive oxygen species	protein-coding
chr11	99658500	99658900	401	*	5.01251	3.42263	5.75046	-1.03334	3.617e-05	0.0120356	exon (NM_001126320, exon 1 of 1)	exon (NM_001126320, exon 1 of 1)	259	NM_001126320	100040248	Mm.340791	NM_001126320	ENSMUSG00000069718	Gm11563	2310045F10Rik	predicted gene 11563	protein-coding
chr2	168890875	168891275	401	*	4.38153	2.16743	5.21703	-1.025	6.23298e-05	0.0168165	Intergenic	PB1D7|SINE|Alu	21528	NM_001370946	22722	Mm.2095	NM_009564	ENSMUSG00000027551	Zfp64	Gm38422	zinc finger protein 64	protein-coding
chr8	120422299	120422699	401	*	4.60562	2.63941	5.40808	-1.0232	5.41868e-05	0.0154876	Intergenic	Intergenic	-66367	NM_198671	382034	Mm.334856	NM_198671	ENSMUSG00000031822	Gse1	2210013I18Rik|mKIAA0182	genetic suppressor element 1, coiled-coil protein	protein-coding
chr16	9136048	9136448	401	*	4.99499	3.35268	5.74315	-1.02115	4.16888e-05	0.0134246	Intergenic	Intergenic	306148	NM_001081400	69053	Mm.390868	NM_001081400	ENSMUSG00000022507	1810013L24Rik	1110017P05Rik|3010002C02Rik|AA792997|AW124177|Gm19906|R74903	RIKEN cDNA 1810013L24 gene	protein-coding
chr9	63876006	63876406	401	*	4.14972	0.797888	5.07728	-1.01046	7.08709e-05	0.0173467	Intergenic	Intergenic	-118212	NM_016769	17127	Mm.7320	NM_016769	ENSMUSG00000032402	Smad3	AU022421|Madh3	SMAD family member 3	protein-coding
chr8	120496516	120496916	401	*	4.74536	2.98137	5.51562	-1.00899	5.44661e-05	0.0154876	intron (NM_198671, intron 1 of 15)	intron (NM_198671, intron 1 of 15)	7850	NM_198671	382034	Mm.334856	NM_198671	ENSMUSG00000031822	Gse1	2210013I18Rik|mKIAA0182	genetic suppressor element 1, coiled-coil protein	protein-coding
chr16	56095497	56095897	401	*	4.50286	2.3628	5.32915	-0.996586	6.93056e-05	0.0173297	intron (NM_001003972, intron 3 of 6)	intron (NM_001003972, intron 3 of 6)	20217	NM_001304503	66315	Mm.255784	NM_025483	ENSMUSG00000052917	Senp7	2410152H17Rik|2810413I22Rik|2900036C23Rik|6030449K19Rik|AI790676	SUMO1/sentrin specific peptidase 7	protein-coding
chr13	58654167	58654567	401	*	6.54558	5.52836	7.13623	-0.994466	1.27701e-05	0.00633891	Intergenic	Intergenic	-43490	NM_022317	114304	Mm.18188	NM_022317	ENSMUSG00000021553	Slc28a3	Cnt3	solute carrier family 28 (sodium-coupled nucleoside transporter), member 3	protein-coding
chr1	63384786	63385186	401	*	4.65417	2.76771	5.44455	-0.982388	7.14727e-05	0.0173467	Intergenic	RMER1A|Other|Other	-60905	NM_011780	23792	Mm.124892	NM_011780	ENSMUSG00000025964	Adam23	AW046396|MDC3	a disintegrin and metallopeptidase domain 23	protein-coding
chr8	3453148	3453548	401	*	5.88956	4.58375	6.56357	-0.980043	4.10497e-05	0.0132943	exon (NM_001370668, exon 27 of 29)	exon (NM_001370668, exon 27 of 29)	14300	NM_028594	69129	Mm.45279	NM_026951	ENSMUSG00000069633	Pex11g	1810022F11Rik|1810049N02Rik|Pex11c|Pex11gamma	peroxisomal biogenesis factor 11 gamma	protein-coding
chr17	56393755	56394155	401	*	4.90122	3.26842	5.64756	-0.976127	6.63565e-05	0.0172877	exon (NM_172132, exon 12 of 23)	exon (NM_172132, exon 12 of 23)	24954	NR_105943	102465590		NR_105943	ENSMUSG00000098339	Mir6977	Gm27922|mmu-mir-6977	microRNA 6977	ncRNA
chr17	28502057	28502457	401	*	4.89464	3.26842	5.63972	-0.970206	7.01839e-05	0.0173297	Intergenic	Intergenic	-16108	NM_010220	14229	Mm.276405	NM_010220	ENSMUSG00000024222	Fkbp5	D17Ertd592e|Dit1|FKBP-5|FKBP51	FK506 binding protein 5	protein-coding
chr18	20776254	20776654	401	*	5.15992	3.64772	5.88189	-0.968775	6.38094e-05	0.0169404	Intergenic	(CA)n|Simple_repeat|Simple_repeat	-30050	NM_019737	56386	Mm.393827	NM_019737	ENSMUSG00000056124	B4galt6	AA536803|AU022389	UDP-Gal:betaGlcNAc beta 1,4-galactosyltransferase, polypeptide 6	protein-coding
chr15	73772778	73773178	401	*	4.49814	2.3628	5.32383	-0.968265	8.49583e-05	0.0190891	Intergenic	Intergenic	24952	NM_008975	19245	Mm.390807	NM_008975	ENSMUSG00000059895	Ptp4a3	AV088979|Prl-3|pPtp4a3	protein tyrosine phosphatase 4a3	protein-coding
chr19	16142827	16143227	401	*	4.88623	3.40314	5.60193	-0.952289	8.40254e-05	0.0189404	intron (NM_008139, intron 1 of 6)	intron (NM_008139, intron 1 of 6)	10343	NM_008139	14682	Mm.439701	NM_008139	ENSMUSG00000024639	Gnaq	1110005L02Rik|6230401I02Rik|AA408290|AW060788|Dsk1|Dsk10|Galphaq|Gq|GqI	guanine nucleotide binding protein, alpha q polypeptide	protein-coding
chr12	109743255	109743655	401	*	4.37917	2.19035	5.21159	-0.94165	0.000103688	0.0218239	promoter-TSS (NR_029914)	promoter-TSS (NR_029914)	37	NR_030272	723933		NR_030272	ENSMUSG00000065561	Mir369	Mirn369|mir-369|mmu-mir-369	microRNA 369	ncRNA
chr11	69224159	69224559	401	*	4.96874	3.55312	5.66932	-0.941024	9.00606e-05	0.0194838	intron (NM_008192, intron 14 of 18)	intron (NM_008192, intron 14 of 18)	12663	NM_008192	14919	Mm.291816	NM_008192	ENSMUSG00000020890	Gucy2e	GC-E|GC1|ROS-GC1	guanylate cyclase 2e	protein-coding
chr10	24596338	24596738	401	*	4.51639	2.7369	5.2893	-0.940727	0.000102434	0.0216906	promoter-TSS (NR_163910)	promoter-TSS (NR_163910)	-735	NR_163910	NA
chr18	37721947	37722347	401	*	5.49853	4.22437	6.16441	-0.938196	7.51478e-05	0.0178697	exon (NM_033576, exon 1 of 4)	exon (NM_033576, exon 1 of 4)	1771	NM_033576	93701	Mm.247203	NM_033576	ENSMUSG00000103585	Pcdhgb4	-	protocadherin gamma subfamily B, 4	protein-coding
chr8	70379121	70379521	401	*	5.59074	4.41778	6.22904	-0.937995	6.79852e-05	0.0173297	intron (NM_016685, intron 13 of 18)	intron (NM_016685, intron 13 of 18)	5773	NM_016685	12845	Mm.45071	NM_016685	ENSMUSG00000031849	Comp	TSP5	cartilage oligomeric matrix protein	protein-coding
chr13	96003134	96003534	401	*	4.67034	3.05882	5.41255	-0.930314	0.000108961	0.0224227	intron (NM_029210, intron 4 of 12)	intron (NM_029210, intron 4 of 12)	-111412	NM_027711	544963	Mm.38878	NM_027711	ENSMUSG00000021676	Iqgap2	4933417J23Rik|A630053O10|AI788777	IQ motif containing GTPase activating protein 2	protein-coding
chr7	35012091	35012491	401	*	4.61776	2.87142	5.38495	-0.929409	0.000110171	0.0225763	intron (NM_008820, intron 9 of 14)	intron (NM_008820, intron 9 of 14)	44275	NM_009884	12611	Mm.273090	NM_009884	ENSMUSG00000056216	Cebpg	C/EBP[g]|C/EBPgamma|GPE1-BP|Gpe1bp|Ig/EBP	CCAAT/enhancer binding protein (C/EBP), gamma	protein-coding
chr2	133233737	133234137	401	*	6.43289	5.40055	7.02847	-0.928783	5.33839e-05	0.0154787	Intergenic	(CAG)n|Simple_repeat|Simple_repeat	-287901	NM_198029	241639	Mm.209784	NM_198029	ENSMUSG00000027356	Fermt1	5830467P10Rik|Kindlin-1	fermitin family member 1	protein-coding
chr13	112518086	112518486	401	*	6.59774	5.63315	7.1707	-0.924537	4.02108e-05	0.0131918	Intergenic	RMER1C|Other|Other	54216	NM_010560	16195	Mm.4364	NM_010560	ENSMUSG00000021756	Il6st	5133400A03Rik|AA389424|BB405851|CD130|D13Ertd699e|gp130	interleukin 6 signal transducer	protein-coding
chr9	21046368	21046768	401	*	4.3062	2.16743	5.13234	-0.923332	0.000117943	0.0234804	Intergenic	MERVL_2A-int|LTR|ERVL	-14240	NR_035438	100316681		NR_035438	ENSMUSG00000084663	Mir1900	Mirn1900|mmu-mir-1900	microRNA 1900	ncRNA
chr3	108374629	108375029	401	*	4.99913	3.62265	5.69052	-0.922156	0.000108597	0.0224227	exon (NM_026831, exon 3 of 9)	exon (NM_026831, exon 3 of 9)	8912	NR_040560	100038453	Mm.214328	NR_040560	ENSMUSG00000074281	Gm12522	-	predicted gene 12522	ncRNA
chr7	79862690	79863090	401	*	4.4213	2.48008	5.22006	-0.917925	0.00012287	0.0237836	Intergenic	RMER17C|LTR|ERVK	-14680	NM_008486	16790	Mm.4487	NM_008486	ENSMUSG00000039062	Anpep	AP-M|AP-N|Apn|Cd13|P150	alanyl (membrane) aminopeptidase	protein-coding
chr6	30957627	30958027	401	*	6.08151	5.05554	6.67503	-0.917643	6.16329e-05	0.016693	exon (NM_001135093, exon 1 of 1)	exon (NM_001135093, exon 1 of 1)	1163	NM_001135093	619665	Mm.204671	NM_001135093	ENSMUSG00000073209	Klf14	5330411L03Rik|AL022736|BTEB5	Kruppel-like factor 14	protein-coding
chr5	144055041	144055441	401	*	4.45232	2.3628	5.27202	-0.916407	0.000124351	0.0239378	Intergenic	Intergenic	-4632	NM_033039	18261	Mm.270533	NM_033039	ENSMUSG00000029618	Ocm	-	oncomodulin	protein-coding
chr7	25288960	25289360	401	*	4.46979	2.62265	5.25392	-0.910163	0.000130742	0.0246919	exon (NM_027882, exon 10 of 20)	exon (NM_027882, exon 10 of 20)	6981	NM_027882	71722	Mm.28833	NM_027882	ENSMUSG00000005442	Cic	1200010B10Rik|mKIAA0306	capicua transcriptional repressor	protein-coding
chr6	88307171	88307571	401	*	4.51147	2.63941	5.29959	-0.909131	0.00013201	0.0248402	intron (NR_149744, intron 3 of 5)	intron (NR_149744, intron 3 of 5)	85103	NM_019964	56691	Mm.272871	NM_019964	ENSMUSG00000048206	Dnajb8	1700016F14Rik|1700031F10Rik|AI326313|mDj6	DnaJ heat shock protein family (Hsp40) member B8	protein-coding
chr2	25398882	25399282	401	*	4.52962	2.75239	5.30215	-0.908944	0.000132238	0.0248402	intron (NM_009849, intron 5 of 8)	intron (NM_009849, intron 5 of 8)	3208	NM_009849	12496	Mm.482100	NM_009849	ENSMUSG00000015085	Entpd2	Cd39l1|NTPDase2	ectonucleoside triphosphate diphosphohydrolase 2	protein-coding
chr5	140438327	140438727	401	*	4.67062	3.07123	5.41046	-0.903427	0.000138833	0.02553	intron (NM_133916, intron 13 of 18)	intron (NM_133916, intron 13 of 18)	11188	NR_106005	102466792		NR_106005	ENSMUSG00000098319	Mir7038	Gm27955|mmu-mir-7038	microRNA 7038	ncRNA
chr18	41096265	41096665	401	*	4.84664	3.34248	5.56689	-0.901703	0.000139684	0.0256009	Intergenic	RMER1A|Other|Other	839466	NM_026135	383348	Mm.76366	NM_026135	ENSMUSG00000051401	Kctd16	4930434H12Rik|Gm1267	potassium channel tetramerisation domain containing 16	protein-coding
chr1	74113189	74113589	401	*	4.18566	1.53485	5.06597	-0.900336	0.000133616	0.0249807	intron (NM_027884, intron 1 of 34)	intron (NM_027884, intron 1 of 34)	11159	NM_027884	21961	Mm.309975	NM_027884	ENSMUSG00000055322	Tns1	1110018I21Rik|1200014E20Rik|AI648117|E030018G17Rik|E030037J05Rik|Tns	tensin 1	protein-coding
chr19	3368716	3369116	401	*	5.05354	3.63941	5.75377	-0.898353	0.000141001	0.0257255	exon (NM_013495, exon 10 of 19)	exon (NM_013495, exon 10 of 19)	-19941	NM_001039658	17771	Mm.209941	NM_010841	ENSMUSG00000024905	Tesmin	Mtl5	testis expressed metallothionein like	protein-coding
chr9	58393842	58394242	401	*	4.43595	2.60569	5.21734	-0.898284	0.000142671	0.025839	Intergenic	Intergenic	23538	NR_040727	73529	Mm.490924	NR_040727	ENSMUSG00000100487	1700072B07Rik	-	RIKEN cDNA 1700072B07 gene	ncRNA
chr6	102225991	102226391	401	*	4.95495	3.61419	5.63769	-0.897027	0.000145258	0.0261023	intron (NM_008779, intron 12 of 21)	RMER1B|Other|Other	-39909	NR_131018	75893	Mm.2968	NR_131017	ENSMUSG00000107563	4930587E11Rik	4930523E13Rik|Gm44188	RIKEN cDNA 4930587E11 gene	ncRNA
chr12	80282370	80282770	401	*	4.84272	3.34248	5.56213	-0.893066	0.0001532	0.0265441	Intergenic	Intergenic	-22189	NM_001346669	109711	Mm.253564	NM_134156	ENSMUSG00000015143	Actn1	3110023F10Rik|Actn1a	actinin, alpha 1	protein-coding
chr17	57271113	57271513	401	*	5.18934	3.82783	5.87714	-0.891617	0.000148553	0.02628	Intergenic	RMER17B|LTR|ERVK	-7787	NM_001163816	22324	Mm.248172	NM_011691	ENSMUSG00000034116	Vav1	Vav|vav-T	vav 1 oncogene	protein-coding
chr2	157037796	157038196	401	*	4.44736	2.62265	5.22785	-0.882534	0.000164168	0.0275735	intron (NM_001164663, intron 5 of 14)	intron (NM_001164663, intron 5 of 14)	-30921	NM_025853	66934	Mm.25410	NM_025853	ENSMUSG00000027635	Dsn1	1700022L09Rik|AW552447	DSN1 homolog, MIS12 kinetochore complex component	protein-coding
chr5	35943381	35943781	401	*	5.64438	4.53509	6.26401	-0.873464	0.000154224	0.0265441	intron (NM_027373, intron 3 of 16)	intron (NM_027373, intron 3 of 16)	50262	NM_027373	70292	Mm.125167	NM_027373	ENSMUSG00000029094	Afap1	2600003E23Rik|9630044L16Rik|AI848729|Afap|mKIAA3018	actin filament associated protein 1	protein-coding
chr4	43993171	43993571	401	*	4.25185	1.99446	5.0925	-0.871546	0.000168758	0.0280107	Intergenic	RMER19C|LTR|ERVK	9867	NM_001002787	442829	Mm.348215	NM_001002787	ENSMUSG00000070999	Ccin	4933417A14Rik	calicin	protein-coding
chr8	70429067	70429467	401	*	5.16121	3.77532	5.85484	-0.871161	0.00019132	0.0299818	intron (NM_001004062, intron 1 of 13)	intron (NM_001004062, intron 1 of 13)	10306	NM_001004062	382056	Mm.227767	NM_001004062	ENSMUSG00000003575	Crtc1	AI413414|Mect1|R74955|TORC1|mKIAA0616	CREB regulated transcription coactivator 1	protein-coding
chr8	121790037	121790437	401	*	5.6195	4.5306	6.23291	-0.870745	0.000159743	0.027028	3' UTR (NM_020605, exon 5 of 5)	3' UTR (NM_020605, exon 5 of 5)	39332	NM_145605	234825	Mm.209329	NM_145605	ENSMUSG00000040263	Klhdc4	AA408426|AV352552|BC012312|G430025P05Rik	kelch domain containing 4	protein-coding
chr11	80331861	80332261	401	*	4.44446	2.49857	5.24392	-0.868006	0.000183408	0.0293949	intron (NM_139228, intron 6 of 8)	intron (NM_139228, intron 6 of 8)	31149	NM_139228	246104	Mm.194148	NM_139228	ENSMUSG00000017692	Rhbdl3	AI847581|Rhbdl4|Rhomr1|Vrho	rhomboid like 3	protein-coding
chr11	22007055	22007455	401	*	4.23755	1.79789	5.09806	-0.867457	0.000171981	0.0284605	intron (NM_153078, intron 23 of 24)	intron (NM_153078, intron 23 of 24)	-5604	NM_011023	18423	Mm.129663	NM_011023	ENSMUSG00000005917	Otx1	A730044F23Rik|jv	orthodenticle homeobox 1	protein-coding
chr9	23445275	23445675	401	*	4.54007	2.76771	5.31176	-0.867421	0.000193125	0.0300981	intron (NM_028472, intron 13 of 14)	RMER1B|Other|Other	222399	NM_028472	73230	Mm.335020	NM_028472	ENSMUSG00000031963	Bmper	3110056H04Rik|CV-2|Crim3|Cv2	BMP-binding endothelial regulator	protein-coding
chr5	143244724	143245124	401	*	5.29508	4.08353	5.94419	-0.867138	0.000190637	0.0299818	exon (NM_001289590, exon 5 of 5)	exon (NM_001289590, exon 5 of 5)	9761	NM_177681	231866	Mm.55211	NM_177681	ENSMUSG00000029587	Zfp12	C530015C18|Krox-7|Zfp-12|Znf12	zinc finger protein 12	protein-coding
chr2	11563485	11563885	401	*	5.07879	3.80572	5.74438	-0.865181	0.000206453	0.0312263	Intergenic	ID_B1|SINE|B4	-9756	NM_001177758	170768	Mm.19669	NM_133232	ENSMUSG00000026773	Pfkfb3	E330010H22Rik|iPFK-2|uPFK-2	6-phosphofructo-2-kinase/fructose-2,6-biphosphatase 3	protein-coding
chr11	119112954	119113354	401	*	6.53822	5.63315	7.0901	-0.861851	0.000107004	0.0222536	Intergenic	(CAGG)n|Simple_repeat|Simple_repeat	-26917	NM_007625	12418	Mm.268070	NM_007625	ENSMUSG00000039989	Cbx4	MPc2|PC2	chromobox 4	protein-coding
chr9	57889768	57890168	401	*	4.79159	3.26842	5.51587	-0.861728	0.000214248	0.0319215	Intergenic	RMER1B|Other|Other	-21018	NM_027086	69459	Mm.41735	NM_027086	ENSMUSG00000055720	Ubl7	2300004C15Rik	ubiquitin-like 7 (bone marrow stromal cell-derived)	protein-coding
chr1	86277106	86277506	401	*	5.00709	3.63941	5.69637	-0.857648	0.000226005	0.032765	3' UTR (NM_001310702, exon 25 of 25)	3' UTR (NM_001310702, exon 25 of 25)	-25915	NM_145222	227327	Mm.86467	NM_145222	ENSMUSG00000079445	B3gnt7	C330001H22Rik|beta-3GnT7	UDP-GlcNAc:betaGal beta-1,3-N-acetylglucosaminyltransferase 7	protein-coding
chr4	114372715	114373115	401	*	4.73641	3.17894	5.46782	-0.851992	0.000235366	0.0337026	Intergenic	Intergenic	-33809	NM_001085549	666048	Mm.331779	NM_001085549	ENSMUSG00000070867	Trabd2b	Gm12824|Hkat	TraB domain containing 2B	protein-coding
chr7	127613112	127613512	401	*	4.65611	3.15582	5.37553	-0.851361	0.000232566	0.0334388	intron (NM_001362197, intron 1 of 3)	intron (NM_001362197, intron 1 of 3)	1121	NM_177226	320683	Mm.156718	NM_177226	ENSMUSG00000045639	Zfp629	9330199A09Rik|Znf629	zinc finger protein 629	protein-coding
chr15	83586720	83587120	401	*	5.02778	3.75239	5.69397	-0.851212	0.000243504	0.0343749	exon (NM_183017, exon 5 of 14)	exon (NM_183017, exon 5 of 14)	8237	NM_183017	223723	Mm.46778	NM_183017	ENSMUSG00000016757	Ttll12	BC055368|D430005B17	tubulin tyrosine ligase-like family, member 12	protein-coding
chr2	27634219	27634619	401	*	4.31991	2.34248	5.12401	-0.848053	0.000211869	0.0317023	Intergenic	Intergenic	-42782	NM_011305	20181	Mm.24624	NM_011305	ENSMUSG00000015846	Rxra	9530071D11Rik|Nr2b1|RXRalpha1	retinoid X receptor alpha	protein-coding
chr5	111628853	111629253	401	*	5.37206	4.13793	6.02732	-0.844334	0.000257991	0.0355707	Intergenic	Intergenic	47492	NR_015546	330164	Mm.193276	NM_177875	ENSMUSG00000052848	C130026L21Rik	-	RIKEN cDNA C130026L21 gene	ncRNA
chr11	70640479	70640879	401	*	4.72804	3.32186	5.42643	-0.8439	0.000256112	0.0355091	exon (NM_010326, exon 2 of 2)	exon (NM_010326, exon 2 of 2)	1557	NM_010326	14723	Mm.377085	NM_010326	ENSMUSG00000050675	Gp1ba	GP-Ib alpha|GPIba|GPIbalpha	glycoprotein 1b, alpha polypeptide	protein-coding
chr1	93194407	93194807	401	*	5.39059	4.22437	6.02696	-0.843609	0.00025228	0.0352577	exon (NM_001310428, exon 15 of 32)	exon (NM_001310428, exon 15 of 32)	26184	NM_001310428	381284	Mm.193346	NM_001310428	ENSMUSG00000084989	Crocc2	E030010N08Rik|Gm976	ciliary rootlet coiled-coil, rootletin family member 2	protein-coding
chr8	76020946	76021346	401	*	4.7815	3.34248	5.48742	-0.843536	0.000262756	0.0357215	Intergenic	RMER1B|Other|Other	572452	NM_001164235	71831	Mm.443238	NM_027944	ENSMUSG00000031620	Iqcm	1700007B14Rik	IQ motif containing M	protein-coding
chr12	103442801	103443201	401	*	4.30181	2.34248	5.10326	-0.841895	0.000223473	0.0326867	intron (NM_029803, intron 2 of 3)	intron (NM_029803, intron 2 of 3)	679	NM_029803	76933	Mm.271275	NM_029803	ENSMUSG00000079017	Ifi27l2a	2310061N23Rik|Ifi27|Isg12|Isg12(b1)	interferon, alpha-inducible protein 27 like 2A	protein-coding
chr3	157792094	157792494	401	*	5.72217	4.697	6.31542	-0.841254	0.000227535	0.0329187	Intergenic	(CACTG)n|Simple_repeat|Simple_repeat	132769	NM_145953	107869	Mm.28301	NM_145953	ENSMUSG00000028179	Cth	0610010I13Rik|AI314617|BC019483|CSE|Cys3	cystathionase (cystathionine gamma-lyase)	protein-coding
chr4	134060557	134060957	401	*	4.57684	2.88554	5.33417	-0.840671	0.00025532	0.0355091	Intergenic	Intergenic	-7695	NM_001162970	230806	Mm.240080	NM_001162970	ENSMUSG00000012123	Crybg2	Aim1l	crystallin beta-gamma domain containing 2	protein-coding
chr14	48502768	48503168	401	*	4.18628	2.14413	4.99955	-0.839984	0.000206156	0.0312263	intron (NM_001310584, intron 13 of 16)	intron (NM_001310584, intron 13 of 16)	56616	NR_132324	218989	Mm.85211	NM_172600	ENSMUSG00000036339	Tmem260	5930435P15|6720456H20Rik	transmembrane protein 260	protein-coding
chr15	38716793	38717193	401	*	4.82514	3.41292	5.52492	-0.838212	0.000277755	0.0368292	intron (NR_131206, intron 2 of 2)	ORR1A4-int|LTR|ERVL-MaLR	11523	NR_131206	105463124	Mm.432448	NR_131206	ENSMUSG00000115620	Gm45924	Borg	predicted gene, 45924	ncRNA
chr14	36612514	36612914	401	*	4.2139	1.79789	5.07198	-0.837881	0.000213207	0.0318344	Intergenic	RMER1A|Other|Other	306821	NM_001347503	72972	Mm.27621	NM_027045	ENSMUSG00000058690	Ccser2	1700012P13Rik|2900054P12Rik|AI035535|AW108503|Fam190b|Gcap14	coiled-coil serine rich 2	protein-coding
chr18	33841983	33842383	401	*	4.64716	3.08353	5.37983	-0.837877	0.000270359	0.0362874	intron (NM_013512, intron 13 of 23)	(CCTG)n|Simple_repeat|Simple_repeat	47291	NR_038151	69749	Mm.248787	NR_038151	ENSMUSG00000087590	Epb41l4aos	2410004N09Rik|Epb4.1l4aos	erythrocyte membrane protein band 4.1 like 4a, opposite strand	ncRNA
chr6	145053795	145054195	401	*	4.37674	2.49857	5.16582	-0.837523	0.000241165	0.0341136	intron (NM_007532, intron 1 of 10)	intron (NM_007532, intron 1 of 10)	-5183	NM_001024468	12035	Mm.4606	NM_007532	ENSMUSG00000030268	Bcat1	BCATc|Eca39	branched chain aminotransferase 1, cytosolic	protein-coding
chr3	37668919	37669319	401	*	5.17316	3.98137	5.81677	-0.830218	0.000310118	0.0387041	Intergenic	CpG	29172	NM_011896	24063	Mm.330986	NM_011896	ENSMUSG00000037211	Spry1	sprouty1|spry-1	sprouty RTK signaling antagonist 1	protein-coding
chr4	43406323	43406723	401	*	5.48126	4.45164	6.07596	-0.825808	0.000301973	0.0382963	promoter-TSS (NM_199057)	promoter-TSS (NM_199057)	21	NM_199057	100213	Mm.235730	NM_199057	ENSMUSG00000035969	Rusc2	AI840675|mKIAA0375	RUN and SH3 domain containing 2	protein-coding
chrX	73794737	73795137	401	*	3.99457	0.797888	4.91367	-0.824928	0.00017662	1	exon (NM_001290540, exon 6 of 6)	exon (NM_001290540, exon 6 of 6)	7914	NM_009279	20832	Mm.831	NM_009279	ENSMUSG00000002014	Ssr4	AW743063|C78062|SSR-delta|TRAP-delta|Trap	signal sequence receptor, delta	protein-coding
chr12	100031746	100032146	401	*	4.69091	3.17894	5.41283	-0.824067	0.000319393	0.0392241	intron (NM_001164426, intron 2 of 2)	intron (NM_001164426, intron 2 of 2)	67447	NM_001164427	217826	Mm.312335	NM_146037	ENSMUSG00000045404	Kcnk13	BB085247|F730021E22Rik|Gm1570|Gm1685	potassium channel, subfamily K, member 13	protein-coding
chr2	157398056	157398456	401	*	4.49058	2.76771	5.25362	-0.822994	0.000297061	0.0382715	Intergenic	MLT2B4|LTR|ERVL	-26037	NM_009271	20779	Mm.22845	NM_009271	ENSMUSG00000027646	Src	AW259666|pp60c-src	Rous sarcoma oncogene	protein-coding
chr7	143761592	143761992	401	*	5.02415	3.70499	5.70153	-0.822144	0.000345482	0.0408409	Intergenic	(TCCA)n|Simple_repeat|Simple_repeat	5201	NM_203492	381974	Mm.297839	NM_203492	ENSMUSG00000050276	Mrgprg	Gm1098|Mrgg	MAS-related GPR, member G	protein-coding
chr17	28677731	28678131	401	*	4.48609	2.76771	5.24831	-0.819305	0.000308115	0.0385851	intron (NM_001290320, intron 2 of 19)	PB1|SINE|Alu	12056	NM_001290320	224661		NM_146076	ENSMUSG00000036196	Slc26a8	-	solute carrier family 26, member 8	protein-coding
chr8	80916803	80917203	401	*	4.03251	0.212925	4.98049	-0.816083	0.000143334	1	Intergenic	Intergenic	-36484	NM_001301298	14388	Mm.277409	NM_021356	ENSMUSG00000031714	Gab1	AA408973|AW107238	growth factor receptor bound protein 2-associated protein 1	protein-coding
chr14	69935762	69936162	401	*	5.24962	3.99446	5.91051	-0.814923	0.000378343	0.0428735	intron (NM_028560, intron 3 of 6)	intron (NM_028560, intron 3 of 6)	95555	NM_028526	73523	Mm.23509	NM_028526	ENSMUSG00000022085	Pebp4	PEBP-4	phosphatidylethanolamine binding protein 4	protein-coding
chr7	143991329	143991729	401	*	4.75201	3.26842	5.46782	-0.813586	0.000362798	0.0416968	Intergenic	RMER1A|Other|Other	-17725	NR_037292	100526562		NR_037292	ENSMUSG00000093221	Mir3105	mmu-mir-3105	microRNA 3105	ncRNA
chr15	83504134	83504534	401	*	4.94037	3.72909	5.5894	-0.812364	0.0003804	0.0428735	intron (NM_178869, intron 4 of 11)	(CAGG)n|Simple_repeat|Simple_repeat	6573	NM_178869	319953	Mm.235007	NM_178869	ENSMUSG00000022442	Ttll1	6330444E16Rik|AV014541	tubulin tyrosine ligase-like 1	protein-coding
chr11	79601334	79601734	401	*	4.42289	2.75239	5.17638	-0.80978	0.000330799	0.0401495	intron (NM_175543, intron 1 of 14)	(TGGA)n|Simple_repeat|Simple_repeat	10322	NM_175543	268451	Mm.130656	NM_175543	ENSMUSG00000017639	Rab11fip4	A730072L08Rik|RAB11-FIP4|mKIAA1821	RAB11 family interacting protein 4 (class II)	protein-coding
chr2	172741674	172742074	401	*	4.18912	2.16743	4.99955	-0.808239	0.000280796	0.0370915	Intergenic	ORR1A2|LTR|ERVL-MaLR	190883	NM_001159696	21420	Mm.3629	NM_009335	ENSMUSG00000028640	Tfap2c	AA409384|AP2gamma|Ap-2.2|Stra2|Tcfap2c	transcription factor AP-2, gamma	protein-coding
chr8	7381908	7382308	401	*	4.24729	2.19035	5.0626	-0.807463	0.000295936	0.0382715	Intergenic	Lx2|LINE|L1	1279134	NM_001368299	13642	Mm.209813	NM_010111	ENSMUSG00000001300	Efnb2	ELF-2|Epl5|Eplg5|Htk-L|LERK-5|Lerk5|NLERK-1	ephrin B2	protein-coding
chr4	145333298	145333698	401	*	4.2529	2.19035	5.06898	-0.806488	0.000297944	0.0382715	Intergenic	Lx2B2|LINE|L1	-18334	NM_009401	21941	Mm.12810	NM_009401	ENSMUSG00000028602	Tnfrsf8	Cd30|D1S166E|Ki|Ki-1	tumor necrosis factor receptor superfamily, member 8	protein-coding
chr6	58903186	58903586	401	*	4.32474	2.3628	5.12657	-0.805872	0.000316705	0.0391971	3' UTR (NM_001361967, exon 23 of 23)	3' UTR (NM_001361967, exon 23 of 23)	3740	NM_021432	58243	Mm.389747	NM_021432	ENSMUSG00000055430	Nap1l5	1110020M21Rik	nucleosome assembly protein 1-like 5	protein-coding
chr17	47783508	47783908	401	*	4.84121	3.49857	5.52442	-0.801104	0.000437169	0.0461572	intron (NM_001161723, intron 1 of 8)	intron (NM_001161723, intron 1 of 8)	-2036	NM_011549	21425	Mm.2305	NM_011549	ENSMUSG00000023990	Tfeb	Tcfeb|bHLHe35	transcription factor EB	protein-coding
chr4	155657390	155657790	401	*	4.78934	3.42263	5.47839	-0.800834	0.000432454	0.0458718	intron (NM_001369168, intron 9 of 18)	intron (NM_001369168, intron 9 of 18)	-4206	NM_011985	26561	Mm.29373	NM_011985	ENSMUSG00000029061	Mmp23	CA-MMP	matrix metallopeptidase 23	protein-coding
chr8	71686939	71687339	401	*	6.34098	5.49397	6.87112	-0.799453	0.000290454	0.0379093	intron (NM_001190830, intron 22 of 23)	intron (NM_001190830, intron 22 of 23)	-2113	NM_013564	16336	Mm.476857	NM_013564	ENSMUSG00000079019	Insl3	Rlf|Rlnl	insulin-like 3	protein-coding
chr8	123503333	123503733	401	*	5.44764	4.23544	6.09693	-0.794233	0.000490743	0.0491116	non-coding (NR_028260, exon 16 of 16)	non-coding (NR_028260, exon 16 of 16)	11922	NM_001170975	72185	Mm.27925	NM_028146	ENSMUSG00000031970	Dbndd1	2810427I04Rik|D8Ertd590e	dysbindin (dystrobrevin binding protein 1) domain containing 1	protein-coding
chr11	116224947	116225347	401	*	5.76176	4.81682	6.3279	-0.792976	0.000426434	0.0457183	exon (NM_025276, exon 21 of 22)	exon (NM_025276, exon 21 of 22)	9145	NR_004853	69681	Mm.33677	NR_004853	ENSMUSG00000092300	Cdk3	2310050O10Rik|Cdk3-ps	cyclin-dependent kinase 3	pseudo
chr5	15883011	15883411	401	*	4.80769	3.42263	5.50112	-0.790824	0.000479806	0.0485911	intron (NR_045974, intron 1 of 5)	RMER1A|Other|Other	555	NR_045974	75058	Mm.183467	NR_045974	ENSMUSG00000105185	4930519H02Rik	-	RIKEN cDNA 4930519H02 gene	ncRNA
chr17	84235043	84235443	401	*	5.35348	4.30066	5.95562	-0.790384	0.000502558	0.049515	intron (NM_183021, intron 31 of 37)	(CAGG)n|Simple_repeat|Simple_repeat	-47296	NM_001001806	12193	Mm.259321	NM_001001806	ENSMUSG00000045817	Zfp36l2	Brf2|ERF2|Tis11d	zinc finger protein 36, C3H type-like 2	protein-coding
chr8	22508977	22509377	401	*	4.33662	2.62265	5.09806	-0.788993	0.000384817	0.0431762	intron (NM_011394, intron 1 of 10)	intron (NM_011394, intron 1 of 10)	-32298	NM_001012667	102032	Mm.378231	NM_001012667	ENSMUSG00000031534	Smim19	AI316807|BG694986|EST-c39	small integral membrane protein 19	protein-coding
chr8	72197791	72198191	401	*	5.17072	3.98793	5.81181	-0.788304	0.000529496	0.0507547	intron (NM_197944, intron 4 of 5)	intron (NM_197944, intron 4 of 5)	8323	NM_197944	209488	Mm.157431	NM_197944	ENSMUSG00000062007	Hsh2d	ALX|Hsh2	hematopoietic SH2 domain containing	protein-coding
chr13	17685433	17685833	401	*	3.95318	0.797888	4.86985	-0.788097	0.000220152	1	intron (NM_138654, intron 1 of 13)	Lx5b|LINE|L1	9132	NM_138654	192136	Mm.364180	NM_138654	ENSMUSG00000055137	Sugct	5033411D12Rik|D17907	succinyl-CoA glutarate-CoA transferase	protein-coding
chr3	88016603	88017003	401	*	4.57979	2.99446	5.31683	-0.786627	0.000461933	0.047539	Intergenic	RMER1A|Other|Other	10708	NM_022031	73940	Mm.294467	NM_022031	ENSMUSG00000004894	Hapln2	4930401E20Rik|Bral1	hyaluronan and proteoglycan link protein 2	protein-coding
chr18	37743676	37744076	401	*	4.66421	3.17894	5.38039	-0.786222	0.000482072	0.0486092	exon (NM_033578, exon 1 of 4)	exon (NM_033578, exon 1 of 4)	1782	NM_033578	93703	Mm.247203	NM_033578	ENSMUSG00000103088	Pcdhgb6	-	protocadherin gamma subfamily B, 6	protein-coding
chr16	31162845	31163245	401	*	5.91678	4.98465	6.47839	-0.785959	0.000454576	0.0471989	intron (NM_030138, intron 1 of 22)	(CAGA)n|Simple_repeat|Simple_repeat	38193	NM_030138	78618	Mm.274646	NM_030138	ENSMUSG00000049076	Acap2	4832442G16|9530039J15Rik|CNT-B2|Centb2|mKIAA0041	ArfGAP with coiled-coil, ankyrin repeat and PH domains 2	protein-coding
chr12	86502879	86503279	401	*	4.00484	0.212925	4.9518	-0.784758	0.000168488	1	intron (NM_011934, intron 3 of 6)	intron (NM_011934, intron 3 of 6)	81435	NM_011934	26380	Mm.235550	NM_011934	ENSMUSG00000021255	Esrrb	Err2|Errb|Estrrb|Nr3b2	estrogen related receptor, beta	protein-coding
chr7	29038748	29039148	401	*	4.70811	3.3322	5.39937	-0.783993	0.000501456	0.0494926	intron (NM_009109, intron 87 of 105)	intron (NM_009109, intron 87 of 105)	44746	NR_035489	100316710		NR_035489	ENSMUSG00000089219	Mir1963	mir-1963|mmu-mir-1963	microRNA 1963	ncRNA
chr6	24606728	24607128	401	*	4.9601	3.75239	5.60815	-0.782683	0.000560021	0.0523871	Intergenic	Intergenic	9157	NM_053098	93677	Mm.332941	NM_053098	ENSMUSG00000029683	Lmod2	C-Lmod	leiomodin 2 (cardiac)	protein-coding
chr12	86470193	86470593	401	*	3.94823	1.16743	4.83926	-0.781472	0.000236725	1	exon (NM_001159500, exon 2 of 7)	exon (NM_001159500, exon 2 of 7)	48749	NM_011934	26380	Mm.235550	NM_011934	ENSMUSG00000021255	Esrrb	Err2|Errb|Estrrb|Nr3b2	estrogen related receptor, beta	protein-coding
chr7	19222251	19222651	401	*	4.16263	1.99446	4.99249	-0.781371	0.000340152	0.0407006	exon (NM_175668, exon 2 of 2)	exon (NM_175668, exon 2 of 2)	-5938	NM_207525	403187	Mm.239583	NM_207525	ENSMUSG00000052214	Opa3	D630048P19Rik|Gm1425|Gm472	optic atrophy 3	protein-coding
chr17	26837282	26837682	401	*	4.70778	3.19035	5.43085	-0.780932	0.000513949	0.0499808	Intergenic	Intergenic	4083	NM_008700	18091	Mm.41974	NM_008700	ENSMUSG00000015579	Nkx2-5	Csx|Nkx-2.5|Nkx2.5|tinman	NK2 homeobox 5	protein-coding
chr19	36783205	36783605	401	*	5.29059	4.21881	5.89871	-0.779393	0.000586495	0.053294	Intergenic	RMER1A|Other|Other	-46801	NM_016854	53412	Mm.24724	NM_016854	ENSMUSG00000067279	Ppp1r3c	PTG|Ppp1r5	protein phosphatase 1, regulatory subunit 3C	protein-coding
chr8	52229218	52229618	401	*	5.51724	4.5306	6.09772	-0.77808	0.000567564	0.0527977	Intergenic	(TG)n|Simple_repeat|Simple_repeat	-127193	NR_151738	330767	Mm.246790	NR_151738	ENSMUSG00000110013	1190028D05Rik	-	RIKEN cDNA 1190028D05 gene	ncRNA
chr3	9636086	9636486	401	*	5.34976	4.3322	5.94053	-0.777652	0.000600452	0.0536552	Intergenic	(TGG)n|Simple_repeat|Simple_repeat	-26201	NM_133218	170753	Mm.212908	NM_133218	ENSMUSG00000040209	Zfp704	C030026M03|C030034L19Rik|Gig1|Znf704	zinc finger protein 704	protein-coding
chr9	90639952	90640352	401	*	4.82792	3.56194	5.49165	-0.777302	0.000584331	0.0531855	Intergenic	RMER1B|Other|Other	-369383	NM_194334	67016	Mm.335347	NM_194334	ENSMUSG00000037410	Tbc1d2b	1810061M12Rik|AI480956|AV021536|AV023399|AW491493|mKIAA1055	TBC1 domain family, member 2B	protein-coding
chr9	27127230	27127630	401	*	4.13411	1.79789	4.98369	-0.776412	0.000348911	0.0408898	intron (NM_023277, intron 1 of 8)	MMERGLN-int|LTR|ERV1	27991	NM_023277	83964	Mm.28770	NM_023277	ENSMUSG00000031990	Jam3	1110002N23Rik|JAM-3|JAM-C|Jcam3	junction adhesion molecule 3	protein-coding
chr7	107870281	107870681	401	*	4.76048	3.42263	5.4425	-0.776267	0.000576913	0.0531413	Intergenic	L1VL1|LINE|L1	-7926	NM_001370872	626674		NM_001370872		Olfr471	EG626674|MOR204-38|Olfr471-ps1	olfactory receptor 471	protein-coding
chr7	99624108	99624508	401	*	4.63684	3.00743	5.38253	-0.774213	0.000528455	0.0507547	3' UTR (NM_001195529, exon 1 of 1)	3' UTR (NM_001195529, exon 1 of 1)	2795	NM_001195529	100503386	Mm.180719	NM_001195529	ENSMUSG00000096606	Tpbgl	EG245190|Gm4980	trophoblast glycoprotein-like	protein-coding
chr11	95932335	95932735	401	*	4.70513	3.10782	5.44455	-0.77375	0.000541265	0.051349	Intergenic	RMER19B|LTR|ERVK	-17664	NM_008081	14422	Mm.340702	NM_008081	ENSMUSG00000013418	B4galnt2	AI593864|Dlb-1|Dlb1|Galg2|Galgt2|Ggm3|Igf2bp1	beta-1,4-N-acetyl-galactosaminyl transferase 2	protein-coding
chr9	83443389	83443789	401	*	4.15018	2.16743	4.95506	-0.773384	0.000377328	0.0428735	intron (NR_102437, intron 1 of 2)	RMER1B|Other|Other	-2462	NM_029434	75782	Mm.199698	NM_027448	ENSMUSG00000032258	Lca5	4930431B11Rik|5730406O13Rik|AV274874|ORF64	Leber congenital amaurosis 5 (human)	protein-coding
chr5	137165686	137166086	401	*	4.43468	2.76771	5.1875	-0.772976	0.000495023	0.0492051	intron (NM_010843, intron 1 of 12)	intron (NM_010843, intron 1 of 12)	160	NM_010843	666339	Mm.7184	NM_010843		Muc3	-	mucin 3, intestinal	protein-coding
chr5	123070056	123070456	401	*	5.22457	4.20198	5.81698	-0.772834	0.000643963	0.0546987	Intergenic	(TCCA)n|Simple_repeat|Simple_repeat	-6019	NM_001039723	330189	Mm.391872	NM_001039723	ENSMUSG00000054434	Tmem120b	-	transmembrane protein 120B	protein-coding
chr4	86742785	86743185	401	*	5.25754	4.24671	5.84609	-0.772541	0.000644287	0.0546987	Intergenic	RMER19B|LTR|ERVK	-5570	NM_184088	329877	Mm.273718	NM_184088	ENSMUSG00000038024	Dennd4c	1700065A05Rik|AA420392	DENN/MADD domain containing 4C	protein-coding
chr13	21591285	21591685	401	*	4.90966	3.74466	5.54568	-0.771812	0.000637895	0.0546931	Intergenic	RMER1A|Other|Other	-17031	NM_146540	258533	Mm.271445	NM_146540	ENSMUSG00000046016	Olfr1364	MOR256-13	olfactory receptor 1364	protein-coding
chr15	76306079	76306479	401	*	4.91727	3.697	5.56877	-0.771205	0.000644947	0.0546987	exon (NM_153122, exon 3 of 27)	exon (NM_153122, exon 3 of 27)	1010	NM_153122	75475	Mm.322738	NM_153122	ENSMUSG00000022562	Oplah	1700010G02Rik|5-OPase	5-oxoprolinase (ATP-hydrolysing)	protein-coding
chr7	27871301	27871701	401	*	4.28187	2.3628	5.07728	-0.77098	0.000439643	0.0461976	intron (NM_001024726, intron 4 of 4)	RMER1A|Other|Other	10916	NM_001024726	545938	Mm.458180	NM_001024726	ENSMUSG00000020420	Zfp607a	4732475C15Rik|Zfp607	zinc finger protein 607A	protein-coding
chr2	180425273	180425673	401	*	4.3853	2.75239	5.13167	-0.770679	0.000487559	0.0490211	Intergenic	Intergenic	27094	NR_029901	723954		NR_029901	ENSMUSG00000065460	Mir133a-2	Mirn133a-2|mir-133a-2	microRNA 133a-2	ncRNA
chr4	32894113	32894513	401	*	5.80306	4.9412	6.33887	-0.769866	0.000579279	0.0531413	intron (NM_001012450, intron 1 of 16)	RSINE1|SINE|B4	29192	NM_080471	140577	Mm.214766	NM_080471	ENSMUSG00000040183	Ankrd6	-	ankyrin repeat domain 6	protein-coding
chr10	77873867	77874267	401	*	4.57895	3.08353	5.29732	-0.768311	0.000572688	0.0529343	intron (NM_001287074, intron 8 of 11)	intron (NM_001287074, intron 8 of 11)	12092	NM_001101631	100041351	Mm.441672	NM_001101631	ENSMUSG00000111915	Gm3285	-	predicted gene 3285	protein-coding
chr8	121541635	121542035	401	*	5.15785	4.07739	5.76866	-0.767966	0.000686558	0.056508	5' UTR (NM_029597, exon 1 of 7)	5' UTR (NM_029597, exon 1 of 7)	119	NM_001357259	76405	Mm.165697	NM_029597	ENSMUSG00000031809	1700018B08Rik	1700084O22Rik	RIKEN cDNA 1700018B08 gene	protein-coding
chr17	29225535	29225935	401	*	4.60696	3.24671	5.29445	-0.767868	0.000592736	0.0534689	intron (NM_001360239, intron 2 of 21)	intron (NM_001360239, intron 2 of 21)	12055	NM_001360239	240058	Mm.39905	NM_153166	ENSMUSG00000024008	Cpne5	A830083G22Rik	copine V	protein-coding
chr15	79522711	79523111	401	*	5.28261	4.29009	5.86507	-0.766254	0.000695736	0.0568144	exon (NM_134090, exon 2 of 5)	exon (NM_134090, exon 2 of 5)	6503	NM_134090	105785	Mm.298199	NM_134090	ENSMUSG00000010830	Kdelr3	AI173274	KDEL (Lys-Asp-Glu-Leu) endoplasmic reticulum protein retention receptor 3	protein-coding
chr17	73641355	73641755	401	*	5.37177	4.30592	5.97803	-0.763613	0.000722503	0.057838	intron (NM_027864, intron 1 of 14)	RMER1A|Other|Other	68896	NM_027864	71685	Mm.271953	NM_027864	ENSMUSG00000024064	Galnt14	0610033M06Rik	polypeptide N-acetylgalactosaminyltransferase 14	protein-coding
chr11	99683496	99683896	401	*	4.03803	1.76771	4.88017	-0.763055	0.00036572	1	Intergenic	Intergenic	-17736	NM_026834	68768	Mm.416844	NM_026834	ENSMUSG00000075566	Krtap4-6	1110054P19Rik	keratin associated protein 4-6	protein-coding
chr8	127006282	127006682	401	*	4.53049	3.07123	5.24094	-0.762801	0.000593705	0.0534689	Intergenic	Intergenic	-27044	NR_151744	629746	Mm.264954	NR_151744		Gm29688	-	predicted gene, 29688	ncRNA
chr17	68439849	68440249	401	*	4.55179	2.89952	5.30185	-0.760689	0.000594364	0.0534689	intron (NM_177278, intron 5 of 20)	(TG)n|Simple_repeat|Simple_repeat	166252	NM_177278	320858	Mm.137356	NM_177278	ENSMUSG00000041565	L3mbtl4	A730037L19Rik|D930040M24Rik	L3MBTL4 histone methyl-lysine binding protein	protein-coding
chr11	99643549	99643949	401	*	5.14189	3.94102	5.78804	-0.760479	0.000749817	0.0587601	exon (NM_029613, exon 1 of 1)	exon (NM_029613, exon 1 of 1)	340	NM_029613	76444	Mm.348022	NM_029613	ENSMUSG00000045109	Krtap4-7	2310037K05Rik|KAP4.7|KRTAP4.7	keratin associated protein 4-7	protein-coding
chr8	53786428	53786828	401	*	5.09234	3.83512	5.75377	-0.760441	0.000741631	0.0585614	Intergenic	G-rich|Low_complexity|Low_complexity	-147563	NM_146208	234258	Mm.281749	NM_146208	ENSMUSG00000039396	Neil3	AI449477|BC034753|C85903	nei like 3 (E. coli)	protein-coding
chr12	86760727	86761127	401	*	4.27532	2.49857	5.04777	-0.760254	0.000503101	0.049515	intron (NM_001195767, intron 11 of 14)	intron (NM_001195767, intron 11 of 14)	26558	NM_001195767	627607	Mm.341880	NM_001195767	ENSMUSG00000059114	Lrrc74a	EG627607|Gm6772|Lrrc74	leucine rich repeat containing 74A	protein-coding
chr11	44866572	44866972	401	*	4.1685	2.32186	4.95255	-0.760197	0.000431204	0.0458718	intron (NM_001362579, intron 7 of 16)	intron (NM_001362579, intron 7 of 16)	246544	NM_001362569	13591	Mm.439662	NM_007897	ENSMUSG00000057098	Ebf1	Ebf|O/E-1|OE-1|Olf-1|Olf1	early B cell factor 1	protein-coding
chr5	113624699	113625099	401	*	5.56377	4.44187	6.18718	-0.759207	0.000767334	0.0592484	intron (NM_008153, intron 1 of 2)	intron (NM_008153, intron 1 of 2)	18704	NM_001359060	14747	Mm.5196	NM_008153	ENSMUSG00000042190	Cmklr1	ChemR23|DEZ|Gpcr27|mcmklr1	chemokine-like receptor 1	protein-coding
chr18	67740706	67741106	401	*	4.19197	2.19035	4.99955	-0.758574	0.000460757	0.0474879	Intergenic	RMER1A|Other|Other	-16285	NM_008977	19255	Mm.260433	NM_008977	ENSMUSG00000024539	Ptpn2	AI325124|Ptpt|TC-PTP	protein tyrosine phosphatase, non-receptor type 2	protein-coding
chr10	42163582	42163982	401	*	4.89825	3.74466	5.53098	-0.758102	0.000753905	0.0587962	Intergenic	(CCTG)n|Simple_repeat|Simple_repeat	112960	NM_019740	56484	Mm.338613	NM_019740	ENSMUSG00000048756	Foxo3	1110048B16Rik|2010203A17Rik|C76856|FKHRL1|Fkhr2|Foxo3a	forkhead box O3	protein-coding
chr16	11055983	11056383	401	*	4.1101	1.99446	4.93324	-0.753353	0.00044123	1	Intergenic	Intergenic	-10115	NM_009223	20621	Mm.325800	NM_009223	ENSMUSG00000037972	Snn	2810407J07Rik|AI848521|AW547286	stannin	protein-coding
chr4	86342273	86342673	401	*	4.4117	2.76771	5.16018	-0.753001	0.000611196	0.0537222	exon (NM_001368621, exon 19 of 29)	exon (NM_001368621, exon 19 of 29)	215830	NM_001081096	75811	Mm.56451	NM_001081096	ENSMUSG00000028492	Saxo1	4930500O09Rik|Fam154a	stabilizer of axonemal microtubules 1	protein-coding
chr4	3973551	3973951	401	*	4.06954	1.96816	4.89082	-0.752598	0.000403652	1	Intergenic	Intergenic	34327	NR_104356	66433	Mm.27406	NM_181391	ENSMUSG00000042198	Chchd7	1810049H20Rik	coiled-coil-helix-coiled-coil-helix domain containing 7	protein-coding
chr7	119305316	119305716	401	*	4.53988	2.99446	5.2688	-0.751804	0.000676505	0.0560703	Intergenic	RMER1B|Other|Other	-120978	NM_001024138	209776	Mm.300632	NM_001024138	ENSMUSG00000066197	Gpr139	GPRg1|Gm495|PGR3	G protein-coupled receptor 139	protein-coding
chr18	37757603	37758003	401	*	4.80385	3.61419	5.44687	-0.751341	0.000785344	0.0596871	exon (NM_033594, exon 1 of 4)	exon (NM_033594, exon 1 of 4)	2030	NM_033594	93723	Mm.247203	NM_033594	ENSMUSG00000102742	Pcdhga11	-	protocadherin gamma subfamily A, 11	protein-coding
chr12	12796636	12797036	401	*	4.33577	2.51682	5.1153	-0.750722	0.000571969	0.0529343	Intergenic	Intergenic	-126919	NR_136889	102637952	Mm.421393	NR_136889		Gm34637	-	predicted gene, 34637	ncRNA
chr3	34894759	34895159	401	*	5.03386	3.87849	5.6671	-0.750383	0.000852867	0.0627202	Intergenic	Intergenic	27692	NR_105799	102466155		NR_105799	ENSMUSG00000098862	Mir6378	Gm27706|mmu-mir-6378	microRNA 6378	ncRNA
chr6	108473412	108473812	401	*	4.024	1.94138	4.84278	-0.749586	0.000367174	1	exon (NM_010585, exon 46 of 62)	exon (NM_010585, exon 46 of 62)	-16131	NR_106121	102465766		NR_106121	ENSMUSG00000105697	Mir7661	mmu-mir-7661	microRNA 7661	ncRNA
chr17	27769652	27770052	401	*	4.77261	3.3628	5.47184	-0.749517	0.000779095	0.0596871	intron (NM_001033279, intron 3 of 4)	intron (NM_001033279, intron 3 of 4)	-38849	NM_001357728	30051	Mm.26768	NM_013891	ENSMUSG00000024215	Spdef	PDEF|Pse	SAM pointed domain containing ets transcription factor	protein-coding
chr4	41637111	41637511	401	*	5.29497	4.26302	5.89042	-0.749165	0.000870813	0.0632543	TTS (NM_027147)	TTS (NM_027147)	2991	NM_027147	69638	Mm.372459	NM_027147	ENSMUSG00000028445	Enho	1110065P19Rik|2310040A07Rik	energy homeostasis associated	protein-coding
chr11	101974801	101975201	401	*	4.95099	3.81313	5.57912	-0.748166	0.000870683	0.0632543	intron (NM_028207, intron 2 of 2)	intron (NM_028207, intron 2 of 2)	-7986	NM_024449	74499	Mm.265602	NM_024449	ENSMUSG00000001494	Sost	5430411E23Rik	sclerostin	protein-coding
chr7	19177287	19177687	401	*	4.08456	2.14413	4.8832	-0.746578	0.000433162	1	intron (NM_001347582, intron 1 of 21)	intron (NM_001347582, intron 1 of 21)	1066	NM_001347582	72205	Mm.154121	NM_028153	ENSMUSG00000040811	Eml2	1600029N02Rik|EMAP-2	echinoderm microtubule associated protein like 2	protein-coding
chr9	43489100	43489500	401	*	4.58026	3.24671	5.26123	-0.745969	0.000760935	0.0591354	Intergenic	L2a|LINE|L2	178537	NM_023655	72169	Mm.273277	NM_023655	ENSMUSG00000032013	Trim29	1110047J21Rik|2810431N19Rik|4732461M22Rik|AI119726	tripartite motif-containing 29	protein-coding
chr15	27882707	27883107	401	*	5.13907	4.11415	5.73224	-0.74577	0.000913988	0.0649722	intron (NM_001081302, intron 9 of 56)	intron (NM_001081302, intron 9 of 56)	142941	NM_001081302	223435	Mm.485422	NM_001081302	ENSMUSG00000022263	Trio	6720464I07Rik|AA408740|Solo	triple functional domain (PTPRF interacting)	protein-coding
chr15	83051328	83051728	401	*	4.18398	2.19035	4.99042	-0.745639	0.000517997	0.0501564	Intergenic	Intergenic	-18131	NM_001271411	74039	Mm.32584	NM_028728	ENSMUSG00000058099	Nfam1	4921501M20Rik|Cnaip	Nfat activating molecule with ITAM motif 1	protein-coding
chr2	168865513	168865913	401	*	4.28179	2.62265	5.03314	-0.744976	0.000598182	0.0536147	Intergenic	MTD|LTR|ERVL-MaLR	46890	NM_001370946	22722	Mm.2095	NM_009564	ENSMUSG00000027551	Zfp64	Gm38422	zinc finger protein 64	protein-coding
chr7	41554720	41555120	401	*	4.87098	3.57942	5.54135	-0.744286	0.00087713	0.0634494	Intergenic	Lx|LINE|L1	-55030	NM_001033530	101835	Mm.370336	NM_001033530	ENSMUSG00000074166	AW146154	AI451288	expressed sequence AW146154	protein-coding
chr5	62522051	62522451	401	*	4.8998	3.75239	5.53073	-0.743121	0.000917575	0.0650433	Intergenic	RMER1B|Other|Other	243926	NM_178407	212285	Mm.244403	NM_178407	ENSMUSG00000037999	Arap2	Centd1|Gm148|mKIAA0580	ArfGAP with RhoGAP domain, ankyrin repeat and PH domain 2	protein-coding
chr4	40624360	40624760	401	*	5.35879	4.34759	5.94747	-0.742926	0.000939533	0.0658028	Intergenic	RLTR26C_MM|LTR|ERVK	78356	NM_025545	66408	Mm.430710	NM_025545	ENSMUSG00000028411	Aptx	2410016G21Rik|AA388047|FHA-HIT	aprataxin	protein-coding
chr17	21631209	21631609	401	*	4.83787	3.6809	5.47158	-0.742544	0.000893651	0.0641794	Intergenic	RMER1B|Other|Other	-19202	NM_001357098	73229	Mm.296733	NM_001166497	ENSMUSG00000035868	Zfp983	3110052M02Rik|mszf57|mszf71	zinc finger protein 983	protein-coding
chr7	49517885	49518285	401	*	4.49115	3.07123	5.19271	-0.742361	0.000752602	0.0587601	intron (NM_001111016, intron 12 of 38)	intron (NM_001111016, intron 12 of 38)	118750	NM_001005232	13172	Mm.307176	NM_001005232	ENSMUSG00000030507	Dbx1	AI426026|Dbx	developing brain homeobox 1	protein-coding
chr4	55992141	55992541	401	*	4.53248	3.08353	5.24063	-0.741399	0.00078265	0.0596871	Intergenic	L1_Mur1|LINE|L1	-459866	NM_010637	16600	Mm.4325	NM_010637	ENSMUSG00000003032	Klf4	EZF|Gklf|Zie	Kruppel-like factor 4 (gut)	protein-coding
chr13	23982870	23983270	401	*	3.94366	0.736896	4.86333	-0.740996	0.000226057	1	intron (NM_145399, intron 2 of 10)	(TG)n|Simple_repeat|Simple_repeat	8144	NM_145399	214189	Mm.255667	NM_145399	ENSMUSG00000021337	Scgn	-	secretagogin, EF-hand calcium binding protein	protein-coding
chr6	90676640	90677040	401	*	4.12571	2.16743	4.927	-0.740467	0.000504816	0.0495201	exon (NM_001134383, exon 6 of 14)	exon (NM_001134383, exon 6 of 14)	39689	NM_001134383	232227	Mm.196943	NM_182784	ENSMUSG00000034312	Iqsec1	AW561907|BC026481|BRAG2|D6Ertd349e|cI-43	IQ motif and Sec7 domain 1	protein-coding
chr9	24097950	24098350	401	*	4.24098	2.3628	5.03005	-0.738672	0.00060604	0.0537222	intron (NM_175678, intron 1 of 9)	intron (NM_175678, intron 1 of 9)	132	NM_175678	319239	Mm.130824	NM_175678	ENSMUSG00000043659	Npsr1	9330128H10Rik|GPRA|Gpr154|MVTR|PGR14|VRR1	neuropeptide S receptor 1	protein-coding
chr11	121837626	121838026	401	*	4.72461	3.46135	5.38764	-0.736278	0.000823194	0.0611949	intron (NM_029049, intron 3 of 3)	RMER1A|Other|Other	7608	NM_029049	74675	Mm.61213	NM_029049	ENSMUSG00000039198	Ptchd3	4930451E13Rik|4933440L20Rik|RNDEu-3	patched domain containing 3	protein-coding
chr11	54833517	54833917	401	*	4.25524	2.49857	5.02422	-0.734939	0.000645788	0.0546987	intron (NR_156460, intron 6 of 7)	intron (NR_156460, intron 6 of 7)	13798	NR_040284	432562	Mm.406948	NR_040284	ENSMUSG00000086789	Lyrm7os	Gm12228	LYR motif containing 7, opposite strand	ncRNA
chr1	36644435	36644835	401	*	4.03567	1.76771	4.87754	-0.734772	0.000455643	1	intron (NM_001126046, intron 3 of 14)	intron (NM_001126046, intron 3 of 14)	38548	NM_001126046	381337	Mm.17413	NM_027957	ENSMUSG00000046337	Fam178b	1700024G10Rik|Gm990	family with sequence similarity 178, member B	protein-coding
chr18	46560527	46560927	401	*	4.4548	2.78288	5.20855	-0.733292	0.000764494	0.0592441	exon (NM_173394, exon 3 of 3)	exon (NM_173394, exon 3 of 3)	13806	NM_173394	225471	Mm.149280	NM_173394	ENSMUSG00000056130	Ticam2	B430113A10|TICAM-2|TRAM|Tirp|Trif	toll-like receptor adaptor molecule 2	protein-coding
chr15	67080939	67081339	401	*	4.19644	2.48008	4.95831	-0.733036	0.000618166	0.0538606	Intergenic	Intergenic	95743	NM_009177	20442	Mm.248334	NM_009177	ENSMUSG00000013846	St3gal1	5330418N22Rik|AI467004|ST3GalI|Siat4|Siat4a|St3gal-1	ST3 beta-galactoside alpha-2,3-sialyltransferase 1	protein-coding
chr15	73695826	73696226	401	*	4.9077	3.58808	5.5852	-0.728897	0.00104698	0.0699436	exon (NM_173365, exon 2 of 2)	exon (NM_173365, exon 2 of 2)	11479	NM_173365	239530	Mm.122997	NM_173365	ENSMUSG00000045281	Gpr20	A430106B11Rik	G protein-coupled receptor 20	protein-coding
chr12	85545700	85546100	401	*	4.62629	3.3322	5.29732	-0.728834	0.000958141	0.0662245	Intergenic	Intergenic	-53205	NM_001205052	81703	Mm.103560	NM_030887	ENSMUSG00000034271	Jdp2	Jundm2|Jundp2|TIF	Jun dimerization protein 2	protein-coding
chr5	27519243	27519643	401	*	4.48041	3.07123	5.17949	-0.726163	0.000898322	0.0643165	intron (NM_010075, intron 5 of 25)	intron (NM_010075, intron 5 of 25)	-18051	NM_028561	73526	Mm.389608	NM_028561	ENSMUSG00000048703	Speer4b	1700081O22Rik|SPEER-4B	spermatogenesis associated glutamate (E)-rich protein 4B	protein-coding
chr6	30742350	30742750	401	*	3.99745	1.53485	4.86026	-0.724821	0.000483387	1	exon (NM_008590, exon 4 of 12)	exon (NM_008590, exon 4 of 12)	1251	NR_029900	723930		NR_029900	ENSMUSG00000065501	Mir335	Mirn335|mir-335|mmu-mir-335	microRNA 335	ncRNA
chr16	3979802	3980202	401	*	4.11808	2.32186	4.89382	-0.724787	0.000603409	1	exon (NM_177472, exon 15 of 15)	exon (NM_177472, exon 15 of 15)	-3370	NM_001081280	268857	Mm.215994	NM_175547	ENSMUSG00000049871	Nlrc3	CLR16.2|D230007K08Rik|mFLJ00348	NLR family, CARD domain containing 3	protein-coding
chr6	128241499	128241899	401	*	4.22887	2.49857	4.99323	-0.724786	0.000724238	0.057838	intron (NM_001080979, intron 8 of 10)	intron (NM_001080979, intron 8 of 10)	-57896	NR_077223	330427	Mm.426356	NR_077223	ENSMUSG00000107879	9330102E08Rik	-	RIKEN cDNA 9330102E08 gene	ncRNA
chr16	12275452	12275852	401	*	5.03055	3.97478	5.63363	-0.724735	0.00118913	0.0740413	Intergenic	RMER1B|Other|Other	291539	NM_001174086	72555	Mm.310139	NM_028277	ENSMUSG00000022494	Shisa9	2700045P11Rik|Ckamp44	shisa family member 9	protein-coding
chr8	58818913	58819313	401	*	4.55547	3.24671	5.23023	-0.724389	0.000976417	0.0669579	intron (NM_175032, intron 1 of 11)	RMER17B|LTR|ERVK	92514	NM_175032	270049	Mm.236368	NM_175032	ENSMUSG00000096914	Galntl6	1700021K10Rik|4930431L04Rik|A830023L05	UDP-N-acetyl-alpha-D-galactosamine:polypeptide N-acetylgalactosaminyltransferase-like 6	protein-coding
chr7	45207546	45207946	401	*	4.25522	2.60569	5.00476	-0.722796	0.000672404	0.055936	exon (NM_015789, exon 5 of 5)	exon (NM_015789, exon 5 of 5)	-2854	NM_201374	384619	Mm.214931	NM_201374	ENSMUSG00000038292	Ccdc155	Gm1434|KASH5	coiled-coil domain containing 155	protein-coding
chr9	25339696	25340096	401	*	4.62471	3.39329	5.27924	-0.722309	0.00100068	0.0680872	Intergenic	RMER1A|Other|Other	87004	NM_001359738	235072	Mm.270259	NM_009859	ENSMUSG00000001833	2024-09-07	Cdc10|E430034N22	septin 7	protein-coding
chr8	122782060	122782460	401	*	4.44173	2.78288	5.19303	-0.721965	0.000867527	0.0632543	intron (NM_144932, intron 3 of 9)	intron (NM_144932, intron 3 of 9)	6774	NM_144932	257633	Mm.334875	NM_144932	ENSMUSG00000015016	Acsf3	BB101783	acyl-CoA synthetase family member 3	protein-coding
chr2	6145152	6145552	401	*	4.99216	3.82783	5.62799	-0.721897	0.00121236	0.074586	Intergenic	RMER1A|Other|Other	12469	NR_033471	100038358	Mm.353975	NR_033470	ENSMUSG00000102887	Gm10857	AU015850	predicted gene 10857	ncRNA
chr10	42059451	42059851	401	*	5.45901	4.39796	6.06376	-0.720915	0.00126367	0.0758615	Intergenic	IMPB_01|Satellite|Satellite	-41269	NM_001034858	213402	Mm.211320	NM_001034858	ENSMUSG00000071324	Armc2	2610018I05Rik	armadillo repeat containing 2	protein-coding
chr17	33649926	33650326	401	*	5.08844	3.98793	5.7054	-0.720422	0.00125771	0.0756981	exon (NM_029804, exon 14 of 16)	exon (NM_029804, exon 14 of 16)	12031	NR_028279	378460	Mm.272606	NM_001002842	ENSMUSG00000032739	Pram1	AY665714	PML-RAR alpha-regulated adaptor molecule 1	protein-coding
chr9	93948018	93948418	401	*	4.8086	3.6809	5.43373	-0.720316	0.00117681	0.0739521	Intergenic	RMER1B|Other|Other	589863	NM_001033145	68861	Mm.258746	NM_001033145	ENSMUSG00000045414	Dipk2a	1190002N15Rik|GoPro49|HASF	divergent protein kinase domain 2A	protein-coding
chr10	122300214	122300614	401	*	4.95578	3.71293	5.61339	-0.719919	0.00119774	0.0740413	Intergenic	Intergenic	-148085	NM_016847	54140	Mm.4351	NM_016847	ENSMUSG00000020123	Avpr1a	AVPR|Avpr1|V1a|V1aR	arginine vasopressin receptor 1A	protein-coding
chr11	46220813	46221213	401	*	3.88249	1.16743	4.76823	-0.719825	0.00035992	1	intron (NM_133769, intron 26 of 30)	intron (NM_133769, intron 26 of 30)	-14544	NM_177075	320116	Mm.39600	NM_177075	ENSMUSG00000048721	Fndc9	C030019I05Rik	fibronectin type III domain containing 9	protein-coding
chr8	16837445	16837845	401	*	4.76605	3.56194	5.4131	-0.719478	0.00117346	0.0739521	intron (NM_053171, intron 3 of 69)	intron (NM_053171, intron 3 of 69)	-668807	NR_037214	100526464		NR_037214	ENSMUSG00000093142	Mir3106	mir-3106|mmu-mir-3106	microRNA 3106	ncRNA
chr2	67420819	67421219	401	*	5.24513	4.2576	5.82591	-0.718132	0.00131032	0.0776162	Intergenic	RMER1B|Other|Other	-24983	NM_001083919	241431	Mm.261043	NM_001024618	ENSMUSG00000027022	Xirp2	2310003D02Rik|2310008C07Rik|A530024P18Rik|AI452089|Cmya3|Gm352|Xin2	xin actin-binding repeat containing 2	protein-coding
chr12	3819855	3820255	401	*	4.21466	2.3628	4.99955	-0.717709	0.000749932	0.0587601	intron (NM_001271753, intron 1 of 22)	intron (NM_001271753, intron 1 of 22)	12895	NM_001271753	13435	Mm.5001	NM_007872	ENSMUSG00000020661	Dnmt3a	MmuIIIA	DNA methyltransferase 3A	protein-coding
chr1	130040626	130041026	401	*	5.16746	4.08964	5.77746	-0.71763	0.00131296	0.0776857	intron (NM_172485, intron 15 of 27)	L1_Mus1|LINE|L1	-381998	NR_151525	102640368		NR_151525	ENSMUSG00000087691	Gm15674	-	predicted gene 15674	ncRNA
chr8	127008527	127008927	401	*	4.37471	2.87142	5.09477	-0.717306	0.000927376	0.0653258	Intergenic	Intergenic	-29289	NR_151744	629746	Mm.264954	NR_151744		Gm29688	-	predicted gene, 29688	ncRNA
chr11	3602238	3602638	401	*	5.22907	4.2576	5.80439	-0.716896	0.00133052	0.0782609	Intergenic	(CTG)n|Simple_repeat|Simple_repeat	45098	NR_110490	544752	Mm.390314	NR_002321	ENSMUSG00000056579	Tug1	AI316828	taurine upregulated gene 1	ncRNA
chr16	5270927	5271327	401	*	4.48999	3.15582	5.17111	-0.716774	0.00101456	0.0687634	Intergenic	RMER1A|Other|Other	-15171	NM_027446	70511	Mm.45780	NM_027446	ENSMUSG00000022544	Eef2kmt	5730409G15Rik|Fam86|Fam86a|eEF2-KMT	eukaryotic elongation factor 2 lysine methyltransferase	protein-coding
chr7	38164539	38164939	401	*	5.32829	4.34759	5.90676	-0.716483	0.00133341	0.0783652	Intergenic	Intergenic	-18478	NM_001085385	72244	Mm.187554	NM_028166		1600014C10Rik	AI428873	RIKEN cDNA 1600014C10 gene	protein-coding
chr9	57687378	57687778	401	*	4.68139	3.35268	5.36115	-0.714443	0.00117891	0.0740162	promoter-TSS (NM_009992)	promoter-TSS (NM_009992)	-350	NM_009992	13076	Mm.14089	NM_009992	ENSMUSG00000032315	Cyp1a1	AHH|AHRR|CP11|CYPIA1|P450-1	cytochrome P450, family 1, subfamily a, polypeptide 1	protein-coding
chr16	62713942	62714342	401	*	4.70727	3.48935	5.35812	-0.714335	0.00121574	0.074586	Intergenic	Intergenic	72574	NM_178925	106338	Mm.26321	NM_178925	ENSMUSG00000050312	Nsun3	6720484A09Rik|AU022521	NOL1/NOP2/Sun domain family member 3	protein-coding
chr8	18558064	18558464	401	*	4.9344	3.76771	5.5709	-0.713177	0.00133989	0.078414	Intergenic	Intergenic	-36867	NM_173189	244329	Mm.235296	NM_173189	ENSMUSG00000039842	Mcph1	5430437K10Rik|BRIT1|D030046N04Rik|MCT|Tg(HLA-A2.1)1Enge	microcephaly, primary autosomal recessive 1	protein-coding
chr5	125154861	125155261	401	*	4.22918	2.49857	4.99359	-0.712511	0.000812901	0.0611003	intron (NM_001253904, intron 1 of 47)	intron (NM_001253904, intron 1 of 47)	24153	NM_001253905	20602	Mm.278646	NM_011424	ENSMUSG00000029478	Ncor2	N-CoR|SMRT|SMRTe	nuclear receptor co-repressor 2	protein-coding
chr1	32972616	32973016	401	*	5.05461	4.05882	5.63816	-0.711853	0.00138872	0.0799346	Intergenic	RMER1A|Other|Other	-425523	NM_001164286	408191	Mm.479439	NM_001164286	ENSMUSG00000091318	Gm5415	EG408191|Senp14	predicted gene 5415	protein-coding
chr1	85674747	85675147	401	*	5.00752	3.92744	5.61822	-0.711074	0.00140585	0.0803255	intron (NM_013673, intron 8 of 19)	5S|rRNA|rRNA	24959	NM_001313714	20684	Mm.290906	NM_013673	ENSMUSG00000026222	Sp100	A430075G10Rik	nuclear antigen Sp100	protein-coding
chr2	118652351	118652751	401	*	4.65627	3.41292	5.31401	-0.711031	0.0012208	0.0747249	Intergenic	Intergenic	-11026	NM_001033254	214230	Mm.241857	NM_001033254	ENSMUSG00000074923	Pak6	4732456M09	p21 (RAC1) activated kinase 6	protein-coding
chr2	147980973	147981373	401	*	4.20874	2.60569	4.94929	-0.71058	0.000785829	0.0596871	Intergenic	Intergenic	64291	NM_001291067	15376	Mm.938	NM_010446	ENSMUSG00000037025	Foxa2	HNF3-beta|HNF3beta|Hnf-3b|Hnf3b|Tcf-3b|Tcf3b	forkhead box A2	protein-coding
chr8	122152408	122152808	401	*	5.53039	4.68495	6.05993	-0.71056	0.0013922	0.0799879	Intergenic	Intergenic	-77666	NM_001362883	195209	Mm.102191	NM_001362883		Zfp469	Gm22	zinc finger protein 469	protein-coding
chr4	40910668	40911068	401	*	4.22986	2.62265	4.97124	-0.710369	0.000863903	0.0631518	Intergenic	RMER1B|Other|Other	-9188	NM_011463	20731	Mm.25246	NM_011463	ENSMUSG00000028415	Spink4	MPGC60	serine peptidase inhibitor, Kazal type 4	protein-coding
chr2	36087306	36087706	401	*	4.57023	3.2576	5.24596	-0.710221	0.0011888	0.0740413	intron (NM_001083126, intron 7 of 8)	intron (NM_001083126, intron 7 of 8)	16554	NM_001083126	16874	Mm.12881	NM_008500	ENSMUSG00000026890	Lhx6	Lhx6.1	LIM homeobox protein 6	protein-coding
chr11	115440294	115440694	401	*	6.21672	5.44199	6.71804	-0.707312	0.0011965	0.0740413	promoter-TSS (NM_001033775)	promoter-TSS (NM_001033775)	-51	NM_001033775	432613	Mm.308822	NM_001033775	ENSMUSG00000070332	Trim80	4933422H20Rik|Trim47l	tripartite motif-containing 80	protein-coding
chr14	68121571	68121971	401	*	5.49982	4.53956	6.07128	-0.706949	0.00150364	0.0828636	intron (NM_008691, intron 2 of 2)	intron (NM_008691, intron 2 of 2)	-1981	NR_045897	100043072	Mm.242832	NR_045897		A230070E04Rik	Gm4210	RIKEN cDNA A230070E04 gene	ncRNA
chr4	72100967	72101367	401	*	4.62003	3.19035	5.32383	-0.706744	0.00119908	0.0740413	Intergenic	Intergenic	99726	NM_011599	21885	Mm.278444	NM_011599	ENSMUSG00000008305	Tle1	C230057C06Rik|Estm14|Grg-1|Grg1|Tle4l	transducin-like enhancer of split 1	protein-coding
chr8	61897719	61898119	401	*	5.02264	3.93425	5.6359	-0.706238	0.00150204	0.0828636	intron (NM_001293772, intron 1 of 21)	RMER1A|Other|Other	4788	NM_001293772	72333	Mm.29933	NM_001081390	ENSMUSG00000058056	Palld	2410003B16Rik|6030492A02	palladin, cytoskeletal associated protein	protein-coding
chr17	21265325	21265725	401	*	4.77044	3.62265	5.40148	-0.705548	0.00140024	0.0801358	Intergenic	Lx|LINE|L1	5098	NM_134199	171233	Mm.222636	NM_134199	ENSMUSG00000050102	Vmn1r235	V1rf2	vomeronasal 1 receptor 235	protein-coding
chr16	4777855	4778255	401	*	4.65982	3.35268	5.33417	-0.704323	0.00133853	0.078414	intron (NM_001358082, intron 1 of 5)	intron (NM_001358082, intron 1 of 5)	11407	NM_001358078	66626	Mm.157648	NM_025670	ENSMUSG00000004071	Cdip1	2700048O17Rik|5730403B10Rik|AU018521|AW742692|CDIP	cell death inducing Trp53 target 1	protein-coding
chr3	36736738	36737138	401	*	4.81045	3.68898	5.43373	-0.704164	0.00146086	0.0819937	Intergenic	Intergenic	-46771	NM_019510	22065	Mm.74363	NM_019510	ENSMUSG00000027716	Trpc3	Mwk|Trcp3|Trp3|Trrp3	transient receptor potential cation channel, subfamily C, member 3	protein-coding
chr8	82214230	82214630	401	*	5.42752	4.55754	5.9664	-0.702647	0.0015717	0.0841589	Intergenic	RMER17B|LTR|ERVK	188156	NM_008357	16168	Mm.4392	NM_008357	ENSMUSG00000031712	Il15	AI503618|IL-15	interleukin 15	protein-coding
chr4	152064954	152065354	401	*	4.11418	2.19035	4.91031	-0.702091	0.000803153	1	Intergenic	Intergenic	-21709	NR_104381	269608	Mm.332102	NM_001004156	ENSMUSG00000039713	Plekhg5	BC023181|Syx	pleckstrin homology domain containing, family G (with RhoGef domain) member 5	protein-coding
chr10	127750093	127750493	401	*	3.88981	1.21293	4.77236	-0.701648	0.00050094	1	exon (NM_007412, exon 2 of 2)	exon (NM_007412, exon 2 of 2)	1505	NM_007412	11536	Mm.2857	NM_007412	ENSMUSG00000058396	Gpr182	AM-R|Admr|G10-D|Gpcr17|Gpcr22|MB10|NOW	G protein-coupled receptor 182	protein-coding
chr14	34378998	34379398	401	*	3.88981	1.21293	4.77236	-0.701648	0.00050094	1	intron (NM_153127, intron 1 of 6)	intron (NM_153127, intron 1 of 6)	3694	NM_153127	105450	Mm.272673	NM_153127	ENSMUSG00000041445	Mmrn2	AA986839|ENDOGLYX1|Emilin3|EndoGlyx-1	multimerin 2	protein-coding
chr12	101517726	101518126	401	*	4.54204	3.17894	5.23023	-0.701079	0.00129955	0.0774167	intron (NM_173023, intron 14 of 26)	L1_Mus3|LINE|L1	113253	NM_173023	271036	Mm.84218	NM_173023	ENSMUSG00000047014	Catsperb	4931410B03|4932415G16Rik	cation channel sperm associated auxiliary subunit beta	protein-coding
chr17	24199766	24200166	401	*	3.89107	1.49857	4.7467	-0.701067	0.000526615	1	promoter-TSS (NM_001163852)	promoter-TSS (NM_001163852)	-9	NM_001163852	224617	Mm.301585	NM_173186	ENSMUSG00000036473	Tbc1d24	9630033P11|C530046L02Rik|mKIAA1171	TBC1 domain family, member 24	protein-coding
chr2	135524021	135524421	401	*	4.95038	3.87142	5.56073	-0.701057	0.0015811	0.0843916	Intergenic	RMER13A1|LTR|ERVK	58999	NR_015544	320684	Mm.421433	NR_015544	ENSMUSG00000085631	9630028H03Rik	-	RIKEN cDNA 9630028H03 gene	ncRNA
chr7	100944532	100944932	401	*	4.25424	2.7369	4.97729	-0.700916	0.000964375	0.0665696	intron (NM_183168, intron 1 of 2)	intron (NM_183168, intron 1 of 2)	-12571	NM_001081116	207212	Mm.29954	NM_001081116	ENSMUSG00000032875	Arhgef17	8030463K16|AI428794|AW558066|BC035332|mKIAA0337	Rho guanine nucleotide exchange factor (GEF) 17	protein-coding
chr1	36650080	36650480	401	*	4.47056	2.99446	5.18473	-0.700495	0.00121758	0.0746334	intron (NM_001126046, intron 3 of 14)	B1_Mus1|SINE|Alu	32903	NM_001126046	381337	Mm.17413	NM_027957	ENSMUSG00000046337	Fam178b	1700024G10Rik|Gm990	family with sequence similarity 178, member B	protein-coding
chr11	38691456	38691856	401	*	4.29058	2.75239	5.018	-0.700439	0.00104189	0.06984	Intergenic	(CCTG)n|Simple_repeat|Simple_repeat	-171611	NR_040295	100502917	Mm.61144	NR_040295		Gm12130	-	predicted gene 12130	ncRNA
chr11	60989995	60990395	401	*	4.64312	3.41292	5.29732	-0.700424	0.00139214	0.0799879	Intergenic	Intergenic	-32369	NM_001267593	16515	Mm.4970	NM_010603	ENSMUSG00000042529	Kcnj12	IRK-2|IRK2|Kir2.2|MB-IRK2	potassium inwardly-rectifying channel, subfamily J, member 12	protein-coding
chr8	111346101	111346501	401	*	4.47029	2.99446	5.18441	-0.699977	0.00122149	0.0747249	3' UTR (NM_178086, exon 7 of 7)	3' UTR (NM_178086, exon 7 of 7)	-8096	NM_029005	74568	Mm.207971	NM_029005	ENSMUSG00000012519	Mlkl	9130019I15Rik	mixed lineage kinase domain-like	protein-coding
chr8	120568339	120568739	401	*	5.05973	3.89254	5.69637	-0.699896	0.00159492	0.0845931	intron (NM_198671, intron 7 of 15)	intron (NM_198671, intron 7 of 15)	20536	NM_178856	272551	Mm.275910	NM_178856	ENSMUSG00000031821	Gins2	2210013I18Rik|4833427B12Rik|AI323585|Pfs2	GINS complex subunit 2 (Psf2 homolog)	protein-coding
chr1	72229928	72230328	401	*	5.06124	3.89254	5.69832	-0.699805	0.00159532	0.0845931	Intergenic	RMER15|LTR|ERVL	-13865	NR_155355	320933	Mm.440953	NR_155355		D230017M19Rik	B930094L07Rik	RIKEN cDNA D230017M19 gene	ncRNA
chr18	32460688	32461088	401	*	4.53962	3.17894	5.22722	-0.699333	0.00132325	0.0780191	intron (NM_001370869, intron 3 of 7)	intron (NM_001370869, intron 3 of 7)	1611	NM_001370869	102638514		NM_001370869	ENSMUSG00000109238	Gm35060	Tex51	predicted gene, 35060	protein-coding
chr4	129079339	129079739	401	*	4.73335	3.61419	5.35594	-0.699262	0.00148343	0.0823344	intron (NM_029219, intron 6 of 8)	intron (NM_029219, intron 6 of 8)	21395	NM_029219	75234	Mm.259672	NM_029219	ENSMUSG00000028793	Rnf19b	4930534K13Rik|4930555L03Rik|Ibrdc3	ring finger protein 19B	protein-coding
chr7	60922877	60923277	401	*	4.92069	3.76007	5.55545	-0.699096	0.00154388	0.083551	Intergenic	(CTG)n|Simple_repeat|Simple_repeat	-472900	NR_146211	52480	Mm.9002	NR_015456	ENSMUSG00000100826	Snhg14	AU018661|C230091D08Rik|D7Ertd715e|Gm42386|Gm42387|Gm42388|Gm42389|Gm42390|Gm42391|Gm45921|Lncat|Pwcr1|U-Ube3a-ATS|Ube3a-ATS|lincRNA-EC50	small nucleolar RNA host gene 14	ncRNA
chr3	101415659	101416059	401	*	4.82421	3.51682	5.49863	-0.699022	0.00147475	0.0822101	intron (NM_207205, intron 2 of 10)	intron (NM_207205, intron 2 of 10)	38734	NM_207205	78908	Mm.257997	NM_207205	ENSMUSG00000042035	Igsf3	1700016K10Rik|2810035F16Rik|4833439O17Rik|mKIAA0466	immunoglobulin superfamily, member 3	protein-coding
chr3	87586833	87587233	401	*	4.91651	3.76771	5.54784	-0.698759	0.00160355	0.0846961	Intergenic	RMER1B|Other|Other	-30526	NM_001360197	213498	Mm.287267	NM_001003912	ENSMUSG00000041977	Arhgef11	PDZ-RhoGEF|Prg|RhoGEF|mKIAA0380	Rho guanine nucleotide exchange factor (GEF) 11	protein-coding
chr17	34314258	34314658	401	*	4.43234	2.98137	5.14095	-0.698566	0.00119944	0.0740413	intron (NM_010382, intron 3 of 5)	intron (NM_010382, intron 3 of 5)	8591	NM_010382	14969	Mm.22564	NM_010382	ENSMUSG00000060586	H2-Eb1	Eb|H-2Eb|H2Eb|Ia-4|Ia4	histocompatibility 2, class II antigen E beta	protein-coding
chr7	79309431	79309831	401	*	5.32375	4.44212	5.867	-0.698523	0.00168891	0.0868454	intron (NM_018811, intron 3 of 10)	intron (NM_018811, intron 3 of 10)	36365	NM_018811	54608	Mm.365490	NM_018811	ENSMUSG00000039202	Abhd2	2210009N18Rik|LABH2|Labh-2	abhydrolase domain containing 2	protein-coding
chr2	61255558	61255958	401	*	5.0527	3.94102	5.67305	-0.698502	0.00165011	0.0859215	Intergenic	RMER1A|Other|Other	-280607	NR_045335	100038493	Mm.388076	NR_045335	ENSMUSG00000075325	Gm13582	-	predicted gene 13582	ncRNA
chr8	13388731	13389131	401	*	5.14136	4.08964	5.74315	-0.69827	0.00168474	0.0868229	intron (NM_009724, intron 4 of 6)	intron (NM_009724, intron 4 of 6)	7847	NM_009724	11945	Mm.154039	NM_009724	ENSMUSG00000031449	Atp4b	AV080843	ATPase, H+/K+ exchanging, beta polypeptide	protein-coding
chr3	95524436	95524836	401	*	4.09827	2.32186	4.87065	-0.698219	0.000774815	1	Intergenic	(CTG)n|Simple_repeat|Simple_repeat	-2150	NM_021281	13040	Mm.3619	NM_021281	ENSMUSG00000038642	Ctss	Cats	cathepsin S	protein-coding
chr8	22794616	22795016	401	*	4.89239	3.81313	5.50283	-0.697982	0.00163141	0.0853931	intron (NM_029505, intron 4 of 8)	intron (NM_029505, intron 4 of 8)	10838	NM_029505	64933	Mm.390023	NM_029505	ENSMUSG00000031539	Ap3m2	5830445E16Rik|AP-3B	adaptor-related protein complex 3, mu 2 subunit	protein-coding
chr11	4457713	4458113	401	*	4.28126	2.63941	5.02934	-0.697664	0.00102595	0.0692001	Intergenic	RMER1B|Other|Other	-16831	NM_029458	75828	Mm.159592	NM_029458	ENSMUSG00000020419	Hormad2	4930529M09Rik	HORMA domain containing 2	protein-coding
chr15	66477567	66477967	401	*	4.37101	2.96816	5.06863	-0.69746	0.00118257	0.0740413	intron (NM_019457, intron 3 of 11)	intron (NM_019457, intron 3 of 11)	23143	NM_019457	54562	Mm.244890	NM_019457	ENSMUSG00000022375	Lrrc6	LRTP	leucine rich repeat containing 6 (testis)	protein-coding
chr11	102984222	102984622	401	*	4.59723	3.10782	5.3143	-0.697413	0.00130529	0.0775526	Intergenic	Intergenic	15499	NR_105896	102466988		NR_105896	ENSMUSG00000098613	Mir6931	Gm27303|mmu-mir-6931	microRNA 6931	ncRNA
chr2	25457304	25457704	401	*	4.03231	1.79789	4.87025	-0.697357	0.000710657	1	intron (NM_027085, intron 1 of 5)	intron (NM_027085, intron 1 of 5)	661	NM_027085	69454	Mm.44194	NM_027085	ENSMUSG00000015093	Clic3	2300003G24Rik	chloride intracellular channel 3	protein-coding
chr2	33025110	33025510	401	*	4.54907	3.2576	5.21943	-0.696905	0.00139422	0.0799879	intron (NM_001355200, intron 13 of 29)	B1F1|SINE|Alu	-43227	NR_151460	56017	Mm.305754	NM_019488	ENSMUSG00000026791	Slc2a8	D2Ertd44e|GLUT8|GlutX1	solute carrier family 2, (facilitated glucose transporter), member 8	protein-coding
chr11	99949044	99949444	401	*	5.12603	4.12609	5.71097	-0.696738	0.00172038	0.0874938	exon (NM_001085527, exon 1 of 1)	exon (NM_001085527, exon 1 of 1)	820	NM_001085527	435286		NM_001085527	ENSMUSG00000078255	Krtap9-5	-	keratin associated protein 9-5	protein-coding
chr4	21340311	21340711	401	*	4.95693	3.9206	5.55381	-0.696558	0.0016821	0.0868229	Intergenic	L1Md_F2|LINE|L1	345452	NM_001080771	230025	Mm.208541	NM_001080771	ENSMUSG00000040478	Prdm13	-	PR domain containing 13	protein-coding
chr4	138591679	138592079	401	*	4.49454	3.16743	5.17391	-0.696321	0.00134024	0.078414	intron (NM_029401, intron 10 of 21)	intron (NM_029401, intron 10 of 21)	32113	NM_029401	75718	Mm.251530	NM_029401	ENSMUSG00000028753	Vwa5b1	4931403E03Rik	von Willebrand factor A domain containing 5B1	protein-coding
chr6	23571806	23572206	401	*	3.97147	1.96816	4.7793	-0.695147	0.000684051	1	intron (NM_153163, intron 6 of 29)	intron (NM_153163, intron 6 of 29)	78299	NM_198251	386611	Mm.436547	NM_198251	ENSMUSG00000051956	Rnf133	Greul2	ring finger protein 133	protein-coding
chr17	22853396	22853796	401	*	4.90615	3.8643	5.5048	-0.694572	0.00171023	0.0872318	intron (NM_177358, intron 5 of 5)	intron (NM_177358, intron 5 of 5)	13538	NM_177358	240041	Mm.328828	NM_177358	ENSMUSG00000059142	Zfp945	A630033E08Rik|C730040L01Rik	zinc finger protein 945	protein-coding
chr1	133074516	133074916	401	*	4.33797	2.76771	5.07198	-0.693845	0.001166	0.0739521	intron (NM_001099276, intron 6 of 32)	intron (NM_001099276, intron 6 of 32)	28704	NM_001099276	240752	Mm.387308	NM_001099276	ENSMUSG00000026447	Pik3c2b	C330011J12Rik|Gm199|PI3K-C2beta|PI3KC2beta	phosphatidylinositol-4-phosphate 3-kinase catalytic subunit type 2 beta	protein-coding
chr14	40892627	40893027	401	*	4.02763	1.99446	4.83967	-0.693762	0.000775052	1	exon (NM_001368700, exon 1 of 4)	exon (NM_001368700, exon 1 of 4)	487	NM_001368700	328381	Mm.235694	NM_177816	ENSMUSG00000037833	Sh2d4b	A430109M18Rik|D030001E08	SH2 domain containing 4B	protein-coding
chr8	120093475	120093875	401	*	6.06952	5.30066	6.5684	-0.693755	0.0015326	0.0835153	intron (NM_133967, intron 1 of 7)	intron (NM_133967, intron 1 of 7)	7797	NM_133967	102193	Mm.240076	NM_133967	ENSMUSG00000031823	Zdhhc7	AL024087|Gramp2	zinc finger, DHHC domain containing 7	protein-coding
chr6	11666837	11667237	401	*	4.39383	2.88554	5.11496	-0.693694	0.00125217	0.0754305	Intergenic	Lx3_Mus|LINE|L1	240413	NM_010886	17992	Mm.415865	NM_010886	ENSMUSG00000029632	Ndufa4	MLRQ	Ndufa4, mitochondrial complex associated	protein-coding
chr19	59967514	59967914	401	*	4.56548	3.2576	5.24001	-0.693618	0.00141588	0.0806349	Intergenic	(CA)n|Simple_repeat|Simple_repeat	-24060	NM_001164367	74998	Mm.24167	NM_001033172	ENSMUSG00000040022	Rab11fip2	4930470G04Rik|A830046J09Rik|AW558126|Nrip11	RAB11 family interacting protein 2 (class I)	protein-coding
chr4	63166820	63167220	401	*	4.80886	3.68898	5.43166	-0.693216	0.00165869	0.0861754	exon (NM_001317352, exon 16 of 19)	exon (NM_001317352, exon 16 of 19)	5111	NM_010616	16552	Mm.216057	NM_010616	ENSMUSG00000028357	Kif12	-	kinesin family member 12	protein-coding
chr11	118441365	118441765	401	*	5.51885	4.47983	6.11659	-0.69208	0.00183615	0.0906759	intron (NM_019959, intron 1 of 3)	RLTR17B_Mm|LTR|ERVK	-1969	NM_001204130	56745	Mm.23845	NM_019959	ENSMUSG00000017446	C1qtnf1	1600017K21Rik|Adip|CTRP1|Zsig37	C1q and tumor necrosis factor related protein 1	protein-coding
chr10	125903288	125903688	401	*	4.32199	2.65598	5.07463	-0.691838	0.00115211	0.0736008	Intergenic	Intergenic	-62731	NM_177152	320398	Mm.275586	NM_177152	ENSMUSG00000020105	Lrig3	9030421L11Rik|9130004I02Rik|9430095K15Rik|mKIAA3016	leucine-rich repeats and immunoglobulin-like domains 3	protein-coding
chr2	180100850	180101250	401	*	4.64122	3.27915	5.32915	-0.691729	0.00150795	0.083036	non-coding (NR_102309, exon 3 of 3)	non-coding (NR_102309, exon 3 of 3)	3357	NR_102309	99296	Mm.285360	NM_133849	ENSMUSG00000039059	Hrh3	AW049250|Eae8|H3R|HH3R	histamine receptor H3	protein-coding
chr4	151682614	151683014	401	*	4.66676	3.42263	5.32471	-0.69171	0.00157484	0.0841977	intron (NM_001081557, intron 3 of 23)	intron (NM_001081557, intron 3 of 23)	178954	NM_001081557	100072	Mm.318846	NM_001081557	ENSMUSG00000014592	Camta1	1810059M14Rik|2310058O09Rik|AI316882|AW987475|mKIAA0833	calmodulin binding transcription activator 1	protein-coding
chr8	94489508	94489908	401	*	4.3433	2.87142	5.05654	-0.691495	0.00123468	0.0750293	intron (NM_001033207, intron 15 of 48)	intron (NM_001033207, intron 15 of 48)	-15338	NR_106040	102466800		NR_106040	ENSMUSG00000098511	Mir7072	Gm27665|mmu-mir-7072	microRNA 7072	ncRNA
chr8	54199635	54200035	401	*	5.7973	4.99788	6.30868	-0.690858	0.00174258	0.0879827	Intergenic	RMER1A|Other|Other	122303	NM_009506	22341	Mm.1402	NM_009506	ENSMUSG00000031520	Vegfc	AW228853|VEGF-C	vascular endothelial growth factor C	protein-coding
chr2	44290304	44290704	401	*	4.75867	3.57071	5.40121	-0.690831	0.00168771	0.0868454	intron (NM_001364029, intron 11 of 12)	RMER1B|Other|Other	-225180	NR_040622	320872	Mm.445023	NR_040622	ENSMUSG00000085089	Arhgap15os	A430092G05Rik	Rho GTPase activating protein 15, opposite strand	ncRNA
chr12	24777148	24777548	401	*	3.90249	1.7369	4.73202	-0.69042	0.000595005	1	Intergenic	Intergenic	-54251	NM_026037	67216	Mm.167671	NM_026037	ENSMUSG00000020646	Mboat2	2810049G06Rik|AU022889|AW547221|LPCAT4|Moact2|Oact2	membrane bound O-acyltransferase domain containing 2	protein-coding
chr12	12873618	12874018	401	*	3.94346	1.53485	4.80077	-0.690114	0.000659448	1	Intergenic	RLTR44E|LTR|ERVK	68018	NM_008709	18109	Mm.16469	NM_008709	ENSMUSG00000037169	Mycn	N-myc|Nmyc|Nmyc-1|Nmyc1|bHLHe37|c-nmyc	v-myc avian myelocytomatosis viral related oncogene, neuroblastoma derived	protein-coding
chr12	8539247	8539647	401	*	4.33611	2.87142	5.04777	-0.689671	0.00126821	0.0760687	exon (NM_001286385, exon 1 of 2)	exon (NM_001286385, exon 1 of 2)	119	NM_001038660	328059	Mm.46326	NM_177802	ENSMUSG00000020600	Slc7a15	Arpat	solute carrier family 7 (cationic amino acid transporter, y+ system), member 15	protein-coding
chr14	60766175	60766575	401	*	3.95596	1.94138	4.76538	-0.68935	0.000607419	1	Intergenic	Intergenic	-1759	NM_183175	239126	Mm.319636	NM_183175	ENSMUSG00000071347	C1qtnf9	9130217G22Rik|Adif1|CTRP9|Ciqtnf9	C1q and tumor necrosis factor related protein 9	protein-coding
chr7	129508310	129508710	401	*	4.51069	3.24671	5.17391	-0.688983	0.00147752	0.0822101	Intergenic	RMER13A|LTR|ERVK	-83353	NM_172255	207425	Mm.229323	NM_172255	ENSMUSG00000042055	Wdr11	2900055P10Rik|AW489876|Brwd2|mKIAA1351	WD repeat domain 11	protein-coding
chr4	130068404	130068804	401	*	4.112	2.34248	4.8832	-0.688907	0.000948451	1	intron (NM_028266, intron 37 of 69)	intron (NM_028266, intron 37 of 69)	20764	NM_028266	107581	Mm.41860	NM_028266	ENSMUSG00000040690	Col16a1	2700007F12Rik|A530052M23Rik|AI838662|CA1F	collagen, type XVI, alpha 1	protein-coding
chr14	100524321	100524721	401	*	5.06378	4.07123	5.64625	-0.68803	0.00190304	0.0927691	Intergenic	RMER1B|Other|Other	-374725	NM_010636	16597	Mm.396499	NM_010636	ENSMUSG00000072294	Klf12	2700063E05Rik|AI225908|AI315654|AP-2rep|B130052C06Rik|D530033K05Rik	Kruppel-like factor 12	protein-coding
chr2	130072814	130073214	401	*	5.13345	4.13202	5.71888	-0.687312	0.00194763	0.0939247	Intergenic	RMER1B|Other|Other	-27380	NM_001033197	99169	Mm.404938	NM_001033197		AU015228	-	expressed sequence AU015228	protein-coding
chr17	15240229	15240629	401	*	4.26485	2.75239	4.98687	-0.687133	0.00121468	0.074586	intron (NR_046164, intron 1 of 4)	intron (NR_046164, intron 1 of 4)	354	NR_046164	328747	Mm.256835	NR_046164	ENSMUSG00000097624	Gm5091	C330048F19	predicted gene 5091	ncRNA
chr15	97796817	97797217	401	*	4.01207	1.99446	4.82193	-0.687055	0.00083079	1	intron (NM_001204275, intron 20 of 24)	intron (NM_001204275, intron 20 of 24)	12652	NM_026353	67739	Mm.28955	NM_026353	ENSMUSG00000081534	Slc48a1	4930570C03Rik	solute carrier family 48 (heme transporter), member 1	protein-coding
chr8	77782072	77782472	401	*	5.68927	4.74058	6.25672	-0.686994	0.00195714	0.0940742	Intergenic	RMER1A|Other|Other	-57820	NM_010332	13617	Mm.283168	NM_010332	ENSMUSG00000031616	Ednra	AEA001|ET-AR|ETa|Gpcr10|Mhdaaea1	endothelin receptor type A	protein-coding
chr5	54713524	54713924	401	*	4.40129	2.88554	5.12401	-0.686409	0.00134044	0.078414	Intergenic	RMER1A|Other|Other	363732	NR_038045	330086	Mm.254449	NM_177871	ENSMUSG00000105912	Gm10440	D130065D13	predicted gene 10440	ncRNA
chr8	115665800	115666200	401	*	4.68726	3.55312	5.3143	-0.685548	0.00174769	0.0880667	Intergenic	(CA)n|Simple_repeat|Simple_repeat	40894	NM_001025577	17132	Mm.275549	NM_001025577	ENSMUSG00000055435	Maf	2810401A20Rik|A230108G15Rik|AW047063|c-maf	avian musculoaponeurotic fibrosarcoma oncogene homolog	protein-coding
chr12	66732115	66732515	401	*	4.64675	3.42263	5.29929	-0.68536	0.00171311	0.0873149	intron (NM_001193266, intron 3 of 16)	RMER1B|Other|Other	-447914	NM_001162933	238217	Mm.188575	NM_001162933	ENSMUSG00000060499	Rpl10l	EG238217	ribosomal protein L10-like	protein-coding
chr14	63168619	63169019	401	*	4.43787	3.07123	5.1269	-0.685307	0.00142169	0.0808999	intron (NM_001360211, intron 1 of 7)	RLTR1B-int|LTR|ERV1	9068	NM_001360211	14137	Mm.474432	NM_010191	ENSMUSG00000021273	Fdft1	SQS|SS	farnesyl diphosphate farnesyl transferase 1	protein-coding
chr8	105522360	105522760	401	*	4.46542	2.89952	5.19854	-0.685007	0.00137249	0.0792429	exon (NM_008289, exon 3 of 5)	exon (NM_008289, exon 3 of 5)	3814	NM_008289	15484	Mm.5079	NM_008289	ENSMUSG00000031891	Hsd11b2	11HSD2	hydroxysteroid 11-beta dehydrogenase 2	protein-coding
chr1	56175632	56176032	401	*	4.48851	3.22466	5.15169	-0.683888	0.00137049	0.0792429	Intergenic	Intergenic	156854	NR_126076	69356	Mm.393775	NR_126075	ENSMUSG00000100372	1700003I22Rik	-	RIKEN cDNA 1700003I22 gene	ncRNA
chr7	117525620	117526020	401	*	4.24803	2.63941	4.98968	-0.683725	0.00121538	0.074586	intron (NM_175645, intron 2 of 11)	intron (NM_175645, intron 2 of 11)	144841	NM_175645	233781	Mm.461427	NM_175645	ENSMUSG00000030657	Xylt1	8030490L12	xylosyltransferase 1	protein-coding
chr10	41045846	41046246	401	*	4.32637	2.87142	5.03586	-0.683503	0.00136333	0.0790596	Intergenic	Intergenic	26244	NM_199058	140741	Mm.290693	NM_199058	ENSMUSG00000046922	Gpr6	AI852874|Gm233	G protein-coupled receptor 6	protein-coding
chr8	83199738	83200138	401	*	4.33832	2.87142	5.05046	-0.683338	0.00134434	0.078414	intron (NM_027758, intron 1 of 17)	intron (NM_027758, intron 1 of 17)	34586	NM_027758	71310	Mm.24031	NM_027758	ENSMUSG00000031709	Tbc1d9	4933431N12Rik|AI847101|AW490653|C76116	TBC1 domain family, member 9	protein-coding
chr7	56558776	56559176	401	*	4.88084	3.81313	5.48768	-0.683006	0.00195943	0.0941039	Intergenic	Intergenic	319217	NM_021879	18431	Mm.137052	NM_021879	ENSMUSG00000030450	Oca2	D7H15S12|D7Icr28RN|D7Nic1|p|p<cas>	oculocutaneous albinism II	protein-coding
chr17	37093223	37093623	401	*	4.63636	3.35268	5.30471	-0.682379	0.00173515	0.0879827	exon (NM_182714, exon 1 of 1)	exon (NM_182714, exon 1 of 1)	449	NM_182714	258470	Mm.377519	NM_182714	ENSMUSG00000095377	Olfr91	MOR256-20|bM573K1.3	olfactory receptor 91	protein-coding
chr4	151101661	151102061	401	*	5.74344	4.88202	6.27909	-0.682299	0.00200547	0.0954348	intron (NM_001081557, intron 11 of 23)	(CA)n|Simple_repeat|Simple_repeat	12291	NM_001308446	105704528	Mm.415128	NM_001308446	ENSMUSG00000078491	Gm13090	-	predicted gene 13090	protein-coding
chr17	68595924	68596324	401	*	5.00091	3.93425	5.60743	-0.682045	0.00202737	0.0957339	intron (NM_177278, intron 14 of 20)	RLTR17B_Mm|LTR|ERVK	-241012	NM_001206661	622645	Mm.86422	NM_001206661	ENSMUSG00000095407	Tmem200c	EG622645|Gm6338	transmembrane protein 200C	protein-coding
chr12	92211868	92212268	401	*	4.88983	3.70499	5.53149	-0.681585	0.00189605	0.0927523	Intergenic	RMER1A|Other|Other	-362911	NM_011344	20338	Mm.250605	NM_011344	ENSMUSG00000020964	Sel1l	AW493766|Sel1h|mKIAA4137	sel-1 suppressor of lin-12-like (C. elegans)	protein-coding
chr18	37012289	37012689	401	*	4.98014	3.97478	5.56689	-0.68147	0.00205884	0.0961684	exon (NM_009960, exon 1 of 4)	exon (NM_009960, exon 1 of 4)	1631	NM_009960	12942	Mm.308500	NM_009960	ENSMUSG00000102206	Pcdha11	A830022B16Rik|Cnr7|Crnr7	protocadherin alpha 11	protein-coding
chr8	104594444	104594844	401	*	5.03315	3.94102	5.64756	-0.681452	0.00204265	0.0959344	exon (NM_001024606, exon 2 of 2)	exon (NM_001024606, exon 2 of 2)	3172	NM_001024606	382051	Mm.290750	NM_001024606	ENSMUSG00000048371	Pdp2	4833426J09Rik|Gm1705|mKIAA1348	pyruvate dehyrogenase phosphatase catalytic subunit 2	protein-coding
chr4	44947733	44948133	401	*	3.82119	1.16743	4.70175	-0.681129	0.000487858	1	Intergenic	Intergenic	-33461	NM_080289	76238	Mm.196574	NM_080289	ENSMUSG00000035637	Grhpr	1110059D05Rik|6430629L09Rik|Glxr	glyoxylate reductase/hydroxypyruvate reductase	protein-coding
chr1	52288925	52289325	401	*	4.37721	2.88554	5.09477	-0.681073	0.00144456	0.0813717	Intergenic	Intergenic	-55893	NM_001113383	14660	Mm.398608	NM_001081081	ENSMUSG00000026103	Gls	6330442B14|AI314027|B230365M23Rik	glutaminase	protein-coding
chr9	114513644	114514044	401	*	4.5119	3.17894	5.19271	-0.680935	0.00165158	0.0859339	exon (NM_001042503, exon 4 of 4)	exon (NM_001042503, exon 4 of 4)	-17300	NM_009916	12773	Mm.1337	NM_009916	ENSMUSG00000047898	Ccr4	C-C CKR-4|CHEMR1|Cmkbr4|LESTR|Sdf1r	chemokine (C-C motif) receptor 4	protein-coding
chr14	70532456	70532856	401	*	4.41466	3.07123	5.09806	-0.680924	0.00152017	0.08338	intron (NM_145219, intron 2 of 7)	intron (NM_145219, intron 2 of 7)	1835	NM_145219	213469	Mm.41708	NM_145219	ENSMUSG00000033595	Lgi3	AI841179|AW049851	leucine-rich repeat LGI family, member 3	protein-coding
chr2	65064449	65064849	401	*	5.34718	4.45638	5.89382	-0.680467	0.00212867	0.0979887	Intergenic	RMER1A|Other|Other	-41883	NM_016719	50915	Mm.214554	NM_016719	ENSMUSG00000026888	Grb14	AI505286	growth factor receptor bound protein 14	protein-coding
chr9	56062276	56062676	401	*	4.32859	2.87142	5.03858	-0.679998	0.00140507	0.0803255	Intergenic	RMER1B|Other|Other	20631	NM_011992	26611	Mm.1782	NM_011992	ENSMUSG00000032320	Rcn2	AA408742|Tcbp49	reticulocalbin 2	protein-coding
chr6	84067665	84068065	401	*	4.51	3.00743	5.22991	-0.679995	0.00153863	0.0835153	intron (NM_001310152, intron 8 of 53)	MIR|SINE|MIR	48479	NM_021469	26903	Mm.220982	NM_021469	ENSMUSG00000033788	Dysf	2310004N10Rik|AI604795|D6Pas3	dysferlin	protein-coding
chr5	120445401	120445801	401	*	4.0479	2.30094	4.81519	-0.679516	0.000814453	1	Intergenic	(TGGA)n|Simple_repeat|Simple_repeat	13715	NM_008499	16873	Mm.5151	NM_008499	ENSMUSG00000029595	Lhx5	Lim2	LIM homeobox protein 5	protein-coding
chr8	47348003	47348403	401	*	4.84351	3.70499	5.47184	-0.679431	0.00201137	0.0954348	intron (NM_175162, intron 1 of 4)	intron (NM_175162, intron 1 of 4)	4145	NM_175162	71069	Mm.23973	NM_175162	ENSMUSG00000038143	Stox2	4933409N07Rik|AI449080|AI835114|mKIAA1392	storkhead box 2	protein-coding
chr9	100345131	100345531	401	*	4.87263	3.85716	5.46272	-0.679379	0.00203261	0.0957755	Intergenic	ORR1A2-int|LTR|ERVL-MaLR	141142	NM_001033543	213208	Mm.242896	NM_001033543	ENSMUSG00000044244	Il20rb	AV228068|Fndc6|Gm186|Il20R2	interleukin 20 receptor beta	protein-coding
chr14	24210306	24210706	401	*	4.43886	2.99446	5.146	-0.679051	0.00156277	0.0838903	intron (NM_001163513, intron 1 of 31)	RSINE1|SINE|B4	35414	NM_001163513	71228	Mm.68971	NM_027726	ENSMUSG00000021782	Dlg5	4933429D20Rik|T25557|mKIAA0583	discs large MAGUK scaffold protein 5	protein-coding
chr14	11910451	11910851	401	*	4.6622	3.54425	5.28443	-0.678813	0.00183606	0.0906759	intron (NM_008981, intron 2 of 29)	intron (NM_008981, intron 2 of 29)	-279292	NM_001347593	19270	Mm.431266	NM_008981	ENSMUSG00000021745	Ptprg	5430405N12Rik|AW046354|AW549872|RPTPgamma	protein tyrosine phosphatase, receptor type, G	protein-coding
chr7	60951454	60951854	401	*	5.03054	4.07123	5.60169	-0.678396	0.00216687	0.0989087	Intergenic	L1Md_A|LINE|L1	-501477	NR_146211	52480	Mm.9002	NR_015456	ENSMUSG00000100826	Snhg14	AU018661|C230091D08Rik|D7Ertd715e|Gm42386|Gm42387|Gm42388|Gm42389|Gm42390|Gm42391|Gm45921|Lncat|Pwcr1|U-Ube3a-ATS|Ube3a-ATS|lincRNA-EC50	small nucleolar RNA host gene 14	ncRNA
chr5	35890511	35890911	401	*	5.40476	4.5261	5.9469	-0.676601	0.00224253	0.0996917	Intergenic	IMPB_01|Satellite|Satellite	-2608	NM_027373	70292	Mm.125167	NM_027373	ENSMUSG00000029094	Afap1	2600003E23Rik|9630044L16Rik|AI848729|Afap|mKIAA3018	actin filament associated protein 1	protein-coding
chr7	43537354	43537754	401	*	4.57579	3.40314	5.214	-0.676112	0.0018142	0.0899736	Intergenic	RMER1B|Other|Other	-4383	NM_021293	12489	Mm.140157	NM_021293	ENSMUSG00000004609	Cd33	Siglec-3|gp67	CD33 antigen	protein-coding
chr8	106367376	106367776	401	*	4.56085	3.3322	5.21463	-0.675927	0.00178851	0.0895321	Intergenic	G-rich|Low_complexity|Low_complexity	-29611	NM_021491	58994	Mm.23298	NM_021491	ENSMUSG00000031906	Smpd3	4631433G07Rik|AI427456|AW537966|fro|nSMase2	sphingomyelin phosphodiesterase 3, neutral	protein-coding
chr9	26659589	26659989	401	*	4.52666	3.32186	5.17391	-0.675702	0.00173517	0.0879827	Intergenic	Intergenic	-74019	NM_001310766	76898	Mm.218788	NM_029792	ENSMUSG00000045994	B3gat1	0710007K08Rik|AI846286|GlcAT-P|Glcatp|Hnk1	beta-1,3-glucuronyltransferase 1 (glucuronosyltransferase P)	protein-coding
chrX	72850106	72850506	401	*	4.01671	2.16743	4.80119	-0.675068	0.000971573	1	Intergenic	Lx2A|LINE|L1	25128	NM_020488	57249	Mm.117125	NM_020488	ENSMUSG00000031344	Gabrq	-	gamma-aminobutyric acid (GABA) A receptor, subunit theta	protein-coding
chr9	27256340	27256740	401	*	4.37234	2.88554	5.08885	-0.67506	0.00154029	0.0835153	Intergenic	Intergenic	-42564	NM_001326702	235086	Mm.48719	NM_001033323	ENSMUSG00000034275	Igsf9b	AI414108|AI854107|Gm508|mKIAA1030	immunoglobulin superfamily, member 9B	protein-coding
chr1	194481073	194481473	401	*	4.63101	3.42263	5.27924	-0.674531	0.00195747	0.0940742	Intergenic	RMER17B|LTR|ERVK	-138556	NM_008882	18845	Mm.2251	NM_008882	ENSMUSG00000026640	Plxna2	2810428A13Rik|AA589422|AW457381|OCT|PlexA2|Plxn2|mKIAA0463	plexin A2	protein-coding
chr5	99479564	99479964	401	*	4.62437	3.35268	5.2896	-0.674358	0.00191275	0.0929754	intron (NR_030692, intron 2 of 3)	intron (NR_030692, intron 2 of 3)	-226837	NM_145839	320292	Mm.259074	NM_145839	ENSMUSG00000089809	Rasgef1b	4732452O09Rik|GPIgamma4|Gpig4	RasGEF domain family, member 1B	protein-coding
chr10	44440975	44441375	401	*	4.33953	2.96816	5.0297	-0.673779	0.00154839	0.083551	exon (NM_007548, exon 5 of 7)	exon (NM_007548, exon 5 of 7)	17573	NM_007548	12142	Mm.4800	NM_007548	ENSMUSG00000038151	Prdm1	Blimp-1|Blimp1|PRDI-BF1|ZNFPR1A1|b2b1765Clo	PR domain containing 1, with ZNF domain	protein-coding
chr2	72126671	72127071	401	*	4.31149	2.87142	5.01764	-0.673021	0.00153715	0.0835153	intron (NM_001355478, intron 1 of 26)	intron (NM_001355478, intron 1 of 26)	72254	NM_001204166	56508	Mm.196153	NM_019688	ENSMUSG00000049044	Rapgef4	1300003D15Rik|5730402K07Rik|6330581N18Rik|EPAC 2|Epac-2|Epac2|mKIAA4040	Rap guanine nucleotide exchange factor (GEF) 4	protein-coding
chr16	63010009	63010409	401	*	4.83404	3.64772	5.47612	-0.673003	0.00212565	0.0979887	Intergenic	RMER1C|Other|Other	155902	NM_011173	19128	Mm.127156	NM_011173	ENSMUSG00000022912	Pros1	AW214361	protein S (alpha)	protein-coding
chr5	135312407	135312807	401	*	3.99555	1.79789	4.82905	-0.672892	0.000903043	1	intron (NM_033571, intron 8 of 8)	RMER21B|LTR|ERV1	37306	NM_001277892	94244	Mm.26037	NM_033571	ENSMUSG00000040013	Fkbp6	1700008G22Rik|36kDa|AU017274|D5Ertd724e|FKBP-36|FKBP-6	FK506 binding protein 6	protein-coding
chr6	83404403	83404803	401	*	5.27819	4.34759	5.83926	-0.672848	0.00235991	0.102617	exon (NM_001347313, exon 4 of 12)	exon (NM_001347313, exon 4 of 12)	-3501	NR_105793	102465194		NR_105793	ENSMUSG00000099045	Mir6374	Gm27292|mmu-mir-6374	microRNA 6374	ncRNA
chr8	86234558	86234958	401	*	5.33028	4.48472	5.85986	-0.672705	0.00235487	0.102526	Intergenic	RMER1B|Other|Other	331832	NM_172912	244562	Mm.67485	NM_172912	ENSMUSG00000036872	Abcc12	4930467B22Rik|MRP9	ATP-binding cassette, sub-family C (CFTR/MRP), member 12	protein-coding
chr5	118227641	118228041	401	*	4.17911	2.62265	4.91031	-0.672447	0.00130545	0.0775526	intron (NM_172998, intron 8 of 11)	intron (NM_172998, intron 8 of 11)	17020	NM_172998	269695	Mm.320042	NM_172998	ENSMUSG00000032850	Rnft2	AW049082|B830028P19Rik|Tmem118	ring finger protein, transmembrane 2	protein-coding
chr4	131118384	131118784	401	*	4.56659	3.10782	5.27694	-0.672084	0.00175075	0.0881404	Intergenic	Intergenic	-108110	NR_130167	77835	Mm.348412	NR_130167	ENSMUSG00000086262	A930031H19Rik	A930004I12Rik	RIKEN cDNA A930031H19 gene	ncRNA
chr3	153553169	153553569	401	*	5.16308	4.17894	5.74272	-0.671893	0.00237194	0.102912	intron (NM_011372, intron 1 of 4)	RMER1B|Other|Other	171764	NM_011372	20447	Mm.296453	NM_011372	ENSMUSG00000052544	St6galnac3	Siat7c	ST6 (alpha-N-acetyl-neuraminyl-2,3-beta-galactosyl-1,3)-N-acetylgalactosaminide alpha-2,6-sialyltransferase 3	protein-coding
chr9	10366427	10366827	401	*	4.57905	3.34248	5.23497	-0.671272	0.00194907	0.093929	intron (NM_001170787, intron 3 of 24)	RMER1A|Other|Other	472196	NR_105745	102466147		NR_105745	ENSMUSG00000098408	Mir6237	Gm27411|mmu-mir-6237	microRNA 6237	ncRNA
chr18	37748481	37748881	401	*	4.56754	3.40314	5.20339	-0.671114	0.00193026	0.093474	exon (NM_033593, exon 1 of 4)	exon (NM_033593, exon 1 of 4)	1665	NM_033593	93722	Mm.247203	NM_033593	ENSMUSG00000102222	Pcdhga10	-	protocadherin gamma subfamily A, 10	protein-coding
chr14	33327940	33328340	401	*	4.07382	2.19035	4.86374	-0.669344	0.00112194	1	intron (NM_153800, intron 4 of 10)	intron (NM_153800, intron 4 of 10)	82884	NM_001310452	26419	Mm.21495	NM_016700	ENSMUSG00000021936	Mapk8	AI849689|JNK|JNK1|Prkm8|SAPK1	mitogen-activated protein kinase 8	protein-coding
chr2	58864708	58865108	401	*	4.73108	3.57071	5.36577	-0.668722	0.00221087	0.0994791	intron (NM_001001178, intron 12 of 14)	RMER1B|Other|Other	109724	NM_029692	76654	Mm.200370	NM_029692	ENSMUSG00000026839	Upp2	1700124F02Rik|AI266885|UDRPASE2|UP2|UPASE2	uridine phosphorylase 2	protein-coding
chr2	164635633	164636033	401	*	5.04254	4.07739	5.61569	-0.668111	0.00247517	0.104754	intron (NM_001012723, intron 3 of 3)	intron (NM_001012723, intron 3 of 3)	2969	NM_001012723	277345	Mm.247244	NM_001012723	ENSMUSG00000070530	Wfdc16	BC043944|WAP16	WAP four-disulfide core domain 16	protein-coding
chr9	35375332	35375732	401	*	4.59686	3.41292	5.23827	-0.66806	0.00206072	0.0961917	Intergenic	RMER1A|Other|Other	-76544	NM_021339	57810	Mm.80509	NM_021339	ENSMUSG00000038119	Cdon	CDO|Cd0|Orcam	cell adhesion molecule-related/down-regulated by oncogenes	protein-coding
chr12	46700152	46700552	401	*	4.30639	2.87142	5.01139	-0.667849	0.00162557	0.0852149	exon (NM_021361, exon 5 of 5)	exon (NM_021361, exon 5 of 5)	118415	NM_001364635	664883	Mm.247195	NM_021361	ENSMUSG00000021047	Nova1	9430099M15Rik|G630039L02|Nova-1	neuro-oncological ventral antigen 1	protein-coding
chr16	11377437	11377837	401	*	4.54834	3.19035	5.23528	-0.667814	0.00194167	0.0938456	intron (NM_028964, intron 4 of 20)	RMER1A|Other|Other	-28011	NM_001290148	74478	Mm.325831	NM_028964	ENSMUSG00000071669	Snx29	4933437K13Rik|Gm11170|Gm1737|Gm930|Rundc2a	sorting nexin 29	protein-coding
chr6	32246307	32246707	401	*	4.4406	2.89952	5.16863	-0.667781	0.00167345	0.0866844	intron (NM_175750, intron 5 of 31)	intron (NM_175750, intron 5 of 31)	196219	NM_029587	76382	Mm.23510	NM_029587	ENSMUSG00000029766	1700012A03Rik	AI429084	RIKEN cDNA 1700012A03 gene	protein-coding
chr8	70496785	70497185	401	*	5.01588	3.89254	5.63972	-0.667753	0.00238349	0.10309	intron (NM_018827, intron 1 of 8)	intron (NM_018827, intron 1 of 8)	3854	NM_018827	12931	Mm.335584	NM_018827	ENSMUSG00000007888	Crlf1	CLF-1|CRLM-3|CRLM3|NR6|NR6.1	cytokine receptor-like factor 1	protein-coding
chr7	127136676	127137076	401	*	3.87602	1.7369	4.7022	-0.667327	0.000730562	1	exon (NM_009259, exon 2 of 2)	exon (NM_009259, exon 2 of 2)	947	NR_110337	20737	Mm.283714	NM_009259	ENSMUSG00000051457	Spn	A630014B01Rik|Cd43|Galgp|Ly-48|Ly48	sialophorin	protein-coding
chr19	3313266	3313666	401	*	4.0991	2.48008	4.84278	-0.667325	0.0012384	1	Intergenic	RMER1B|Other|Other	-9835	NM_013495	12894	Mm.18522	NM_013495	ENSMUSG00000024900	Cpt1a	C730027G07|CPTI|Cpt1	carnitine palmitoyltransferase 1a, liver	protein-coding
chr9	64598408	64598808	401	*	4.08022	2.34248	4.84589	-0.667144	0.00119492	1	intron (NM_001134399, intron 5 of 24)	intron (NM_001134399, intron 5 of 24)	139148	NM_017382	53869	Mm.1387	NM_017382	ENSMUSG00000004771	Rab11a	-	RAB11A, member RAS oncogene family	protein-coding
chr17	14476730	14477130	401	*	5.70228	4.82783	6.24284	-0.666285	0.00253061	0.105668	Intergenic	Intergenic	-77988	NR_027986	74917	Mm.32228	NM_183107	ENSMUSG00000117328	4930474M22Rik	-	RIKEN cDNA 4930474M22 gene	ncRNA
chr2	97447949	97448349	401	*	5.05491	4.07739	5.6323	-0.666114	0.00252642	0.105664	intron (NM_001289742, intron 6 of 7)	RMER1A|Other|Other	-19508	NM_001289744	241568	Mm.241682	NM_178725	ENSMUSG00000050587	Lrrc4c	6430556C10Rik|NGL-1	leucine rich repeat containing 4C	protein-coding
chr3	159891357	159891757	401	*	4.60997	3.35268	5.27142	-0.666093	0.00211392	0.0978255	intron (NM_001356349, intron 3 of 12)	intron (NM_001356349, intron 3 of 12)	51907	NM_001356350	68151	Mm.6766	NM_026582	ENSMUSG00000028173	Wls	5031439A09Rik|AI173978|AI987742|EVI|Gpr177	wntless WNT ligand secretion mediator	protein-coding
chr4	106684733	106685133	401	*	4.56469	3.34248	5.21671	-0.665984	0.00209558	0.0972765	intron (NM_001126487, intron 21 of 23)	L2c|LINE|L2	-5989	NM_028209	72354	Mm.25806	NM_028209	ENSMUSG00000025413	Ttc4	2810002P21Rik|AF007005|L62	tetratricopeptide repeat domain 4	protein-coding
chr8	128743591	128743991	401	*	4.56152	3.26842	5.23229	-0.665885	0.00202455	0.095718	Intergenic	(TG)n|Simple_repeat|Simple_repeat	58137	NM_010578	16412	Mm.263396	NM_010578	ENSMUSG00000025809	Itgb1	4633401G24Rik|AA409975|AA960159|CD29|Fnrb|Gm9863|gpIIa	integrin beta 1 (fibronectin receptor beta)	protein-coding
chr7	101577397	101577797	401	*	6.0614	5.36811	6.5277	-0.665037	0.00224578	0.0996917	3' UTR (NM_019915, exon 3 of 3)	3' UTR (NM_019915, exon 3 of 3)	3564	NM_019915	11872	Mm.57008	NM_019915	ENSMUSG00000030651	Art2b	ART2.2|ARTC2|Art|Ly92b|Rt-6|Rt6|Rt6-2	ADP-ribosyltransferase 2b	protein-coding
chr8	106757499	106757899	401	*	4.09615	2.48008	4.83926	-0.664904	0.00126993	1	intron (NM_173037, intron 14 of 17)	intron (NM_173037, intron 14 of 17)	74631	NM_173037	272538	Mm.87151	NM_173037	ENSMUSG00000041949	Tango6	AW413431|E330010G16|Tmco7	transport and golgi organization 6	protein-coding
chr5	30582746	30583146	401	*	4.42718	2.99446	5.13167	-0.664883	0.00182189	0.0902269	intron (NR_040427, intron 1 of 3)	intron (NR_040427, intron 1 of 3)	-5224	NM_010608	16527	Mm.439936	NM_010608	ENSMUSG00000049265	Kcnk3	TASK|Task-1|cTBAK-1	potassium channel, subfamily K, member 3	protein-coding
chr4	71452771	71453171	401	*	4.67326	3.49857	5.31206	-0.66476	0.00226561	0.100137	Intergenic	RMER1A|Other|Other	747922	NM_011599	21885	Mm.278444	NM_011599	ENSMUSG00000008305	Tle1	C230057C06Rik|Estm14|Grg-1|Grg1|Tle4l	transducin-like enhancer of split 1	protein-coding
chr5	22268793	22269193	401	*	4.30384	2.87142	5.00826	-0.664605	0.00168262	0.0868229	intron (NM_011261, intron 2 of 63)	intron (NM_011261, intron 2 of 63)	75712	NM_011261	19699	Mm.425236	NM_011261	ENSMUSG00000042453	Reln	reeler|rl	reelin	protein-coding
chr15	40485783	40486183	401	*	5.07592	4.12609	5.64376	-0.663753	0.00263141	0.1081	Intergenic	RMER1A|Other|Other	41294	NR_046185	432945	Mm.321981	NR_046185	ENSMUSG00000056332	Gm16294	EG432945	predicted gene 16294	ncRNA
chr3	149996484	149996884	401	*	4.2635	2.85716	4.96193	-0.663706	0.00160876	0.0847791	Intergenic	RMER1A|Other|Other	721947	NR_040591	381482	Mm.393866	NR_040591		Gm1653	-	predicted gene 1653	ncRNA
chr18	37676243	37676643	401	*	4.40359	3.14413	5.06562	-0.663372	0.0017602	0.0884888	exon (NM_033586, exon 1 of 4)	exon (NM_033586, exon 1 of 4)	2108	NM_033586	93711	Mm.247203	NM_033586	ENSMUSG00000104346	Pcdhga3	-	protocadherin gamma subfamily A, 3	protein-coding
chr8	128634299	128634699	401	*	5.64915	4.79435	6.18227	-0.662871	0.00263573	0.108141	Intergenic	Intergenic	-51155	NM_010578	16412	Mm.263396	NM_010578	ENSMUSG00000025809	Itgb1	4633401G24Rik|AA409975|AA960159|CD29|Fnrb|Gm9863|gpIIa	integrin beta 1 (fibronectin receptor beta)	protein-coding
chr5	24924884	24925284	401	*	4.80637	3.79828	5.39402	-0.662319	0.00246303	0.104583	intron (NM_145401, intron 4 of 15)	(TG)n|Simple_repeat|Simple_repeat	-16575	NM_001170555	108099	Mm.33649	NM_145401	ENSMUSG00000028944	Prkag2	2410051C13Rik|AAKG|AAKG2|AI854673|H91620p|WPWS	protein kinase, AMP-activated, gamma 2 non-catalytic subunit	protein-coding
chr9	112523354	112523754	401	*	4.16262	2.62265	4.89042	-0.66221	0.00146523	0.082092	Intergenic	RMER1A|Other|Other	266980	NR_033433	620760	Mm.259863	NR_015468	ENSMUSG00000087038	2900079G21Rik	C130083B14|Gm6179	RIKEN cDNA 2900079G21 gene	ncRNA
chr9	78229217	78229617	401	*	4.3511	2.88554	5.06295	-0.661923	0.00180474	0.089735	Intergenic	Intergenic	-1252	NM_008181	14857	Mm.467426	NM_008181	ENSMUSG00000074183	Gsta1	Gst2-1	glutathione S-transferase, alpha 1 (Ya)	protein-coding
chr8	70932136	70932536	401	*	5.0957	4.08964	5.68268	-0.661542	0.00268759	0.108955	3' UTR (NM_001357655, exon 1 of 1)	3' UTR (NM_001357655, exon 1 of 1)	1021	NM_001357655	665828	Mm.482151	NM_001357655	ENSMUSG00000074252	Gm10654	EG665828	predicted gene 10654	protein-coding
chr15	99567875	99568275	401	*	4.1598	2.62265	4.88701	-0.661423	0.00148001	0.0822101	Intergenic	Intergenic	-10981	NM_009699	11827	Mm.20206	NM_009699	ENSMUSG00000023013	Aqp2	AQP-CD|WCH-CD|cph|jpk	aquaporin 2	protein-coding
chr7	54784006	54784406	401	*	4.80665	3.63941	5.44331	-0.660497	0.00242206	0.103826	Intergenic	RMER1A|Other|Other	-51039	NM_178705	233271	Mm.387344	NM_178705	ENSMUSG00000063297	Luzp2	9330154K17Rik|D130073E01	leucine zipper protein 2	protein-coding
chr7	63513792	63514192	401	*	4.53546	3.3322	5.18227	-0.660242	0.00216553	0.0989087	intron (NM_130880, intron 1 of 13)	intron (NM_130880, intron 1 of 13)	69220	NM_130880	170711	Mm.156872	NM_130880	ENSMUSG00000033510	Otud7a	AJ430384|Otud7	OTU domain containing 7A	protein-coding
chr12	76525990	76526390	401	*	5.98869	5.24108	6.47865	-0.659556	0.00248102	0.104831	Intergenic	Intergenic	7022	NR_039597	100628604		NR_039597	ENSMUSG00000092738	Mir5135	mir-5135|mmu-mir-5135|mu-mir-5135	microRNA 5135	ncRNA
chr8	79256449	79256849	401	*	4.67078	3.43228	5.32722	-0.65886	0.00234746	0.102488	Intergenic	RMER1B|Other|Other	-8066	NM_026315	67687	Mm.178707	NM_026315	ENSMUSG00000031682	1700011L22Rik	-	RIKEN cDNA 1700011L22 gene	protein-coding
chr11	116947520	116947920	401	*	4.7332	3.57071	5.3685	-0.658151	0.0024824	0.104831	intron (NM_172948, intron 7 of 16)	G-rich|Low_complexity|Low_complexity	28857	NM_172948	268510	Mm.35141	NM_172948	ENSMUSG00000043857	Mgat5b	C330018B01|GnT-IX|mGnTVB	mannoside acetylglucosaminyltransferase 5, isoenzyme B	protein-coding
chr7	113668193	113668593	401	*	4.86097	3.8643	5.44482	-0.658075	0.00269697	0.108995	Intergenic	RMER1A|Other|Other	-97605	NM_145584	233744	Mm.334160	NM_145584	ENSMUSG00000038156	Spon1	AI666765|AW455831|BC020531|D330035F22Rik|FSP	spondin 1, (f-spondin) extracellular matrix protein	protein-coding
chr10	87695479	87695879	401	*	4.48137	3.17894	5.15453	-0.657918	0.00216988	0.0989087	Intergenic	Intergenic	-162586	NM_001314010	16000	Mm.268521	NM_010512	ENSMUSG00000020053	Igf1	C730016P09Rik|Igf-1|Igf-I	insulin-like growth factor 1	protein-coding
chr18	63987224	63987624	401	*	4.48137	3.17894	5.15453	-0.657918	0.00216988	0.0989087	3' UTR (NM_001360837, exon 27 of 27)	3' UTR (NM_001360837, exon 27 of 27)	-266935	NM_009182	20451	Mm.252110	NM_009182	ENSMUSG00000056812	St8sia3	AI847333|ST8SiaIII|Siat8c	ST8 alpha-N-acetyl-neuraminide alpha-2,8-sialyltransferase 3	protein-coding
chr5	34503201	34503601	401	*	4.28902	2.87142	4.99005	-0.657681	0.00183775	0.0906906	intron (NM_139064, intron 2 of 5)	intron (NM_139064, intron 2 of 5)	10578	NM_139064	231130	Mm.28615	NM_139064	ENSMUSG00000059866	Tnip2	1810020H16Rik|ABIN-2|AI428870	TNFAIP3 interacting protein 2	protein-coding
chr2	6163144	6163544	401	*	4.59083	3.41292	5.23054	-0.656858	0.00233885	0.10221	Intergenic	Intergenic	-29907	NR_040333	320132	Mm.445891	NR_040333	ENSMUSG00000087125	A230108P19Rik	-	RIKEN cDNA A230108P19 gene	ncRNA
chr10	68018988	68019388	401	*	4.35448	2.98137	5.04507	-0.656408	0.00199107	0.0951653	intron (NM_001359318, intron 7 of 11)	RMER19B|LTR|ERVK	39618	NM_001359318	170799	Mm.209844	NM_133244	ENSMUSG00000037846	Rtkn2	B130039D23Rik|Mbf|Plekhk1	rhotekin 2	protein-coding
chr8	40163481	40163881	401	*	5.10708	4.17319	5.66932	-0.656359	0.00290186	0.112124	Intergenic	RMER17B2|LTR|ERVK	123272	NM_030610	80857	Mm.425526	NM_030610	ENSMUSG00000031603	Fgf20	-	fibroblast growth factor 20	protein-coding
chrX	11432055	11432455	401	*	3.86012	1.49857	4.71245	-0.656285	0.000759795	1	Intergenic	Intergenic	104433	NM_001114529	236663	Mm.473680	NM_001114529	ENSMUSG00000069038	H2al1j	EG236663|Gm4906	H2A histone family member L1J	protein-coding
chr11	99851232	99851632	401	*	4.60038	3.20168	5.29702	-0.656008	0.00219981	0.0993366	exon (NM_001013823, exon 1 of 1)	exon (NM_001013823, exon 1 of 1)	173	NM_001013823	435285	Mm.351895	NM_001013823	ENSMUSG00000046474	Krtap4-16	-	keratin associated protein 4-16	protein-coding
chr7	29865374	29865774	401	*	3.97038	1.79789	4.80077	-0.655838	0.00106988	1	intron (NM_172740, intron 2 of 3)	C-rich|Low_complexity|Low_complexity	5562	NM_001364619	233058	Mm.297657	NM_172740	ENSMUSG00000058402	Zfp420	B230119D13|B230312I18Rik|mszf59-1|mszf70	zinc finger protein 420	protein-coding
chr17	31907339	31907739	401	*	4.60476	3.42263	5.24566	-0.654728	0.00248433	0.104831	Intergenic	Intergenic	-51735	NM_010831	17691	Mm.290941	NM_010831	ENSMUSG00000024042	Sik1	Hrt-20|Msk|Sik|Sik-1|Snf1lk	salt inducible kinase 1	protein-coding
chr18	71671647	71672047	401	*	4.1327	2.3628	4.90397	-0.654621	0.00145979	0.0819937	intron (NM_007831, intron 7 of 28)	Lx2|LINE|L1	679222	NM_007831	13176	Mm.167882	NM_007831	ENSMUSG00000060534	Dcc	C030036D22Rik|Igdcc1	deleted in colorectal carcinoma	protein-coding
chr8	83668150	83668550	401	*	6.4244	5.6602	6.92134	-0.65421	0.00271445	0.109407	exon (NM_013641, exon 2 of 3)	exon (NM_013641, exon 2 of 3)	1706	NM_013641	19216	Mm.213000	NM_013641	ENSMUSG00000019464	Ptger1	EP1|Ptgerep1	prostaglandin E receptor 1 (subtype EP1)	protein-coding
chr2	74744052	74744452	401	*	5.26591	4.38311	5.80959	-0.654059	0.00300788	0.113854	exon (NM_010468, exon 2 of 3)	exon (NM_010468, exon 2 of 3)	-8432	NR_110447	102634401	Mm.235021	NR_110447	ENSMUSG00000085015	Gm14424	-	predicted gene 14424	ncRNA
chr11	107322295	107322695	401	*	4.5293	3.19035	5.21159	-0.653893	0.00229163	0.100904	intron (NM_001359616, intron 2 of 8)	intron (NM_001359616, intron 2 of 8)	-133114	NM_001161329	68979	Mm.294617	NM_133702	ENSMUSG00000018433	Nol11	1500002M01Rik|AU015220|AU019874	nucleolar protein 11	protein-coding
chr8	95260128	95260528	401	*	4.24795	2.85716	4.94274	-0.653881	0.00180286	0.0897293	intron (NM_001195413, intron 22 of 32)	intron (NM_001195413, intron 22 of 32)	46257	NM_145601	333329	Mm.484049	NM_145601	ENSMUSG00000031789	Cngb1	Cngb1b|Garp2|Gm1959	cyclic nucleotide gated channel beta 1	protein-coding
chr1	4631571	4631971	401	*	4.74528	3.68898	5.34853	-0.65313	0.00273232	0.109684	Intergenic	L1_Mus2|LINE|L1	-134417	NM_001289465	20671	Mm.279103	NM_011441	ENSMUSG00000025902	Sox17	-	SRY (sex determining region Y)-box 17	protein-coding
chr4	149707389	149707789	401	*	4.52711	3.19035	5.20886	-0.652787	0.00232262	0.101883	Intergenic	ORR1B1-int|LTR|ERVL-MaLR	-5960	NM_001029837	18707	Mm.229108	NM_008840	ENSMUSG00000039936	Pik3cd	2410099E07Rik|2610208K16Rik|AW545373|p110delta	phosphatidylinositol-4,5-bisphosphate 3-kinase catalytic subunit delta	protein-coding
chr12	3973409	3973809	401	*	5.9247	5.13498	6.43215	-0.652736	0.00288214	0.111702	exon (NM_001082483, exon 17 of 23)	exon (NM_001082483, exon 17 of 23)	18664	NM_001278583	18976	Mm.277996	NM_008895	ENSMUSG00000020660	Pomc	ACTH|BE|Beta-LPH|Clip|Gamma-LPH|Npp|Pomc-1|Pomc1|alpha-MSH|alphaMSH|beta-MSH|gamma-MSH	pro-opiomelanocortin-alpha	protein-coding
chr15	76519112	76519512	401	*	4.34395	2.88554	5.05421	-0.652617	0.00199823	0.0953774	exon (NM_130893, exon 2 of 2)	exon (NM_130893, exon 2 of 2)	2817	NM_130893	170729	Mm.218747	NM_130893	ENSMUSG00000048385	Scrt1	-	scratch family zinc finger 1	protein-coding
chr6	126773846	126774246	401	*	4.1906	2.7369	4.89981	-0.652422	0.00164039	0.0855944	Intergenic	Intergenic	-33372	NM_013568	16494	Mm.62535	NM_013568	ENSMUSG00000038077	Kcna6	Kv1.6|MK1.6	potassium voltage-gated channel, shaker-related, subfamily, member 6	protein-coding
chr10	59195842	59196242	401	*	4.33618	2.88554	5.04471	-0.652342	0.00201309	0.0954348	intron (NM_001024910, intron 1 of 9)	intron (NM_001024910, intron 1 of 9)	25805	NM_001024911	103080	Mm.346842	NM_001024910	ENSMUSG00000019917	2024-09-10	4921515A04Rik|9430099J10Rik|AA408298|AI874685	septin 10	protein-coding
chr7	120413532	120413932	401	*	4.51353	3.3322	5.1542	-0.652318	0.00239846	0.103393	intron (NM_001278943, intron 1 of 26)	Lx2A1|LINE|L1	4085	NM_001278943	233810		NM_001278943	ENSMUSG00000051900	Abca16	AY243472	ATP-binding cassette, sub-family A (ABC1), member 16	protein-coding
chrX	6082284	6082684	401	*	4.7339	3.63105	5.35158	-0.65229	0.00272196	0.109565	exon (NM_001166433, exon 1 of 1)	exon (NM_001166433, exon 1 of 1)	936	NM_001166433	102991	Mm.199793	NM_001033211	ENSMUSG00000073294	AU022751	AU023811	expressed sequence AU022751	protein-coding
chr17	57711797	57712197	401	*	4.33397	2.88554	5.04201	-0.651923	0.00203174	0.0957755	Intergenic	L1_Mur1|LINE|L1	-57214	NR_160889	620292	Mm.391030	NM_001081653	ENSMUSG00000038048	Cntnap5c	Caspr5-3|EG620292|Gm325	contactin associated protein-like 5C	protein-coding
chr12	85714067	85714467	401	*	5.15347	4.2576	5.70198	-0.651733	0.00309261	0.115428	Intergenic	RMER1A|Other|Other	27547	NM_016767	53314	Mm.6672	NM_016767	ENSMUSG00000034266	Batf	B-ATF|SFA-2	basic leucine zipper transcription factor, ATF-like	protein-coding
chr7	113041355	113041755	401	*	4.64985	3.3628	5.31907	-0.651633	0.00248689	0.104872	Intergenic	RMER1B|Other|Other	87593	NM_175279	78748	Mm.349943	NM_175279	ENSMUSG00000098132	Rassf10	4632411J06Rik	Ras association (RalGDS/AF-6) domain family (N-terminal) member 10	protein-coding
chr6	128183111	128183511	401	*	4.19723	2.51682	4.95255	-0.651547	0.00166741	0.0864999	non-coding (NR_077223, exon 1 of 3)	non-coding (NR_077223, exon 1 of 3)	492	NR_077223	330427	Mm.426356	NR_077223	ENSMUSG00000107879	9330102E08Rik	-	RIKEN cDNA 9330102E08 gene	ncRNA
chr4	126817245	126817645	401	*	4.4712	3.09573	5.16235	-0.651472	0.00223795	0.0996917	intron (NM_001035526, intron 5 of 23)	RMER1B|Other|Other	63675	NM_001035526	100317	Mm.206206	NM_133886	ENSMUSG00000028830	AU040320	A730047D20Rik|AAVR|Kiaa0319l	expressed sequence AU040320	protein-coding
chr10	78434962	78435362	401	*	3.95901	1.99446	4.76123	-0.651377	0.0011955	1	TTS (NR_105837)	TTS (NR_105837)	363	NR_105837	102465221		NR_105837	ENSMUSG00000098932	Mir6410	Gm27916|mmu-mir-6410	microRNA 6410	ncRNA
chr8	82204839	82205239	401	*	5.03855	4.03335	5.62523	-0.651078	0.0029938	0.113705	Intergenic	RMER1B|Other|Other	197547	NM_008357	16168	Mm.4392	NM_008357	ENSMUSG00000031712	Il15	AI503618|IL-15	interleukin 15	protein-coding
chr10	128250860	128251260	401	*	4.46462	3.09573	5.1542	-0.650888	0.00227137	0.100138	intron (NM_001164081, intron 26 of 28)	intron (NM_001164081, intron 26 of 28)	-3071	NM_133996	28194	Mm.439846	NM_133996	ENSMUSG00000051716	Apon	AI195275|D10Ucla2	apolipoprotein N	protein-coding
chr1	88482117	88482517	401	*	4.77676	3.697	5.38736	-0.650723	0.00284432	0.111077	Intergenic	Intergenic	27749	NM_008132	14659	Mm.5187	NM_008132	ENSMUSG00000062310	Glrp1	GRP-1	glutamine repeat protein 1	protein-coding
chr13	34512664	34513064	401	*	4.34891	2.88554	5.06028	-0.65053	0.0020298	0.0957719	Intergenic	Intergenic	139817	NM_025831	66895	Mm.28943	NM_025831	ENSMUSG00000021411	Pxdc1	1300014I06Rik	PX domain containing 1	protein-coding
chr12	43834664	43835064	401	*	4.8311	3.81313	5.422	-0.650099	0.00296121	0.113491	Intergenic	RMER1A|Other|Other	375204	NM_013760	27362	Mm.27432	NM_013760	ENSMUSG00000014905	Dnajb9	AA408011|AA673251|AA673481|AW556981|ERdj4|Mdg1|mDj7	DnaJ heat shock protein family (Hsp40) member B9	protein-coding
chr9	115071174	115071574	401	*	3.88258	1.76771	4.70563	-0.65007	0.00102601	1	intron (NM_148958, intron 3 of 11)	RLTR17B_Mm|LTR|ERVK	92889	NM_148958	74486	Mm.458474	NM_148958	ENSMUSG00000040875	Osbpl10	4933433D06Rik|C820004B04Rik|OPR-10|ORP-10	oxysterol binding protein-like 10	protein-coding
chr5	121364628	121365028	401	*	3.91306	1.76771	4.74004	-0.649901	0.0010029	1	intron (NM_181421, intron 74 of 75)	intron (NM_181421, intron 74 of 75)	20581	NM_001359947	231712	Mm.20488	NM_172275	ENSMUSG00000042726	Trafd1	1110008K06Rik|Fln29	TRAF type zinc finger domain containing 1	protein-coding
chr2	35484680	35485080	401	*	4.27896	2.87142	4.97766	-0.649822	0.00201163	0.0954348	Intergenic	RMER1B|Other|Other	-23431	NM_001145821	14594	Mm.281124	NM_010283	ENSMUSG00000035778	Ggta1	AW108479|GALT|Gal|Ggta|Ggta-1|alpha Gal|alpha3GalT	glycoprotein galactosyltransferase alpha 1, 3	protein-coding
chr17	31705260	31705660	401	*	4.2623	2.76771	4.98049	-0.649698	0.00194642	0.0939247	Intergenic	Intergenic	27529	NM_001278570	12954	Mm.1228	NM_013501	ENSMUSG00000024041	Cryaa	Acry-1|Crya-1|Crya1|DAcry-1|lop18	crystallin, alpha A	protein-coding
chr2	153136421	153136821	401	*	4.24553	2.84276	4.94312	-0.649177	0.00169543	0.0869788	intron (NM_001172117, intron 8 of 12)	intron (NM_001172117, intron 8 of 12)	-24680	NM_133847	99237	Mm.330674	NM_133847	ENSMUSG00000068040	Tm9sf4	AA986553|AU045326|B930079E06|mKIAA0255	transmembrane 9 superfamily protein member 4	protein-coding
chr7	55979644	55980044	401	*	4.3556	3.05882	5.02732	-0.649073	0.0020545	0.0960937	non-coding (NR_015495, exon 6 of 6)	non-coding (NR_015495, exon 6 of 6)	17313	NR_015495	320845	Mm.274484	NM_001033396		A230056P14Rik	-	RIKEN cDNA A230056P14 gene	ncRNA
chr8	23470387	23470787	401	*	3.96392	1.79789	4.79351	-0.649003	0.00114101	1	Intergenic	Intergenic	59085	NM_013834	20377	Mm.281691	NM_013834	ENSMUSG00000031548	Sfrp1	2210415K03Rik|AW011917|AW107218|AW742929|sFRP-1	secreted frizzled-related protein 1	protein-coding
chr17	31866839	31867239	401	*	5.37325	4.5306	5.9017	-0.648843	0.00320333	0.117561	Intergenic	Intergenic	-11235	NM_010831	17691	Mm.290941	NM_010831	ENSMUSG00000024042	Sik1	Hrt-20|Msk|Sik|Sik-1|Snf1lk	salt inducible kinase 1	protein-coding
chr15	85131387	85131787	401	*	5.09696	4.17319	5.65559	-0.648506	0.00320631	0.117561	promoter-TSS (NM_026357)	promoter-TSS (NM_026357)	370	NM_080470	140557	Mm.182737	NM_080470	ENSMUSG00000022432	Smc1b	SMC-1B|SMC1beta|Smc1l2	structural maintenance of chromosomes 1B	protein-coding
chr2	174519917	174520317	401	*	4.95396	3.93425	5.54543	-0.648355	0.00310066	0.115576	Intergenic	(CACAC)n|Simple_repeat|Simple_repeat	-47176	NM_025531	66390	Mm.182294	NM_025531	ENSMUSG00000016257	Prelid3b	2310042G06Rik|AA407013|Slmo2	PRELI domain containing 3B	protein-coding
chr4	86020625	86021025	401	*	4.34209	2.98137	5.0297	-0.648352	0.00218416	0.0991243	Intergenic	Intergenic	-33090	NM_029967	77739	Mm.331690	NM_029967	ENSMUSG00000066113	Adamtsl1	5930437A14Rik|6720426B09Rik|ADAMTSL-1	ADAMTS-like 1	protein-coding
chr4	44500895	44501295	401	*	4.58717	3.48008	5.20613	-0.648329	0.00265368	0.108188	Intergenic	RMER1B|Other|Other	106473	NR_039580	100628590		NR_039580	ENSMUSG00000092761	Mir5120	mmu-mir-5120|mu-mir-5120	microRNA 5120	ncRNA
chr12	109500034	109500434	401	*	4.03195	2.19035	4.81519	-0.648307	0.00141822	1	Intergenic	Intergenic	-40762	NR_027652	17263	Mm.289645	NM_144513	ENSMUSG00000021268	Meg3	2900016C05Rik|3110050O07Rik|6330408G06Rik|AI425946|AW108224|D12Bwg1266e|Gtl2|R74756|R75394	maternally expressed 3	ncRNA
chr7	98986155	98986555	401	*	4.73438	3.68898	5.33417	-0.647587	0.00293852	0.112894	intron (NM_178635, intron 11 of 14)	RMER1A|Other|Other	147510	NM_001285795	22411	Mm.22182	NM_009519	ENSMUSG00000015957	Wnt11	-	wingless-type MMTV integration site family, member 11	protein-coding
chr6	84555325	84555725	401	*	4.87179	3.91373	5.4425	-0.647262	0.00309006	0.115407	Intergenic	Intergenic	38285	NM_175475	232174	Mm.255246	NM_175475	ENSMUSG00000063415	Cyp26b1	CP26|P450RAI-2	cytochrome P450, family 26, subfamily b, polypeptide 1	protein-coding
chr1	72521925	72522325	401	*	3.95288	1.99446	4.7542	-0.647238	0.00125082	1	intron (NM_001045533, intron 1 of 3)	(CGTG)n|Simple_repeat|Simple_repeat	15034	NM_001045533	381270	Mm.337023	NM_001045533	ENSMUSG00000039372	2024-03-04	BC056494|mKIAA1399	membrane-associated ring finger (C3HC4) 4	protein-coding
chr4	62859308	62859708	401	*	4.58543	3.35268	5.24032	-0.647213	0.00264754	0.108188	Intergenic	RMER1A|Other|Other	-106059	NM_028326	72701	Mm.26479	NM_028326	ENSMUSG00000028358	Zfp618	2810031P15Rik|2810040O04Rik|AI415580|AI505139|D430033D05Rik|Nedd10|Znf618|bM257P7.1	zinc finger protein 618	protein-coding
chr2	117719884	117720284	401	*	5.43404	4.6012	5.95868	-0.645969	0.00330939	0.120132	Intergenic	RMER1A|Other|Other	92718	NR_126427	100504728	Mm.413174	NR_126427		Gm13985	-	predicted gene 13985	ncRNA
chr18	37509916	37510316	401	*	4.52379	3.26842	5.18473	-0.645631	0.00261716	0.107895	intron (NM_001301259, intron 1 of 3)	RMER1B|Other|Other	-3536	NM_053146	93892	Mm.348053	NM_053146	ENSMUSG00000044022	Pcdhb21	Pcdhb18|PcdhbU	protocadherin beta 21	protein-coding
chr13	35756987	35757387	401	*	4.25469	2.76771	4.97124	-0.645552	0.00204834	0.0959344	intron (NM_001123386, intron 1 of 6)	intron (NM_001123386, intron 1 of 6)	15785	NM_001123386	12593	Mm.29002	NM_009881	ENSMUSG00000059288	Cdyl	AI325931	chromodomain protein, Y chromosome-like	protein-coding
chr9	64477777	64478177	401	*	4.53527	3.34248	5.17917	-0.645216	0.0026956	0.108995	intron (NM_172522, intron 1 of 22)	intron (NM_172522, intron 1 of 22)	92351	NM_001134399	214058	Mm.127721	NM_172522	ENSMUSG00000036466	Megf11	2410080H04Rik|D130061K05	multiple EGF-like-domains 11	protein-coding
chr8	71267263	71267663	401	*	4.51638	3.19035	5.19547	-0.645186	0.0025428	0.10585	intron (NM_001363405, intron 1 of 9)	intron (NM_001363405, intron 1 of 9)	5127	NM_001363406	76478	Mm.27355	NM_029621	ENSMUSG00000035439	Haus8	2410004L22Rik|Hice1	4HAUS augmin-like complex, subunit 8	protein-coding
chr18	37505826	37506226	401	*	4.36522	3.07123	5.03622	-0.644552	0.00232573	0.101956	exon (NM_053145, exon 1 of 1)	exon (NM_053145, exon 1 of 1)	1762	NM_053145	93891	Mm.172449	NM_053145	ENSMUSG00000046191	Pcdhb20	Pcdhb14|PcdhbT	protocadherin beta 20	protein-coding
chr15	77871575	77871975	401	*	3.87572	1.76771	4.69787	-0.644324	0.00108356	1	Intergenic	Intergenic	-29600	NM_022410	17886	Mm.29677	NM_022410	ENSMUSG00000022443	Myh9	Fltn|Myhn-1|Myhn1|NMHCIIA|NMMHC-A|NMMHC-IIA|TU72.6	myosin, heavy polypeptide 9, non-muscle	protein-coding
chr7	118506559	118506959	401	*	4.71288	3.63105	5.32412	-0.644123	0.00302533	0.113965	Intergenic	RMER1A|Other|Other	-14784	NM_001033380	319622	Mm.323386	NM_001033380	ENSMUSG00000095115	Itpripl2	C130081G24|E030018N11Rik	inositol 1,4,5-triphosphate receptor interacting protein-like 2	protein-coding
chr11	102969173	102969573	401	*	4.84413	3.70499	5.47264	-0.644048	0.00298948	0.113705	Intergenic	ID_B1|SINE|B4	-5219	NR_037963	69739	Mm.276539	NR_037963	ENSMUSG00000085338	2410004I01Rik	-	RIKEN cDNA 2410004I01 gene	ncRNA
chr7	144301796	144302196	401	*	5.44132	4.63105	5.95706	-0.643974	0.00338367	0.120893	intron (NM_001081370, intron 2 of 10)	intron (NM_001081370, intron 2 of 10)	17602	NM_001081370	210274	Mm.483624	NM_001081370	ENSMUSG00000037541	Shank2	ProSAP1|mKIAA1022	SH3 and multiple ankyrin repeat domains 2	protein-coding
chr4	132820655	132821055	401	*	4.29705	2.87142	4.99992	-0.643882	0.00209649	0.0972765	Intergenic	Intergenic	22279	NM_001355198	100336	Mm.105230	NM_146154	ENSMUSG00000028882	Ppp1r8	6330548N22Rik|AU044684|NIPP1	protein phosphatase 1, regulatory subunit 8	protein-coding
chr12	112666067	112666467	401	*	4.45341	3.09573	5.14028	-0.643677	0.0024765	0.104754	intron (NM_009652, intron 2 of 13)	intron (NM_009652, intron 2 of 13)	-6916	NR_105904	102465566		NR_105904	ENSMUSG00000098380	Mir6939	Gm27498|mmu-mir-6939	microRNA 6939	ncRNA
chr8	13915054	13915454	401	*	4.74749	3.57942	5.38439	-0.643558	0.00297725	0.113705	intron (NM_001359061, intron 2 of 10)	B4A|SINE|B4	7515	NM_001359061	66822	Mm.37950	NM_025785	ENSMUSG00000038365	Fbxo25	9130015I06Rik|AI649137|Fbx25	F-box protein 25	protein-coding
chr8	54309813	54310213	401	*	4.63235	3.3628	5.29702	-0.643219	0.00277701	0.110237	Intergenic	L1_Mur2|LINE|L1	219985	NM_029701	76687	Mm.86437	NM_029701	ENSMUSG00000054408	Spcs3	1810011E08Rik|SPC22/23	signal peptidase complex subunit 3 homolog (S. cerevisiae)	protein-coding
chr13	100148533	100148933	401	*	4.3993	2.99446	5.09738	-0.643163	0.00233807	0.10221	exon (NM_010872, exon 15 of 16)	exon (NM_010872, exon 15 of 16)	23878	NM_011420	20595	Mm.2025	NM_011420	ENSMUSG00000021645	Smn1	AI849087|Gemin1|Smn	survival motor neuron 1	protein-coding
chr16	44507142	44507542	401	*	4.18166	2.63941	4.90992	-0.643141	0.00193785	0.0937763	intron (NM_172506, intron 3 of 18)	intron (NM_172506, intron 3 of 18)	50787	NR_037242	100526478		NR_037242	ENSMUSG00000093046	Mir3081	mir-3081|mmu-mir-3081	microRNA 3081	ncRNA
chr12	83195860	83196260	401	*	5.95699	5.23834	6.43449	-0.643023	0.00310118	0.115576	Intergenic	(TTGG)n|Simple_repeat|Simple_repeat	-256905	NR_046045	74283	Mm.398247	NR_046045	ENSMUSG00000100890	1700085C21Rik	-	RIKEN cDNA 1700085C21 gene	ncRNA
chr18	46317245	46317645	401	*	4.94733	4.02062	5.50702	-0.642861	0.00335951	0.120635	Intergenic	L1Md_F3|LINE|L1	-5517	NM_001160399	240261	Mm.329416	NM_001160399	ENSMUSG00000071855	Ccdc112	8430438M01Rik|AW108467	coiled-coil domain containing 112	protein-coding
chr6	82904839	82905239	401	*	4.2456	2.85716	4.93984	-0.642827	0.0020212	0.0956246	Intergenic	Intergenic	-23186	NR_040520	69652	Mm.96357	NR_040520	ENSMUSG00000100291	2310069B03Rik	-	RIKEN cDNA 2310069B03 gene	ncRNA
chr8	26160674	26161074	401	*	5.119	4.09573	5.71164	-0.642778	0.00336987	0.120785	exon (NM_199042, exon 2 of 3)	exon (NM_199042, exon 2 of 3)	2705	NM_199042	73754	Mm.383241	NM_199042	ENSMUSG00000037214	Thap1	4833431A01Rik|AW490810	THAP domain containing, apoptosis associated protein 1	protein-coding
chr18	5770442	5770842	401	*	4.19926	2.75239	4.90695	-0.641937	0.00203401	0.0957764	intron (NM_011546, intron 7 of 7)	intron (NM_011546, intron 7 of 7)	177995	NM_001360981	21417	Mm.3929	NM_011546	ENSMUSG00000024238	Zeb1	3110032K11Rik|AREB6|BZP|MEB1|Nil2|TCF-8|Tcf18|Tcf8|Tw|ZEB|Zfhep|Zfhx1a|Zfx1a|Zfx1ha|[delta]EF1	zinc finger E-box binding homeobox 1	protein-coding
chr13	56042351	56042751	401	*	4.51612	3.19035	5.19515	-0.64183	0.00262552	0.108017	Intergenic	Intergenic	92999	NM_012015	26914	Mm.283802	NM_012015	ENSMUSG00000015937	H2afy	H2AF12M|mH2a1|macroH2A1	H2A histone family, member Y	protein-coding
chr7	123512268	123512668	401	*	3.89067	1.96816	4.68661	-0.641776	0.00116255	1	Intergenic	Intergenic	-11842	NM_001081329	210162	Mm.135397	NM_175435	ENSMUSG00000030757	Zkscan2	9430065N20Rik|AW493225|Zfp694	zinc finger with KRAB and SCAN domains 2	protein-coding
chr2	94791261	94791661	401	*	4.68665	3.50773	5.32664	-0.64168	0.00299961	0.113755	Intergenic	RMER1B|Other|Other	-353275	NM_001349003	11800	Mm.181824	NM_007466	ENSMUSG00000027193	Api5	AAC-11|AI196452|API-5	apoptosis inhibitor 5	protein-coding
chr13	80309877	80310277	401	*	4.55097	3.41292	5.17917	-0.641601	0.00285785	0.111192	Intergenic	L1_Mus2|LINE|L1	-573307	NR_153410	105171	Mm.423137	NM_001042591	ENSMUSG00000074794	Arrdc3	AI450344|mKIAA1376	arrestin domain containing 3	protein-coding
chr8	16515427	16515827	401	*	4.98597	4.07123	5.54135	-0.641574	0.00344754	0.122164	intron (NM_053171, intron 5 of 69)	intron (NM_053171, intron 5 of 69)	-346789	NR_037214	100526464		NR_037214	ENSMUSG00000093142	Mir3106	mir-3106|mmu-mir-3106	microRNA 3106	ncRNA
chr11	65011744	65012144	401	*	4.26882	2.87142	4.96516	-0.641058	0.00222226	0.0996917	exon (NM_175003, exon 17 of 21)	exon (NM_175003, exon 17 of 21)	32909	NM_001362984	68626	Mm.157711	NM_023479	ENSMUSG00000020549	Elac2	1110017O07Rik|D11Wsu80e|Hpc2	elaC ribonuclease Z 2	protein-coding
chr12	96056237	96056637	401	*	5.24211	4.2738	5.81636	-0.640846	0.00351547	0.123255	Intergenic	L1_Mus1|LINE|L1	-9215	NR_103800	69423	Mm.46121	NM_027076		1700019M22Rik	-	NFX-like protein	pseudo
chr18	74978748	74979148	401	*	4.51498	3.26842	5.17358	-0.640368	0.00278656	0.110415	intron (NR_110446, intron 3 of 6)	intron (NR_110446, intron 3 of 6)	2599	NR_110446	71545	Mm.488094	NR_110446	ENSMUSG00000118384	9030625G05Rik	-	RIKEN cDNA 9030625G05 gene	ncRNA
chr7	127650423	127650823	401	*	4.07833	2.48008	4.81794	-0.639883	0.00163156	1	Intergenic	RMER1B|Other|Other	-35351	NR_155451	320683	Mm.156718	NM_177226	ENSMUSG00000045639	Zfp629	9330199A09Rik|Znf629	zinc finger protein 629	protein-coding
chr12	65404421	65404821	401	*	4.85341	3.8205	5.44918	-0.639627	0.00337159	0.120785	Intergenic	RMER1A|Other|Other	179104	NM_027614	70948	Mm.219475	NM_027614	ENSMUSG00000035560	Wdr20rt	4921538B03Rik|4930427E19Rik|Wdr20|Wdr20b	WD repeat domain 20, retrogene	protein-coding
chr7	97326756	97327156	401	*	4.19376	2.75239	4.90021	-0.639561	0.00209264	0.0972619	intron (NM_001177412, intron 1 of 10)	intron (NM_001177412, intron 1 of 10)	5153	NM_001177412	244144	Mm.297541	NM_001177412	ENSMUSG00000035713	Usp35	Gm1088|Gm493	ubiquitin specific peptidase 35	protein-coding
chr2	130385066	130385466	401	*	4.84245	3.76771	5.45149	-0.639353	0.00333579	0.120315	Intergenic	Intergenic	12363	NM_019696	56264	Mm.112701	NM_019696	ENSMUSG00000027408	Cpxm1	AA986902|Cpx-1|Cpx1|Cpxm	carboxypeptidase X 1 (M14 family)	protein-coding
chr4	139021429	139021829	401	*	5.41744	4.57071	5.94747	-0.639352	0.00361881	0.124508	exon (NM_001305423, exon 11 of 16)	exon (NM_001305423, exon 11 of 16)	48724	NM_029857	77056	Mm.122336	NM_029857	ENSMUSG00000041143	Tmco4	4632413C14Rik|AI430825	transmembrane and coiled-coil domains 4	protein-coding
chr10	60233116	60233516	401	*	4.99853	3.94102	5.60217	-0.639315	0.00341648	0.121618	Intergenic	RMER1A|Other|Other	-14056	NM_016803	53374	Mm.12866	NM_016803	ENSMUSG00000057337	Chst3	C6ST|C6ST-1|GST-0	carbohydrate sulfotransferase 3	protein-coding
chr6	71059877	71060277	401	*	4.26095	2.87142	4.95543	-0.639104	0.00228283	0.10058	Intergenic	Intergenic	84303	NM_001033929	232078	Mm.37547	NM_178413	ENSMUSG00000054474	Thnsl2	BC051244|TSH2	threonine synthase-like 2 (bacterial)	protein-coding
chr7	126285431	126285831	401	*	4.68615	3.44187	5.34414	-0.638885	0.002993	0.113705	intron (NM_145587, intron 1 of 3)	intron (NM_145587, intron 1 of 3)	13135	NM_145587	104175	Mm.29660	NM_145587	ENSMUSG00000042978	Sbk1	Sbk	SH3-binding kinase 1	protein-coding
chr5	110560649	110561049	401	*	4.51845	3.3322	5.16051	-0.638471	0.00277361	0.110191	intron (NM_198306, intron 1 of 10)	MIRb|SINE|MIR	16494	NM_198306	231605	Mm.275748	NM_198306	ENSMUSG00000033316	Galnt9	GalNAc-T9	polypeptide N-acetylgalactosaminyltransferase 9	protein-coding
chr2	31455326	31455726	401	*	3.95409	2.16743	4.72822	-0.638279	0.00143841	1	exon (NM_001370902, exon 93 of 98)	exon (NM_001370902, exon 93 of 98)	-14744	NM_007494	11898	Mm.3217	NM_007494	ENSMUSG00000076441	Ass1	AA408052|ASS|Ass-1|fold	argininosuccinate synthetase 1	protein-coding
chr17	57492786	57493186	401	*	4.02152	2.02028	4.82905	-0.6382	0.00147587	1	Intergenic	L1VL1|LINE|L1	52328	NM_001104591	224916	Mm.469889	NM_001104591	ENSMUSG00000090655	Vmn2r120	EG224916	vomeronasal 2, receptor 120	protein-coding
chr7	42156932	42157332	401	*	4.89238	3.9206	5.46782	-0.638065	0.00348394	0.122893	intron (NM_001105057, intron 5 of 5)	L1_Mus2|LINE|L1	40661	NM_001105057	637898	Mm.469900	NM_001105057	ENSMUSG00000090619	Vmn2r60	Casr-rs3|EG637898|Gprc2a-rs3	vomeronasal 2, receptor 60	protein-coding
chr18	14132902	14133302	401	*	5.03276	3.99446	5.63027	-0.637943	0.00352389	0.123255	Intergenic	Intergenic	-99204	NR_045373	74529	Mm.400519	NR_045373	ENSMUSG00000117633	8430422H06Rik	-	RIKEN cDNA 8430422H06 gene	ncRNA
chr1	190851738	190852138	401	*	4.682	3.44187	5.33887	-0.637932	0.00302884	0.114035	intron (NM_178775, intron 6 of 14)	intron (NM_178775, intron 6 of 14)	59832	NM_178775	320119	Mm.220912	NM_178775	ENSMUSG00000089872	Rps6kc1	AA682037|B130003F20Rik|C80612|Rpk118	ribosomal protein S6 kinase polypeptide 1	protein-coding
chr7	35593353	35593753	401	*	4.191	2.75239	4.89682	-0.637677	0.00213713	0.0981842	intron (NM_001358876, intron 2 of 27)	ORR1F|LTR|ERVL-MaLR	7306	NR_152519	245886	Mm.272620	NM_145633	ENSMUSG00000034867	Ankrd27	AA408090|BC016493|D330003H11Rik|Varp	ankyrin repeat domain 27 (VPS9 domain)	protein-coding
chr6	141200262	141200662	401	*	5.08546	4.17319	5.63995	-0.63766	0.00367632	0.125605	Intergenic	Intergenic	-48807	NM_018779	54611	Mm.103728	NM_018779	ENSMUSG00000041741	Pde3a	A930022O17Rik|C87899	phosphodiesterase 3A, cGMP inhibited	protein-coding
chr16	44245005	44245405	401	*	5.17589	4.30066	5.71674	-0.637017	0.00373349	0.126522	exon (NM_001159419, exon 24 of 26)	exon (NM_001159419, exon 24 of 26)	71808	NM_001029889	207806	Mm.310566	NM_001029889	ENSMUSG00000068284	Usf3	5530400K22Rik|Gm1779|Gm608|mKIAA2018	upstream transcription factor family member 3	protein-coding
chr15	74556849	74557249	401	*	5.18916	4.26842	5.7467	-0.636664	0.00374183	0.12667	intron (NM_174991, intron 17 of 30)	intron (NM_174991, intron 17 of 30)	40853	NM_001359759	107831	Mm.43133	NM_174991	ENSMUSG00000034730	Adgrb1	B830018M07Rik|Bai1|R75078|mKIAA4089	adhesion G protein-coupled receptor B1	protein-coding
chr9	72923104	72923504	401	*	4.85988	3.91373	5.42643	-0.636302	0.0035325	0.123255	Intergenic	MTE2b|LTR|ERVL-MaLR	-2341	NM_028116	72135	Mm.273605	NM_028116	ENSMUSG00000034910	Pygo1	2600014C22Rik	pygopus 1	protein-coding
chrX	18145905	18146305	401	*	4.10472	2.49857	4.84589	-0.635879	0.00189249	1	exon (NM_028568, exon 1 of 1)	exon (NM_028568, exon 1 of 1)	235	NM_028568	73547	Mm.159027	NM_028568	ENSMUSG00000025043	Dusp21	1700094E07Rik|DSP21	dual specificity phosphatase 21	protein-coding
chr9	94837413	94837813	401	*	5.41297	4.64379	5.91199	-0.635876	0.00379754	0.127509	intron (NM_177909, intron 5 of 15)	intron (NM_177909, intron 5 of 15)	85784	NR_106116	102465763		NR_106116	ENSMUSG00000098251	Mir7656	Gm27614|mmu-mir-7656	microRNA 7656	ncRNA
chr15	98863017	98863417	401	*	3.79462	1.49857	4.63972	-0.635594	0.000954058	1	exon (NM_001033276, exon 11 of 55)	exon (NM_001033276, exon 11 of 55)	7988	NM_001033276	381022	Mm.264889	NM_001033276	ENSMUSG00000048154	Kmt2d	ALR|BC032281|BC058659|C430014K11Rik|KMT2B|Mll2|Mll4	lysine (K)-specific methyltransferase 2D	protein-coding
chr2	36192541	36192941	401	*	5.05742	4.16743	5.60376	-0.635521	0.00377198	0.126965	Intergenic	Intergenic	-37685	NM_008969	19224	Mm.275434	NM_008969	ENSMUSG00000047250	Ptgs1	COX1|Cox-1|Cox-3|PGHS-1|PHS 1|Pghs1	prostaglandin-endoperoxide synthase 1	protein-coding
chr5	17425679	17426079	401	*	5.06468	4.04598	5.65583	-0.635403	0.00367962	0.125605	Intergenic	RMER1A|Other|Other	-50243	NM_027609	70935	Mm.332225	NM_027609	ENSMUSG00000058643	Speer4f1	4922502J04Rik|SPEER-4F|Speer4f	spermatogenesis associated glutamate (E)-rich protein 4F1	protein-coding
chr5	34773497	34773897	401	*	4.42079	3.22466	5.06562	-0.635285	0.00241062	0.103597	intron (NM_010414, intron 1 of 66)	RMER1B|Other|Other	11957	NM_010414	15194	Mm.209071	NM_010414	ENSMUSG00000029104	Htt	AI256365|C430023I11Rik|Hd|Hdh|IT15	huntingtin	protein-coding
chr8	77448401	77448801	401	*	7.24816	6.65614	7.66672	-0.635227	0.0022442	0.0996917	intron (NM_001363418, intron 3 of 21)	B4A|SINE|B4	3488	NM_001363420	78514	Mm.165974	NM_030113	ENSMUSG00000037148	Arhgap10	A930033B01Rik|PS-GAP|PSGAP|PSGAP-m|PSGAP-s	Rho GTPase activating protein 10	protein-coding
chr14	56051645	56052045	401	*	3.93649	1.99446	4.73537	-0.635174	0.00141269	1	Intergenic	Lx5b|LINE|L1	9722	NM_008571	17225	Mm.4409	NM_008571	ENSMUSG00000022226	Mcpt2	MMCP-2|Mcp-2	mast cell protease 2	protein-coding
chr15	53707366	53707766	401	*	4.50531	3.19035	5.18163	-0.635134	0.00284767	0.111077	intron (NM_177225, intron 3 of 4)	RMER1B|Other|Other	-93287	NR_039538	100628567		NR_039538	ENSMUSG00000104794	Mir28c	mmu-mir-28c	microRNA 28c	ncRNA
chr7	133313554	133313954	401	*	4.90389	3.92744	5.48092	-0.635015	0.00366523	0.125487	Intergenic	MTD|LTR|ERVL-MaLR	185503	NR_046279	74970	Mm.491044	NR_046279	ENSMUSG00000109816	4930483O08Rik	-	RIKEN cDNA 4930483O08 gene	ncRNA
chr17	89190743	89191143	401	*	5.2015	4.37313	5.7244	-0.634946	0.00384182	0.127942	intron (NM_013523, intron 1 of 9)	(TGG)n|Simple_repeat|Simple_repeat	9732	NM_013523	14309	Mm.57155	NM_013523	ENSMUSG00000032937	Fshr	-	follicle stimulating hormone receptor	protein-coding
chr14	19688866	19689266	401	*	4.0492	2.48008	4.78297	-0.634754	0.00177497	1	Intergenic	Intergenic	-62191	NM_008695	18074	Mm.20348	NM_008695	ENSMUSG00000021806	Nid2	AW547149|Ly111|NID-2|entactin-2|nidogen-2	nidogen 2	protein-coding
chr8	128292347	128292747	401	*	5.06247	4.20198	5.59776	-0.634348	0.0038097	0.127619	Intergenic	Intergenic	-14322	NR_105822	102465212		NR_105822	ENSMUSG00000099326	Mir21c	Gm28013|mmu-mir-21c	microRNA 21c	ncRNA
chr1	19213908	19214308	401	*	4.56864	3.48008	5.18195	-0.634308	0.00314432	0.116506	exon (NM_009334, exon 2 of 7)	exon (NM_009334, exon 2 of 7)	2054	NM_001025305	21419	Mm.137021	NM_009334	ENSMUSG00000025927	Tfap2b	AI606113|AP-2(beta)|E130018K07Rik|Tcfap2b	transcription factor AP-2 beta	protein-coding
chr9	7759241	7759641	401	*	4.73092	3.57942	5.36304	-0.634125	0.00335363	0.120584	Intergenic	MMERVK9C_I-int|LTR|ERVK	-4636	NM_133739	71929	Mm.283293	NM_133739	ENSMUSG00000050912	Tmem123	2310075C12Rik	transmembrane protein 123	protein-coding
chr9	55612878	55613278	401	*	4.43979	3.09573	5.12334	-0.63388	0.0027781	0.110237	intron (NM_001357652, intron 26 of 32)	RMER1B|Other|Other	-56298	NM_001357653	244891	Mm.86588	NM_175536	ENSMUSG00000034007	Scaper	C430017I08|D530014O03Rik|Zfp291	S phase cyclin A-associated protein in the ER	protein-coding
chr14	39572240	39572640	401	*	4.7645	3.75239	5.35348	-0.633691	0.00355527	0.123562	Intergenic	Intergenic	-83223	NR_045936	73591	Mm.65499	NR_045936	ENSMUSG00000101261	1700109I08Rik	-	RIKEN cDNA 1700109I08 gene	ncRNA
chr4	140823955	140824355	401	*	6.78406	6.04441	7.27064	-0.633602	0.00359894	0.124364	intron (NM_011059, intron 11 of 15)	intron (NM_011059, intron 11 of 15)	13162	NR_045944	100049161	Mm.20854	NR_045944	ENSMUSG00000085918	Gm13032	-	predicted gene 13032	ncRNA
chr19	46034805	46035205	401	*	3.89106	1.96816	4.68706	-0.633486	0.0012543	1	intron (NM_001113408, intron 6 of 10)	(CA)n|Simple_repeat|Simple_repeat	2065	NM_001360336	16825	Mm.327442	NM_010697	ENSMUSG00000025223	Ldb1	CLIM2|NLI	LIM domain binding 1	protein-coding
chr9	43287696	43288096	401	*	4.03036	2.34248	4.78706	-0.633478	0.00173434	1	Intergenic	PB1D7|SINE|Alu	-22867	NM_023655	72169	Mm.273277	NM_023655	ENSMUSG00000032013	Trim29	1110047J21Rik|2810431N19Rik|4732461M22Rik|AI119726	tripartite motif-containing 29	protein-coding
chr12	70360276	70360676	401	*	4.37817	2.99446	5.07128	-0.633175	0.00265232	0.108188	intron (NR_037248, intron 2 of 4)	RMER1B|Other|Other	-12862	NM_001110203	94090	Mm.184012	NM_053167	ENSMUSG00000021071	Trim9	-	tripartite motif-containing 9	protein-coding
chr15	29713409	29713809	401	*	4.46455	3.2576	5.11238	-0.633093	0.00298182	0.113705	promoter-TSS (NR_039542)	promoter-TSS (NR_039542)	-205	NR_039542	100628607		NR_039542	ENSMUSG00000092639	Mir3964	mmu-mir-3964|mu-mir-3964	microRNA 3964	ncRNA
chr7	142111967	142112367	401	*	4.44787	3.17894	5.11238	-0.632991	0.0029152	0.112365	Intergenic	Intergenic	8733	NM_001347558	108167466	Mm.365101	NM_001347558	ENSMUSG00000109859	Gm45618	-	predicted gene 45618	protein-coding
chr5	116411389	116411789	401	*	4.18578	2.75239	4.89042	-0.632725	0.00226191	0.1001	intron (NM_030704, intron 2 of 2)	MIRb|SINE|MIR	11275	NM_030704	80888	Mm.21549	NM_030704	ENSMUSG00000041548	Hspb8	AU018630|AW413033|Cryac|D5Ucla4|E2IG1|H11|H11K|HSP20-like|HSP22	heat shock protein 8	protein-coding
chr7	66362983	66363383	401	*	5.79899	5.07739	6.27779	-0.632589	0.00368714	0.125683	intron (NM_146191, intron 2 of 33)	RMER13A|LTR|ERVK	18541	NR_106024	102465640		NR_106024	ENSMUSG00000098353	Mir7057	Gm27550|mmu-mir-7057	microRNA 7057	ncRNA
chr2	158328447	158328847	401	*	4.28533	2.95483	4.96554	-0.632449	0.00226006	0.100081	intron (NM_008489, intron 14 of 14)	B3A|SINE|B2	22154	NM_008489	16803	Mm.218846	NM_008489	ENSMUSG00000016024	Lbp	Bpifd2|Ly88	lipopolysaccharide binding protein	protein-coding
chr5	35404258	35404658	401	*	4.6503	3.56194	5.26355	-0.631996	0.00339923	0.121313	Intergenic	Intergenic	15597	NM_001363144	15371	Mm.358606	NM_010445	ENSMUSG00000067438	Hmx1	Nkx5-3	H6 homeobox 1	protein-coding
chr19	11932694	11933094	401	*	4.50918	3.10782	5.20645	-0.631986	0.00280609	0.110781	intron (NM_172635, intron 12 of 18)	RMER1A|Other|Other	9166	NR_105960	102465601		NR_105960	ENSMUSG00000104979	Mir6994	mmu-mir-6994	microRNA 6994	ncRNA
chr10	95110800	95111200	401	*	4.83979	3.8205	5.43112	-0.631852	0.00372399	0.126454	Intergenic	RLTR44C|LTR|ERVK	34825	NR_131146	628062		NR_131146	ENSMUSG00000112481	Gm29684	-	predicted gene, 29684	ncRNA
chr11	84048889	84049289	401	*	4.81029	3.81313	5.3943	-0.631604	0.00371597	0.126378	exon (NM_019819, exon 3 of 3)	exon (NM_019819, exon 3 of 3)	19268	NM_019819	56405	Mm.240885	NM_019819	ENSMUSG00000018648	Dusp14	1110014C10Rik|2310042C07Rik|D11Ertd395e|MKP-L|Mkp6	dual specificity phosphatase 14	protein-coding
chr17	47830014	47830414	401	*	5.07031	4.13202	5.6341	-0.631597	0.00394251	0.129401	intron (NM_010783, intron 2 of 4)	intron (NM_010783, intron 2 of 4)	3077	NM_001276391	17240	Mm.329100	NM_010783	ENSMUSG00000032717	Mdfi	I-mf|I-mfa	MyoD family inhibitor	protein-coding
chr17	29144549	29144949	401	*	4.37935	3.08353	5.05082	-0.631431	0.00283414	0.111077	intron (NM_001364848, intron 10 of 13)	intron (NM_001364848, intron 10 of 13)	30568	NM_001364848	442827	Mm.20023	NM_001002786	ENSMUSG00000064147	Rab44	9830134C10Rik	RAB44, member RAS oncogene family	protein-coding
chr8	13539507	13539907	401	*	5.09029	4.21322	5.63183	-0.631431	0.00398922	0.130154	Intergenic	(CA)n|Simple_repeat|Simple_repeat	22754	NM_025601	66501	Mm.46136	NM_025601	ENSMUSG00000031452	1700029H14Rik	-	RIKEN cDNA 1700029H14 gene	protein-coding
chr9	54558673	54559073	401	*	4.01019	2.19035	4.78986	-0.631128	0.00169288	1	intron (NM_019686, intron 1 of 5)	intron (NM_019686, intron 1 of 5)	1317	NM_019686	56506	Mm.42192	NM_019686	ENSMUSG00000037493	Cib2	2810434I23Rik|AI449053|KIP 2|KIP2	calcium and integrin binding family member 2	protein-coding
chr14	56186823	56187223	401	*	4.87731	3.82783	5.47839	-0.630971	0.00375343	0.126829	Intergenic	RMER1A|Other|Other	-12424	NM_153052	245839	Mm.207063	NM_153052	ENSMUSG00000015443	Gzmn	GrN	granzyme N	protein-coding
chr13	19532544	19532944	401	*	5.15334	4.26302	5.69981	-0.630132	0.00406657	0.131193	Intergenic	RMER1B|Other|Other	-28377	NR_131037	319466		NR_131037	ENSMUSG00000114189	9330199G10Rik	-	RIKEN cDNA 9330199G10 gene	ncRNA
chr2	50353756	50354156	401	*	4.25159	2.95483	4.92329	-0.629453	0.00240941	0.103597	intron (NR_040362, intron 1 of 2)	ORR1B1-int|LTR|ERVL-MaLR	-1069	NR_154590	102634280		NR_154590		Gm48908	-	predicted gene 48908	ncRNA
chr9	64880698	64881098	401	*	4.34059	2.88554	5.05011	-0.629452	0.00249568	0.105011	intron (NM_001162917, intron 16 of 34)	RMER1A|Other|Other	69887	NM_001162917	102442	Mm.222473	NM_176935	ENSMUSG00000053641	Dennd4a	AI115600|AI851943|F730015K02Rik	DENN/MADD domain containing 4A	protein-coding
chr11	82306598	82306998	401	*	4.29814	2.78288	5.02075	-0.629302	0.00251295	0.105347	Intergenic	Intergenic	-82102	NM_001304439	270893	Mm.341593	NM_023438	ENSMUSG00000020701	Tmem132e	Gm644	transmembrane protein 132E	protein-coding
chr4	52556345	52556745	401	*	4.49996	3.26842	5.15453	-0.62911	0.00319102	0.117421	Intergenic	Lx2B2|LINE|L1	-39729	NM_026652	68274	Mm.85045	NM_026652	ENSMUSG00000028314	Toporsl	4930547C10Rik	topoisomerase I binding, arginine/serine-rich like	protein-coding
chr8	94733721	94734121	401	*	4.31279	2.98137	4.99323	-0.629096	0.00274954	0.10988	Intergenic	Intergenic	-11763	NM_009137	20299	Mm.12895	NM_009137	ENSMUSG00000031779	Ccl22	ABCD-1|DCBCK|MDC|Scya22	chemokine (C-C motif) ligand 22	protein-coding
chr18	11100891	11101291	401	*	3.9181	2.14413	4.69007	-0.629023	0.00134619	1	Intergenic	Intergenic	-48524	NR_105022	68434	Mm.57626	NR_105022	ENSMUSG00000097222	1010001N08Rik	Gata6as	RIKEN cDNA 1010001N08 gene	ncRNA
chr7	64199224	64199624	401	*	4.22863	2.76771	4.93945	-0.628439	0.00250012	0.105053	intron (NM_001039104, intron 3 of 26)	intron (NM_001039104, intron 3 of 26)	-6382	NR_029805	387207		NR_029805	ENSMUSG00000065585	Mir211	Mirn211|mir-211|mmu-mir-211	microRNA 211	ncRNA
chr15	74664889	74665289	401	*	4.82573	3.76007	5.43193	-0.628081	0.00372538	0.126454	Intergenic	Intergenic	7481	NM_001276684	11838	Mm.491310	NM_018790	ENSMUSG00000022602	Arc	Arc3.1|C86064|arg3.1|mArc	activity regulated cytoskeletal-associated protein	protein-coding
chr17	37211329	37211729	401	*	4.32111	2.88554	5.02624	-0.627993	0.002597	0.107289	exon (NM_146513, exon 1 of 1)	exon (NM_146513, exon 1 of 1)	322	NM_146513	258506	Mm.377542	NM_146513	ENSMUSG00000049561	Olfr95	MOR263-6	olfactory receptor 95	protein-coding
chr8	13989992	13990392	401	*	4.82537	3.76771	5.42905	-0.627522	0.00386878	0.128185	intron (NR_131137, intron 1 of 2)	intron (NR_131137, intron 1 of 2)	4102	NR_131137	546036	Mm.31785	NR_131136	ENSMUSG00000110058	Gm5907	EG546036|Gm45519|Gm845	predicted gene 5907	ncRNA
chr8	50500515	50500915	401	*	5.21205	4.2738	5.77583	-0.627388	0.00419022	0.132851	Intergenic	Lx2A1|LINE|L1	132603	NR_046067	100039954	Mm.400419	NR_046067	ENSMUSG00000110281	Gm2516	-	predicted gene 2516	ncRNA
chr10	55345423	55345823	401	*	4.93547	3.98137	5.5048	-0.627348	0.00407446	0.131266	Intergenic	RMER1B|Other|Other	-761294	NM_001163833	73390	Mm.181475	NM_133751	ENSMUSG00000047669	Msl3l2	1700060H10Rik	MSL3 like 2	protein-coding
chr8	11195335	11195735	401	*	4.87985	3.87849	5.46527	-0.627188	0.00399971	0.130383	Intergenic	RMER1A|Other|Other	-117270	NM_009932	12827	Mm.181021	NM_009932	ENSMUSG00000031503	Col4a2	Col4a-2	collagen, type IV, alpha 2	protein-coding
chr16	74702082	74702482	401	*	4.37477	3.08353	5.04507	-0.627034	0.00298488	0.113705	intron (NM_001358491, intron 1 of 27)	RMER1A|Other|Other	-290457	NM_175549	268902	Mm.171736	NM_175549	ENSMUSG00000052516	Robo2	2600013A04Rik|9430089E08Rik|BB097918|D230004I22Rik|mKIAA1568	roundabout guidance receptor 2	protein-coding
chr6	142957019	142957419	401	*	5.16625	4.30066	5.70347	-0.626858	0.00424254	0.133301	intron (NM_011374, intron 1 of 4)	CT-rich|Low_complexity|Low_complexity	7233	NM_011374	20449	Mm.260838	NM_011374	ENSMUSG00000030283	St8sia1	9330109E03Rik|GD3S|Sia-T|Siat8|Siat8a	ST8 alpha-N-acetyl-neuraminide alpha-2,8-sialyltransferase 1	protein-coding
chr6	88357795	88358195	401	*	4.29939	2.88554	4.99955	-0.626426	0.00272953	0.10968	intron (NR_149744, intron 2 of 5)	intron (NR_149744, intron 2 of 5)	88544	NM_023060	65967	Mm.333237	NM_023060	ENSMUSG00000033216	Eefsec	Selb|mSelB|sec	eukaryotic elongation factor, selenocysteine-tRNA-specific	protein-coding
chr10	37387328	37387728	401	*	4.66539	3.50773	5.29929	-0.626283	0.00361401	0.124439	Intergenic	RMER1C|Other|Other	-248602	NM_008538	17118	Mm.30059	NM_008538	ENSMUSG00000069662	Marcks	Macs|PKCSL	myristoylated alanine rich protein kinase C substrate	protein-coding
chr5	33726456	33726856	401	*	4.50821	3.40314	5.12657	-0.626033	0.0033156	0.120202	intron (NM_001359037, intron 1 of 16)	intron (NM_001359037, intron 1 of 16)	2884	NM_001359037	14184	Mm.6904	NM_008010	ENSMUSG00000054252	Fgfr3	CD333|FR3|Fgfr-3|Flg-2|HBGFR|Mfr3|sam3	fibroblast growth factor receptor 3	protein-coding
chr11	53579466	53579866	401	*	4.07202	2.3628	4.8326	-0.625909	0.00204299	1	intron (NM_001290806, intron 4 of 17)	intron (NM_001290806, intron 4 of 17)	12297	NM_001290806	16568	Mm.88694	NM_008443	ENSMUSG00000018395	Kif3a	Kif3|Kifl|Kns3	kinesin family member 3A	protein-coding
chr4	125946291	125946691	401	*	4.86879	3.9206	5.43606	-0.625611	0.0040837	0.131386	Intergenic	Intergenic	-24088	NR_015560	72395	Mm.112888	NR_015560	ENSMUSG00000085562	2610028E06Rik	BB043107	RIKEN cDNA 2610028E06 gene	ncRNA
chr17	5295847	5296247	401	*	4.03423	2.48008	4.76495	-0.625557	0.00197022	1	intron (NM_001085355, intron 8 of 19)	intron (NM_001085355, intron 8 of 19)	122720	NM_175349	106557	Mm.432764	NM_175349	ENSMUSG00000101959	Ldhal6b	4933402O15Rik|AI326310|LDHL|Ldhal	lactate dehydrogenase A-like 6B	protein-coding
chr3	101003507	101003907	401	*	4.54919	3.27915	5.214	-0.625246	0.00333099	0.120291	exon (NM_001167906, exon 8 of 9)	exon (NM_001167906, exon 8 of 9)	25846	NM_001167906	630146	Mm.190915	NM_001099332	ENSMUSG00000086564	Cd101	EWI-101|Gm1016|Gm734|Igsf2	CD101 antigen	protein-coding
chr18	36323180	36323580	401	*	4.3699	3.08353	5.03894	-0.625141	0.00305694	0.114777	Intergenic	Intergenic	23279	NM_001267796	109169	Mm.426423	NM_001267796	ENSMUSG00000110185	Igip	6330403M23Rik	IgA inducing protein	protein-coding
chr5	35791967	35792367	401	*	4.01447	2.34248	4.76823	-0.624503	0.00190715	1	intron (NM_177678, intron 1 of 19)	intron (NM_177678, intron 1 of 19)	34287	NM_001177698	231148	Mm.254446	NM_177678	ENSMUSG00000029095	Ablim2	AI606905|C230091L11	actin-binding LIM protein 2	protein-coding
chr1	172279748	172280148	401	*	4.82002	3.76771	5.422	-0.624377	0.00402135	0.130619	exon (NM_178405, exon 15 of 23)	exon (NM_178405, exon 15 of 23)	18116	NM_178405	98660	Mm.207432	NM_178405	ENSMUSG00000007097	Atp1a2	AW060654|Atpa-3|mKIAA0778	ATPase, Na+/K+ transporting, alpha 2 polypeptide	protein-coding
chr8	25059465	25059865	401	*	4.56151	3.42263	5.18995	-0.623996	0.0036053	0.124364	intron (NM_031257, intron 6 of 11)	intron (NM_031257, intron 6 of 11)	-20703	NM_001081187	330723	Mm.334452	NM_001081187	ENSMUSG00000037406	Htra4	B430206E18Rik	HtrA serine peptidase 4	protein-coding
chr8	127051586	127051986	401	*	4.49101	3.26842	5.14314	-0.623732	0.00340133	0.121326	Intergenic	RMER1C|Other|Other	-12270	NM_001309392	93742	Mm.299254	NM_033620	ENSMUSG00000025812	Pard3	AA960621|AI256638|Asip|D8Ertd580e|Par-3|Par3|Pard-3|Pard3a|Phip	par-3 family cell polarity regulator	protein-coding
chr4	52600715	52601115	401	*	5.73306	5.02381	6.20645	-0.623418	0.00422339	0.133145	intron (NM_026652, intron 1 of 1)	CT-rich|Low_complexity|Low_complexity	4641	NM_026652	68274	Mm.85045	NM_026652	ENSMUSG00000028314	Toporsl	4930547C10Rik	topoisomerase I binding, arginine/serine-rich like	protein-coding
chr3	75946539	75946939	401	*	5.10292	4.27944	5.6239	-0.623347	0.00435698	0.134775	intron (NM_175193, intron 1 of 14)	CpG	10210	NM_175193	73124	Mm.249232	NM_175193	ENSMUSG00000034109	Golim4	3110027H23Rik|GIMPC|GPP130|Golph4|P138	golgi integral membrane protein 4	protein-coding
chr10	82068220	82068620	401	*	4.67428	3.57071	5.29218	-0.622877	0.00385046	0.127942	Intergenic	Lx3_Mus|LINE|L1	20293	NM_001024626	408062	Mm.391409	NM_001024626	ENSMUSG00000061371	Zfp873	-	zinc finger protein 873	protein-coding
chr10	25768917	25769317	401	*	4.75604	3.79828	5.32664	-0.622713	0.00400043	0.130383	Intergenic	RMER1B|Other|Other	68320	NR_045349	73803	Mm.258921	NR_045349	ENSMUSG00000112444	4930401C15Rik	-	RIKEN cDNA 4930401C15 gene	ncRNA
chr1	193501316	193501716	401	*	4.40468	3.08353	5.08255	-0.622695	0.00298383	0.113705	Intergenic	(CACAG)n|Simple_repeat|Simple_repeat	6014	NR_029592	387201		NR_029592	ENSMUSG00000065533	Mir205	Mirn205|mir-205|mmu-mir-205	microRNA 205	ncRNA
chr8	3364358	3364758	401	*	4.81399	3.71293	5.43112	-0.622092	0.00403444	0.130708	intron (NM_001370668, intron 1 of 28)	intron (NM_001370668, intron 1 of 28)	11121	NM_001370668	102098	Mm.170461	NM_133962	ENSMUSG00000004568	Arhgef18	A430078G23Rik|AI467246|D030053O22Rik	rho/rac guanine nucleotide exchange factor (GEF) 18	protein-coding
chr15	72811080	72811480	401	*	3.86715	1.53485	4.7163	-0.621827	0.0012367	1	promoter-TSS (NR_002864)	promoter-TSS (NR_002864)	-956	NR_002864	353342	Mm.440245	NR_002864	ENSMUSG00000106847	Peg13	-	paternally expressed 13	ncRNA
chr14	24783729	24784129	401	*	4.46173	3.2576	5.10878	-0.621798	0.00334008	0.12037	Intergenic	Intergenic	293176	NM_001360586	20088	Mm.16775	NM_011297	ENSMUSG00000025290	Rps24	-	ribosomal protein S24	protein-coding
chr12	113407395	113407795	401	*	4.66635	3.57071	5.28184	-0.621596	0.0039299	0.129359	Intergenic	Intergenic	-81970	NM_001009545	238405	Mm.442216	NM_001009545	ENSMUSG00000051804	Adam6b	4930523C11Rik	a disintegrin and metallopeptidase domain 6B	protein-coding
chr7	140792513	140792913	401	*	5.10159	4.17894	5.65983	-0.621549	0.00448408	0.136716	Intergenic	RMER1A|Other|Other	-4859	NM_001143765	74075	Mm.46102	NM_001143765	ENSMUSG00000025480	Syce1	4933406J07Rik	synaptonemal complex central element protein 1	protein-coding
chr12	16270788	16271188	401	*	4.16303	2.63941	4.88741	-0.620796	0.00247149	0.104732	Intergenic	Intergenic	318782	NM_015763	14245	Mm.153625	NM_015763	ENSMUSG00000020593	Lpin1	Lipin1|fld	lipin 1	protein-coding
chr16	94090662	94091062	401	*	4.23231	2.87142	4.91996	-0.620649	0.00283579	0.111077	intron (NM_011377, intron 1 of 10)	intron (NM_011377, intron 1 of 10)	5602	NM_011377	20465	Mm.4775	NM_011377	ENSMUSG00000062713	Sim2	bHLHe15	single-minded family bHLH transcription factor 2	protein-coding
chr9	100473360	100473760	401	*	4.80105	3.81313	5.38197	-0.620464	0.00422807	0.133145	intron (NM_001033543, intron 2 of 6)	intron (NM_001033543, intron 2 of 6)	12913	NM_001033543	213208	Mm.242896	NM_001033543	ENSMUSG00000044244	Il20rb	AV228068|Fndc6|Gm186|Il20R2	interleukin 20 receptor beta	protein-coding
chr15	72590391	72590791	401	*	5.02364	4.12609	5.57277	-0.620433	0.00453735	0.137582	intron (NM_180662, intron 21 of 21)	intron (NM_180662, intron 21 of 21)	-42892	NM_001033876	223604	Mm.184971	NM_001033876	ENSMUSG00000036760	Kcnk9	A930009L07Rik|Task3	potassium channel, subfamily K, member 9	protein-coding
chr13	59709794	59710194	401	*	4.09471	2.62265	4.808	-0.620389	0.0023648	1	Intergenic	Intergenic	-2290	NM_001167593	238662	Mm.295939	NM_001167593	ENSMUSG00000091311	Spata31d1b	EG238662|Fam75d1b|Gm4934	spermatogenesis associated 31 subfamily D, member 1B	protein-coding
chr11	52730628	52731028	401	*	4.02805	2.48008	4.7575	-0.620104	0.00208685	1	Intergenic	B4A|SINE|B4	-33878	NM_177059	320027	Mm.44518	NM_177059	ENSMUSG00000036264	Fstl4	B230374F23Rik|SPIG1|mKIAA1061	follistatin-like 4	protein-coding
chr7	16748918	16749318	401	*	4.00229	2.34248	4.75377	-0.620099	0.00201748	1	3' UTR (NM_198613, exon 5 of 5)	3' UTR (NM_198613, exon 5 of 5)	10674	NM_198613	232910	Mm.333597	NM_198613	ENSMUSG00000008036	Ap2s1	AI043088	adaptor-related protein complex 2, sigma 1 subunit	protein-coding
chr1	4155862	4156262	401	*	5.23248	4.38311	5.76352	-0.619892	0.00465042	0.139349	intron (NM_001370921, intron 19 of 22)	L1Md_F|LINE|L1	204241	NM_001370921	19888	Mm.294263	NM_011283	ENSMUSG00000025900	Rp1	Dcdc3|Gm38717|Orp1|Rp1h|mG145	retinitis pigmentosa 1 (human)	protein-coding
chr16	11185673	11186073	401	*	3.99634	2.34248	4.7467	-0.619672	0.0020446	1	intron (NR_151506, intron 3 of 3)	intron (NR_151506, intron 3 of 3)	7697	NR_151506	105246071	Mm.426799	NR_151506		4930509G22Rik	-	RIKEN cDNA 4930509G22 gene	ncRNA
chr4	108376107	108376507	401	*	4.62669	3.56194	5.2326	-0.619633	0.00398303	0.13012	intron (NM_001099303, intron 2 of 2)	intron (NM_001099303, intron 2 of 2)	7348	NM_001099303	545667	Mm.380025	NM_001099303	ENSMUSG00000059816	Shisal2a	Fam159a	shisa like 2A	protein-coding
chr3	70176169	70176569	401	*	4.56603	3.42263	5.19579	-0.61955	0.00377088	0.126965	Intergenic	RMER1A|Other|Other	168756	NM_001018031	229389	Mm.331071	NM_001018031	ENSMUSG00000027788	Otol1	Gm414	otolin 1	protein-coding
chr13	72445351	72445751	401	*	4.24924	2.95483	4.92035	-0.619528	0.0026737	0.108783	Intergenic	Intergenic	183013	NR_030701	328287	Mm.235072	NR_030701		Gm20554	D430050G20	predicted gene, 20554	ncRNA
chr11	116571661	116572061	401	*	4.23468	2.87142	4.92291	-0.61942	0.00285392	0.111192	intron (NM_173755, intron 1 of 17)	intron (NM_173755, intron 1 of 17)	9586	NM_173755	217342	Mm.243950	NM_173755	ENSMUSG00000020802	Ube2o	9630022H21|B230113M03Rik|E2-230K|mKIAA1734	ubiquitin-conjugating enzyme E2O	protein-coding
chr2	31231562	31231962	401	*	3.90729	1.99446	4.70175	-0.619301	0.00168428	1	Intergenic	RMER17B|LTR|ERVK	-14161	NM_019681	14299	Mm.249318	NM_019681	ENSMUSG00000062661	Ncs1	9430075O15Rik|A730032G13Rik|AI836659|Freq|Mfreq|NCS-1	neuronal calcium sensor 1	protein-coding
chr4	134699681	134700081	401	*	4.02531	2.48008	4.7542	-0.61924	0.00211707	1	intron (NM_207237, intron 1 of 11)	intron (NM_207237, intron 1 of 11)	4409	NM_207237	230815	Mm.18905	NM_207237	ENSMUSG00000037306	Man1c1	AI593348	mannosidase, alpha, class 1C, member 1	protein-coding
chr1	107811848	107812248	401	*	4.2424	2.87142	4.93247	-0.619153	0.00283035	0.111077	Intergenic	RMER13B|LTR|ERVK	-105211	NR_102306	319596	Mm.136054	NR_102306	ENSMUSG00000100457	D830032E09Rik	-	RIKEN cDNA D830032E09 gene	ncRNA
chr15	53612413	53612813	401	*	4.9742	3.98793	5.55455	-0.618873	0.00447656	0.136716	intron (NM_177225, intron 4 of 4)	RMER1A|Other|Other	1666	NR_039538	100628567		NR_039538	ENSMUSG00000104794	Mir28c	mmu-mir-28c	microRNA 28c	ncRNA
chr7	102596435	102596835	401	*	4.34961	2.99446	5.03586	-0.618782	0.0031781	0.117254	Intergenic	Lx2|LINE|L1	-7721	NM_147102	259106	Mm.377848	NM_147102	ENSMUSG00000073973	Olfr552	MOR28-1	olfactory receptor 552	protein-coding
chr2	101388425	101388825	401	*	3.85355	1.96816	4.64376	-0.618659	0.00148098	1	Intergenic	Lx2B|LINE|L1	232421	NM_001362687	68170	Mm.31263	NM_026592	ENSMUSG00000027165	B230118H07Rik	NWC	RIKEN cDNA B230118H07 gene	protein-coding
chr5	134709481	134709881	401	*	4.2127	2.76771	4.91996	-0.618654	0.00280416	0.110768	intron (NM_007925, intron 28 of 36)	intron (NM_007925, intron 28 of 36)	-21091	NM_010717	16885	Mm.15409	NM_010717	ENSMUSG00000029674	Limk1	KIZ-1|LIMK-1|Limk	LIM-domain containing, protein kinase	protein-coding
chr7	44877583	44877983	401	*	4.94246	4.027	5.49811	-0.618616	0.00455813	0.137765	3' UTR (NM_001331206, exon 17 of 17)	3' UTR (NM_001331206, exon 17 of 17)	-8115	NM_133949	84113	Mm.42855	NM_133949	ENSMUSG00000038502	Ptov1	1110030G05Rik|AU041779|Gcap3	prostate tumor over expressed gene 1	protein-coding
chr2	30765081	30765481	401	*	5.89292	5.15567	6.37847	-0.618471	0.00450783	0.137254	Intergenic	C-rich|Low_complexity|Low_complexity	36456	NM_198000	73598	Mm.34166	NM_198000	ENSMUSG00000044320	1700001O22Rik	1700113K14Rik|4930549G18Rik	RIKEN cDNA 1700001O22 gene	protein-coding
chr3	28219939	28220339	401	*	4.81039	3.71293	5.42643	-0.617889	0.00423418	0.133217	Intergenic	Intergenic	-43075	NM_001163007	665113	Mm.126193	NM_026910	ENSMUSG00000027692	Tnik	1500031A17Rik|4831440I19Rik|AI451411|C530008O15Rik|C630040K21Rik	TRAF2 and NCK interacting kinase	protein-coding
chr12	119527953	119528353	401	*	5.06049	4.17319	5.60584	-0.617805	0.00471655	0.139891	Intergenic	RMER1A|Other|Other	84743	NM_001163136	238455	Mm.31376	NM_001163136	ENSMUSG00000041886	Macc1	4732474O15Rik|Gm267	metastasis associated in colon cancer 1	protein-coding
chr14	32462931	32463331	401	*	4.42423	3.09573	5.10394	-0.617708	0.00334603	0.120523	exon (NM_021712, exon 1 of 1)	exon (NM_021712, exon 1 of 1)	1719	NM_021712	20508	Mm.190503	NM_021712	ENSMUSG00000100241	Slc18a3	VAChT|VAT	solute carrier family 18 (vesicular monoamine), member 3	protein-coding
chr12	45256301	45256701	401	*	4.7523	3.79828	5.3216	-0.617655	0.00424104	0.133301	Intergenic	RMER1A|Other|Other	-182018	NM_144552	217517	Mm.285400	NM_144552	ENSMUSG00000046314	Stxbp6	BC024598|C85317	syntaxin binding protein 6 (amisyn)	protein-coding
chr9	107327965	107328365	401	*	4.22525	2.65598	4.95906	-0.617404	0.00264563	0.108188	intron (NM_133984, intron 10 of 10)	intron (NM_133984, intron 10 of 10)	10185	NM_133984	69536	Mm.259467	NM_133984	ENSMUSG00000032579	Hemk1	2310008M14Rik|AW049265	HemK methyltransferase family member 1	protein-coding
chr11	99032643	99033043	401	*	4.35792	3.08353	5.02386	-0.617047	0.00336597	0.120743	Intergenic	B4A|SINE|B4	-8401	NM_010517	16010	Mm.233799	NM_010517	ENSMUSG00000017493	Igfbp4	AI875747|Deb2|IBP-4|IGFBP-4	insulin-like growth factor binding protein 4	protein-coding
chr4	123246890	123247290	401	*	3.98162	2.16743	4.76037	-0.616674	0.00168749	1	3' UTR (NM_013905, exon 5 of 5)	3' UTR (NM_013905, exon 5 of 5)	13534	NM_013905	56198	Mm.103615	NM_013905	ENSMUSG00000032744	Heyl	Hey3|Hrt3|bHLHb33|hesr3	hairy/enhancer-of-split related with YRPW motif-like	protein-coding
chr11	72413998	72414398	401	*	4.06635	2.3628	4.82591	-0.616329	0.00225449	1	Intergenic	Intergenic	-2485	NM_177776	276829	Mm.46732	NM_177776	ENSMUSG00000045667	Smtnl2	D130058I21Rik	smoothelin-like 2	protein-coding
chr18	23148210	23148610	401	*	4.43972	3.2576	5.08061	-0.616116	0.00365493	0.125319	Intergenic	RMER1A|Other|Other	-69186	NR_110491	665797	Mm.328158	NR_110491		Gm7788	EG665797	glyceraldehyde-3-phosphate dehydrogenase pseudogene	pseudo
chr1	124397339	124397739	401	*	5.31384	4.54869	5.81118	-0.615968	0.00489277	0.142814	Intergenic	Intergenic	-351980	NM_199021	269109	Mm.417716	NM_199021	ENSMUSG00000036815	Dpp10	6430601K09Rik|DPP X|Dprp3	dipeptidylpeptidase 10	protein-coding
chr3	104201536	104201936	401	*	4.49408	3.34248	5.12623	-0.615644	0.00383878	0.127919	intron (NM_001159354, intron 1 of 20)	RMER1A|Other|Other	18670	NM_133853	99470	Mm.264849	NM_133853	ENSMUSG00000052539	Magi3	4732496O19Rik|6530407C02Rik|AA407180|AI120132|mKIAA1634	membrane associated guanylate kinase, WW and PDZ domain containing 3	protein-coding
chr11	115882390	115882790	401	*	3.90768	1.99446	4.7022	-0.61548	0.00174904	1	Intergenic	B1_Mus1|SINE|Alu	-17549	NM_183259	66528	Mm.275740	NM_183259	ENSMUSG00000048442	Smim5	2210020M01Rik	small integral membrane protein 5	protein-coding
chr12	59471087	59471487	401	*	5.03838	4.08964	5.60584	-0.615408	0.00478898	0.141022	Intergenic	Lx5|LINE|L1	-251804	NM_001033156	70611	Mm.311026	NM_001033156	ENSMUSG00000035329	Fbxo33	5730501N20Rik|AI642135	F-box protein 33	protein-coding
chr8	98472358	98472758	401	*	4.79868	3.85716	5.36361	-0.615308	0.00446379	0.136695	Intergenic	RMER17D2|LTR|ERVK	-539329	NR_110579	100873092	Mm.414599	NR_110579	ENSMUSG00000089819	Gm15679	-	predicted gene 15679	ncRNA
chr11	49979212	49979612	401	*	4.43506	3.2576	5.07463	-0.615118	0.00370889	0.12624	intron (NM_029004, intron 13 of 13)	intron (NM_029004, intron 13 of 13)	-45919	NM_021540	59044	Mm.359004	NM_021540	ENSMUSG00000020376	Rnf130	2510042A13Rik|G1RZFP|G1rp|GOLIATH|GP	ring finger protein 130	protein-coding
chr5	38255981	38256381	401	*	4.90807	3.97478	5.4701	-0.614487	0.00471398	0.139874	Intergenic	B4|SINE|B4	-4004	NM_001356960	66309	Mm.256185	NM_025480	ENSMUSG00000067365	Tmem128	2810021O14Rik	transmembrane protein 128	protein-coding
chr3	55847395	55847795	401	*	4.59489	3.43228	5.23023	-0.614447	0.00406478	0.131193	non-coding (NR_033592, exon 1 of 1)	non-coding (NR_033592, exon 1 of 1)	490	NR_033592	71182	Mm.195603	NR_033592	ENSMUSG00000106572	4933417G07Rik	-	SEC13 homolog pseudogene	pseudo
chr7	102500452	102500852	401	*	4.46943	3.3322	5.09738	-0.614408	0.00373203	0.126522	Intergenic	Intergenic	-5879	NM_146840	258837	Mm.377714	NM_146840	ENSMUSG00000044824	Olfr545	MOR42-1|S50	olfactory receptor 545	protein-coding
chr9	91387247	91387647	401	*	4.05121	2.3628	4.808	-0.614178	0.00233617	1	3' UTR (NM_009576, exon 5 of 5)	3' UTR (NM_009576, exon 5 of 5)	18475	NM_009576	22774	Mm.8062	NM_009576	ENSMUSG00000036972	Zic4	-	zinc finger protein of the cerebellum 4	protein-coding
chr11	82827647	82828047	401	*	3.82983	1.53485	4.6748	-0.614131	0.00137671	1	intron (NM_001007465, intron 1 of 6)	RLTR1B|LTR|ERV1	1196	NM_026097	67338	Mm.341608	NM_026097	ENSMUSG00000020696	Rffl	1700051E09Rik|4930516L10Rik|BG080975|Carp2	ring finger and FYVE like domain containing protein	protein-coding
chr3	135079693	135080093	401	*	4.75801	3.78328	5.33446	-0.614094	0.0040364	0.130708	Intergenic	RMER17B|LTR|ERVK	-132670	NM_173762	229841	Mm.161470	NM_173762	ENSMUSG00000045328	Cenpe	312kDa|AU019344|BC049989|C530022J18|CENP-E|Kif10	centromere protein E	protein-coding
chr8	117375231	117375631	401	*	3.77582	1.21293	4.64826	-0.614078	0.00109016	1	intron (NM_028941, intron 1 of 20)	MIRb|SINE|MIR	26261	NM_028941	74440	Mm.233181	NM_028941	ENSMUSG00000034390	Cmip	4933407C03Rik|5830471E12Rik|AI314065|AI464126	c-Maf inducing protein	protein-coding
chr8	22903476	22903876	401	*	5.00329	4.08353	5.56049	-0.613848	0.00489684	0.142814	intron (NM_001081149, intron 4 of 17)	B4|SINE|B4	44130	NM_001364449	244349	Mm.182776	NM_001081149	ENSMUSG00000031540	Kat6a	1500036M03|9930021N24Rik|MOZ|Myst3|Zfp220	K(lysine) acetyltransferase 6A	protein-coding
chr11	5604878	5605278	401	*	4.745	3.79828	5.31176	-0.613847	0.00445337	0.136622	intron (NM_023816, intron 8 of 26)	intron (NM_023816, intron 8 of 26)	35394	NM_023816	76389	Mm.67300	NM_023816	ENSMUSG00000020481	Ankrd36	1700008J08Rik|1700012M14Rik|Ankrd48|GC3	ankyrin repeat domain 36	protein-coding
chr1	106988239	106988639	401	*	4.13778	2.63941	4.85678	-0.613686	0.00272477	0.109615	intron (NM_172852, intron 3 of 7)	Lx2|LINE|L1	7455	NM_172852	241196	Mm.110886	NM_172852	ENSMUSG00000048775	Serpinb13	5430417G24|HUR7|HURPIN|PI13|headpin	serine (or cysteine) peptidase inhibitor, clade B (ovalbumin), member 13	protein-coding
chr18	37738916	37739316	401	*	4.75525	3.58808	5.3919	-0.61365	0.00424538	0.133323	exon (NM_033592, exon 1 of 4)	exon (NM_033592, exon 1 of 4)	2180	NM_033592	93717	Mm.247203	NM_033592	ENSMUSG00000102440	Pcdhga9	-	protocadherin gamma subfamily A, 9	protein-coding
chr10	75572585	75572985	401	*	4.14064	2.63941	4.86026	-0.613582	0.00271948	0.109528	promoter-TSS (NM_008116)	promoter-TSS (NM_008116)	-710	NM_008116	14598	Mm.4559	NM_008116	ENSMUSG00000006345	Ggt1	CD224|GGT|GGT 1|GGT-1|Ggtp|dwg	gamma-glutamyltransferase 1	protein-coding
chr15	72360675	72361075	401	*	4.72492	3.697	5.31907	-0.613489	0.00447552	0.136716	Intergenic	Intergenic	186824	NM_001033876	223604	Mm.184971	NM_001033876	ENSMUSG00000036760	Kcnk9	A930009L07Rik|Task3	potassium channel, subfamily K, member 9	protein-coding
chr18	76063760	76064160	401	*	3.75727	1.21293	4.62799	-0.613328	0.00111332	1	intron (NM_001357506, intron 1 of 2)	intron (NM_001357506, intron 1 of 2)	4634	NM_001357506	207259	Mm.159332	NM_145356	ENSMUSG00000044646	Zbtb7c	B230208J24Rik|Kr-pok|Zbtb36	zinc finger and BTB domain containing 7C	protein-coding
chr7	144971314	144971714	401	*	4.72154	3.697	5.31459	-0.613224	0.00451737	0.137305	Intergenic	Intergenic	-31589	NM_007631	12443	Mm.273049	NM_007631	ENSMUSG00000070348	Ccnd1	AI327039|CycD1|Cyl-1|PRAD1|bcl-1|cD1	cyclin D1	protein-coding
chr8	112819126	112819526	401	*	4.22994	2.87142	4.91701	-0.613132	0.00307131	0.115138	intron (NM_130457, intron 15 of 23)	GA-rich|Low_complexity|Low_complexity	-247936	NR_033584	791378	Mm.350576	NR_033584	ENSMUSG00000110541	Gm10280	-	predicted gene 10280	ncRNA
chr11	31709784	31710184	401	*	4.93918	4.027	5.49364	-0.613062	0.0048675	0.142374	Intergenic	(TG)n|Simple_repeat|Simple_repeat	-38122	NM_001024919	69556	Mm.34183	NM_001024919	ENSMUSG00000044502	Bod1	2310022M17Rik|BOD2.1|Fam44b	biorientation of chromosomes in cell division 1	protein-coding
chr16	6575714	6576114	401	*	4.59256	3.43228	5.22722	-0.612955	0.00412756	0.132184	intron (NM_001359723, intron 3 of 15)	RMER13B|LTR|ERVK	-463456	NM_001359729	268859	Mm.370334	NM_021477	ENSMUSG00000008658	Rbfox1	A2bp|A2bp1|Hrnbp1|fox-1	RNA binding protein, fox-1 homolog (C. elegans) 1	protein-coding
chr13	47550557	47550957	401	*	4.13457	2.63941	4.85289	-0.612872	0.00274507	0.10988	Intergenic	RMER19B|LTR|ERVK	-116793	NR_153835	74939	Mm.342710	NR_153835	ENSMUSG00000114509	4930471G24Rik	-	RIKEN cDNA 4930471G24 gene	ncRNA
chr2	21647540	21647940	401	*	4.89825	3.88554	5.48742	-0.612594	0.00476661	0.140717	intron (NM_001004761, intron 4 of 10)	RMER1A|Other|Other	280173	NM_001004761	241263	Mm.166647	NM_175706	ENSMUSG00000045967	Gpr158	5330427M13Rik|mKIAA1136	G protein-coupled receptor 158	protein-coding
chr2	164565814	164566214	401	*	4.43038	3.2576	5.06863	-0.612575	0.00382366	0.127781	intron (NM_026323, intron 4 of 4)	intron (NM_026323, intron 4 of 4)	3298	NM_026323	67701	Mm.27289	NM_026323	ENSMUSG00000017723	Wfdc2	1600023A02Rik|HE4|WAP5	WAP four-disulfide core domain 2	protein-coding
chr16	55423262	55423662	401	*	4.4513	3.2576	5.09545	-0.61209	0.00376592	0.126939	Intergenic	Lx|LINE|L1	-71269	NR_039578	100628589		NR_039578	ENSMUSG00000093292	Mir5118	mmu-mir-5118|mu-mir-5118	microRNA 5118	ncRNA
chr12	80032160	80032560	401	*	4.89593	3.83512	5.5006	-0.611707	0.00470863	0.139874	Intergenic	Intergenic	80653	NM_007564	12192	Mm.235132	NM_007564	ENSMUSG00000021127	Zfp36l1	AW742437|AW743212|Berg36|Brf1|D530020L18Rik|ERF1|TIS11b|cMG1	zinc finger protein 36, C3H type-like 1	protein-coding
chr6	83147276	83147676	401	*	3.98682	2.34248	4.73537	-0.611426	0.00222898	1	intron (NM_009106, intron 3 of 12)	intron (NM_009106, intron 3 of 12)	5370	NM_001355525	20166	Mm.4139	NM_009106	ENSMUSG00000034930	Rtkn	-	rhotekin	protein-coding
chr18	81615108	81615508	401	*	4.76848	3.76007	5.35623	-0.611305	0.00471002	0.139874	Intergenic	Intergenic	376772	NR_039589	100628596		NR_039589	ENSMUSG00000093036	Mir5127	mmu-mir-5127|mu-mir-5127	microRNA 5127	ncRNA
chr4	150142671	150143071	401	*	4.55558	3.42263	5.18227	-0.611082	0.0041686	0.132587	exon (NM_019741, exon 13 of 14)	exon (NM_019741, exon 13 of 14)	-6016	NM_001368869	435818		NM_001085529	ENSMUSG00000062064	Slc2a7	-	solute carrier family 2 (facilitated glucose transporter), member 7	protein-coding
chr6	87800909	87801309	401	*	3.82921	1.94138	4.6198	-0.610858	0.00129971	1	intron (NR_104478, intron 1 of 2)	intron (NR_104478, intron 1 of 2)	8648	NM_133717	69834	Mm.37380	NM_133717	ENSMUSG00000030055	Rab43	1810048P08Rik|2500004H21Rik|AW490415	RAB43, member RAS oncogene family	protein-coding
chr15	96950676	96951076	401	*	3.84344	1.96816	4.63207	-0.610816	0.00160842	1	Intergenic	Intergenic	69483	NM_001358060	69354	Mm.250980	NM_027052	ENSMUSG00000022464	Slc38a4	1110012E16Rik|1700012A18Rik|Ata3|mATA3|mNAT3	solute carrier family 38, member 4	protein-coding
chr7	130387202	130387602	401	*	4.85561	3.82783	5.44972	-0.610531	0.00480888	0.14125	Intergenic	RMER1B|Other|Other	-120594	NM_201601	14183	Mm.16340	NM_010207	ENSMUSG00000030849	Fgfr2	AU043015|AW556123|Bek|Fgfr-2|Fgfr-7|Fgfr7|KGFR|KGFRTr|svs	fibroblast growth factor receptor 2	protein-coding
chr8	93187684	93188084	401	*	4.5965	3.43228	5.23229	-0.610132	0.0042242	0.133145	exon (NM_053200, exon 5 of 14)	exon (NM_053200, exon 5 of 14)	9920	NM_053200	104158	Mm.292803	NM_053200	ENSMUSG00000056973	Ces1d	Ces3|TGH	carboxylesterase 1D	protein-coding
chr11	93852099	93852499	401	*	4.60191	3.49857	5.21974	-0.610102	0.0043822	0.135259	Intergenic	(TGGA)n|Simple_repeat|Simple_repeat	33467	NM_001013375	217109	Mm.379350	NM_001013375	ENSMUSG00000054079	Utp18	6230425C22Rik|6430513M13|Wdr50	UTP18 small subunit processome component	protein-coding
chr3	100285693	100286093	401	*	5.00737	4.16164	5.53701	-0.609455	0.00519184	0.146338	Intergenic	RMER1A|Other|Other	123430	NR_104341	14547	Mm.279228	NM_010269	ENSMUSG00000027865	Gdap2	C77050|D3Ertd801e	ganglioside-induced differentiation-associated-protein 2	protein-coding
chr15	23411690	23412090	401	*	4.29233	2.98137	4.96764	-0.609183	0.00342038	0.121639	intron (NM_001081299, intron 8 of 11)	Lx5|LINE|L1	375427	NM_001081299	320865	Mm.241965	NM_001081299	ENSMUSG00000040420	Cdh18	B230220E17Rik|Cdh14l|Tg(GFAP-APOE_i4)1Hol	cadherin 18	protein-coding
chr18	75330014	75330414	401	*	4.3445	3.15582	4.98724	-0.60864	0.00359726	0.124364	Intergenic	Intergenic	-32885	NR_045393	100503117	Mm.250517	NR_045393	ENSMUSG00000102047	2010010A06Rik	5033420E22Rik	RIKEN cDNA 2010010A06 gene	ncRNA
chr9	14528955	14529355	401	*	3.90892	2.16743	4.67526	-0.608635	0.00198722	1	Intergenic	MERV1_I-int|LTR|ERV1	28536	NM_023153	66070	Mm.245938	NM_023153	ENSMUSG00000004096	Cwc15	0610040D20Rik|2900052N06Rik|Ed1|c11orf5|mED1	CWC15 spliceosome-associated protein	protein-coding
chr11	75892800	75893200	401	*	3.77811	1.7369	4.59125	-0.608546	0.00129836	1	intron (NM_029548, intron 3 of 7)	intron (NM_029548, intron 3 of 7)	18059	NM_029548	380714	Mm.425697	NM_029548	ENSMUSG00000020847	Rph3al	Gm1753|Noc2	rabphilin 3A-like (without C2 domains)	protein-coding
chr14	16770736	16771136	401	*	4.6244	3.56194	5.2296	-0.608506	0.00448196	0.136716	intron (NM_001289760, intron 2 of 9)	RMER1B|Other|Other	-195460	NM_001289762	218772	Mm.259318	NM_011243	ENSMUSG00000017491	Rarb	A830025K23|Hap|Nr1b2	retinoic acid receptor, beta	protein-coding
chr19	29704708	29705108	401	*	4.71196	3.51682	5.35652	-0.60839	0.00435278	0.134775	intron (NM_029993, intron 3 of 4)	RSINE1|SINE|B4	6967	NM_029993	77836	Mm.138437	NM_029993	ENSMUSG00000024806	Mlana	A930034P04Rik|Mart1	melan-A	protein-coding
chr6	34948425	34948825	401	*	3.97761	2.34248	4.7244	-0.608208	0.00232671	1	intron (NM_001025573, intron 7 of 7)	intron (NM_001025573, intron 7 of 7)	27677	NM_009292	20899	Mm.5171	NM_009292	ENSMUSG00000029848	Stra8	-	stimulated by retinoic acid gene 8	protein-coding
chr14	63095164	63095564	401	*	4.26628	2.88554	4.95868	-0.607887	0.00340968	0.1215	Intergenic	Intergenic	-27098	NM_007798	13030	Mm.236553	NM_007798	ENSMUSG00000021939	Ctsb	CB	cathepsin B	protein-coding
chr17	83828314	83828714	401	*	4.5421	3.35268	5.18505	-0.607797	0.00420868	0.132987	Intergenic	Intergenic	18276	NM_025325	107766	Mm.30100	NM_025325	ENSMUSG00000000673	Haao	0610007K21Rik|0610012J07Rik|3-HAO|3-HAOxase|3HAO	3-hydroxyanthranilate 3,4-dioxygenase	protein-coding
chr2	142699642	142700042	401	*	4.05805	2.49857	4.78986	-0.607767	0.00261395	1	intron (NM_001355123, intron 23 of 26)	intron (NM_001355123, intron 23 of 26)	201622	NM_001081133	16558	Mm.251934	NM_001081133	ENSMUSG00000038844	Kif16b	8430434E15Rik|AA623607|AI789011|C80253|C80902|mKIAA1590	kinesin family member 16B	protein-coding
chr18	12969176	12969576	401	*	3.90556	2.16743	4.6713	-0.60773	0.00201012	1	Intergenic	Lx2|LINE|L1	-2547	NM_008378	16210	Mm.8154	NM_008378	ENSMUSG00000024423	Impact	E430016J11Rik	impact, RWD domain protein	protein-coding
chr17	32457019	32457419	401	*	5.07806	4.05225	5.67153	-0.607476	0.00509902	0.145281	intron (NM_177307, intron 1 of 13)	intron (NM_177307, intron 1 of 13)	4496	NM_177307	320997	Mm.130900	NM_177307	ENSMUSG00000061126	Cyp4f39	4732474A20Rik	cytochrome P450, family 4, subfamily f, polypeptide 39	protein-coding
chr14	62634377	62634777	401	*	4.66334	3.63105	5.2589	-0.607304	0.00474612	0.140581	Intergenic	RMER1B|Other|Other	-29090	NM_001199945	319433	Mm.483827	NM_001199945	ENSMUSG00000091155	Serpine3	E130113E03Rik	serpin peptidase inhibitor, clade E (nexin, plasminogen activator inhibitor type 1), member 3	protein-coding
chr7	92341140	92341540	401	*	4.71557	3.697	5.30667	-0.607277	0.00483102	0.141606	intron (NM_001243047, intron 2 of 10)	L1Md_F|LINE|L1	106370	NM_001243047	23859	Mm.147213	NM_011807	ENSMUSG00000052572	Dlg2	A330103J02Rik|B230218P12Rik|B330007M19Rik|Dlgh2|Gm1197|Gm21505|PSD93	discs large MAGUK scaffold protein 2	protein-coding
chr19	54972011	54972411	401	*	5.07151	4.13793	5.63363	-0.607252	0.00531177	0.147196	Intergenic	Intergenic	127266	NM_008149	14732	Mm.210196	NM_008149	ENSMUSG00000024978	Gpam	GPAT|GPAT-1|GPAT1|P90	glycerol-3-phosphate acyltransferase, mitochondrial	protein-coding
chr4	21008535	21008935	401	*	5.08096	4.13202	5.6485	-0.607221	0.00520611	0.146454	Intergenic	RMER1B|Other|Other	-230067	NM_172987	269513	Mm.317473	NM_172987	ENSMUSG00000055761	Nkain3	C530048M05|E130310K16Rik	Na+/K+ transporting ATPase interacting 3	protein-coding
chr12	27235712	27236112	401	*	4.30319	2.98137	4.98123	-0.607155	0.00347332	0.12258	Intergenic	Intergenic	-75396	NR_045870	636791	Mm.423496	NM_001039248	ENSMUSG00000094002	Gm9866	EG636791	predicted gene 9866	ncRNA
chr12	109309742	109310142	401	*	4.04546	2.3628	4.80119	-0.60714	0.00251873	1	Intergenic	Lx|LINE|L1	-142881	NR_033813	13386	Mm.157069	NM_010052	ENSMUSG00000040856	Dlk1	AW742678|DLK-1|DlkI|FA1|Ly107|Peg9|SCP1|ZOG|pG2|pref-1	delta like non-canonical Notch ligand 1	protein-coding
chr6	91585709	91586109	401	*	4.04546	2.3628	4.80119	-0.60714	0.00251873	1	Intergenic	Intergenic	69874	NM_026309	67678	Mm.246693	NM_026309	ENSMUSG00000034192	Lsm3	1010001J12Rik|2610005D18Rik|6030401D18Rik|SMX4|USS2	LSM3 homolog, U6 small nuclear RNA and mRNA degradation associated	protein-coding
chr6	120137509	120137909	401	*	4.7643	3.70499	5.3685	-0.606819	0.00483315	0.141606	intron (NM_016718, intron 1 of 3)	MIR|SINE|MIR	44329	NM_016718	29862	Mm.103668	NM_016718	ENSMUSG00000041377	Ninj2	-	ninjurin 2	protein-coding
chr7	139549474	139549874	401	*	4.28118	3.05882	4.93324	-0.606431	0.00343309	0.12188	intron (NM_001355162, intron 9 of 15)	intron (NM_001355162, intron 9 of 15)	33123	NM_183248	14912	Mm.28308	NM_183248	ENSMUSG00000041309	Nkx6-2	Gtx|Nkx6.2	NK6 homeobox 2	protein-coding
chr11	108810544	108810944	401	*	4.07986	2.62265	4.78986	-0.606421	0.00274476	1	intron (NM_145688, intron 4 of 6)	Lx4A|LINE|L1	-109605	NM_015732	12006	Mm.71710	NM_015732	ENSMUSG00000000142	Axin2	Axi1|Axil|Conductin	axin 2	protein-coding
chr9	73446618	73447018	401	*	4.7013	3.57942	5.32471	-0.60617	0.00467498	0.139427	Intergenic	RMER1A|Other|Other	333349	NM_198609	225215	Mm.379366	NM_198609	ENSMUSG00000032215	Rsl24d1	2410159K22Rik	ribosomal L24 domain containing 1	protein-coding
chr17	65649231	65649631	401	*	4.74114	3.64772	5.35594	-0.605967	0.00482671	0.141606	Intergenic	RMER1A|Other|Other	-7227	NM_001146002	213272	Mm.255732	NM_153519	ENSMUSG00000050612	Txndc2	AU021712|Sptrx-1|Sptrx1|Trx4	thioredoxin domain containing 2 (spermatozoa)	protein-coding
chr7	114325814	114326214	401	*	5.4826	4.64357	6.00965	-0.605848	0.00556077	0.149589	intron (NR_029437, intron 1 of 3)	(CAGC)n|Simple_repeat|Simple_repeat	-49898	NM_011965	26440	Mm.121265	NM_011965	ENSMUSG00000030751	Psma1	C2|HC2|Pros-30|alpha-type	proteasome (prosome, macropain) subunit, alpha type 1	protein-coding
chr8	101826967	101827367	401	*	5.03605	4.13202	5.58755	-0.605634	0.00544901	0.148505	Intergenic	RLTR41A2|LTR|ERV1	957944	NM_009866	12552	Mm.1571	NM_009866	ENSMUSG00000031673	Cdh11	Cad11|OSF-4	cadherin 11	protein-coding
chr15	79265279	79265679	401	*	4.46486	3.3322	5.09147	-0.605461	0.00410918	0.131716	intron (NM_177580, intron 7 of 13)	intron (NM_177580, intron 7 of 13)	-10731	NM_020516	57274	Mm.441697	NM_020516	ENSMUSG00000032988	Slc16a8	Mct3	solute carrier family 16 (monocarboxylic acid transporters), member 8	protein-coding
chr7	24457453	24457853	401	*	4.27316	2.78288	4.99042	-0.605256	0.00328371	0.119448	Intergenic	Intergenic	-4830	NM_011113	18793	Mm.1359	NM_011113	ENSMUSG00000046223	Plaur	Cd87|u-PAR|uPAR	plasminogen activator, urokinase receptor	protein-coding
chr2	71557402	71557802	401	*	6.38623	5.67664	6.85976	-0.605205	0.0052304	0.146477	intron (NR_039557, intron 2 of 3)	RMER1B|Other|Other	-10848	NM_010054	13392	Mm.3896	NM_010054	ENSMUSG00000023391	Dlx2	AW121999|Dlx-2|Tes-1	distal-less homeobox 2	protein-coding
chr7	66182454	66182854	401	*	4.0546	2.3628	4.81201	-0.60496	0.00254581	1	Intergenic	L1MEb|LINE|L1	73162	NM_001081163	269941	Mm.333916	NM_001081163	ENSMUSG00000032640	Chsy1	-	chondroitin sulfate synthase 1	protein-coding
chr18	40197467	40197867	401	*	4.47748	3.26842	5.1259	-0.604893	0.00417602	0.132734	Intergenic	RMER1B|Other|Other	21732	NM_023311	67180	Mm.270382	NM_023311	ENSMUSG00000024487	Yipf5	2610311I19Rik|AA408236|Yip1a	Yip1 domain family, member 5	protein-coding
chr13	57853311	57853711	401	*	4.69619	3.63941	5.29959	-0.604661	0.00492948	0.143203	intron (NM_001166466, intron 2 of 11)	intron (NM_001166466, intron 2 of 11)	54821	NM_009262	20745	Mm.379020	NM_009262	ENSMUSG00000056222	Spock1	Spock|Ticn1|testican	sparc/osteonectin, cwcv and kazal-like domains proteoglycan 1	protein-coding
chr11	111402190	111402590	401	*	4.21611	2.87142	4.89981	-0.604657	0.00337283	0.120785	Intergenic	RMER17B|LTR|ERVK	336226	NM_008425	16518	Mm.4951	NM_008425	ENSMUSG00000041695	Kcnj2	IRK1|Kcnf1|Kir2.1	potassium inwardly-rectifying channel, subfamily J, member 2	protein-coding
chr6	83642961	83643361	401	*	4.57833	3.43228	5.20886	-0.604632	0.00458172	0.13821	Intergenic	RMER1B|Other|Other	12955	NM_016751	51811	Mm.3115	NM_016751	ENSMUSG00000014542	Clec4f	Clecsf13|D18063|KUCR_MOUSE|Kclr	C-type lectin domain family 4, member f	protein-coding
chr13	95468759	95469159	401	*	4.11392	2.51682	4.8533	-0.604623	0.00287645	1	Intergenic	Intergenic	9696	NM_001081159	268686	Mm.291249	NM_001081159	ENSMUSG00000021679	S100z	Gm625	S100 calcium binding protein, zeta	protein-coding
chr6	127385960	127386360	401	*	5.80739	5.08353	6.28717	-0.604461	0.00543509	0.148415	Intergenic	Intergenic	-60680	NM_001346513	101187	Mm.110818	NM_181402	ENSMUSG00000037997	Parp11	5330431N24Rik|AI851877|ARTD11|HIN1L|PARP-11	poly (ADP-ribose) polymerase family, member 11	protein-coding
chr13	91106271	91106671	401	*	4.62236	3.56194	5.22691	-0.604345	0.00469122	0.139733	intron (NM_025770, intron 3 of 7)	RMER1B|Other|Other	117516	NM_025770	66795	Mm.235385	NM_025770	ENSMUSG00000021619	Atg10	5330424L23Rik|5430428K15Rik|AI852123|APG10|Agp10|Apg10l|Apg10p|Atg10l	autophagy related 10	protein-coding
chr16	97675080	97675480	401	*	4.4721	3.19035	5.13995	-0.604178	0.00404219	0.130708	Intergenic	RMER1A|Other|Other	-64085	NM_015775	50528	Mm.276145	NM_015775	ENSMUSG00000000385	Tmprss2	D16Ertd61e	transmembrane protease, serine 2	protein-coding
chr4	124325698	124326098	401	*	4.50303	3.10782	5.19886	-0.604093	0.00373272	0.126522	Intergenic	Intergenic	160061	NR_040774	78460	Mm.452060	NR_040774		1700057H15Rik	-	RIKEN cDNA 1700057H15 gene	ncRNA
chr7	55734631	55735031	401	*	4.13884	2.75239	4.8326	-0.603986	0.00316848	0.11713	Intergenic	Intergenic	-33353	NM_001310740	233274	Mm.44425	NM_178706	ENSMUSG00000051504	Siglech	6430529G09Rik|Siglec-H	sialic acid binding Ig-like lectin H	protein-coding
chr4	72852183	72852583	401	*	5.04174	4.20761	5.56689	-0.60388	0.00560144	0.150169	exon (NM_001199270, exon 1 of 1)	exon (NM_001199270, exon 1 of 1)	251	NM_001199270	353204	Mm.317892	NM_001199270	ENSMUSG00000059343	Aldoart1	4921524E03Rik|Aldo1-ps|Aldo1-ps2|Aldoa-ps2	aldolase 1 A, retrogene 1	protein-coding
chr2	80206982	80207382	401	*	4.86792	3.8205	5.46835	-0.603755	0.00495922	0.143376	Intergenic	RMER1B|Other|Other	-77524	NM_001355140	18573	Mm.40678	NM_016744	ENSMUSG00000059173	Pde1a	AI987702|AW125737	phosphodiesterase 1A, calmodulin-dependent	protein-coding
chr12	78904692	78905092	401	*	4.21674	2.87142	4.9006	-0.603685	0.00342677	0.121737	intron (NM_013738, intron 1 of 8)	intron (NM_013738, intron 1 of 8)	2046	NM_013738	27260	Mm.103380	NM_013738	ENSMUSG00000021118	Plek2	-	pleckstrin 2	protein-coding
chr12	113396887	113397287	401	*	5.535	4.76007	6.0364	-0.603588	0.00569428	0.151525	Intergenic	Intergenic	-92478	NM_001009545	238405	Mm.442216	NM_001009545	ENSMUSG00000051804	Adam6b	4930523C11Rik	a disintegrin and metallopeptidase domain 6B	protein-coding
chr8	109169367	109169767	401	*	4.98574	4.15582	5.50924	-0.6035	0.00554104	0.149439	intron (NR_151498, intron 1 of 4)	RMER19A|LTR|ERVK	80178	NR_151498	105243282	Mm.203332	NR_151498		4922502B01Rik	2900056M07Rik	RIKEN cDNA 4922502B01 gene	ncRNA
chr4	55468311	55468711	401	*	4.01562	2.48008	4.7425	-0.603237	0.00247893	1	Intergenic	RMER1B|Other|Other	-49669	NR_040674	100415914	Mm.261765	NR_040674	ENSMUSG00000087070	Gm12505	-	predicted gene 12505	ncRNA
chr15	36467384	36467784	401	*	4.10463	2.7369	4.79393	-0.603159	0.00293608	1	Intergenic	ERVB5_2-LTR_MM|LTR|ERVK	29150	NM_001358007	68839	Mm.396537	NM_175134	ENSMUSG00000048307	Ankrd46	1110054N06Rik|AI314978|AI987733	ankyrin repeat domain 46	protein-coding
chr17	87799736	87800136	401	*	4.37191	3.23573	4.99955	-0.603145	0.00386318	0.128182	Intergenic	Intergenic	-1942	NM_199251	210741	Mm.312046	NM_199251	ENSMUSG00000050138	Kcnk12	mntk1	potassium channel, subfamily K, member 12	protein-coding
chr16	11561387	11561787	401	*	4.06857	2.62265	4.77605	-0.602958	0.00289106	1	intron (NM_028964, intron 14 of 20)	intron (NM_028964, intron 14 of 20)	155939	NM_001290148	74478	Mm.325831	NM_028964	ENSMUSG00000071669	Snx29	4933437K13Rik|Gm11170|Gm1737|Gm930|Rundc2a	sorting nexin 29	protein-coding
chr7	116111551	116111951	401	*	3.93309	2.32186	4.67526	-0.602858	0.00218276	1	Intergenic	MER20|DNA|hAT-Charlie	18371	NM_019772	56372	Mm.24231	NM_019772	ENSMUSG00000030663	1110004F10Rik	Smacp|Smap|sid2057|sid2057p	RIKEN cDNA 1110004F10 gene	protein-coding
chr9	64653124	64653524	401	*	4.70444	3.697	5.29188	-0.602688	0.00514096	0.145621	intron (NM_172522, intron 8 of 22)	intron (NM_172522, intron 8 of 22)	84432	NM_017382	53869	Mm.1387	NM_017382	ENSMUSG00000004771	Rab11a	-	RAB11A, member RAS oncogene family	protein-coding
chr8	17331600	17332000	401	*	4.6867	3.51682	5.32412	-0.602294	0.00475277	0.140607	intron (NM_053171, intron 1 of 69)	RMER1A|Other|Other	203585	NM_053171	94109	Mm.436988	NM_053171	ENSMUSG00000060924	Csmd1	B930082H09|mKIAA1890	CUB and Sushi multiple domains 1	protein-coding
chr7	62317087	62317487	401	*	4.4946	3.34248	5.1269	-0.60229	0.00442493	0.135974	Intergenic	L1VL2|LINE|L1	-30990	NM_010882	17984	Mm.400253	NM_010882	ENSMUSG00000033585	Ndn	AI528698|Peg6	necdin	protein-coding
chr2	94622146	94622546	401	*	4.89296	3.88554	5.48039	-0.602273	0.00535356	0.147507	Intergenic	Intergenic	-184160	NM_001349003	11800	Mm.181824	NM_007466	ENSMUSG00000027193	Api5	AAC-11|AI196452|API-5	apoptosis inhibitor 5	protein-coding
chr16	13173053	13173453	401	*	4.30835	3.07123	4.96441	-0.601814	0.00379911	0.127509	Intergenic	Intergenic	63517	NM_015769	50505	Mm.287837	NM_015769	ENSMUSG00000022545	Ercc4	AI606920|Xpf	excision repair cross-complementing rodent repair deficiency, complementation group 4	protein-coding
chr8	39295884	39296284	401	*	4.97328	3.94777	5.56664	-0.601749	0.00542442	0.14829	Intergenic	Intergenic	-1896	NR_044988	621335	Mm.208080	NR_044988	ENSMUSG00000109827	Gm6213	EG621335	predicted gene 6213	ncRNA
chr16	97714478	97714878	401	*	3.86873	2.14413	4.63207	-0.601736	0.00182211	1	Intergenic	B4|SINE|B4	49101	NM_023663	72388	Mm.35290	NM_023663	ENSMUSG00000005251	Ripk4	2310069J12Rik|AI552420|ANKK2|Ankrd3|DIk|PKK|RIP4	receptor-interacting serine-threonine kinase 4	protein-coding
chr5	150836866	150837266	401	*	4.36458	3.23573	4.99005	-0.601478	0.00395647	0.129616	Intergenic	Intergenic	-115541	NM_013823	16591	Mm.6500	NM_013823	ENSMUSG00000058488	Kl	alpha-kl	klotho	protein-coding
chr12	112635983	112636383	401	*	4.58543	3.49857	5.19822	-0.60145	0.00488102	0.14259	intron (NM_007421, intron 9 of 12)	intron (NM_007421, intron 9 of 12)	-8645	NM_001161737	30954	Mm.289812	NM_013929	ENSMUSG00000064326	Siva1	CD27bp|Siva	SIVA1, apoptosis-inducing factor	protein-coding
chr8	124219713	124220113	401	*	5.01524	4.16743	5.54568	-0.601446	0.00576878	0.152347	Intergenic	Intergenic	-11481	NM_139272	108148	Mm.33808	NM_139272	ENSMUSG00000089704	Galnt2	AI480629	polypeptide N-acetylgalactosaminyltransferase 2	protein-coding
chr7	144841884	144842284	401	*	4.88561	3.96816	5.44196	-0.601341	0.00537867	0.147677	intron (NM_008007, intron 2 of 2)	(TCCA)n|Simple_repeat|Simple_repeat	3472	NM_008007	14174	Mm.4947	NM_008007	ENSMUSG00000031074	Fgf3	Fgf-3|Int-2|Int-P	fibroblast growth factor 3	protein-coding
chr6	107740177	107740577	401	*	4.83651	3.82783	5.42436	-0.601197	0.00541131	0.14812	Intergenic	RMER1A|Other|Other	210651	NM_008516	16979	Mm.428543	NM_008516	ENSMUSG00000034648	Lrrn1	2810047E21Rik|NLRR-1	leucine rich repeat protein 1, neuronal	protein-coding
chr6	136611658	136612058	401	*	4.75145	3.70499	5.35158	-0.601072	0.00520499	0.146454	TTS (NM_025806)	TTS (NM_025806)	50035	NM_025806	66857	Mm.3311	NM_025806	ENSMUSG00000030214	Plbd1	1100001H23Rik	phospholipase B domain containing 1	protein-coding
chr13	54875832	54876232	401	*	4.9926	4.08353	5.54593	-0.601039	0.00571923	0.151754	Intergenic	IMPB_01|Satellite|Satellite	-73379	NM_153131	107448	Mm.23573	NM_153131	ENSMUSG00000025876	Unc5a	Unc5h1|mKIAA1976	unc-5 netrin receptor A	protein-coding
chr13	35538543	35538943	401	*	4.62803	3.50773	5.25097	-0.600813	0.00492626	0.143194	Intergenic	Intergenic	-121119	NM_009881	12593	Mm.29002	NM_009881	ENSMUSG00000059288	Cdyl	AI325931	chromodomain protein, Y chromosome-like	protein-coding
chr1	70406404	70406804	401	*	4.97406	3.99446	5.55215	-0.600759	0.0056071	0.150235	intron (NM_025728, intron 5 of 7)	RMER1A|Other|Other	-319111	NM_001310658	320460	Mm.360649	NM_177164	ENSMUSG00000045648	Vwc2l	A830006F12Rik|Brl	von Willebrand factor C domain-containing protein 2-like	protein-coding
chr19	33551157	33551557	401	*	4.06254	2.62265	4.76866	-0.600688	0.00297261	1	Intergenic	Lx5c|LINE|L1	-33587	NM_001323386	628236		NM_001323386	ENSMUSG00000079344	Lipo4	Gm6857	lipase, member O4	protein-coding
chr4	133612458	133612858	401	*	4.81837	3.91373	5.37009	-0.600516	0.00545371	0.148537	intron (NM_001017968, intron 6 of 7)	intron (NM_001017968, intron 6 of 7)	-10490	NM_018754	55948	Mm.44482	NM_018754	ENSMUSG00000047281	Sfn	Er|Mme1|Ywhas	stratifin	protein-coding
chr15	73690947	73691347	401	*	4.17927	2.65598	4.90358	-0.600162	0.00329812	0.119785	Intergenic	Intergenic	16358	NM_173365	239530	Mm.122997	NM_173365	ENSMUSG00000045281	Gpr20	A430106B11Rik	G protein-coupled receptor 20	protein-coding
chr18	48320251	48320651	401	*	4.62154	3.62265	5.20613	-0.600122	0.00509817	0.145281	Intergenic	RMER1B|Other|Other	275116	NM_001025388	433182	Mm.70666	NM_001025388	ENSMUSG00000059040	Eno1b	EG433182|Eno-1|Eno1|Gm5506|NNE	enolase 1B, retrotransposed	protein-coding
chr16	58750316	58750716	401	*	4.68592	3.57942	5.30471	-0.600047	0.00506604	0.144846	Intergenic	RMER1A|Other|Other	10724	NM_147001	259003	Mm.390862	NM_147001	ENSMUSG00000071510	Olfr172	MOR184-2	olfactory receptor 172	protein-coding
chr18	37763444	37763844	401	*	4.25869	2.88554	4.94929	-0.599951	0.00372604	0.126454	exon (NM_033580, exon 1 of 4)	exon (NM_033580, exon 1 of 4)	1843	NM_033580	93705	Mm.247203	NM_033580	ENSMUSG00000103081	Pcdhgb8	-	protocadherin gamma subfamily B, 8	protein-coding
chr7	27518806	27519206	401	*	3.83427	1.76771	4.65088	-0.599924	0.00165715	1	exon (NM_198048, exon 7 of 7)	exon (NM_198048, exon 7 of 7)	-4255	NM_001033315	233020	Mm.429716	NM_001033315	ENSMUSG00000040424	Hipk4	Gm162	homeodomain interacting protein kinase 4	protein-coding
chr12	14659590	14659990	401	*	5.26966	4.42263	5.7998	-0.599812	0.00595298	0.15464	Intergenic	(CAGG)n|Simple_repeat|Simple_repeat	390599	NR_045960	73972	Mm.107680	NR_045960	ENSMUSG00000113644	4930448C13Rik	-	RIKEN cDNA 4930448C13 gene	ncRNA
chr3	82380324	82380724	401	*	4.35912	3.16743	5.0027	-0.599805	0.00420522	0.132987	intron (NM_001356457, intron 9 of 13)	intron (NM_001356457, intron 9 of 13)	22337	NM_001356457	213582	Mm.271269	NM_001081230	ENSMUSG00000033900	Map9	5033421J10Rik|5330427D05Rik|ASAP|Mtap9	microtubule-associated protein 9	protein-coding
chr15	102811460	102811860	401	*	4.61097	3.56194	5.21191	-0.599664	0.00502278	0.144318	Intergenic	Intergenic	-64751	NR_104334	102216269		NR_104334		Cistr	Cistr-act|Gm38436	chondrogenesis associated transcript	ncRNA
chr7	43659074	43659474	401	*	4.33117	3.08353	4.99005	-0.599644	0.00414109	0.132343	exon (NM_031181, exon 2 of 7)	exon (NM_031181, exon 2 of 7)	887	NM_031181	83382	Mm.157702	NM_031181	ENSMUSG00000030474	Siglece	Cd170|Siglec12|Siglec5|Siglec9|Siglecl1|mSiglec-E	sialic acid binding Ig-like lectin E	protein-coding
chr15	82915702	82916102	401	*	4.32017	2.99446	4.99919	-0.59953	0.00398715	0.130154	Intergenic	(CATG)n|Simple_repeat|Simple_repeat	-3768	NM_001114140	21411	Mm.252156	NM_013836	ENSMUSG00000041852	Tcf20	2810438H08Rik|SPBP|mKIAA0292	transcription factor 20	protein-coding
chr17	28339694	28340094	401	*	4.93386	3.98793	5.50034	-0.59953	0.00572348	0.151754	intron (NM_001204156, intron 3 of 12)	intron (NM_001204156, intron 3 of 12)	10452	NM_001204156	21678	Mm.6655	NM_011566	ENSMUSG00000002249	Tead3	DTEF-1|ETFR-1|TEAD-3|TEF-5|Tcf13r2	TEA domain family member 3	protein-coding
chr1	153089943	153090343	401	*	4.20241	2.76771	4.90734	-0.599511	0.0034344	0.12188	intron (NM_175460, intron 6 of 10)	intron (NM_175460, intron 6 of 10)	96304	NM_008485	16782	Mm.329272	NM_008485	ENSMUSG00000026479	Lamc2	AA589349	laminin, gamma 2	protein-coding
chr19	41756038	41756438	401	*	4.57198	3.43228	5.20065	-0.599511	0.00485933	0.142195	Intergenic	RMER1B|Other|Other	9277	NR_040320	100502871	Mm.394485	NR_040320		Gm19424	-	predicted gene, 19424	ncRNA
chr11	119950753	119951153	401	*	4.25341	2.88554	4.94274	-0.599441	0.0037657	0.126939	intron (NM_001037754, intron 1 of 13)	intron (NM_001037754, intron 1 of 13)	7861	NM_130862	108100	Mm.197534	NM_130862	ENSMUSG00000025372	Baiap2	IRSp53|R75030	brain-specific angiogenesis inhibitor 1-associated protein 2	protein-coding
chr8	58060711	58061111	401	*	5.29525	4.46581	5.81856	-0.599315	0.00603426	0.155232	intron (NM_175032, intron 4 of 11)	Lx2A|LINE|L1	-407856	NM_144731	108150	Mm.62886	NM_144731	ENSMUSG00000031608	Galnt7	AI225872	polypeptide N-acetylgalactosaminyltransferase 7	protein-coding
chr4	21629014	21629414	401	*	4.70057	3.697	5.28672	-0.599291	0.00534874	0.147494	Intergenic	RMER1B|Other|Other	56749	NM_001080771	230025	Mm.208541	NM_001080771	ENSMUSG00000040478	Prdm13	-	PR domain containing 13	protein-coding
chr10	46169324	46169724	401	*	4.78834	3.76771	5.38011	-0.59926	0.00545531	0.148537	Intergenic	RMER1B|Other|Other	-75224	NR_028274	100302593		NR_028274	ENSMUSG00000095118	Snord14d	Gm23710	small nucleolar RNA, C/D box 14D	snoRNA
chr13	51472935	51473335	401	*	4.18554	2.76771	4.88662	-0.598895	0.00350474	0.123191	intron (NM_009167, intron 4 of 11)	intron (NM_009167, intron 4 of 11)	64517	NM_010101	13610	Mm.136736	NM_010101	ENSMUSG00000067586	S1pr3	AI132464|Edg3|Lpb3|S1p3	sphingosine-1-phosphate receptor 3	protein-coding
chr9	111015176	111015576	401	*	4.17648	2.65598	4.90021	-0.598797	0.00335128	0.120584	Intergenic	G-rich|Low_complexity|Low_complexity	-3916	NM_008522	17002	Mm.282359	NM_008522	ENSMUSG00000032496	Ltf	Csp82|Lf|MMS10R|Ms10r	lactotransferrin	protein-coding
chr4	107091812	107092212	401	*	4.13563	2.75239	4.82864	-0.598608	0.00333683	0.120315	Intergenic	B4A|SINE|B4	-4879	NM_172873	242603	Mm.257231	NM_172873	ENSMUSG00000047636	Cdcp2	D030010E02Rik	CUB domain containing protein 2	protein-coding
chr1	193445211	193445611	401	*	4.31973	3.15582	4.95543	-0.598545	0.00409207	0.131386	Intergenic	Intergenic	62119	NR_029592	387201		NR_029592	ENSMUSG00000065533	Mir205	Mirn205|mir-205|mmu-mir-205	microRNA 205	ncRNA
chr15	65065427	65065827	401	*	4.90268	3.98137	5.46043	-0.598457	0.00579112	0.152676	Intergenic	RMER1B|Other|Other	-143331	NM_009623	11514	Mm.1425	NM_009623	ENSMUSG00000022376	Adcy8	AC8|AW060868	adenylate cyclase 8	protein-coding
chr8	54463873	54464273	401	*	4.7636	3.81313	5.33166	-0.59837	0.00558529	0.14988	Intergenic	Lx3A|LINE|L1	65925	NM_029701	76687	Mm.86437	NM_029701	ENSMUSG00000054408	Spcs3	1810011E08Rik|SPC22/23	signal peptidase complex subunit 3 homolog (S. cerevisiae)	protein-coding
chr11	53565068	53565468	401	*	4.5701	3.43228	5.19822	-0.598254	0.00494362	0.143281	Intergenic	RMER19A|LTR|ERVK	-2101	NM_008443	16568	Mm.88694	NM_008443	ENSMUSG00000018395	Kif3a	Kif3|Kifl|Kns3	kinesin family member 3A	protein-coding
chr5	19139140	19139540	401	*	4.5117	3.35268	5.146	-0.598196	0.00479541	0.141084	Intergenic	RMER17A2|LTR|ERVK	87215	NR_102341	70832	Mm.398993	NR_102341	ENSMUSG00000097626	4921504A21Rik	-	RIKEN cDNA 4921504A21 gene	ncRNA
chr10	39176485	39176885	401	*	5.24514	4.47542	5.74438	-0.598118	0.00606246	0.155368	Intergenic	Intergenic	-12891	NM_001127376	327743	Mm.208111	NM_001127376	ENSMUSG00000062074	Ccn6	Gm735|WISP-3|Wisp3	cellular communication network factor 6	protein-coding
chr8	42472850	42473250	401	*	4.43358	3.3322	5.05082	-0.598067	0.00461533	0.138621	Intergenic	(TG)n|Simple_repeat|Simple_repeat	645783	NR_045497	69966	Mm.416903	NR_045497	ENSMUSG00000102046	2810404M03Rik	-	RIKEN cDNA 2810404M03 gene	ncRNA
chr3	101132922	101133322	401	*	4.40435	3.17894	5.05725	-0.598066	0.00438254	0.135259	Intergenic	ORR1E|LTR|ERVL-MaLR	-22956	NM_011197	19221	Mm.24807	NM_011197	ENSMUSG00000027864	Ptgfrn	4833445A08Rik|AU042434|CD9P-1|EWI-F|FPRP|Trim45	prostaglandin F2 receptor negative regulator	protein-coding
chr10	65586254	65586654	401	*	4.90138	3.98137	5.45866	-0.598041	0.00583785	0.153121	Intergenic	RMER13B|LTR|ERVK	321785	NR_155764	102632897	Mm.183448	NR_155764	ENSMUSG00000112913	Gm30853	-	predicted gene, 30853	ncRNA
chr15	79175604	79176004	401	*	4.63241	3.37286	5.29445	-0.597937	0.00465537	0.139378	intron (NR_029470, intron 2 of 4)	intron (NR_029470, intron 2 of 4)	9738	NR_029470	100041655	Mm.483310	NR_029470	ENSMUSG00000075555	Gm10863	-	predicted gene 10863	ncRNA
chr11	69945951	69946351	401	*	3.80012	1.76771	4.61204	-0.597292	0.00177369	1	exon (NM_001359114, exon 4 of 11)	exon (NM_001359114, exon 4 of 11)	2039	NM_009204	20528	Mm.10661	NM_009204	ENSMUSG00000018566	Slc2a4	GT2|Glut-4|Glut4|twgy	solute carrier family 2 (facilitated glucose transporter), member 4	protein-coding
chr3	127696443	127696843	401	*	3.87622	1.79789	4.69443	-0.597124	0.00198935	1	intron (NM_027808, intron 3 of 13)	Lx8|LINE|L1	63507	NM_009718	11924	Mm.42017	NM_009718	ENSMUSG00000027967	Neurog2	Atoh4|Math4A|bHLHa8|ngn-2|ngn2	neurogenin 2	protein-coding
chr14	57337372	57337772	401	*	4.10135	2.7369	4.78986	-0.597118	0.00311309	1	intron (NM_030004, intron 3 of 7)	intron (NM_030004, intron 3 of 7)	60911	NM_030004	68631	Mm.25539	NM_030004	ENSMUSG00000021947	Cryl1	1110025H08Rik|A230106J09Rik|C85932|gul3dh	crystallin, lambda 1	protein-coding
chr4	50303259	50303659	401	*	4.44913	3.10782	5.132	-0.596995	0.00427252	0.133821	Intergenic	L1_Mus1|LINE|L1	-457690	NM_001276355	242443	Mm.440095	NM_001033351	ENSMUSG00000039579	Grin3a	6430537F04|A830097C19Rik|NMDAR-L|NR3A|mKIAA1973	glutamate receptor ionotropic, NMDA3A	protein-coding
chr14	58901973	58902373	401	*	5.06764	4.25217	5.58544	-0.596975	0.00614264	0.15605	Intergenic	Intergenic	240720	NM_026461	67932	Mm.65550	NM_026461	ENSMUSG00000021977	1700129C05Rik	-	RIKEN cDNA 1700129C05 gene	protein-coding
chr13	75523228	75523628	401	*	4.33217	2.99446	5.01416	-0.59694	0.00401234	0.130589	Intergenic	Intergenic	-121618	NR_030451	751556		NR_030451	ENSMUSG00000076236	Mir682	Mirn682|mir-682|mmu-mir-682	microRNA 682	ncRNA
chr7	126008773	126009173	401	*	4.83075	3.77532	5.43373	-0.596489	0.00557798	0.149764	intron (NM_001358885, intron 2 of 5)	intron (NM_001358885, intron 2 of 5)	73438	NM_001101488	269994	Mm.39599	NM_001101488	ENSMUSG00000046182	Gsg1l	AI852434|C230098I05Rik|G630023A01Rik|Gm637|g1l	GSG1-like	protein-coding
chr12	45407337	45407737	401	*	4.02955	2.60569	4.73202	-0.596294	0.00279601	1	Intergenic	Lx3B|LINE|L1	-333054	NM_144552	217517	Mm.285400	NM_144552	ENSMUSG00000046314	Stxbp6	BC024598|C85317	syntaxin binding protein 6 (amisyn)	protein-coding
chr9	114055226	114055626	401	*	4.1505	2.7369	4.85061	-0.596248	0.00299163	0.113705	Intergenic	Intergenic	-1928	NM_001101510	382111	Mm.376140	NM_001101510	ENSMUSG00000086596	Susd5	Gm1126	sushi domain containing 5	protein-coding
chr5	83722558	83722958	401	*	4.4791	3.34248	5.10688	-0.596131	0.00479666	0.141084	Intergenic	RMER1A|Other|Other	-367563	NM_153801	243078	Mm.126783	NM_153801	ENSMUSG00000049537	Tecrl	D330017N19Rik|Srd5a2l2	trans-2,3-enoyl-CoA reductase-like	protein-coding
chr5	33987502	33987902	401	*	4.09927	2.51682	4.83573	-0.596075	0.00316671	1	Intergenic	MLTR11B|LTR|ERVK	4269	NM_001310546	381633	Mm.4923	NM_001033458	ENSMUSG00000070858	Gm1673	-	predicted gene 1673	protein-coding
chr11	119690696	119691096	401	*	4.71047	3.697	5.29989	-0.595902	0.00551223	0.149154	intron (NM_001306081, intron 3 of 32)	intron (NM_001306081, intron 3 of 32)	87991	NM_028898	74370	Mm.209933	NM_028898	ENSMUSG00000025583	Rptor	4932417H02Rik|Rap|Raptor|mKIAA1303	regulatory associated protein of MTOR, complex 1	protein-coding
chr8	81560062	81560462	401	*	5.03199	4.17319	5.56664	-0.595856	0.00619228	0.156377	intron (NM_001297593, intron 2 of 23)	RMER13B|LTR|ERVK	217700	NM_001297591	234515	Mm.324468	NM_001024617	ENSMUSG00000037940	Inpp4b	E130107I17Rik	inositol polyphosphate-4-phosphatase, type II	protein-coding
chr17	85628132	85628532	401	*	3.90595	2.16743	4.67176	-0.595793	0.00225217	1	Intergenic	Intergenic	7498	NM_011381	20473	Mm.370208	NM_011381	ENSMUSG00000038805	Six3	E130112M24Rik|Six3a|Six3alpha|Six3b|Six3beta	sine oculis-related homeobox 3	protein-coding
chr3	89390012	89390412	401	*	3.98518	2.48008	4.70563	-0.595735	0.00277204	1	intron (NM_009565, intron 1 of 2)	intron (NM_009565, intron 1 of 2)	-1652	NR_040403	545539	Mm.393389	NR_040403	ENSMUSG00000074466	Gm15417	-	predicted gene 15417	ncRNA
chr5	52620185	52620585	401	*	4.62213	3.50773	5.2433	-0.595454	0.00524838	0.146477	Intergenic	Intergenic	-1374	NR_045738	211001	Mm.261581	NR_045738	ENSMUSG00000052295	8030423F21Rik	-	RIKEN cDNA 8030423F21 gene	ncRNA
chr8	14216500	14216900	401	*	4.59518	3.49857	5.21096	-0.595359	0.00511647	0.145392	intron (NM_172910, intron 2 of 15)	intron (NM_172910, intron 2 of 15)	120825	NM_172910	244310	Mm.404697	NM_172910	ENSMUSG00000047495	Dlgap2	6430596N04Rik|Dap-2|Dap2|Sapap2	DLG associated protein 2	protein-coding
chr18	35000457	35000857	401	*	4.45083	3.26842	5.09181	-0.595239	0.00476722	0.140717	Intergenic	Intergenic	-46306	NM_010481	15526	Mm.209419	NM_010481	ENSMUSG00000024359	Hspa9	74kDa|Csa|Grp75|Hsc74|Hsp74|Hsp74a|Hspa9a|Mortalin|Mot-2|Mot2|Mthsp70|Pbp74	heat shock protein 9	protein-coding
chr13	93929595	93929995	401	*	5.4069	4.63524	5.90695	-0.595216	0.00633867	0.157909	intron (NM_009712, intron 6 of 7)	intron (NM_009712, intron 6 of 7)	-128001	NM_172589	218454	Mm.316553	NM_172589	ENSMUSG00000045312	Lhfpl2	6030465B15|AI447312|AW050335|mKIAA0206|vgim	lipoma HMGIC fusion partner-like 2	protein-coding
chr4	155316368	155316768	401	*	4.88225	3.93425	5.44945	-0.595175	0.00599005	0.154964	intron (NM_008860, intron 4 of 17)	intron (NM_008860, intron 4 of 17)	28181	NM_001355178	18762	Mm.28561	NM_008860	ENSMUSG00000029053	Prkcz	AI098070|C80388|Pkcz|R74924|aPKCzeta|nPKC-zeta|zetaPKC	protein kinase C, zeta	protein-coding
chr9	121603395	121603795	401	*	4.71864	3.75239	5.29218	-0.595075	0.00567655	0.151425	intron (NR_040740, intron 3 of 3)	intron (NR_040740, intron 3 of 3)	16575	NR_040740	75384	Mm.445955	NR_040740	ENSMUSG00000084995	Lyzl4os	4930589B17Rik|4930596M17Rik	lysozyme-like 4, opposite strand	ncRNA
chr5	33053265	33053665	401	*	4.09666	2.51682	4.8326	-0.594914	0.00322252	1	Intergenic	Intergenic	34649	NM_011738	22629	Mm.332314	NM_011738	ENSMUSG00000018965	Ywhah	-	tyrosine 3-monooxygenase/tryptophan 5-monooxygenase activation protein, eta polypeptide	protein-coding
chr7	19100558	19100958	401	*	4.09666	2.51682	4.8326	-0.594914	0.00322252	1	intron (NM_001370812, intron 12 of 13)	intron (NM_001370812, intron 12 of 13)	6214	NM_011383	20475	Mm.3410	NM_011383	ENSMUSG00000040841	Six5	Dmahp|MDMAHP|TrexBF	sine oculis-related homeobox 5	protein-coding
chr9	98085884	98086284	401	*	5.22054	4.38808	5.74504	-0.594504	0.00639398	0.158458	Intergenic	Intergenic	-52917	NM_022319	64085	Mm.440903	NM_022319	ENSMUSG00000032452	Clstn2	2900042C18Rik|AI448973|CSTN2|Cs2|Cst-2|mKIAA4134	calsyntenin 2	protein-coding
chr2	30884766	30885166	401	*	4.9678	3.99446	5.54377	-0.59445	0.00604661	0.155283	Intergenic	Intergenic	18331	NM_022415	64292	Mm.28768	NM_022415	ENSMUSG00000050737	Ptges	2410099E23Rik|D2Ertd369e|Pges|mPGES|mPGES-1	prostaglandin E synthase	protein-coding
chr6	134764727	134765127	401	*	4.63512	3.62265	5.22421	-0.594447	0.00531663	0.147196	intron (NM_001048054, intron 1 of 6)	RMER1B|Other|Other	-27433	NR_151454	105242798	Mm.398227	NR_151454		1700055D16Rik	-	RIKEN cDNA 1700055D16 gene	ncRNA
chr4	3856296	3856696	401	*	4.75824	3.64772	5.37824	-0.594361	0.00537331	0.147651	Intergenic	RMER1A|Other|Other	15609	NM_020021	17451	Mm.459300	NM_020021	ENSMUSG00000078365	Mos	c-mos	Moloney sarcoma oncogene	protein-coding
chr15	66838176	66838576	401	*	3.86933	1.79789	4.68661	-0.594238	0.0020549	1	intron (NM_009375, intron 44 of 47)	intron (NM_009375, intron 44 of 47)	-6547	NM_009192	20491	Mm.7601	NM_009192	ENSMUSG00000022372	Sla	Slap|Slap-1	src-like adaptor	protein-coding
chr10	43365955	43366355	401	*	4.51195	3.35268	5.14633	-0.59408	0.00501248	0.144318	intron (NM_001168289, intron 3 of 7)	RMER1B|Other|Other	-112985	NM_199028	331623	Mm.490388	NM_199028	ENSMUSG00000038214	Bend3	mKIAA1553	BEN domain containing 3	protein-coding
chr10	61555280	61555680	401	*	3.97882	2.02028	4.78015	-0.59407	0.00231746	1	intron (NM_153542, intron 4 of 4)	intron (NM_153542, intron 4 of 4)	-39815	NM_001177511	237362	Mm.131297	NM_001177511	ENSMUSG00000020090	Npffr1	Gm236|Gpr147|NPFF1|NPFF1R|OT7T022	neuropeptide FF receptor 1	protein-coding
chr8	96824345	96824745	401	*	4.61933	3.44187	5.2589	-0.593889	0.00514747	0.145679	Intergenic	Lx2A1|LINE|L1	-936144	NM_010325	14719	Mm.230169	NM_010325	ENSMUSG00000031672	Got2	AL022787|FABP-pm|Got-2|Kyat4|mAspAT	glutamatic-oxaloacetic transaminase 2, mitochondrial	protein-coding
chr12	56271305	56271705	401	*	4.52108	3.42263	5.13742	-0.593852	0.00515756	0.145745	Intergenic	RLTR20B2|LTR|ERVK	18262	NR_045048	100503961	Mm.136732	NR_045048	ENSMUSG00000112164	Gm19990	-	predicted gene, 19990	ncRNA
chr9	24987623	24988023	401	*	4.1363	2.75239	4.82946	-0.593607	0.00352623	0.123255	intron (NR_153861, intron 2 of 4)	intron (NR_153861, intron 2 of 4)	13615	NR_153861	102631612	Mm.410759	NR_153861		E130101E03Rik	-	RIKEN cDNA E130101E03 gene	ncRNA
chr14	55297298	55297698	401	*	5.02728	4.12609	5.57775	-0.593568	0.00619212	0.156377	Intergenic	RMER1A|Other|Other	75491	NM_027790	71412	Mm.85484	NM_027790	ENSMUSG00000022209	Dhrs2	5430405K24Rik|Hep27	dehydrogenase/reductase member 2	protein-coding
chr7	3176449	3176849	401	*	4.17784	2.76771	4.87714	-0.593425	0.00375187	0.126829	Intergenic	Lx4A|LINE|L1	-7446	NM_001004153	245128	Mm.268551	NM_001004153	ENSMUSG00000054753	AU018091	-	expressed sequence AU018091	protein-coding
chr8	49789869	49790269	401	*	4.59619	3.56194	5.19239	-0.593346	0.00542445	0.14829	Intergenic	(TG)n|Simple_repeat|Simple_repeat	-578043	NR_046067	100039954	Mm.400419	NR_046067	ENSMUSG00000110281	Gm2516	-	predicted gene 2516	ncRNA
chr1	52164111	52164511	401	*	4.37727	3.09573	5.04507	-0.593244	0.00451974	0.137318	3' UTR (NM_001081081, exon 18 of 18)	3' UTR (NM_001081081, exon 18 of 18)	44689	NM_001205313	20846	Mm.277406	NM_009283	ENSMUSG00000026104	Stat1	2010005J02Rik|AA408197	signal transducer and activator of transcription 1	protein-coding
chr2	30654702	30655102	401	*	5.27892	4.54869	5.76145	-0.592588	0.00656622	0.160617	Intergenic	Intergenic	23109	NR_136917	665635	Mm.450149	NR_136917		Gm14486	-	predicted gene 14486	ncRNA
chr3	37344288	37344688	401	*	4.46193	3.40314	5.06597	-0.592517	0.00494888	0.143314	Intergenic	Intergenic	-4165	NM_008006	14173	Mm.473689	NM_008006	ENSMUSG00000037225	Fgf2	Fgf-2|Fgfb|bFGF	fibroblast growth factor 2	protein-coding
chr7	127287523	127287923	401	*	4.61597	3.50773	5.23528	-0.59246	0.00544474	0.148505	Intergenic	ORR1B2|LTR|ERVL-MaLR	-8537	NM_001253873	16408	Mm.1618	NM_008400	ENSMUSG00000030830	Itgal	(p180)|Cd11a|LFA-1|LFA-1A|Ly-15|Ly-21	integrin alpha L	protein-coding
chr9	55680701	55681101	401	*	4.1834	2.76771	4.884	-0.592369	0.00376759	0.126939	intron (NM_001357652, intron 25 of 32)	RMER1A|Other|Other	-124121	NM_001357653	244891	Mm.86588	NM_175536	ENSMUSG00000034007	Scaper	C430017I08|D530014O03Rik|Zfp291	S phase cyclin A-associated protein in the ER	protein-coding
chr8	80800882	80801282	401	*	4.07088	2.62265	4.77887	-0.592368	0.00317025	1	intron (NM_021356, intron 1 of 9)	B4A|SINE|B4	-61623	NM_053124	93762	Mm.246803	NM_053124	ENSMUSG00000031715	Smarca5	4933427E24Rik|D030040M08Rik|D330027N15Rik|MommeD4|Snf2h	SWI/SNF related, matrix associated, actin dependent regulator of chromatin, subfamily a, member 5	protein-coding
chr17	26582167	26582567	401	*	4.14103	2.75239	4.83532	-0.592336	0.00351417	0.123255	intron (NM_026170, intron 1 of 9)	intron (NM_026170, intron 1 of 9)	20855	NM_026170	67458	Mm.30496	NM_026170	ENSMUSG00000001576	Ergic1	1200007D18Rik|maa-136	endoplasmic reticulum-golgi intermediate compartment (ERGIC) 1	protein-coding
chr12	58700144	58700544	401	*	5.0459	4.09573	5.61387	-0.592293	0.00631245	0.157593	Intergenic	L1_Mus1|LINE|L1	311673	NM_009147	20334	Mm.491137	NM_009147	ENSMUSG00000020986	Sec23a	Msec23|Sec23r	SEC23 homolog A, COPII coat complex component	protein-coding
chr16	74104342	74104742	401	*	4.11425	2.51682	4.8537	-0.592113	0.00324522	1	intron (NM_175549, intron 2 of 27)	RLTR44C|LTR|ERVK	237525	NR_030464	751561		NR_030464	ENSMUSG00000104758	Mir691	Mirn691|mir-691|mmu-mir-691	microRNA 691	ncRNA
chr8	88953904	88954304	401	*	4.11824	2.63941	4.83301	-0.591966	0.00344794	1	Intergenic	Intergenic	-70631	NR_106190	102465899		NR_106190	ENSMUSG00000099078	Mir8110	Gm27571|mmu-mir-8110	microRNA 8110	ncRNA
chr7	136938373	136938773	401	*	4.1656	2.65598	4.88701	-0.591695	0.00364069	0.125076	intron (NM_008598, intron 1 of 4)	intron (NM_008598, intron 1 of 4)	43962	NM_008598	17314	Mm.440219	NM_008598	ENSMUSG00000054612	Mgmt	AGT|AI267024|Agat	O-6-methylguanine-DNA methyltransferase	protein-coding
chr3	41360056	41360456	401	*	4.3211	3.08353	4.97729	-0.591654	0.00452928	0.137547	Intergenic	Intergenic	132943	NR_040385	78706	Mm.366094	NR_040385	ENSMUSG00000097639	Platr4	C430002E04Rik	pluripotency associated transcript 4	ncRNA
chr10	29396899	29397299	401	*	4.47968	3.41292	5.08622	-0.591587	0.00521829	0.146477	Intergenic	RMER1B|Other|Other	-34657	NM_001110196	68031	Mm.28930	NM_026518	ENSMUSG00000038876	Rnf146	2610509H23Rik|Iduna	ring finger protein 146	protein-coding
chr5	112652464	112652864	401	*	4.20708	2.95483	4.8672	-0.591385	0.00371658	0.126378	Intergenic	Intergenic	-62668	NR_045397	67325	Mm.490791	NR_045396	ENSMUSG00000097962	1700034G24Rik	-	RIKEN cDNA 1700034G24 gene	ncRNA
chr1	133549902	133550302	401	*	4.34208	3.16743	4.98086	-0.591306	0.00467273	0.13942	Intergenic	Intergenic	60178	NM_009227	20643	Mm.249110	NM_009227	ENSMUSG00000090553	Snrpe	AL022645|C76690|SME	small nuclear ribonucleoprotein E	protein-coding
chr9	46502789	46503189	401	*	3.94924	2.34248	4.69052	-0.591089	0.00283227	1	Intergenic	LTR104_Mam|LTR|Gypsy	-183003	NM_183104	74361	Mm.159169	NM_183104	ENSMUSG00000056617	4931429L15Rik	-	RIKEN cDNA 4931429L15 gene	protein-coding
chr16	30198518	30198918	401	*	4.89141	3.98137	5.44509	-0.590962	0.00636689	0.158177	Intergenic	RMER17B|LTR|ERVK	68814	NM_027904	71756	Mm.290614	NM_027904	ENSMUSG00000023176	Cpn2	1300018K11Rik	carboxypeptidase N, polypeptide 2	protein-coding
chr11	5833659	5834059	401	*	3.72513	1.49857	4.56213	-0.590951	0.00148287	1	intron (NM_017401, intron 5 of 10)	intron (NM_017401, intron 5 of 10)	4157	NM_017401	54125	Mm.260194	NM_017401	ENSMUSG00000020474	Polm	AI462166|B230309I03Rik|Tdt-N	polymerase (DNA directed), mu	protein-coding
chr12	15574601	15575001	401	*	3.72513	1.49857	4.56213	-0.590951	0.00148287	1	Intergenic	IMPB_01|Satellite|Satellite	226300	NR_105809	102465204		NR_105809	ENSMUSG00000098480	Mir6387	Gm27281|mmu-mir-6387	microRNA 6387	ncRNA
chr2	178739497	178739897	401	*	4.44012	3.10782	5.12078	-0.590937	0.00459066	0.13821	Intergenic	Intergenic	309182	NM_198656	381409	Mm.330860	NM_198656	ENSMUSG00000039155	Cdh26	Gm1010	cadherin-like 26	protein-coding
chr8	39206334	39206734	401	*	4.75939	3.80572	5.32857	-0.590924	0.00583683	0.153121	Intergenic	Intergenic	-91446	NR_044988	621335	Mm.208080	NR_044988	ENSMUSG00000109827	Gm6213	EG621335	predicted gene 6213	ncRNA
chr11	99837420	99837820	401	*	5.86143	5.13498	6.34232	-0.590916	0.00654321	0.16043	exon (NM_001195383, exon 1 of 1)	exon (NM_001195383, exon 1 of 1)	446	NM_001195383	100502865	Mm.476649	NM_001195383	ENSMUSG00000078257	2300003K06Rik	-	RIKEN cDNA 2300003K06 gene	protein-coding
chr1	105948535	105948935	401	*	5.29844	4.49857	5.81001	-0.590688	0.00672458	0.162755	Intergenic	RMER1A|Other|Other	41547	NR_151625	635504	Mm.359717	NR_151625		Gm7160	EG635504	predicted gene 7160	ncRNA
chr11	10011101	10011501	401	*	4.33396	3.08353	4.99359	-0.590499	0.00453553	0.137582	Intergenic	RMER13B|LTR|ERVK	819359	NM_178259	268379	Mm.39270	NM_178259	ENSMUSG00000004668	Abca13	9830132L24|A930002G16Rik|AI956815	ATP-binding cassette, sub-family A (ABC1), member 13	protein-coding
chr2	117063220	117063620	401	*	4.88416	3.93425	5.45203	-0.590095	0.00633632	0.157906	Intergenic	RMER1A|Other|Other	-57651	NM_001277256	114715	Mm.245890	NM_033524	ENSMUSG00000027351	Spred1	5730461F13Rik|AL024345|AW047647	sprouty protein with EVH-1 domain 1, related sequence	protein-coding
chr6	110864473	110864873	401	*	4.36997	3.09573	5.03586	-0.589897	0.00470747	0.139874	intron (NM_177328, intron 1 of 9)	RMER17B2|LTR|ERVK	219075	NM_177328	108073	Mm.240881	NM_177328	ENSMUSG00000056755	Grm7	6330570A01Rik|BB176677|C030018L03|E130018M02Rik|Gpr1g|Gprc1g|SMN2|Tg(SMN2)89Ahmb|mGluR7	glutamate receptor, metabotropic 7	protein-coding
chr13	14573989	14574389	401	*	4.67484	3.63941	5.27142	-0.589861	0.00588421	0.153539	Intergenic	L1_Mur1|LINE|L1	38848	NM_029271	75398	Mm.36511	NM_029271	ENSMUSG00000015672	Mrpl32	0610033O15Rik	mitochondrial ribosomal protein L32	protein-coding
chr8	121403572	121403972	401	*	5.35063	4.62265	5.83219	-0.589759	0.00679924	0.163552	Intergenic	Intergenic	138182	NM_001357259	76405	Mm.165697	NM_029597	ENSMUSG00000031809	1700018B08Rik	1700084O22Rik	RIKEN cDNA 1700018B08 gene	protein-coding
chr1	74914089	74914489	401	*	3.71989	1.21293	4.58706	-0.589597	0.00140282	1	intron (NM_001039495, intron 19 of 32)	intron (NM_001039495, intron 19 of 32)	-13568	NR_029876	723900		NR_029876	ENSMUSG00000065616	Mir375	Mirn375|mir-375|mmu-mir-375	microRNA 375	ncRNA
chr3	154811590	154811990	401	*	4.27539	2.98137	4.9464	-0.589566	0.00427769	0.133907	intron (NM_177066, intron 23 of 24)	intron (NM_177066, intron 23 of 24)	100657	NM_175176	209601	Mm.331454	NM_175176	ENSMUSG00000078161	Erich3	1700013E18Rik|4922501L14Rik|5031409G23Rik|AI596448|Gm133	glutamate rich 3	protein-coding
chr18	77354135	77354535	401	*	4.82587	3.82783	5.41018	-0.589403	0.00619886	0.156377	intron (NM_172834, intron 12 of 38)	RMER1B|Other|Other	72677	NM_172834	240411	Mm.380247	NM_172834	ENSMUSG00000032818	Loxhd1	1700096C21Rik|4932417K07|sba	lipoxygenase homology domains 1	protein-coding
chr7	95354949	95355349	401	*	5.04494	4.13793	5.59752	-0.589229	0.00664525	0.161684	Intergenic	Intergenic	-816095	NM_001310762	23966	Mm.254610	NM_011858	ENSMUSG00000048078	Tenm4	Doc4|ELM2|Odz4|R75022|Ten-m4|l(7)-3Rn|l7Rn3|mKIAA1302	teneurin transmembrane protein 4	protein-coding
chr4	137130688	137131088	401	*	4.11315	2.75239	4.80077	-0.588847	0.003781	1	Intergenic	Intergenic	34178	NR_040443	100503595	Mm.421314	NR_040443	ENSMUSG00000085833	Gm13003	-	predicted gene 13003	ncRNA
chr2	33189113	33189513	401	*	4.68585	3.74466	5.25066	-0.588802	0.005997	0.155035	intron (NM_175211, intron 8 of 19)	intron (NM_175211, intron 8 of 19)	-26648	NM_011923	26360	Mm.208919	NM_011923	ENSMUSG00000004105	Angptl2	AI593246|AW260363|Arp2	angiopoietin-like 2	protein-coding
chr7	87665583	87665983	401	*	4.9133	3.97478	5.47718	-0.588502	0.00627018	0.157098	intron (NM_001081414, intron 3 of 9)	RMER1B|Other|Other	81615	NM_001143834	108071	Mm.235018	NM_001033224	ENSMUSG00000049583	Grm5	6430542K11Rik|AI850523|Glu5R|Gprc1e|mGluR5|mGluR5b	glutamate receptor, metabotropic 5	protein-coding
chr1	135736749	135737149	401	*	4.93798	3.89254	5.53777	-0.588498	0.00615251	0.15605	intron (NR_153810, intron 1 of 3)	intron (NR_153810, intron 1 of 3)	7782	NM_007791	13007	Mm.196484	NM_007791	ENSMUSG00000026421	Csrp1	AA408841|AA959891|AW545626|CRP1|Csrp	cysteine and glycine-rich protein 1	protein-coding
chr13	29140293	29140693	401	*	4.29445	3.14413	4.92623	-0.588485	0.00424706	0.133323	Intergenic	Lx5|LINE|L1	124238	NR_045075	77920	Mm.197051	NR_045073	ENSMUSG00000086363	A330102I10Rik	-	RIKEN cDNA A330102I10 gene	ncRNA
chr12	5589934	5590334	401	*	5.60079	4.89273	6.07365	-0.588334	0.0068666	0.164155	Intergenic	Intergenic	214414	NR_015579	72669	Mm.10434	NM_028318		2810032G03Rik	AI461720	RIKEN cDNA 2810032G03 gene	ncRNA
chr8	102084764	102085164	401	*	4.58482	3.61419	5.15986	-0.587906	0.00573038	0.151811	Intergenic	Lx2A1|LINE|L1	700147	NM_009866	12552	Mm.1571	NM_009866	ENSMUSG00000031673	Cdh11	Cad11|OSF-4	cadherin 11	protein-coding
chr5	135339788	135340188	401	*	4.51667	3.42263	5.13167	-0.58773	0.00551464	0.149154	exon (NM_001277893, exon 5 of 8)	exon (NM_001277893, exon 5 of 8)	9925	NM_001277892	94244	Mm.26037	NM_033571	ENSMUSG00000040013	Fkbp6	1700008G22Rik|36kDa|AU017274|D5Ertd724e|FKBP-36|FKBP-6	FK506 binding protein 6	protein-coding
chr1	121977903	121978303	401	*	4.6863	3.74466	5.25128	-0.58758	0.00609813	0.155827	Intergenic	RMER17B|LTR|ERVK	-227042	NR_151524	102638832	Mm.112794	NR_151524	ENSMUSG00000099960	Gm28590	-	predicted gene 28590	ncRNA
chr13	97454887	97455287	401	*	4.14275	2.85716	4.8116	-0.587459	0.00392929	0.129359	intron (NR_110432, intron 1 of 1)	intron (NR_110432, intron 1 of 1)	20117	NR_110432	100039691	Mm.219358	NR_110430	ENSMUSG00000078952	Lncenc1	Gm11019|Gm2373|Lincenc1|Platr18|linc-Enc1	long non-coding RNA, embryonic stem cells expressed 1	ncRNA
chr9	37074802	37075202	401	*	4.45294	3.39329	5.05725	-0.587224	0.00492377	0.143181	intron (NM_001029838, intron 2 of 12)	intron (NM_001029838, intron 2 of 12)	72320	NM_148950	208076	Mm.260335	NM_148950	ENSMUSG00000035934	Pknox2	D230005H23Rik|Prep2	Pbx/knotted 1 homeobox 2	protein-coding
chr11	49260730	49261130	401	*	3.93988	2.02028	4.73537	-0.586878	0.00257602	1	exon (NM_001110150, exon 3 of 3)	exon (NM_001110150, exon 3 of 3)	10378	NM_001110150	17308	Mm.196933	NM_010794	ENSMUSG00000020346	Mgat1	Mgat-1	mannoside acetylglucosaminyltransferase 1	protein-coding
chr2	128029390	128029790	401	*	3.90343	2.32186	4.63972	-0.586814	0.00261953	1	intron (NM_028765, intron 12 of 17)	intron (NM_028765, intron 12 of 17)	-96448	NM_207681	12125	Mm.141083	NM_009754	ENSMUSG00000027381	Bcl2l11	1500006F24Rik|Bim|Bod|bcl2-L-11	BCL2-like 11 (apoptosis facilitator)	protein-coding
chr5	142698409	142698809	401	*	4.90012	4.027	5.44018	-0.586595	0.00675808	0.16301	Intergenic	Intergenic	-3492	NM_146257	243328	Mm.125942	NM_146257	ENSMUSG00000050822	Slc29a4	ENT4|mPMAT	solute carrier family 29 (nucleoside transporters), member 4	protein-coding
chr1	64320215	64320615	401	*	4.22871	2.78288	4.93616	-0.586398	0.00415771	0.132461	Intergenic	(CA)n|Simple_repeat|Simple_repeat	-199026	NM_033563	93691	Mm.29466	NM_033563	ENSMUSG00000025959	Klf7	9830124P08Rik	Kruppel-like factor 7 (ubiquitous)	protein-coding
chr10	127370269	127370669	401	*	4.45137	3.26842	5.0925	-0.586378	0.00523753	0.146477	promoter-TSS (NM_010565)	promoter-TSS (NM_010565)	79	NM_010565	16325	Mm.2594	NM_010565	ENSMUSG00000025405	Inhbc	-	inhibin beta-C	protein-coding
chr7	74766589	74766989	401	*	4.41741	3.3322	5.0297	-0.586252	0.00530282	0.147196	Intergenic	Intergenic	-212009	NM_001038643	108116	Mm.425467	NM_023908	ENSMUSG00000025790	Slco3a1	5830414C08Rik|Anr1|MJAM|OATP-D|R75096|Slc21a11	solute carrier organic anion transporter family, member 3a1	protein-coding
chr2	164038584	164038984	401	*	4.39086	3.2576	5.01764	-0.586053	0.00524768	0.146477	intron (NM_001114079, intron 7 of 13)	intron (NM_001114079, intron 7 of 13)	13560	NM_001114079	381404	Mm.82301	NM_001114079	ENSMUSG00000054582	Pabpc1l	1810053B01Rik|Epab	poly(A) binding protein, cytoplasmic 1-like	protein-coding
chr2	56735857	56736257	401	*	4.01377	2.21293	4.79029	-0.586001	0.00297061	1	Intergenic	Lx4B|LINE|L1	-49754	NR_105751	102465169		NR_105751	ENSMUSG00000098437	Mir195b	Gm27491|mmu-mir-195b	microRNA 195b	ncRNA
chr15	68623148	68623548	401	*	4.37913	3.09573	5.04741	-0.585982	0.00481429	0.14135	Intergenic	RMER17A2|LTR|ERVK	-254967	NR_155443	105245971	Mm.380365	NR_155443	ENSMUSG00000069996	Gm41341	-	predicted gene, 41341	ncRNA
chr10	34496877	34497277	401	*	4.5522	3.3628	5.19515	-0.585888	0.00547752	0.148817	intron (NM_001358769, intron 2 of 8)	L1_Mus2|LINE|L1	13677	NM_001159544	14302	Mm.332432	NM_010237	ENSMUSG00000019779	Frk	BSK|BSK/IYK|C85044|GTK|RAK	fyn-related kinase	protein-coding
chr7	120513112	120513512	401	*	4.11349	2.75239	4.80119	-0.58585	0.00390619	1	intron (NM_001278943, intron 14 of 26)	intron (NM_001278943, intron 14 of 26)	-84313	NR_024324	78552	Mm.289190	NR_024324	ENSMUSG00000044141	E130201H02Rik	-	Y box protein 1 pseudogene	pseudo
chr8	105279402	105279802	401	*	5.48752	4.73279	5.98049	-0.585773	0.00711828	0.166332	TTS (NM_001166394)	TTS (NM_001166394)	3155	NM_030152	78688	Mm.475715	NM_030152	ENSMUSG00000014776	Nol3	ARC|B430311C09Rik|MYC|NOP|Nop30	nucleolar protein 3 (apoptosis repressor with CARD domain)	protein-coding
chr13	68727612	68728012	401	*	4.08888	2.63941	4.79714	-0.585725	0.00377486	1	exon (NM_153534, exon 10 of 25)	exon (NM_153534, exon 10 of 25)	130373	NM_027035	69315	Mm.272795	NM_027035	ENSMUSG00000021534	1700001L19Rik	-	RIKEN cDNA 1700001L19 gene	protein-coding
chr9	63877754	63878154	401	*	3.94185	2.19035	4.70994	-0.585604	0.00281453	1	Intergenic	Intergenic	-119960	NM_016769	17127	Mm.7320	NM_016769	ENSMUSG00000032402	Smad3	AU022421|Madh3	SMAD family member 3	protein-coding
chr8	76767381	76767781	401	*	4.08922	2.63941	4.79757	-0.585297	0.00380397	1	intron (NR_028579, intron 1 of 1)	intron (NR_028579, intron 1 of 1)	133040	NR_028579	102640923	Mm.367571	NR_028579	ENSMUSG00000074235	Gm10649	-	predicted gene 10649	ncRNA
chr18	60459933	60460333	401	*	4.07919	2.51682	4.8116	-0.585084	0.00361559	1	Intergenic	Lx8|LINE|L1	41850	NM_134133	106878	Mm.273197	NM_134133	ENSMUSG00000038059	Smim3	2010002N04Rik|AI195350|AW561905|Nid67|cI-41	small integral membrane protein 3	protein-coding
chr19	6625643	6626043	401	*	4.02266	2.49857	4.74714	-0.584637	0.00342728	1	Intergenic	Intergenic	-82773	NM_009203	20521	Mm.391146	NM_009203	ENSMUSG00000061742	Slc22a12	AI987855|OAT4L|Rst|Slc22al2|URAT1	solute carrier family 22 (organic anion/cation transporter), member 12	protein-coding
chr14	24218518	24218918	401	*	4.01331	2.49857	4.73581	-0.58458	0.00346272	1	intron (NM_001163513, intron 1 of 31)	intron (NM_001163513, intron 1 of 31)	27202	NM_001163513	71228	Mm.68971	NM_027726	ENSMUSG00000021782	Dlg5	4933429D20Rik|T25557|mKIAA0583	discs large MAGUK scaffold protein 5	protein-coding
chr7	76229543	76229943	401	*	5.08843	4.2576	5.61228	-0.584485	0.00713582	0.166545	promoter-TSS (NM_001199224)	promoter-TSS (NM_001199224)	-144	NM_001199224	244071	Mm.322829	NM_172902	ENSMUSG00000025754	Agbl1	Ccp4|D430020F16|EG244071|Nna1-l1	ATP/GTP binding protein-like 1	protein-coding
chr15	98800699	98801099	401	*	4.16133	2.76771	4.85678	-0.584362	0.0041818	0.132765	Intergenic	(TGGA)n|Simple_repeat|Simple_repeat	7026	NM_001013741	13199	Mm.390810	NM_001013741	ENSMUSG00000059213	Ddn	Gm748	dendrin	protein-coding
chr19	18391245	18391645	401	*	4.99109	4.19633	5.5006	-0.584273	0.00699274	0.164822	Intergenic	RMER1B|Other|Other	240368	NM_017375	20409	Mm.172222	NM_017375	ENSMUSG00000024725	Ostf1	C78236|SH3P2|Sh3d3	osteoclast stimulating factor 1	protein-coding
chr10	29562914	29563314	401	*	4.60771	3.50773	5.22452	-0.584072	0.00598142	0.154964	Intergenic	L1_Mus3|LINE|L1	-27247	NM_028351	72780	Mm.45191	NM_028351	ENSMUSG00000019880	Rspo3	2810459H04Rik|AW742308|Cristin1|Thsd2	R-spondin 3	protein-coding
chr10	40110307	40110707	401	*	4.94954	3.94777	5.53509	-0.584002	0.00672455	0.162755	intron (NM_001114332, intron 1 of 5)	RMER1A|Other|Other	31747	NM_028247	72472	Mm.186778	NM_028247	ENSMUSG00000019838	Slc16a10	2610103N14Rik|9830169E08|Mct10|PRO0813|TAT1	solute carrier family 16 (monocarboxylic acid transporters), member 10	protein-coding
chr10	95656833	95657233	401	*	4.59803	3.56194	5.19483	-0.583632	0.00597746	0.154964	Intergenic	RMER1B|Other|Other	-92887	NM_027722	71207	Mm.24397	NM_027722	ENSMUSG00000020029	Nudt4	4933436C10Rik|DIPP-2|DIPP2|DIPP2alpha|DIPP2beta|HDCMB47P	nudix (nucleoside diphosphate linked moiety X)-type motif 4	protein-coding
chr6	90432864	90433264	401	*	4.20137	2.96816	4.85638	-0.583603	0.0044791	0.136716	Intergenic	Intergenic	-4584	NM_173775	243538	Mm.386876	NM_173775	ENSMUSG00000048794	Cfap100	AW048498|C030041G11Rik|C230069K22Rik|Ccdc37	cilia and flagella associated protein 100	protein-coding
chr11	66217236	66217636	401	*	4.91114	3.98793	5.46957	-0.583554	0.0069643	0.164512	3' UTR (NM_001034874, exon 5 of 5)	3' UTR (NM_001034874, exon 5 of 5)	-48885	NM_001099633	237806	Mm.264210	NM_001099633	ENSMUSG00000056752	Dnah9	9030022M04|A230091C01|C230051G16|D11Ertd686e|Dnahc9|mKIAA0357	dynein, axonemal, heavy chain 9	protein-coding
chr7	83204598	83204998	401	*	4.16029	2.65598	4.88057	-0.583485	0.0039717	0.130054	Intergenic	Intergenic	56328	NM_177895	330578	Mm.5796	NM_177895	ENSMUSG00000053528	A530021J07Rik	-	Riken cDNA A530021J07 gene	protein-coding
chr7	120811181	120811581	401	*	4.5535	3.43228	5.1767	-0.583419	0.00587534	0.153508	intron (NM_001370881, intron 1 of 11)	intron (NM_001370881, intron 1 of 11)	1751	NM_001370881	436008		NM_001370881		Gm5737	EG436008	predicted gene 5737	protein-coding
chr8	84797584	84797984	401	*	4.87965	3.98137	5.42905	-0.583308	0.00699359	0.164822	intron (NM_010906, intron 1 of 8)	intron (NM_010906, intron 1 of 8)	2584	NM_001081982	18032	Mm.9394	NM_010906	ENSMUSG00000001911	Nfix	CTF|NF-I/X|NF1-X|NFI-X	nuclear factor I/X	protein-coding
chr6	46479151	46479551	401	*	4.54919	3.43228	5.17111	-0.583194	0.00591394	0.154027	intron (NM_001004357, intron 12 of 23)	RMER1A|Other|Other	-765045	NM_025771	66797	Mm.440084	NM_025771	ENSMUSG00000039419	Cntnap2	5430425M22Rik|Caspr2|mKIAA0868	contactin associated protein-like 2	protein-coding
chr10	19961784	19962184	401	*	4.10731	2.75239	4.79351	-0.583039	0.00402368	1	intron (NM_008580, intron 1 of 29)	intron (NM_008580, intron 1 of 29)	27458	NM_008580	26408	Mm.6595	NM_008580	ENSMUSG00000071369	Map3k5	7420452D20Rik|ASK|ASK1|MAPKKK5|Mekk5	mitogen-activated protein kinase kinase kinase 5	protein-coding
chr12	86872050	86872450	401	*	3.77126	1.76771	4.57912	-0.583038	0.00207607	1	Intergenic	Intergenic	12564	NM_145836	238330	Mm.248358	NM_145836	ENSMUSG00000034168	Irf2bpl	6430527G18Rik|Eap1	interferon regulatory factor 2 binding protein-like	protein-coding
chr12	104495419	104495819	401	*	4.16977	2.76771	4.8672	-0.582835	0.00420479	0.132987	Intergenic	Intergenic	-22383	NM_010351	14836	Mm.129	NM_010351	ENSMUSG00000021095	Gsc	-	goosecoid homeobox	protein-coding
chr15	99004389	99004789	401	*	4.16977	2.76771	4.8672	-0.582835	0.00420479	0.132987	Intergenic	Intergenic	18624	NR_045991	75951	Mm.441657	NR_045991	ENSMUSG00000097587	4930578M01Rik	3010001K12Rik	RIKEN cDNA 4930578M01 gene	ncRNA
chr14	61803513	61803913	401	*	4.23874	2.98137	4.90021	-0.582747	0.00476857	0.140717	Intergenic	MLT1K|LTR|ERVL-MaLR	-121340	NR_028264	668253	Mm.32886	NR_028264	ENSMUSG00000097589	Dleu2	1810047A16Rik|4932411A06Rik|7730401J12Rik|AI197277|AI788824|Alt1|Gm9069|Leu2	deleted in lymphocytic leukemia, 2	ncRNA
chr7	142546260	142546660	401	*	3.84705	1.99446	4.63207	-0.582638	0.00252688	1	intron (NR_002452, intron 2 of 2)	intron (NR_002452, intron 2 of 2)	12138	NR_002452	330677	Mm.265130	NR_002452	ENSMUSG00000087090	Nctc1	9530074L01|Rhit1	non-coding transcript 1	ncRNA
chr14	35737426	35737826	401	*	4.75855	3.71293	5.35841	-0.582562	0.00651232	0.159904	Intergenic	RMER1B|Other|Other	74352	NM_001033766	239036	Mm.239970	NM_001033766	ENSMUSG00000041068	4930596D02Rik	-	RIKEN cDNA 4930596D02 gene	protein-coding
chr11	103220334	103220734	401	*	4.03273	2.62265	4.73202	-0.582451	0.00367914	1	3' UTR (NM_016896, exon 16 of 16)	3' UTR (NM_016896, exon 16 of 16)	-2102	NM_177801	328019	Mm.189646	NM_177801	ENSMUSG00000044787	Spata32	4933400C05Rik|VAD1.2	spermatogenesis associated 32	protein-coding
chr7	4846002	4846402	401	*	4.17575	2.87142	4.84939	-0.582341	0.00441806	0.135943	intron (NM_026158, intron 5 of 5)	ID4_|SINE|ID	-1506	NM_172737	232813	Mm.44666	NM_172737	ENSMUSG00000053550	Shisa7	ckamp59	shisa family member 7	protein-coding
chr18	6000236	6000636	401	*	4.38873	3.2576	5.01488	-0.58222	0.00548256	0.148839	Intergenic	Lx2A|LINE|L1	135662	NM_029277	75415	Mm.239675	NM_029277	ENSMUSG00000041225	Arhgap12	2810011M08Rik	Rho GTPase activating protein 12	protein-coding
chr7	114039443	114039843	401	*	4.15284	2.76771	4.84629	-0.582117	0.00431196	0.134394	intron (NM_145584, intron 15 of 15)	intron (NM_145584, intron 15 of 15)	78138	NM_025846	66922	Mm.276572	NM_025846	ENSMUSG00000055723	Rras2	2610016H24Rik|C86394|TC21	related RAS viral (r-ras) oncogene 2	protein-coding
chr18	66076213	66076613	401	*	4.08029	2.63941	4.78663	-0.582049	0.00396084	1	intron (NM_178793, intron 5 of 10)	intron (NM_178793, intron 5 of 10)	-73778	NM_001172062	70361	Mm.290857	NM_027400	ENSMUSG00000041891	Lman1	2610020P13Rik|AI326273|AU043785|C730041J05|ERGIC53|F5F8D|MCFD1|MR60|P58|gp58	lectin, mannose-binding, 1	protein-coding
chr9	51969633	51970033	401	*	4.08029	2.63941	4.78663	-0.582049	0.00396084	1	Intergenic	ORR1A2-int|LTR|ERVL-MaLR	-6231	NM_007996	14148	Mm.1061	NM_007996	ENSMUSG00000032051	Fdx1	-	ferredoxin 1	protein-coding
chr1	13441595	13441995	401	*	4.99571	4.20198	5.5048	-0.581934	0.00728679	0.167166	Intergenic	Intergenic	-67712	NM_008678	17978	Mm.2537	NM_008678	ENSMUSG00000005886	Ncoa2	D1Ertd433e|GRIP-1|Grip1|KAT13C|NCoA-2|SRC-2|TIF2|bHLHe75	nuclear receptor coactivator 2	protein-coding
chr14	99874944	99875344	401	*	4.66339	3.63941	5.25626	-0.581741	0.00649945	0.159904	exon (NM_010636, exon 7 of 7)	exon (NM_010636, exon 7 of 7)	274652	NM_010636	16597	Mm.396499	NM_010636	ENSMUSG00000072294	Klf12	2700063E05Rik|AI225908|AI315654|AP-2rep|B130052C06Rik|D530033K05Rik	Kruppel-like factor 12	protein-coding
chr7	87365898	87366298	401	*	3.73079	1.7369	4.53726	-0.581741	0.0017256	1	intron (NM_001285833, intron 15 of 19)	Lx3A|LINE|L1	119449	NM_001285833	50490	Mm.31748	NM_015760	ENSMUSG00000030562	Nox4	AI648021	NADPH oxidase 4	protein-coding
chr5	139417317	139417717	401	*	5.20694	4.38808	5.72609	-0.581632	0.00748687	0.169401	intron (NM_028469, intron 2 of 4)	intron (NM_028469, intron 2 of 4)	-5662	NM_029771	76854	Mm.389706	NM_029771	ENSMUSG00000053647	Gper1	6330420K13Rik|CMKRL2|Ceprl|FEG-1|GPCR-Br|Gper|Gpr30	G protein-coupled estrogen receptor 1	protein-coding
chr8	72650247	72650647	401	*	4.67579	3.697	5.25362	-0.581545	0.00663458	0.161593	intron (NM_176940, intron 1 of 18)	intron (NM_176940, intron 1 of 18)	3736	NM_176940	319555	Mm.390076	NM_176940	ENSMUSG00000048148	Nwd1	A230063L24Rik	NACHT and WD repeat domain containing 1	protein-coding
chr4	114344379	114344779	401	*	4.4476	3.34248	5.06597	-0.581366	0.00577906	0.152503	Intergenic	Intergenic	-62145	NM_001085549	666048	Mm.331779	NM_001085549	ENSMUSG00000070867	Trabd2b	Gm12824|Hkat	TraB domain containing 2B	protein-coding
chr5	51276703	51277103	401	*	4.48658	3.27915	5.13455	-0.581216	0.00560248	0.150169	Intergenic	RMER17B|LTR|ERVK	277018	NR_027710	19017	Mm.259072	NM_008904	ENSMUSG00000029167	Ppargc1a	A830037N07Rik|Gm11133|PGC-1|PPARGC-1-alpha|Pgc-1alpha|Pgc1|Pgco1|Ppargc1	peroxisome proliferative activated receptor, gamma, coactivator 1 alpha	protein-coding
chr1	60397579	60397979	401	*	6.01265	5.32949	6.47438	-0.581062	0.00719178	0.166634	Intergenic	RMER1B|Other|Other	-11840	NM_001198571	329165	Mm.212066	NM_198127	ENSMUSG00000026782	Abi2	8430425M24Rik|AI839867|AblBP3|ArgBP1|C130078H13	abl-interactor 2	protein-coding
chr15	79822547	79822947	401	*	4.02964	2.62265	4.72822	-0.58103	0.00374138	1	intron (NM_001013360, intron 4 of 7)	intron (NM_001013360, intron 4 of 7)	11586	NM_001013360	504193	Mm.38438	NM_029079	ENSMUSG00000089837	Npcd	Cbx6-Nptxr	neuronal pentraxin chromo domain	protein-coding
chr2	92968628	92969028	401	*	3.76756	1.76771	4.57489	-0.580923	0.00212308	1	3' UTR (NM_001368848, exon 8 of 8)	3' UTR (NM_001368848, exon 8 of 8)	53727	NM_030725	80976	Mm.33490	NM_030725	ENSMUSG00000027220	Syt13	5730409J20Rik|AI549909|mKIAA1427	synaptotagmin XIII	protein-coding
chr2	130874948	130875348	401	*	3.89667	2.32186	4.63159	-0.580862	0.0027889	1	intron (NR_015523, intron 2 of 2)	intron (NR_015523, intron 2 of 2)	31248	NR_015523	613258	Mm.271990	NR_015523		A730017L22Rik	-	RIKEN cDNA A730017L22 gene	ncRNA
chr11	66672726	66673126	401	*	5.0309	4.09573	5.59359	-0.580585	0.00727596	0.167119	Intergenic	RMER1A|Other|Other	-146800	NM_001034874	380702	Mm.351764	NM_001034874	ENSMUSG00000053930	Shisa6	Gm879|ckamp52	shisa family member 6	protein-coding
chr2	157017911	157018311	401	*	4.43911	3.40314	5.03586	-0.580537	0.00573164	0.151811	3' UTR (NM_001164663, exon 15 of 15)	3' UTR (NM_001164663, exon 15 of 15)	-11036	NM_025853	66934	Mm.25410	NM_025853	ENSMUSG00000027635	Dsn1	1700022L09Rik|AW552447	DSN1 homolog, MIS12 kinetochore complex component	protein-coding
chr10	50049081	50049481	401	*	4.35481	3.24671	4.97408	-0.580489	0.00535966	0.147507	Intergenic	Intergenic	-260515	NM_001111268	14806	Mm.185993	NM_010349	ENSMUSG00000056073	Grik2	AW124492|C130030K03Rik|GluK2|Glur-6|Glur6|Glurbeta2	glutamate receptor, ionotropic, kainate 2 (beta 2)	protein-coding
chr8	84485837	84486237	401	*	4.65266	3.57942	5.26123	-0.580406	0.00643318	0.159072	intron (NM_001252059, intron 2 of 45)	intron (NM_001252059, intron 2 of 45)	70673	NM_007578	12286	Mm.334658	NM_007578	ENSMUSG00000034656	Cacna1a	APCA|BI|Caca1a|Cacnl1a4|Cav2.1|Ccha1a|EA2|FHM|HPCA|MHP|MHP1|SCA6|alpha1A|la|nmf352|rkr|smrl|tg	calcium channel, voltage-dependent, P/Q type, alpha 1A subunit	protein-coding
chr7	110583577	110583977	401	*	4.13956	2.85716	4.80758	-0.580371	0.00420975	0.132987	intron (NM_177324, intron 1 of 40)	RMER1A|Other|Other	31143	NM_177324	319934	Mm.102970	NM_177324	ENSMUSG00000038371	Sbf2	4833411B01Rik|AA414977|AI317167|B430219L04Rik|Mtmr13|mMTMH1	SET binding factor 2	protein-coding
chr7	118580800	118581200	401	*	4.96918	4.08353	5.51392	-0.580296	0.00735233	0.167837	intron (NM_172476, intron 1 of 15)	intron (NM_172476, intron 1 of 15)	3686	NM_172476	209760	Mm.69380	NM_172476	ENSMUSG00000042246	Tmc7	1700030H01Rik|C230064B05|C630024K23Rik	transmembrane channel-like gene family 7	protein-coding
chr2	167791385	167791785	401	*	4.8745	3.98137	5.422	-0.580272	0.0072563	0.166988	Intergenic	(TCCA)n|Simple_repeat|Simple_repeat	100408	NR_015500	329562	Mm.123101	NM_177851	ENSMUSG00000006462	A530013C23Rik	-	RIKEN cDNA A530013C23 gene	ncRNA
chr4	154097060	154097460	401	*	4.42838	3.26842	5.06295	-0.58021	0.0057203	0.151754	promoter-TSS (NM_001126330)	promoter-TSS (NM_001126330)	-87	NM_001126331	22062	Mm.78015	NM_011642	ENSMUSG00000029026	Trp73	TAp73|Tp73|deltaNp73|p73	transformation related protein 73	protein-coding
chr8	77999343	77999743	401	*	5.25737	4.49397	5.75398	-0.580144	0.00766798	0.170833	Intergenic	Intergenic	-213799	NM_183096	73301	Mm.61243	NM_183096	ENSMUSG00000037101	Ttc29	1700031F13Rik	tetratricopeptide repeat domain 29	protein-coding
chr7	53676594	53676994	401	*	4.89033	4.027	5.4267	-0.580042	0.00733279	0.167679	Intergenic	Intergenic	215095	NR_105746	102466619		NR_105746	ENSMUSG00000099176	Mir6238	Gm27982|mmu-mir-6238	microRNA 6238	ncRNA
chr4	149906625	149907025	401	*	5.19456	4.35268	5.72271	-0.580021	0.00761414	0.170587	exon (NM_029035, exon 2 of 3)	exon (NM_029035, exon 2 of 3)	48181	NM_029035	74646	Mm.30	NM_029035	ENSMUSG00000039911	Spsb1	1110014L01Rik|4930422J18Rik|AI596360|AI854583|SSB-1|SSB1	splA/ryanodine receptor domain and SOCS box containing 1	protein-coding
chr7	108898919	108899319	401	*	4.29012	2.99446	4.96155	-0.579882	0.0050204	0.144318	Intergenic	Lx2B2|LINE|L1	-4714	NM_207160	277935	Mm.377873	NM_207160	ENSMUSG00000066239	Olfr519	MOR268-6	olfactory receptor 519	protein-coding
chr7	139875522	139875922	401	*	5.41016	4.693	5.88701	-0.5797	0.00767156	0.170833	exon (NM_177469, exon 8 of 8)	exon (NM_177469, exon 8 of 8)	-18974	NM_177261	76484	Mm.44442	NM_177261	ENSMUSG00000066129	Kndc1	2410012C07Rik|B830014K08Rik|VKIND|v-KIND|very-kind	kinase non-catalytic C-lobe domain (KIND) containing 1	protein-coding
chr9	27418436	27418836	401	*	4.50638	3.42263	5.11821	-0.579662	0.00609577	0.155827	Intergenic	Intergenic	21424	NM_001305058	75469	Mm.45824	NM_029299	ENSMUSG00000031991	Spata19	1700001L23Rik|AV047838|spergen-1	spermatogenesis associated 19	protein-coding
chr8	29066421	29066821	401	*	4.77375	3.8643	5.32722	-0.579362	0.00700183	0.164961	intron (NM_153135, intron 1 of 17)	intron (NM_153135, intron 1 of 17)	153015	NM_001347499	210801	Mm.248433	NM_153135	ENSMUSG00000063626	Unc5d	D930029E11Rik|Unc5h4|mKIAA1777	unc-5 netrin receptor D	protein-coding
chr8	58181296	58181696	401	*	5.1135	4.30066	5.63027	-0.57929	0.0076573	0.170833	intron (NM_175032, intron 4 of 11)	RMER17C|LTR|ERVK	519300	NM_001177534	100271928	Mm.484123	NM_001177534		Gm15881	-	predicted gene 15881	protein-coding
chr11	29942357	29942757	401	*	4.95582	4.03968	5.51171	-0.579203	0.00737752	0.168001	intron (NM_146016, intron 2 of 41)	Lx2A|LINE|L1	83476	NM_146016	237711	Mm.445271	NM_146016	ENSMUSG00000044072	Eml6	2900083P10Rik|C230094A16Rik|EMAP-6	echinoderm microtubule associated protein like 6	protein-coding
chr2	152452452	152452852	401	*	4.66095	3.45139	5.30951	-0.579132	0.00596277	0.154779	Intergenic	RMER1A|Other|Other	11968	NM_001037933	629114	Mm.389372	NM_001037933	ENSMUSG00000074681	Defb23	EG629114	defensin beta 23	protein-coding
chr8	18137344	18137744	401	*	5.18118	4.38311	5.69202	-0.579087	0.00772527	0.171256	Intergenic	L1Md_F2|LINE|L1	-457587	NM_173189	244329	Mm.235296	NM_173189	ENSMUSG00000039842	Mcph1	5430437K10Rik|BRIT1|D030046N04Rik|MCT|Tg(HLA-A2.1)1Enge	microcephaly, primary autosomal recessive 1	protein-coding
chr8	121632486	121632886	401	*	4.54449	3.55312	5.12657	-0.579073	0.00634259	0.15795	intron (NM_080855, intron 1 of 12)	intron (NM_080855, intron 1 of 12)	19247	NM_080855	142682	Mm.103202	NM_080855	ENSMUSG00000061410	Zcchc14	AA792890|BDG29	zinc finger, CCHC domain containing 14	protein-coding
chr7	143691630	143692030	401	*	4.79085	3.65598	5.41811	-0.579039	0.00630756	0.157578	intron (NM_001199227, intron 21 of 21)	intron (NM_001199227, intron 21 of 21)	-5955	NR_131763	79201	Mm.290780	NM_024290	ENSMUSG00000037613	Tnfrsf23	SOB|TNFRSFH23|Tnfrh1|Tnfrsf1al1|mDcTRAILR1|mSOB	tumor necrosis factor receptor superfamily, member 23	protein-coding
chr6	59099972	59100372	401	*	4.64132	3.50773	5.26819	-0.578804	0.00603264	0.155232	Intergenic	RMER1B|Other|Other	-75670	NM_153574	58909	Mm.28813	NM_153574	ENSMUSG00000037709	Fam13a	AI462012|D430015B01Rik|FAM13A1|Precm1	family with sequence similarity 13, member A	protein-coding
chr3	153042641	153043041	401	*	4.38329	3.17894	5.03041	-0.578803	0.00545658	0.148537	Intergenic	Intergenic	-60631	NM_012028	26938	Mm.40915	NM_012028	ENSMUSG00000039037	St6galnac5	AI851940|Siat7e	ST6 (alpha-N-acetyl-neuraminyl-2,3-beta-galactosyl-1,3)-N-acetylgalactosaminide alpha-2,6-sialyltransferase 5	protein-coding
chr2	128412617	128413017	401	*	3.91533	2.19035	4.67874	-0.578781	0.00308089	1	intron (NR_028591, intron 1 of 1)	intron (NR_028591, intron 1 of 1)	16534	NR_028591	100043424	Mm.297222	NR_028589		Morrbid	Gm14005|Mir4435-2hg	myeloid RNA regulator of BCL2L11 induced cell death	ncRNA
chr6	38774519	38774919	401	*	3.91533	2.19035	4.67874	-0.578781	0.00308089	1	intron (NM_001294144, intron 2 of 14)	(CA)n|Simple_repeat|Simple_repeat	62592	NM_001136065	15258	Mm.23790	NM_010433	ENSMUSG00000061436	Hipk2	1110014O20Rik|B230339E18Rik|Stank	homeodomain interacting protein kinase 2	protein-coding
chr6	90974246	90974646	401	*	3.9699	2.48008	4.68706	-0.578611	0.00333942	1	Intergenic	Intergenic	142380	NM_018815	54563	Mm.28162	NM_018815	ENSMUSG00000030091	Nup210	9830001L10|AI836801|Pom210|gp190|gp210	nucleoporin 210	protein-coding
chr2	142460269	142460669	401	*	4.42576	3.26842	5.05957	-0.578596	0.00581109	0.152944	Intergenic	L1VL4|LINE|L1	440995	NM_001081133	16558	Mm.251934	NM_001081133	ENSMUSG00000038844	Kif16b	8430434E15Rik|AA623607|AI789011|C80253|C80902|mKIAA1590	kinesin family member 16B	protein-coding
chr4	138408588	138408988	401	*	4.38363	3.2576	5.00826	-0.578591	0.00569672	0.151532	Intergenic	Intergenic	-12330	NM_001081672	625638	Mm.379091	NM_001081672	ENSMUSG00000078235	Fam43b	-	family with sequence similarity 43, member B	protein-coding
chr10	117273625	117274025	401	*	3.92411	2.02028	4.71719	-0.578567	0.00284483	1	Intergenic	RMER1B|Other|Other	8447	NM_017372	17105	Mm.45436	NM_017372	ENSMUSG00000069516	Lyz2	AI326280|Lys|Lysm|Lyzf2|Lyzs|Lzm|Lzm-s1|Lzp	lysozyme 2	protein-coding
chr5	30654636	30655036	401	*	4.70501	3.58808	5.32693	-0.57849	0.00646872	0.159612	intron (NM_175675, intron 2 of 5)	intron (NM_175675, intron 2 of 5)	6897	NM_175675	74919	Mm.247985	NM_175675	ENSMUSG00000029175	Slc35f6	4930471M23Rik|5730478O19Rik|ANT2BP|P40|Tango9	solute carrier family 35, member F6	protein-coding
chr12	114317083	114317483	401	*	3.83649	1.99446	4.6198	-0.578213	0.00265864	1	Intergenic	Lx3C|LINE|L1	152183	NR_106062	102465663		NR_106062	ENSMUSG00000105438	Mir7094-1	mmu-mir-7094-1	microRNA 7094-1	ncRNA
chr2	163469326	163469726	401	*	3.83649	1.99446	4.6198	-0.578213	0.00265864	1	exon (NM_173397, exon 2 of 2)	exon (NM_173397, exon 2 of 2)	-3019	NR_028122	69517	Mm.395343	NR_028122	ENSMUSG00000053353	2310001K24Rik	-	RIKEN cDNA 2310001K24 gene	ncRNA
chr3	22160457	22160857	401	*	4.25536	3.07123	4.89682	-0.578089	0.00515557	0.145745	intron (NM_030732, intron 2 of 15)	intron (NM_030732, intron 2 of 15)	84005	NM_030732	81004	Mm.202966	NM_030732	ENSMUSG00000027630	Tbl1xr1	8030499H02Rik|A630076E03Rik|AW539987|C21|C230089I12Rik|DC42|Ira1|TBLR1	transducin (beta)-like 1X-linked receptor 1	protein-coding
chr6	47865974	47866374	401	*	4.64045	3.68898	5.20886	-0.57801	0.00684009	0.16397	exon (NM_027477, exon 6 of 6)	exon (NM_027477, exon 6 of 6)	-11381	NM_146175	101095	Mm.440186	NM_146175	ENSMUSG00000025821	Zfp282	AI449432|C81429|E430019K09Rik|HUB1	zinc finger protein 282	protein-coding
chr15	102162582	102162982	401	*	3.92078	2.02028	4.71335	-0.577712	0.0028771	1	intron (NM_146064, intron 14 of 14)	intron (NM_146064, intron 14 of 14)	12207	NM_146064	223920	Mm.358862	NM_146064	ENSMUSG00000023045	Soat2	ACAT2|D15Wsu97e	sterol O-acyltransferase 2	protein-coding
chr10	17208293	17208693	401	*	5.22398	4.35775	5.76145	-0.57724	0.00783512	0.172225	Intergenic	RMER1C|Other|Other	-112711	NR_038020	100504235	Mm.84044	NR_038020	ENSMUSG00000101969	Gm20125	-	predicted gene, 20125	ncRNA
chr6	85295113	85295513	401	*	4.01413	2.21293	4.79071	-0.577234	0.0032279	1	intron (NM_178639, intron 3 of 13)	intron (NM_178639, intron 3 of 13)	38109	NM_178639	94282	Mm.121485	NM_178639	ENSMUSG00000033720	Sfxn5	C230001H08Rik	sideroflexin 5	protein-coding
chr8	74225033	74225433	401	*	4.75129	3.71293	5.34882	-0.577215	0.00694411	0.164512	Intergenic	L1VL2|LINE|L1	-647941	NM_027837	71597	Mm.158735	NM_027837	ENSMUSG00000031621	Isx	9130012O13Rik|Pix-1	intestine specific homeobox	protein-coding
chr17	56731513	56731913	401	*	4.1716	2.76771	4.86945	-0.577127	0.00438398	0.135259	Intergenic	B4A|SINE|B4	-2515	NR_033644	14346	Mm.160272	NR_033644	ENSMUSG00000117146	Fut4-ps1	-	fucosyltransferase 4, pseudogene 1	pseudo
chr15	54778083	54778483	401	*	4.56286	3.49857	5.16863	-0.576965	0.00646564	0.159612	Intergenic	RMER1A|Other|Other	32373	NM_010930	18133	Mm.5167	NM_010930	ENSMUSG00000037362	Ccn3	C130088N23Rik|Nov	cellular communication network factor 3	protein-coding
chr8	12416783	12417183	401	*	4.86819	4.02062	5.39854	-0.576754	0.00753644	0.169881	intron (NR_027975, intron 1 of 7)	intron (NR_027975, intron 1 of 7)	21464	NM_009233	20664	Mm.39088	NM_009233	ENSMUSG00000096014	Sox1	BB176347|Sox-1	SRY (sex determining region Y)-box 1	protein-coding
chr14	31686331	31686731	401	*	4.99581	4.08964	5.54809	-0.576751	0.00765252	0.170833	Intergenic	RMER1C|Other|Other	45474	NM_025295	26363	Mm.282679	NM_025295	ENSMUSG00000021900	Btd	-	biotinidase	protein-coding
chr17	8998222	8998622	401	*	5.14007	4.37313	5.63816	-0.576738	0.00794079	0.173428	intron (NM_001347544, intron 5 of 9)	intron (NM_001347544, intron 5 of 9)	10089	NM_001347544	66931	Mm.67591	NM_025851	ENSMUSG00000023873	1700010I14Rik	-	RIKEN cDNA 1700010I14 gene	protein-coding
chr5	138828494	138828894	401	*	4.14039	2.65598	4.85638	-0.576691	0.00432939	0.134539	Intergenic	Intergenic	8614	NM_001195128	384244	Mm.485002	NM_001195128	ENSMUSG00000094504	Gm5294	EG384244	predicted gene 5294	protein-coding
chr19	59273257	59273657	401	*	4.63842	3.68898	5.20613	-0.57666	0.00694973	0.164512	intron (NM_172523, intron 5 of 15)	intron (NM_172523, intron 5 of 15)	12579	NM_172523	214084	Mm.268797	NM_172523	ENSMUSG00000025094	Slc18a2	1110037L13Rik|9330105E13|Vmat2	solute carrier family 18 (vesicular monoamine), member 2	protein-coding
chr14	24795198	24795598	401	*	4.28266	2.99446	4.95218	-0.576533	0.00524604	0.146477	Intergenic	MLT1N2|LTR|ERVL-MaLR	304645	NM_001360586	20088	Mm.16775	NM_011297	ENSMUSG00000025290	Rps24	-	ribosomal protein S24	protein-coding
chr8	32388427	32388827	401	*	5.48791	4.73279	5.98105	-0.576494	0.00801113	0.174247	Intergenic	RMER1B|Other|Other	236732	NR_046039	666589	Mm.367675	NR_046039		Gm8179	EG666589	predicted gene 8179	ncRNA
chr1	157128213	157128613	401	*	4.09623	2.75239	4.77973	-0.576425	0.0043727	1	Intergenic	Intergenic	-19733	NM_001305063	73435	Mm.116705	NM_028540	ENSMUSG00000026592	Tex35	1700057K13Rik	testis expressed 35	protein-coding
chr8	77822613	77823013	401	*	4.75182	3.85716	5.29989	-0.576401	0.00711952	0.166332	Intergenic	B4|SINE|B4	-98361	NM_010332	13617	Mm.283168	NM_010332	ENSMUSG00000031616	Ednra	AEA001|ET-AR|ETa|Gpcr10|Mhdaaea1	endothelin receptor type A	protein-coding
chr7	92470432	92470832	401	*	3.91744	2.02028	4.70949	-0.57638	0.00292236	1	Intergenic	RMER1B|Other|Other	-90517	NM_025515	66365	Mm.21173	NM_025515	ENSMUSG00000030613	Ccdc90b	2310015N07Rik|C86558	coiled-coil domain containing 90B	protein-coding
chr11	60389036	60389436	401	*	4.56741	3.56194	5.1542	-0.57632	0.00669161	0.162473	intron (NM_029044, intron 12 of 13)	intron (NM_029044, intron 12 of 13)	27798	NM_001364117	246782	Mm.41651	NM_145427	ENSMUSG00000042709	Atpaf2	ATP12|ATP12p	ATP synthase mitochondrial F1 complex assembly factor 2	protein-coding
chr12	85527157	85527557	401	*	4.40071	3.32186	5.01103	-0.576291	0.00553967	0.149439	Intergenic	Lx8|LINE|L1	53467	NM_010234	14281	Mm.246513	NM_010234	ENSMUSG00000021250	Fos	D12Rfj1|c-fos|cFos	FBJ osteosarcoma oncogene	protein-coding
chr5	118839240	118839640	401	*	4.38038	3.00743	5.07094	-0.576153	0.00499832	0.144089	Intergenic	(CA)n|Simple_repeat|Simple_repeat	-112899	NR_040694	74627	Mm.410828	NR_040694	ENSMUSG00000107144	4930413E15Rik	-	RIKEN cDNA 4930413E15 gene	ncRNA
chr4	106747418	106747818	401	*	4.35059	3.09573	5.01139	-0.576114	0.00551765	0.149154	exon (NM_146149, exon 8 of 8)	exon (NM_146149, exon 8 of 8)	13703	NM_146149	230579	Mm.222956	NM_146149	ENSMUSG00000034871	Fam151a	2010309H15Rik	family with sequence simliarity 151, member A	protein-coding
chr4	154058975	154059375	401	*	4.47112	3.41292	5.07498	-0.575914	0.00620943	0.156418	exon (NM_011642, exon 14 of 14)	exon (NM_011642, exon 14 of 14)	-16498	NM_001033455	381580	Mm.51001	NM_001033455	ENSMUSG00000039492	Ccdc27	Gm1035	coiled-coil domain containing 27	protein-coding
chr11	117100072	117100472	401	*	4.14431	2.76771	4.83573	-0.575837	0.00462143	0.138659	Intergenic	MTE2b|LTR|ERVL-MaLR	-14896	NR_029459	74136	Mm.272312	NM_028777	ENSMUSG00000020823	Sec14l1	1200017E04Rik|2810012L19Rik|Naa-35	SEC14-like lipid binding 1	protein-coding
chr15	58592390	58592790	401	*	4.07166	2.63941	4.77605	-0.575616	0.00426709	1	intron (NM_001370912, intron 19 of 40)	intron (NM_001370912, intron 19 of 40)	82542	NM_001370912	631797		NM_001370912	ENSMUSG00000037106	Fer1l6	EG631797	fer-1-like 6 (C. elegans)	protein-coding
chr10	62261605	62262005	401	*	4.61819	3.6809	5.18163	-0.575404	0.00685812	0.16413	intron (NM_009314, intron 4 of 4)	intron (NM_009314, intron 4 of 4)	9367	NM_009314	21337	Mm.8054	NM_009314	ENSMUSG00000020081	Tacr2	Nk2r|Skr|Tac2r	tachykinin receptor 2	protein-coding
chr6	84079869	84080269	401	*	4.7789	3.87142	5.33166	-0.575355	0.00749945	0.169523	intron (NM_001310152, intron 13 of 53)	(TCCA)n|Simple_repeat|Simple_repeat	60683	NM_021469	26903	Mm.220982	NM_021469	ENSMUSG00000033788	Dysf	2310004N10Rik|AI604795|D6Pas3	dysferlin	protein-coding
chr1	93837650	93838050	401	*	4.00112	2.49857	4.72102	-0.575342	0.00384324	1	intron (NM_178882, intron 6 of 9)	intron (NM_178882, intron 6 of 9)	12610	NM_001310767	98314	Mm.383401	NM_178882	ENSMUSG00000073609	D2hgdh	AA408776|AA408778|AI325464	D-2-hydroxyglutarate dehydrogenase	protein-coding
chr19	54726362	54726762	401	*	4.31474	3.16743	4.94564	-0.575339	0.00565022	0.150927	Intergenic	Lx|LINE|L1	372915	NM_008149	14732	Mm.210196	NM_008149	ENSMUSG00000024978	Gpam	GPAT|GPAT-1|GPAT1|P90	glycerol-3-phosphate acyltransferase, mitochondrial	protein-coding
chr6	90413905	90414305	401	*	4.31474	3.16743	4.94564	-0.575339	0.00565022	0.150927	intron (NM_173775, intron 5 of 16)	(GGGAGA)n|Simple_repeat|Simple_repeat	14375	NM_173775	243538	Mm.386876	NM_173775	ENSMUSG00000048794	Cfap100	AW048498|C030041G11Rik|C230069K22Rik|Ccdc37	cilia and flagella associated protein 100	protein-coding
chr7	124146956	124147356	401	*	4.62797	3.63105	5.21191	-0.575269	0.00691911	0.164402	intron (NM_001252072, intron 1 of 1)	RMER1A|Other|Other	164328	NM_001252072	628779	Mm.40210	NM_001252072	ENSMUSG00000078591	Hs3st4	Gm6915	heparan sulfate (glucosamine) 3-O-sulfotransferase 4	protein-coding
chr13	48776457	48776857	401	*	4.53782	3.3628	5.1767	-0.575267	0.00622882	0.156737	Intergenic	RMER1B|Other|Other	94228	NM_011078	18676	Mm.486213	NM_011078	ENSMUSG00000038025	Phf2	GRC5	PHD finger protein 2	protein-coding
chr19	53473481	53473881	401	*	4.00427	2.49857	4.72484	-0.575149	0.00383748	1	Intergenic	ORR1D1|LTR|ERVL-MaLR	-8885	NR_028427	381232	Mm.248624	NR_028427		Mirt1	4833407H14Rik|5430437C04Rik|5830416P10Rik|Gm10758	myocardial infarction associated transcript 1	ncRNA
chr4	154950816	154951216	401	*	4.63639	3.68898	5.20339	-0.574979	0.00708569	0.16612	Intergenic	Intergenic	-9907	NM_010419	15208	Mm.137268	NM_010419	ENSMUSG00000048001	Hes5	bHLHb38	hes family bHLH transcription factor 5	protein-coding
chr2	120767888	120768288	401	*	4.56779	3.28981	5.23466	-0.57496	0.00568673	0.151502	intron (NM_001024857, intron 9 of 14)	RMER1A|Other|Other	-36571	NM_026891	68968	Mm.2289	NM_026891	ENSMUSG00000027284	Cdan1	1500015A01Rik|AI448026|AW492297|CDA-I|CDA1|CDAI	congenital dyserythropoietic anemia, type I (human)	protein-coding
chr15	95820053	95820453	401	*	3.99271	2.60569	4.68661	-0.574729	0.00359475	1	intron (NM_175344, intron 1 of 19)	RMER17B|LTR|ERVK	9819	NR_155277	102634389	Mm.440563	NR_155276	ENSMUSG00000078648	LOC102634389	-	uncharacterized LOC102634389	ncRNA
chr3	70820776	70821176	401	*	4.57039	3.49857	5.17852	-0.574593	0.00651016	0.159904	Intergenic	L1_Mus1|LINE|L1	-13685	NR_040556	625901	Mm.366028	NR_040556	ENSMUSG00000097252	Gm6634	EG625901	predicted gene 6634	ncRNA
chr5	34242855	34243255	401	*	3.86922	2.16743	4.62846	-0.574575	0.00286325	1	intron (NM_001015039, intron 2 of 12)	intron (NM_001015039, intron 2 of 12)	45269	NM_001015039	231125	Mm.113388	NM_001015039	ENSMUSG00000037224	Zfyve28	9630058O20Rik|Gm146|mKIAA1643	zinc finger, FYVE domain containing 28	protein-coding
chr5	33502185	33502585	401	*	3.6566	0.797888	4.55356	-0.574535	0.00117554	1	Intergenic	Intergenic	-68295	NM_011320	672284		NM_011320	ENSMUSG00000029112	Nkx1-1	Nkx-1.1|Sax2	NK1 homeobox 1	protein-coding
chr4	12181172	12181572	401	*	4.65363	3.63941	5.2433	-0.574476	0.00708668	0.16612	Intergenic	RodERV21-int|LTR|ERV1	-9357	NM_026558	68099	Mm.25340	NM_026558	ENSMUSG00000028218	Fam92a	6720467C03Rik|Fam92a1	family with sequence similarity 92, member A	protein-coding
chr14	31540939	31541339	401	*	4.6099	3.62265	5.19059	-0.574386	0.0067928	0.163453	intron (NM_009937, intron 10 of 16)	IMPB_01|Satellite|Satellite	36244	NM_009937	382864	Mm.239821	NM_009937	ENSMUSG00000057606	Colq	A130034K24Rik	collagen-like tail subunit (single strand of homotrimer) of asymmetric acetylcholinesterase	protein-coding
chr8	54734167	54734567	401	*	4.15672	2.87142	4.82549	-0.574006	0.00492348	0.143181	Intergenic	Intergenic	-9999	NM_001172152	244484	Mm.95281	NM_028220	ENSMUSG00000039375	Wdr17	3010002I12Rik|B230207L18Rik	WD repeat domain 17	protein-coding
chr15	55705790	55706190	401	*	4.82225	3.92744	5.37038	-0.573988	0.00773281	0.171256	intron (NM_016667, intron 3 of 6)	RMER1A|Other|Other	148582	NM_001168250	105837	Mm.390829	NM_134092	ENSMUSG00000022369	Mtbp	AI429604|MDM2BP	Mdm2, transformed 3T3 cell double minute p53 binding protein	protein-coding
chr11	65552976	65553376	401	*	4.21518	2.78288	4.91958	-0.573957	0.00474986	0.140581	Intergenic	IMPB_01|Satellite|Satellite	181656	NR_030417	791070		NR_030417	ENSMUSG00000076460	Mir744	Mirn744|mir-744|mmu-mir-744	microRNA 744	ncRNA
chr8	3486775	3487175	401	*	4.64604	3.68898	5.2164	-0.573915	0.00707642	0.166046	exon (NM_029598, exon 9 of 9)	exon (NM_029598, exon 9 of 9)	-6163	NM_080461	140482	Mm.299073	NM_080461	ENSMUSG00000047264	Zfp358	Zfend	zinc finger protein 358	protein-coding
chr6	38045435	38045835	401	*	4.2189	2.88554	4.89981	-0.573888	0.00502043	0.144318	intron (NM_177200, intron 1 of 15)	intron (NM_177200, intron 1 of 15)	1361	NM_177200	320590	Mm.197449	NM_177200	ENSMUSG00000029830	Svopl	9430071P14Rik	SV2 related protein homolog (rat)-like	protein-coding
chr9	81411676	81412076	401	*	4.28495	2.99446	4.95506	-0.573878	0.00535072	0.147494	Intergenic	RMER1B|Other|Other	-220054	NR_040394	319405	Mm.246494	NR_040393	ENSMUSG00000097466	D430036J16Rik	-	RIKEN cDNA D430036J16 gene	ncRNA
chr2	110899286	110899686	401	*	4.05492	2.7369	4.73202	-0.573634	0.00415633	1	intron (NM_001355246, intron 1 of 3)	Lx2|LINE|L1	50758	NM_001355246	228432	Mm.483325	NM_001081556	ENSMUSG00000074968	Ano3	AI838058|B230324K02Rik|Tmem16c	anoctamin 3	protein-coding
chr4	93307950	93308350	401	*	4.71189	3.80572	5.26416	-0.573462	0.00741234	0.168497	Intergenic	RMER13B|LTR|ERVK	27361	NM_026954	69136	Mm.171558	NM_026954	ENSMUSG00000054000	Tusc1	2200001D17Rik|TSG-9	tumor suppressor candidate 1	protein-coding
chr5	28261864	28262264	401	*	4.64208	3.51682	5.26648	-0.573429	0.00673828	0.162822	Intergenic	Intergenic	-16276	NM_001310512	269637	Mm.68286	NM_175651	ENSMUSG00000044681	Cnpy1	1500012D20Rik|9630008K15Rik|AI853839	canopy FGF signaling regulator 1	protein-coding
chr2	150126362	150126762	401	*	5.06541	4.17894	5.61046	-0.573265	0.0079911	0.17412	intron (NM_181266, intron 1 of 3)	RMER17B|LTR|ERVK	10116	NM_023266	104348	Mm.485851	NM_023266	ENSMUSG00000068134	Zfp120	AI315103|E030042N05Rik|F80|MZF31|Zfp844	zinc finger protein 120	protein-coding
chr11	99597723	99598123	401	*	4.74677	3.81313	5.30892	-0.573173	0.00742153	0.168596	exon (NM_029351, exon 1 of 1)	exon (NM_029351, exon 1 of 1)	183	NM_029351	75586	Mm.75707	NM_029351	ENSMUSG00000049809	Krtap9-3	2310040M23Rik	keratin associated protein 9-3	protein-coding
chr15	102798008	102798408	401	*	4.43392	3.34248	5.04812	-0.573056	0.00638781	0.158399	Intergenic	Intergenic	-51299	NR_104334	102216269		NR_104334		Cistr	Cistr-act|Gm38436	chondrogenesis associated transcript	ncRNA
chr13	43290034	43290434	401	*	4.21953	2.88554	4.9006	-0.573003	0.00509642	0.145281	intron (NM_001033399, intron 1 of 1)	intron (NM_001033399, intron 1 of 1)	13938	NM_001033399	328232	Mm.441399	NM_001033399	ENSMUSG00000051335	Gfod1	9630032O13|AI850995	glucose-fructose oxidoreductase domain containing 1	protein-coding
chr15	7791453	7791853	401	*	4.25831	3.07123	4.9006	-0.572959	0.00542627	0.14829	Intergenic	MTE-int|LTR|ERVL-MaLR	-18395	NM_010275	14573	Mm.4679	NM_010275	ENSMUSG00000022144	Gdnf	AI385739|ATF	glial cell line derived neurotrophic factor	protein-coding
chr17	22736397	22736797	401	*	5.34681	4.6012	5.83593	-0.572875	0.00838532	0.177938	Intergenic	Intergenic	62199	NM_001362121	100534296	Mm.390939	NM_001362121		Gm9805	-	predicted gene 9805	protein-coding
chr7	49452267	49452667	401	*	4.30995	3.16743	4.93945	-0.572706	0.00584764	0.153156	exon (NM_175272, exon 7 of 38)	exon (NM_175272, exon 7 of 38)	184368	NM_001005232	13172	Mm.307176	NM_001005232	ENSMUSG00000030507	Dbx1	AI426026|Dbx	developing brain homeobox 1	protein-coding
chr7	83963986	83964386	401	*	4.43158	3.34248	5.04507	-0.572706	0.00642507	0.158984	exon (NM_030728, exon 14 of 29)	exon (NM_030728, exon 14 of 29)	72186	NM_023403	67943	Mm.117365	NM_023403	ENSMUSG00000038503	Mesd	2210015O11Rik|AW537813|Mesdc2|mKIAA0081|mesd|msd	mesoderm development LRP chaperone	protein-coding
chr8	80231476	80231876	401	*	4.3122	3.16743	4.94236	-0.572686	0.00581578	0.15301	Intergenic	LTR31|LTR|ERV1	-173668	NM_020259	15245	Mm.254493	NM_020259	ENSMUSG00000064325	Hhip	Hhip1	Hedgehog-interacting protein	protein-coding
chr10	78037421	78037821	401	*	3.66948	0.797888	4.56738	-0.57255	0.00119017	1	intron (NR_073358, intron 9 of 14)	intron (NR_073358, intron 9 of 14)	-4666	NM_001081695	54427	Mm.13433	NM_019448	ENSMUSG00000000730	Dnmt3l	D6Ertd14e|ecat7	DNA (cytosine-5-)-methyltransferase 3-like	protein-coding
chr8	17183370	17183770	401	*	4.8676	3.98137	5.41255	-0.572524	0.00793754	0.173428	intron (NM_053171, intron 2 of 69)	Lx|LINE|L1	351815	NM_053171	94109	Mm.436988	NM_053171	ENSMUSG00000060924	Csmd1	B930082H09|mKIAA1890	CUB and Sushi multiple domains 1	protein-coding
chr11	59975496	59975896	401	*	3.83337	1.99446	4.61617	-0.572452	0.00282282	1	intron (NM_001290012, intron 4 of 6)	intron (NM_001290012, intron 4 of 6)	-10752	NM_009026	19416	Mm.3903	NM_009026	ENSMUSG00000049892	Rasd1	Dexras1	RAS, dexamethasone-induced 1	protein-coding
chr17	56788235	56788635	401	*	4.40652	3.19035	5.0569	-0.572423	0.00604937	0.155297	intron (NM_009056, intron 5 of 16)	intron (NM_009056, intron 5 of 16)	18159	NM_001195673	100504446	Mm.46157	NM_001195673	ENSMUSG00000090273	Prr22	Gm546	proline rich 22	protein-coding
chr7	61535114	61535514	401	*	4.18545	2.96816	4.83614	-0.572369	0.00512075	0.145399	non-coding (NR_045727, exon 3 of 5)	non-coding (NR_045727, exon 3 of 5)	80013	NR_045727	319752	Mm.294476	NR_045727		B230209E15Rik	-	RIKEN cDNA B230209E15 gene	ncRNA
chr8	71945234	71945634	401	*	3.92362	2.34248	4.65983	-0.572334	0.00349546	1	Intergenic	RMER19A|LTR|ERVK	-5632	NM_001164581	234413	Mm.334607	NM_001164581	ENSMUSG00000052446	Zfp961	A230105L22Rik|BC065788|mszf37|mszf55-2	zinc finger protein 961	protein-coding
chr12	5165639	5166039	401	*	3.71978	1.7369	4.52467	-0.572304	0.00190241	1	intron (NM_001164493, intron 3 of 13)	intron (NM_001164493, intron 3 of 13)	209843	NM_001164493	208439	Mm.388281	NM_001164493	ENSMUSG00000020627	Klhl29	A230106N14Rik|Gm68|Kbtbd9|mKIAA1921	kelch-like 29	protein-coding
chr8	78327415	78327815	401	*	4.77176	3.71293	5.37581	-0.572132	0.00717684	0.166612	intron (NM_183096, intron 11 of 13)	intron (NM_183096, intron 11 of 13)	109032	NM_138944	18997	Mm.234261	NM_138944	ENSMUSG00000031688	Pou4f2	Brn-3.2|Brn-3b|Brn3b|Pou4f-rs1|mBrn3-3R	POU domain, class 4, transcription factor 2	protein-coding
chr6	112997072	112997472	401	*	4.39066	3.09573	5.0619	-0.572071	0.00541027	0.14812	Intergenic	Intergenic	-49030	NM_001355266	14911	Mm.781	NM_008188	ENSMUSG00000030264	Thumpd3	AW556087|Gt(ROSA)26asSor|Gtrosa26as	THUMP domain containing 3	protein-coding
chr6	42744385	42744785	401	*	4.42924	3.34248	5.04201	-0.571989	0.00648639	0.159776	exon (NM_001011799, exon 1 of 1)	exon (NM_001011799, exon 1 of 1)	546	NM_001011799	258016	Mm.377328	NM_001011799	ENSMUSG00000095831	Olfr453	MOR257-8P	olfactory receptor 453	protein-coding
chr2	179436997	179437397	401	*	4.8369	3.97478	5.37282	-0.571987	0.00798456	0.174032	Intergenic	Intergenic	-5234	NM_001316723	12561	Mm.184711	NM_009867	ENSMUSG00000000305	Cdh4	AW120700|R-CAD|R-Cadh|Rcad	cadherin 4	protein-coding
chr11	75772337	75772737	401	*	3.7155	1.7369	4.51977	-0.571824	0.00191042	1	exon (NM_007873, exon 8 of 9)	exon (NM_007873, exon 8 of 9)	-23272	NR_136933	102641247	Mm.411386	NR_136932		Gm12339	-	predicted gene 12339	ncRNA
chr2	67530246	67530646	401	*	4.58932	3.62265	5.163	-0.571692	0.00713142	0.166498	Intergenic	RMER1A|Other|Other	84444	NM_001024618	241431	Mm.261043	NM_001024618	ENSMUSG00000027022	Xirp2	2310003D02Rik|2310008C07Rik|A530024P18Rik|AI452089|Cmya3|Gm352|Xin2	xin actin-binding repeat containing 2	protein-coding
chr2	93211753	93212153	401	*	5.85825	5.17894	6.31825	-0.57164	0.00818288	0.175757	intron (NM_183180, intron 5 of 9)	intron (NM_183180, intron 5 of 9)	24405	NM_001025246	277414	Mm.41033	NM_001025246	ENSMUSG00000068735	Trp53i11	Tp53i11	transformation related protein 53 inducible protein 11	protein-coding
chr13	28878575	28878975	401	*	4.55912	3.56194	5.14314	-0.571599	0.0070961	0.166284	intron (NR_045054, intron 2 of 7)	intron (NR_045054, intron 2 of 7)	6647	NR_045054	72518	Mm.37454	NR_045053		2610307P16Rik	AI666457	RIKEN cDNA 2610307P16 gene	ncRNA
chr2	24394419	24394819	401	*	3.91696	2.34248	4.65182	-0.571589	0.00354409	1	exon (NM_001355231, exon 3 of 18)	exon (NM_001355231, exon 3 of 18)	8003	NM_001355232	215632	Mm.490434	NM_177611	ENSMUSG00000026979	Psd4	BC046518|EFA6B	pleckstrin and Sec7 domain containing 4	protein-coding
chr1	119959479	119959879	401	*	4.71825	3.76007	5.289	-0.571096	0.00758737	0.17026	intron (NM_001115074, intron 7 of 23)	intron (NM_001115074, intron 7 of 23)	37553	NM_001115074	226356	Mm.297290	NM_001115074	ENSMUSG00000036962	Cfap221	Gm101|Pcdp1	cilia and flagella associated protein 221	protein-coding
chr5	4066666	4067066	401	*	4.79218	3.9206	5.33166	-0.571092	0.00795289	0.173558	intron (NM_194462, intron 41 of 47)	(CTGTG)n|Simple_repeat|Simple_repeat	37831	NM_020010	13121	Mm.140158	NM_020010	ENSMUSG00000001467	Cyp51	AI426508|CYPLI|Cyp51a1|Ldm|P450-14DM|P450LI	cytochrome P450, family 51	protein-coding
chr15	85276874	85277274	401	*	4.60013	3.50773	5.21463	-0.570988	0.00693135	0.164512	intron (NM_010180, intron 16 of 16)	intron (NM_010180, intron 16 of 16)	-59181	NM_016843	54138	Mm.248906	NM_016843	ENSMUSG00000016541	Atxn10	AI325283|C77170|E46|Sca10|TEG-169|Tex169	ataxin 10	protein-coding
chr12	113062962	113063362	401	*	4.5944	3.57071	5.18718	-0.57057	0.0072488	0.166952	intron (NM_001081170, intron 16 of 23)	intron (NM_001081170, intron 16 of 23)	-11340	NM_001361919	75671	Mm.23377	NM_029381	ENSMUSG00000012211	Tex22	1700028O09Rik|AV210422|Tep22	testis expressed gene 22	protein-coding
chr8	46041942	46042342	401	*	4.40775	3.10782	5.08026	-0.5704	0.00583971	0.153121	intron (NM_207213, intron 13 of 17)	Lx7|LINE|L1	31540	NM_026278	67620	Mm.383914	NM_026278	ENSMUSG00000031637	Lrp2bp	1700113N17Rik|2310006J04Rik|4930479L12Rik|MegBP	Lrp2 binding protein	protein-coding
chr1	192762494	192762894	401	*	4.01134	2.62265	4.70563	-0.570294	0.00424282	1	intron (NM_144881, intron 1 of 11)	intron (NM_144881, intron 1 of 11)	8525	NM_144881	226861	Mm.145857	NM_144881	ENSMUSG00000037375	Hhat	2810432O22Rik|AI462858|AP-2CRE|Skn|Tg(TFAP2A-cre)1Will	hedgehog acyltransferase	protein-coding
chr6	47355955	47356355	401	*	4.46743	3.26842	5.11306	-0.570259	0.00603572	0.155232	Intergenic	RMER17B|LTR|ERVK	-97577	NM_001355551	26965	Mm.87611	NM_012042	ENSMUSG00000029686	Cul1	Cul-1	cullin 1	protein-coding
chr15	47813281	47813681	401	*	5.15196	4.34759	5.66534	-0.570037	0.00862595	0.179769	intron (NM_001081391, intron 32 of 70)	intron (NM_001081391, intron 32 of 70)	978508	NM_001081391	239420	Mm.309363	NM_001081391	ENSMUSG00000022311	Csmd3	4930500N14Rik|mKIAA1894	CUB and Sushi multiple domains 3	protein-coding
chr2	38456195	38456595	401	*	4.99575	4.20761	5.50257	-0.569963	0.00848877	0.178561	Intergenic	RMER1B|Other|Other	-55302	NM_021606	59126	Mm.143818	NM_021606	ENSMUSG00000026749	Nek6	1300007C09Rik	NIMA (never in mitosis gene a)-related expressed kinase 6	protein-coding
chr3	26522530	26522930	401	*	4.40978	3.26842	5.03894	-0.569948	0.00647634	0.159744	Intergenic	RMER13B|LTR|ERVK	-114901	NM_029150	70862	Mm.330943	NM_027583	ENSMUSG00000039335	Spata16	4921511F01Rik|4930503K02Rik|Nyd-sp12	spermatogenesis associated 16	protein-coding
chr17	57934731	57935131	401	*	4.86454	3.98137	5.40836	-0.569948	0.00820469	0.175921	intron (NM_001081653, intron 3 of 23)	L1VL4|LINE|L1	165720	NM_001081653	620292	Mm.391030	NM_001081653	ENSMUSG00000038048	Cntnap5c	Caspr5-3|EG620292|Gm325	contactin associated protein-like 5C	protein-coding
chr9	7867616	7868016	401	*	4.2497	2.98137	4.91406	-0.569947	0.00535767	0.147507	intron (NM_007464, intron 1 of 8)	MMERGLN-int|LTR|ERV1	5354	NM_007464	11796	Mm.2026	NM_007464	ENSMUSG00000032000	Birc3	AW107670|Api1|Api2|Birc2|C-IAP2|HIAP2|IAP1|IAP2|MIAP1|MIAP2|MIHB|MIHC|RNF49|cIAP-1|cIAP-2|cIAP1|cIAP2	baculoviral IAP repeat-containing 3	protein-coding
chr2	127476643	127477043	401	*	4.46468	3.27915	5.10654	-0.569858	0.00646833	0.159612	intron (NM_019789, intron 2 of 8)	intron (NM_019789, intron 2 of 8)	5656	NM_001111331	56461	Mm.315292	NM_019789	ENSMUSG00000079056	Kcnip3	4933407H12Rik|AI413860|Csen|DREAM|KChIP3|R74849	Kv channel interacting protein 3, calsenilin	protein-coding
chr2	74286742	74287142	401	*	5.82976	5.13498	6.29673	-0.569785	0.0084951	0.178577	Intergenic	Intergenic	20775	NR_040501	73962	Mm.50289	NR_040501	ENSMUSG00000085405	4930441J16Rik	Astx1a|Astx1b|Astx1c	RIKEN cDNA 4930441J16 gene	ncRNA
chr5	27373093	27373493	401	*	4.75496	3.8643	5.30156	-0.569573	0.00787398	0.172533	intron (NM_001136060, intron 1 of 25)	intron (NM_001136060, intron 1 of 25)	111358	NM_001136060	13483	Mm.42078	NM_010075	ENSMUSG00000061576	Dpp6	B930011P16Rik|D5Buc3|D5Buc4|D5Buc5|DPP VI|Dpp-6|Gm1377|In(5)6H-p|Peplb|Rw	dipeptidylpeptidase 6	protein-coding
chr15	79009725	79010125	401	*	3.70824	1.7369	4.51145	-0.569526	0.00196959	1	intron (NR_045746, intron 1 of 2)	intron (NR_045746, intron 1 of 2)	1116	NR_045746	100038602	Mm.417074	NR_045746	ENSMUSG00000116505	Gm10865	-	predicted gene 10865	ncRNA
chr3	29574802	29575202	401	*	4.97571	4.00096	5.55215	-0.569327	0.00807764	0.174644	intron (NM_001357198, intron 5 of 13)	RMER1A|Other|Other	-61742	NR_105796	102466637		NR_105796	ENSMUSG00000098315	Mir21b	Gm27951|mmu-mir-21b	microRNA 21b	ncRNA
chr8	82827233	82827633	401	*	4.67652	3.75239	5.23528	-0.569065	0.00779284	0.17189	Intergenic	Lx2A|LINE|L1	-35923	NM_177378	330812	Mm.491438	NM_177378	ENSMUSG00000047747	Rnf150	A630007N06Rik|C030044C12Rik|Greul5|mKIAA1214	ring finger protein 150	protein-coding
chr2	63560034	63560434	401	*	5.11076	4.30066	5.62642	-0.56889	0.00865179	0.179916	intron (NR_152174, intron 3 of 5)	intron (NR_152174, intron 3 of 5)	15054	NR_152174	667257	Mm.417007	NR_152174		Gm8541	EG667257	predicted gene 8541	ncRNA
chr2	26462166	26462566	401	*	4.41187	3.26842	5.04165	-0.568871	0.00651148	0.159904	exon (NM_008714, exon 32 of 34)	exon (NM_008714, exon 32 of 34)	7753	NR_105962	102465602		NR_105962	ENSMUSG00000098548	Mir6996	Gm27531|mmu-mir-6996	microRNA 6996	ncRNA
chr19	47767868	47768268	401	*	4.4104	3.10782	5.08359	-0.568804	0.00592886	0.154243	intron (NM_027559, intron 22 of 37)	ORR1A2-int|LTR|ERVL-MaLR	-12911	NR_106165	102465883		NR_106165	ENSMUSG00000099069	Mir8090	Gm27862|mmu-mir-8090	microRNA 8090	ncRNA
chr1	19523002	19523402	401	*	4.368	3.32186	4.96802	-0.568724	0.00624199	0.156842	Intergenic	L1_Mus2|LINE|L1	311148	NM_001025305	21419	Mm.137021	NM_009334	ENSMUSG00000025927	Tfap2b	AI606113|AP-2(beta)|E130018K07Rik|Tcfap2b	transcription factor AP-2 beta	protein-coding
chr2	72642970	72643370	401	*	4.33302	3.24671	4.94564	-0.568669	0.00620315	0.156416	Intergenic	RMER1B|Other|Other	-60340	NR_040503	74541	Mm.410774	NR_040503	ENSMUSG00000085252	8430437L04Rik	-	RIKEN cDNA 8430437L04 gene	ncRNA
chr14	56330185	56330585	401	*	4.75806	3.8205	5.3216	-0.568559	0.00800102	0.174173	Intergenic	RMER1B|Other|Other	-34683	NM_138652	192113	Mm.273271	NM_138652	ENSMUSG00000022229	Atp12a	Atp1al1|HKalpha2|cHKA	ATPase, H+/K+ transporting, nongastric, alpha polypeptide	protein-coding
chr8	79438718	79439118	401	*	5.12519	4.34248	5.62979	-0.568544	0.00878911	0.180843	Intergenic	Lx5|LINE|L1	-39490	NM_008539	17125	Mm.223717	NM_008539	ENSMUSG00000031681	Smad1	AI528653|Mad1|Madh1|Madr1|Mlp1|MusMLP|dwf-A|mMad1	SMAD family member 1	protein-coding
chr2	144808416	144808816	401	*	4.22124	2.78288	4.927	-0.568448	0.00500253	0.144151	Intergenic	RMER13B|LTR|ERVK	-15050	NM_025490	66328	Mm.45377	NM_025490	ENSMUSG00000027431	Scp2d1	1700010M22Rik	SCP2 sterol-binding domain containing 1	protein-coding
chr1	88385521	88385921	401	*	5.07638	4.26302	5.59335	-0.568405	0.00873391	0.180722	intron (NM_134252, intron 26 of 26)	intron (NM_134252, intron 26 of 26)	-21289	NM_029269	75396	Mm.173058	NM_029269	ENSMUSG00000026295	Spp2	0610038O04Rik|pp-24|spp24	secreted phosphoprotein 2	protein-coding
chr6	114678980	114679380	401	*	4.36933	3.2576	4.98968	-0.568399	0.00641737	0.158906	intron (NM_001253717, intron 5 of 19)	intron (NM_001253717, intron 5 of 19)	36083	NM_001253718	74244	Mm.275332	NM_028835	ENSMUSG00000030314	Atg7	1810013K23Rik|Agp7|Apg7l|Atg7l|Gm21553	autophagy related 7	protein-coding
chr9	115091136	115091536	401	*	4.48251	3.48008	5.06828	-0.568268	0.0068617	0.16413	intron (NM_148958, intron 3 of 11)	intron (NM_148958, intron 3 of 11)	112851	NM_148958	74486	Mm.458474	NM_148958	ENSMUSG00000040875	Osbpl10	4933433D06Rik|C820004B04Rik|OPR-10|ORP-10	oxysterol binding protein-like 10	protein-coding
chr11	58316516	58316916	401	*	4.23972	3.07123	4.87674	-0.568114	0.00579999	0.152825	exon (NM_001256517, exon 4 of 4)	exon (NM_001256517, exon 4 of 4)	6397	NM_001256518	319475	Mm.72124	NM_178761	ENSMUSG00000049755	Zfp672	4930488P06Rik|4930511N19Rik|Znf672	zinc finger protein 672	protein-coding
chr3	10974566	10974966	401	*	4.50052	3.48935	5.08919	-0.568105	0.0071733	0.166612	Intergenic	RMER1B|Other|Other	-534636	NM_001127191	74718	Mm.440548	NM_029068	ENSMUSG00000027534	Snx16	4930522N22Rik|AI117577|AI747675	sorting nexin 16	protein-coding
chr17	10014645	10015045	401	*	4.4829	3.35268	5.10878	-0.567962	0.00670813	0.162755	Intergenic	Intergenic	-238979	NR_045433	71092	Mm.243827	NR_045433	ENSMUSG00000117264	4930452A19Rik	4933424P20Rik	RIKEN cDNA 4930452A19 gene	ncRNA
chr4	130868515	130868915	401	*	3.99126	2.49857	4.70904	-0.567825	0.00415147	1	Intergenic	Intergenic	-44601	NM_010686	16792	Mm.271868	NM_010686	ENSMUSG00000028581	Laptm5	E3|Stra13	lysosomal-associated protein transmembrane 5	protein-coding
chr7	30350867	30351267	401	*	4.0653	2.63941	4.76823	-0.567507	0.00462125	1	Intergenic	Intergenic	11705	NM_175478	233067	Mm.23157	NM_175478	ENSMUSG00000036957	Lrfn3	A530045B06Rik|SALM4	leucine rich repeat and fibronectin type III domain containing 3	protein-coding
chr18	25039080	25039480	401	*	4.83534	3.97478	5.37066	-0.567461	0.00841106	0.178175	intron (NM_175276, intron 13 of 26)	intron (NM_175276, intron 13 of 26)	126685	NM_001142697	66648	Mm.263189	NM_001004361	ENSMUSG00000024269	Tpgs2	5730437P09Rik|5730494M16Rik|AI666318|Pgs2	tubulin polyglutamylase complex subunit 2	protein-coding
chr10	111546065	111546465	401	*	4.92687	3.94777	5.5048	-0.56744	0.0081945	0.175757	Intergenic	Intergenic	39979	NM_009344	21664	Mm.3117	NM_009344	ENSMUSG00000020205	Phlda1	DT1P1B11|TDAG51|Tdag	pleckstrin homology like domain, family A, member 1	protein-coding
chr5	75635245	75635645	401	*	4.33581	3.24671	4.94929	-0.567301	0.0062918	0.157429	intron (NM_021099, intron 7 of 20)	intron (NM_021099, intron 7 of 20)	60454	NM_021099	16590	Mm.247073	NM_021099	ENSMUSG00000005672	Kit	Bs|CD117|Fdc|Gsfsco1|Gsfsco5|Gsfsow3|SCO1|SCO5|SOW3|Ssm|Tr-kit|W|c-KIT	KIT proto-oncogene receptor tyrosine kinase	protein-coding
chr5	114178559	114178959	401	*	4.04972	2.51682	4.77605	-0.567268	0.00444723	1	intron (NM_133904, intron 1 of 51)	intron (NM_133904, intron 1 of 51)	13241	NM_133904	100705	Mm.81793	NM_133904	ENSMUSG00000042010	Acacb	AI597064|AW743042|Acc2|Accb	acetyl-Coenzyme A carboxylase beta	protein-coding
chr8	54677747	54678147	401	*	4.34869	3.09573	5.00899	-0.567176	0.00606835	0.155385	intron (NM_001364215, intron 6 of 27)	L1_Mus4|LINE|L1	40731	NM_028220	244484	Mm.95281	NM_028220	ENSMUSG00000039375	Wdr17	3010002I12Rik|B230207L18Rik	WD repeat domain 17	protein-coding
chr7	6717885	6718285	401	*	4.23032	2.88554	4.91406	-0.567067	0.00532908	0.147421	intron (NM_008817, intron 3 of 8)	intron (NM_008817, intron 3 of 8)	11325	NR_023846	100169889	Mm.491213	NR_023846		Peg3os	Apeg3|Peg3as	Peg3 opposite strand	ncRNA
chr14	46383990	46384390	401	*	4.64985	3.63941	5.23827	-0.56696	0.00770212	0.171071	TTS (NR_037981)	TTS (NR_037981)	4666	NR_037981	100041724	Mm.383311	NM_001099324	ENSMUSG00000079261	Gm15217	-	predicted gene 15217	ncRNA
chr15	76052199	76052599	401	*	3.77305	1.96816	4.55025	-0.566891	0.00259667	1	intron (NM_134089, intron 24 of 37)	intron (NM_134089, intron 24 of 37)	12489	NR_105917	102466772		NR_105917	ENSMUSG00000098451	Mir6952	Gm27948|mmu-mir-6952	microRNA 6952	ncRNA
chr9	13958716	13959116	401	*	4.83038	4.00777	5.35101	-0.566872	0.00819114	0.175757	Intergenic	RMER1B|Other|Other	131200	NM_176836	72826	Mm.246174	NM_176836	ENSMUSG00000037808	Fam76b	2810485I05Rik|C78303	family with sequence similarity 76, member B	protein-coding
chr14	103014703	103015103	401	*	4.22593	2.98137	4.884	-0.566766	0.00568867	0.151502	intron (NR_045657, intron 2 of 2)	RMER1B|Other|Other	18900	NR_045657	71264	Mm.399572	NR_045657	ENSMUSG00000114980	4933432I03Rik	-	RIKEN cDNA 4933432I03 gene	ncRNA
chr3	18765725	18766125	401	*	5.38653	4.63524	5.87806	-0.566766	0.00904412	0.182866	Intergenic	(TG)n|Simple_repeat|Simple_repeat	-285448	NR_040544	73959	Mm.60616	NR_040544	ENSMUSG00000102699	4930433B08Rik	-	RIKEN cDNA 4930433B08 gene	ncRNA
chr8	79310699	79311099	401	*	4.66635	3.697	5.24094	-0.566707	0.00784725	0.172275	Intergenic	Intergenic	15821	NR_045822	234479	Mm.238026	NR_045822		Gm4890	A630049P17	predicted gene 4890	ncRNA
chr18	76984979	76985379	401	*	4.87361	4.027	5.40359	-0.566609	0.0086193	0.179684	intron (NM_001368656, intron 13 of 15)	IMPB_01|Satellite|Satellite	40795	NM_001361227	76987	Mm.236127	NM_029826	ENSMUSG00000025421	Hdhd2	0610039H12Rik|3110052N05Rik	haloacid dehalogenase-like hydrolase domain containing 2	protein-coding
chr3	157567312	157567712	401	*	4.64178	3.63941	5.22753	-0.566604	0.00778731	0.171822	exon (NM_001359745, exon 1 of 4)	exon (NM_001359745, exon 1 of 4)	620	NM_011196	19218	Mm.30424	NM_011196	ENSMUSG00000040016	Ptger3	EP3|Pgerep3|Ptgerep3	prostaglandin E receptor 3 (subtype EP3)	protein-coding
chr11	116916254	116916654	401	*	3.98208	2.49857	4.69787	-0.566557	0.00426001	1	Intergenic	Intergenic	-2409	NM_172948	268510	Mm.35141	NM_172948	ENSMUSG00000043857	Mgat5b	C330018B01|GnT-IX|mGnTVB	mannoside acetylglucosaminyltransferase 5, isoenzyme B	protein-coding
chr10	31233544	31233944	401	*	5.08588	4.30066	5.5915	-0.566487	0.00898489	0.182711	Intergenic	RMER1A|Other|Other	-79661	NM_027168	69692	Mm.245537	NM_027168	ENSMUSG00000000295	Hddc2	2310057G13Rik	HD domain containing 2	protein-coding
chr15	69194096	69194496	401	*	4.60506	3.57071	5.20129	-0.566478	0.00750115	0.169523	Intergenic	L1VL1|LINE|L1	-76237	NR_130983	75076		NR_130983	ENSMUSG00000116167	4930504C09Rik	-	RIKEN cDNA 4930504C09 gene	ncRNA
chr15	82929847	82930247	401	*	4.10605	2.84276	4.76909	-0.566376	0.00448149	1	Intergenic	Intergenic	-17913	NM_001114140	21411	Mm.252156	NM_013836	ENSMUSG00000041852	Tcf20	2810438H08Rik|SPBP|mKIAA0292	transcription factor 20	protein-coding
chr9	14988657	14989057	401	*	5.81283	5.17031	6.2558	-0.566081	0.00873635	0.180722	Intergenic	(CACAC)n|Simple_repeat|Simple_repeat	56621	NM_019482	55991	Mm.142253	NM_019482	ENSMUSG00000031934	Panx1	AI847747	pannexin 1	protein-coding
chr2	27403431	27403831	401	*	4.08769	2.75239	4.76909	-0.566069	0.00489366	1	intron (NM_009500, intron 1 of 27)	intron (NM_009500, intron 1 of 27)	23977	NR_133905	22325	Mm.179011	NM_009500	ENSMUSG00000009621	Vav2	2810040F13Rik|AI847175|Vav-2	vav 2 oncogene	protein-coding
chr5	7880558	7880958	401	*	4.33051	3.24671	4.94236	-0.566005	0.00638609	0.158399	Intergenic	Lx|LINE|L1	-79714	NM_054098	117167	Mm.31403	NM_054098	ENSMUSG00000012428	Steap4	1110021O17Rik|AI481214|Tiarp|Tnfaip9	STEAP family member 4	protein-coding
chr5	133217138	133217538	401	*	4.48594	3.35268	5.11272	-0.56597	0.00687705	0.16418	Intergenic	(TG)n|Simple_repeat|Simple_repeat	-674118	NM_001363480	319974	Mm.409595	NM_177047	ENSMUSG00000029673	Auts2	2700063G02Rik|A730011F23Rik|D830032G16Rik	autism susceptibility candidate 2	protein-coding
chr4	44088493	44088893	401	*	3.94016	2.34248	4.67966	-0.565926	0.00364849	1	Intergenic	L1_Mur3|LINE|L1	-4516	NM_015828	50798	Mm.256718	NM_015828	ENSMUSG00000028479	Gne	2310066H07Rik|DMRV|GLCNE|IBM2|NM|Uae1	glucosamine (UDP-N-acetyl)-2-epimerase/N-acetylmannosamine kinase	protein-coding
chr5	111186398	111186798	401	*	4.12775	2.76771	4.81519	-0.565862	0.00521563	0.146477	intron (NM_001267622, intron 6 of 22)	RMER17B|LTR|ERVK	-144099	NM_001301644	56305	Mm.200516	NM_019640	ENSMUSG00000050017	Pitpnb	PI-TP-beta	phosphatidylinositol transfer protein, beta	protein-coding
chr14	45120735	45121135	401	*	4.0484	2.72124	4.72777	-0.565731	0.00391789	1	Intergenic	Lx3A|LINE|L1	98490	NM_172597	70561	Mm.28129	NM_172597	ENSMUSG00000021830	Txndc16	5730420B22Rik|C77647	thioredoxin domain containing 16	protein-coding
chr11	69160504	69160904	401	*	4.7035	3.76007	5.2691	-0.565728	0.00817509	0.175664	intron (NM_009659, intron 2 of 14)	intron (NM_009659, intron 2 of 14)	3632	NM_009659	11686	Mm.340329	NM_009659	ENSMUSG00000032807	Alox12b	12R-LOX|Aloxe2|e-LOX2	arachidonate 12-lipoxygenase, 12R type	protein-coding
chr2	131405243	131405643	401	*	5.1043	4.36811	5.5894	-0.565562	0.00908482	0.183583	Intergenic	(CTGTG)n|Simple_repeat|Simple_repeat	-52551	NM_178607	51902	Mm.477523	NM_178607	ENSMUSG00000048911	Rnf24	2810473M14Rik|4930505A13Rik|AI317164|C86507|D2Ertd504e	ring finger protein 24	protein-coding
chr10	44509063	44509463	401	*	4.39725	3.19035	5.04507	-0.56553	0.00655537	0.16056	Intergenic	ORR1A2|LTR|ERVL-MaLR	-50515	NM_007548	12142	Mm.4800	NM_007548	ENSMUSG00000038151	Prdm1	Blimp-1|Blimp1|PRDI-BF1|ZNFPR1A1|b2b1765Clo	PR domain containing 1, with ZNF domain	protein-coding
chr1	18968810	18969210	401	*	4.83565	3.88554	5.40359	-0.565504	0.0084182	0.178175	Intergenic	RMER1B|Other|Other	-134012	NM_153154	226896	Mm.244858	NM_153154	ENSMUSG00000042596	Tfap2d	Tcfap2d	transcription factor AP-2, delta	protein-coding
chr1	21067439	21067839	401	*	4.54691	3.55312	5.12979	-0.565493	0.00729519	0.167303	intron (NM_177409, intron 1 of 10)	MTD|LTR|ERVL-MaLR	11586	NM_177409	170829	Mm.185680	NM_177409	ENSMUSG00000041779	Tram2	C330003D03Rik	translocating chain-associating membrane protein 2	protein-coding
chr3	87190636	87191036	401	*	4.7867	3.9206	5.32412	-0.565478	0.00848325	0.178498	Intergenic	RMER1B|Other|Other	-16089	NM_130867	170643	Mm.89552	NM_130867	ENSMUSG00000041734	Kirrel	6720469N11Rik|Kirrel1|Neph1	kirre like nephrin family adhesion molecule 1	protein-coding
chr1	88556515	88556915	401	*	4.76619	3.87142	5.3143	-0.565467	0.00843352	0.178203	non-coding (NR_037971, exon 3 of 6)	non-coding (NR_037971, exon 3 of 6)	5198	NR_037971	100503197	Mm.99352	NR_037971	ENSMUSG00000100798	Gm19589	-	predicted gene, 19589	ncRNA
chr12	55882951	55883351	401	*	4.86918	4.05882	5.38495	-0.565413	0.00850832	0.178703	Intergenic	RMER1C|Other|Other	46785	NR_155205	52592	Mm.24761	NM_027867	ENSMUSG00000012076	Brms1l	0710008O11Rik|AI159718|BRMS1|D12Ertd407e	breast cancer metastasis-suppressor 1-like	protein-coding
chr11	4071655	4072055	401	*	5.45253	4.67257	5.956	-0.565281	0.00919926	0.184401	intron (NM_001029937, intron 8 of 11)	L1M3e|LINE|L1	7002	NM_001029937	380683	Mm.296806	NM_001029937	ENSMUSG00000054986	Sec14l3	1110069O07Rik	SEC14-like lipid binding 3	protein-coding
chr3	60769956	60770356	401	*	5.00172	4.17319	5.52467	-0.565174	0.00896545	0.18249	Intergenic	Intergenic	-232629	NM_008772	18441	Mm.281452	NM_008772	ENSMUSG00000027765	P2ry1	P2Y1	purinergic receptor P2Y, G-protein coupled 1	protein-coding
chr11	72129998	72130398	401	*	3.83113	2.16743	4.58334	-0.564825	0.00326896	1	intron (NM_001024927, intron 1 of 19)	intron (NM_001024927, intron 1 of 19)	5691	NM_001024927	327958	Mm.351793	NM_001024927	ENSMUSG00000040543	Pitpnm3	A330068P14Rik|AI848332|Ackr6|Gm880	PITPNM family member 3	protein-coding
chr3	132786311	132786711	401	*	4.3077	3.16743	4.93654	-0.564666	0.00636756	0.158177	intron (NM_001163455, intron 23 of 25)	RMER1B|Other|Other	92085	NR_102297	101243624	Mm.306256	NR_102297	ENSMUSG00000106230	Gm29811	-	predicted gene, 29811	ncRNA
chr10	110882381	110882781	401	*	4.71918	3.81313	5.27142	-0.564613	0.0083681	0.177734	intron (NR_045979, intron 2 of 2)	intron (NR_045979, intron 2 of 2)	13926	NR_045979	75630	Mm.392786	NR_045979	ENSMUSG00000101801	1700020G17Rik	4930480D05Rik	RIKEN cDNA 1700020G17 gene	ncRNA
chr11	84936052	84936452	401	*	4.70328	3.76007	5.2688	-0.564455	0.00826963	0.176672	Intergenic	ORR1A1|LTR|ERVL-MaLR	-19886	NM_001005223	448850	Mm.379733	NM_001005223	ENSMUSG00000020526	Znhit3	Myohd1|TRIP-3|Trip3	zinc finger, HIT type 3	protein-coding
chr11	59594931	59595331	401	*	4.36989	3.2576	4.99042	-0.564211	0.00672888	0.162755	Intergenic	RMER1A|Other|Other	-5044	NM_146429	258421	Mm.377490	NM_146429	ENSMUSG00000048919	Olfr223	MOR256-30	olfactory receptor 223	protein-coding
chr19	10312068	10312468	401	*	3.90353	2.34248	4.63566	-0.564168	0.00385241	1	Intergenic	Intergenic	-7391	NM_198114	269060	Mm.329718	NM_198114	ENSMUSG00000035735	Dagla	Nsddr	diacylglycerol lipase, alpha	protein-coding
chr14	29403707	29404107	401	*	3.74225	1.76771	4.54593	-0.564126	0.00255033	1	intron (NM_009785, intron 4 of 37)	intron (NM_009785, intron 4 of 37)	317957	NM_009785	12294	Mm.386754	NM_009785	ENSMUSG00000021991	Cacna2d3	Cacnad3|alapha2delta3	calcium channel, voltage-dependent, alpha2/delta subunit 3	protein-coding
chr4	117508760	117509160	401	*	4.42717	3.34248	5.03929	-0.564109	0.00705425	0.16586	Intergenic	Intergenic	-11908	NM_025739	66743	Mm.318331	NM_025739	ENSMUSG00000028677	Rnf220	4732477A13|4931406I20Rik|5730503K05Rik|AV302541	ring finger protein 220	protein-coding
chr11	71766540	71766940	401	*	4.29425	3.08353	4.94312	-0.564098	0.00618749	0.156377	intron (NM_177618, intron 2 of 8)	intron (NM_177618, intron 2 of 8)	15725	NM_001357965	216881	Mm.48648	NM_177618	ENSMUSG00000020811	Wscd1	mKIAA0523	WSC domain containing 1	protein-coding
chr17	47827048	47827448	401	*	4.57481	3.62265	5.14347	-0.564018	0.0078391	0.172225	intron (NM_010783, intron 2 of 4)	intron (NM_010783, intron 2 of 4)	6043	NM_001276391	17240	Mm.329100	NM_010783	ENSMUSG00000032717	Mdfi	I-mf|I-mfa	MyoD family inhibitor	protein-coding
chr6	94777210	94777610	401	*	4.46095	3.35268	5.08026	-0.564014	0.00719568	0.166634	Intergenic	Intergenic	-77265	NM_008377	16206	Mm.245210	NM_008377	ENSMUSG00000030029	Lrig1	D6Bwg0781e|Img|LIG-1	leucine-rich repeats and immunoglobulin-like domains 1	protein-coding
chr3	54596507	54596907	401	*	5.20326	4.48472	5.68071	-0.56397	0.00934543	0.185546	Intergenic	(CAGAGA)n|Simple_repeat|Simple_repeat	-96108	NR_152185	56790	Mm.486375	NM_019995	ENSMUSG00000027751	Supt20	AA667204|AI450544|D3Ertd300e|Fam48a|Supt20h|p38IP	suppressor of Ty 20	protein-coding
chr9	89885942	89886342	401	*	4.76497	3.91373	5.29673	-0.563787	0.00853131	0.178934	Intergenic	Intergenic	-23633	NM_001357744	19417	Mm.44561	NM_011245	ENSMUSG00000032356	Rasgrf1	AI844718|CDC25|CDC25Mm|Gnrp|Grf1|Grfbeta|P190-A|Ras-GRF1|p190|p190RhoGEF	RAS protein-specific guanine nucleotide-releasing factor 1	protein-coding
chr6	114796578	114796978	401	*	4.51397	3.3628	5.146	-0.563723	0.00717919	0.166612	intron (NM_001253717, intron 19 of 19)	intron (NM_001253717, intron 19 of 19)	125043	NM_177683	232334	Mm.268357	NM_177683	ENSMUSG00000030315	Vgll4	BC048841|VGL-4	vestigial like family member 4	protein-coding
chr8	25066795	25067195	401	*	3.98808	2.49857	4.70518	-0.563545	0.00433702	1	intron (NM_031257, intron 3 of 11)	(GGCTG)n|Simple_repeat|Simple_repeat	-28033	NM_001081187	330723	Mm.334452	NM_001081187	ENSMUSG00000037406	Htra4	B430206E18Rik	HtrA serine peptidase 4	protein-coding
chr6	90664999	90665399	401	*	3.81196	1.99446	4.59125	-0.563545	0.00312909	1	intron (NM_001356440, intron 12 of 13)	intron (NM_001356440, intron 12 of 13)	45953	NM_001037493	71699	Mm.272633	NM_027868	ENSMUSG00000030089	Slc41a3	1010001P06Rik|AI480742|SLC41A1-L2	solute carrier family 41, member 3	protein-coding
chr11	60946487	60946887	401	*	4.14211	2.76771	4.83301	-0.563526	0.00524884	0.146477	non-coding (NR_157293, exon 7 of 11)	non-coding (NR_157293, exon 7 of 11)	14633	NM_008928	26397	Mm.18494	NM_008928	ENSMUSG00000018932	Map2k3	AW212142|MAPKK 3|MEK3|MKK3|MKK3b|Prkmk3	mitogen-activated protein kinase kinase 3	protein-coding
chr1	127822636	127823036	401	*	3.73848	1.76771	4.54161	-0.563513	0.00257375	1	exon (NM_011737, exon 7 of 10)	exon (NM_011737, exon 7 of 10)	17454	NM_011737	22625	Mm.246566	NM_011737	ENSMUSG00000051590	Map3k19	Ysk4	mitogen-activated protein kinase kinase kinase 19	protein-coding
chr5	34003376	34003776	401	*	4.18397	2.75239	4.8882	-0.563511	0.00445382	0.136622	3' UTR (NM_001001985, exon 3 of 3)	3' UTR (NM_001001985, exon 3 of 3)	7592	NM_001001985	269642	Mm.274610	NM_001001985	ENSMUSG00000048142	Nat8l	1110038O08Rik|Shati	N-acetyltransferase 8-like	protein-coding
chr10	78286241	78286641	401	*	5.10691	4.33735	5.60608	-0.56346	0.00931727	0.185491	intron (NM_053014, intron 3 of 9)	intron (NM_053014, intron 3 of 9)	-41796	NM_001081055	216131	Mm.27539	NM_001081055	ENSMUSG00000000374	Trappc10	B230307C21Rik|Gm870|Tmem1|b2b2416Clo|b2b2613Clo	trafficking protein particle complex 10	protein-coding
chr4	131296676	131297076	401	*	4.88732	4.027	5.42255	-0.563448	0.00884426	0.181344	Intergenic	Intergenic	-286402	NR_130167	77835	Mm.348412	NR_130167	ENSMUSG00000086262	A930031H19Rik	A930004I12Rik	RIKEN cDNA A930031H19 gene	ncRNA
chr2	130549644	130550044	401	*	4.232	3.07123	4.8668	-0.563338	0.00614901	0.15605	intron (NM_008980, intron 20 of 21)	intron (NM_008980, intron 20 of 21)	13905	NR_040348	321014	Mm.442588	NR_040348	ENSMUSG00000060029	4930473A02Rik	-	RIKEN cDNA 4930473A02 gene	ncRNA
chr7	119002616	119003016	401	*	4.26424	3.15582	4.8836	-0.563126	0.00623989	0.156842	Intergenic	Intergenic	-7605	NM_001195774	64297	Mm.103439	NM_022420	ENSMUSG00000008734	Gprc5b	AW125761|Raig2	G protein-coupled receptor, family C, group 5, member B	protein-coding
chr9	64119236	64119636	401	*	4.35517	3.2576	4.97124	-0.562896	0.0069193	0.164402	exon (NM_145835, exon 4 of 14)	exon (NM_145835, exon 4 of 14)	2289	NM_145835	235435	Mm.436581	NM_145835	ENSMUSG00000032401	Lctl	E130104I05Rik|KLPH	lactase-like	protein-coding
chr7	40856715	40857115	401	*	5.17198	4.31638	5.7054	-0.56289	0.00926957	0.184863	intron (NR_040329, intron 4 of 4)	RMER1C|Other|Other	41409	NR_040329	320210	Mm.126237	NR_040329	ENSMUSG00000100600	A230077H06Rik	-	RIKEN cDNA A230077H06 gene	ncRNA
chr15	58009145	58009545	401	*	4.11507	2.65598	4.82549	-0.562772	0.0051146	1	intron (NM_173862, intron 3 of 3)	intron (NM_173862, intron 3 of 3)	23442	NM_173862	239463	Mm.221241	NM_173862	ENSMUSG00000051225	Fam83a	-	family with sequence similarity 83, member A	protein-coding
chr9	112415419	112415819	401	*	4.41815	3.38337	5.01452	-0.562758	0.00606593	0.155379	Intergenic	Intergenic	159045	NR_033433	620760	Mm.259863	NR_015468	ENSMUSG00000087038	2900079G21Rik	C130083B14|Gm6179	RIKEN cDNA 2900079G21 gene	ncRNA
chr7	70339509	70339909	401	*	4.26237	2.99446	4.92662	-0.562551	0.0061807	0.156377	Intergenic	Intergenic	-1857	NR_131144	624549	Mm.116344	NR_131144	ENSMUSG00000109097	Gm29683	Gm44536	predicted gene, 29683	ncRNA
chr8	60169636	60170036	401	*	4.26237	2.99446	4.92662	-0.562551	0.0061807	0.156377	Intergenic	Lx|LINE|L1	-336288	NM_011834	23923	Mm.35020	NM_011834	ENSMUSG00000057228	Aadat	AI875679|Aadt|KATII|Kat2|Kyat2|mKat-2	aminoadipate aminotransferase	protein-coding
chr8	82434578	82434978	401	*	4.74609	3.71293	5.34194	-0.56254	0.00814632	0.175531	Intergenic	RMER13B|LTR|ERVK	-32192	NM_001254747	16168	Mm.4392	NM_008357	ENSMUSG00000031712	Il15	AI503618|IL-15	interleukin 15	protein-coding
chr6	115733313	115733713	401	*	3.73469	1.76771	4.53726	-0.562393	0.00260937	1	intron (NM_144805, intron 8 of 11)	intron (NM_144805, intron 8 of 11)	25486	NM_144805	94346	Mm.29739	NM_144805	ENSMUSG00000059900	Tmem40	9030407H20Rik|AV091463|W64236	transmembrane protein 40	protein-coding
chr11	59409321	59409721	401	*	3.70583	1.21293	4.57164	-0.562361	0.00180859	1	intron (NM_001356454, intron 3 of 3)	intron (NM_001356454, intron 3 of 3)	-33868	NM_001045521	216797	Mm.339586	NM_001045521	ENSMUSG00000049291	Prss38	Gm249|Mpn2	protease, serine 38	protein-coding
chr7	58780072	58780472	401	*	4.01097	2.62265	4.70518	-0.562327	0.00456237	1	intron (NM_009728, intron 3 of 20)	intron (NM_009728, intron 3 of 20)	122070	NM_009728	11982	Mm.135129	NM_009728	ENSMUSG00000025324	Atp10a	Atp10c|pfatp	ATPase, class V, type 10A	protein-coding
chr7	17166953	17167353	401	*	5.05012	4.18466	5.5873	-0.56221	0.00926822	0.184863	Intergenic	RMER1B|Other|Other	16934	NM_054059	384557		NM_054059	ENSMUSG00000053228	Ceacam3	EG384557|Psg24|cea12	carcinoembryonic antigen-related cell adhesion molecule 3	protein-coding
chr12	32346206	32346606	401	*	4.71226	3.84276	5.25097	-0.562021	0.00792897	0.173361	Intergenic	RMER13B|LTR|ERVK	-32383	NM_001162903	72123	Mm.341352	NM_028111	ENSMUSG00000090946	Ccdc71l	2010109K11Rik|AV375874	coiled-coil domain containing 71 like	protein-coding
chr1	57421025	57421425	401	*	4.18973	2.88554	4.86333	-0.561949	0.00587509	0.153508	Intergenic	RMER1B|Other|Other	-14551	NM_001302963	68736	Mm.288490	NM_001037742	ENSMUSG00000048495	Tyw5	1110034B05Rik	tRNA-yW synthesizing protein 5	protein-coding
chr7	132715637	132716037	401	*	4.45892	3.35268	5.07762	-0.561747	0.00739622	0.168295	exon (NM_001347630, exon 4 of 4)	exon (NM_001347630, exon 4 of 4)	61079	NM_001347630	77938	Mm.225649	NM_175268	ENSMUSG00000030956	Fam53b	A930008G19Rik|mKIAA0140	family with sequence similarity 53, member B	protein-coding
chr12	113410917	113411317	401	*	4.58206	3.57071	5.17078	-0.561709	0.0080468	0.174636	Intergenic	Intergenic	-78448	NM_001009545	238405	Mm.442216	NM_001009545	ENSMUSG00000051804	Adam6b	4930523C11Rik	a disintegrin and metallopeptidase domain 6B	protein-coding
chr17	64943457	64943857	401	*	5.62341	4.85697	6.12128	-0.561669	0.00962824	0.187397	Intergenic	RMER1A|Other|Other	-107586	NM_030031	78057	Mm.109380	NM_030031	ENSMUSG00000024088	4930583I09Rik	-	RIKEN cDNA 4930583I09 gene	protein-coding
chr4	151145713	151146113	401	*	5.10597	4.32704	5.60902	-0.561563	0.00923744	0.184768	intron (NM_001081557, intron 8 of 23)	(TG)n|Simple_repeat|Simple_repeat	56343	NM_001308446	105704528	Mm.415128	NM_001308446	ENSMUSG00000078491	Gm13090	-	predicted gene 13090	protein-coding
chr4	141750326	141750726	401	*	4.83807	3.93425	5.38949	-0.561529	0.00898278	0.182711	intron (NM_001081408, intron 2 of 6)	CT-rich|Low_complexity|Low_complexity	3851	NM_001081408	75986	Mm.30032	NM_001081408	ENSMUSG00000040706	Agmat	5033405N08Rik	agmatine ureohydrolase (agmatinase)	protein-coding
chr9	100994366	100994766	401	*	4.58441	3.57071	5.17391	-0.561378	0.00807651	0.174644	intron (NM_025835, intron 9 of 14)	intron (NM_025835, intron 9 of 14)	40318	NM_001311149	66904	Mm.335385	NM_025835	ENSMUSG00000032527	Pccb	1300012P06Rik|AI314687|R74805	propionyl Coenzyme A carboxylase, beta polypeptide	protein-coding
chr8	94469112	94469512	401	*	4.54888	3.56194	5.12946	-0.561338	0.00799842	0.174173	Intergenic	MLTR11B|LTR|ERVK	-3451	NM_001033207	434341	Mm.334720	NM_001033207	ENSMUSG00000074151	Nlrc5	AI451557|AK220210|NOD27	NLR family, CARD domain containing 5	protein-coding
chr5	134905033	134905433	401	*	4.10839	2.85716	4.76823	-0.561331	0.00526954	1	intron (NM_029681, intron 1 of 2)	intron (NM_029681, intron 1 of 2)	1500	NM_029681	76629	Mm.159750	NM_029681	ENSMUSG00000040576	Tmem270	1700111I05Rik|Wbscr28	transmembrane protein 270	protein-coding
chr4	94428814	94429214	401	*	5.02275	4.17894	5.55165	-0.561223	0.00937564	0.185697	Intergenic	Intergenic	127782	NM_026368	67770	Mm.35170	NM_026368	ENSMUSG00000028578	Caap1	5830433M19Rik|AI536248|CAAP	caspase activity and apoptosis inhibitor 1	protein-coding
chr2	38319245	38319645	401	*	4.78379	3.82783	5.35376	-0.56118	0.00874448	0.180783	Intergenic	Intergenic	-19836	NM_001290646	16870	Mm.142856	NM_010710	ENSMUSG00000000247	Lhx2	LH2A|Lh-2|Lim2|ap|apterous	LIM homeobox protein 2	protein-coding
chr15	84839884	84840284	401	*	3.90015	2.34248	4.63159	-0.561073	0.0039798	1	intron (NM_001356573, intron 2 of 12)	intron (NM_001356573, intron 2 of 12)	15015	NM_001356573	271305	Mm.101022	NM_001081166	ENSMUSG00000016624	Phf21b	A730032D07Rik	PHD finger protein 21B	protein-coding
chr12	8115748	8116148	401	*	4.56723	3.43228	5.19451	-0.560978	0.00715702	0.166612	Intergenic	RMER13B|LTR|ERVK	-92178	NR_157107	68832	Mm.25608	NM_172401	ENSMUSG00000037669	Ldah	1110057K04Rik|mLDAH	lipid droplet associated hydrolase	protein-coding
chr12	32282775	32283175	401	*	4.44177	3.41292	5.03622	-0.560902	0.00747653	0.16935	Intergenic	Intergenic	-74316	NM_001146200	30955	Mm.101369	NM_020272	ENSMUSG00000020573	Pik3cg	5830428L06Rik|PI3Kgamma|p110gamma|p120-PI3K	phosphatidylinositol-4,5-bisphosphate 3-kinase catalytic subunit gamma	protein-coding
chr4	134673768	134674168	401	*	4.24862	3.14413	4.8668	-0.560898	0.00592451	0.154205	intron (NM_207237, intron 1 of 11)	intron (NM_207237, intron 1 of 11)	30322	NM_207237	230815	Mm.18905	NM_207237	ENSMUSG00000037306	Man1c1	AI593348	mannosidase, alpha, class 1C, member 1	protein-coding
chr14	78660322	78660722	401	*	4.67432	3.75239	5.23229	-0.560811	0.00849563	0.178577	intron (NM_001081336, intron 2 of 29)	intron (NM_001081336, intron 2 of 29)	-16071	NR_104044	380921	Mm.89591	NM_001081336	ENSMUSG00000034731	Dgkh	5930402B05Rik|D130015C16|DGK	diacylglycerol kinase, eta	protein-coding
chr14	18201210	18201610	401	*	4.92614	4.12013	5.44018	-0.560749	0.00937185	0.185697	Intergenic	RMER1B|Other|Other	37696	NM_011584	353187	Mm.26587	NM_011584	ENSMUSG00000021775	Nr1d2	RVR|Rev-erb	nuclear receptor subfamily 1, group D, member 2	protein-coding
chr7	132890026	132890426	401	*	4.98941	4.20761	5.49364	-0.560412	0.00948594	0.186353	Intergenic	Intergenic	31001	NM_198017	109359	Mm.274824	NM_198017	ENSMUSG00000030965	Abraxas2	AA589499|AI853413|Abro1|C430003P19Rik|Fam175b	BRISC complex subunit	protein-coding
chr2	118693632	118694032	401	*	4.41923	3.3322	5.03207	-0.560348	0.0068289	0.163927	intron (NM_001033254, intron 6 of 10)	intron (NM_001033254, intron 6 of 10)	10131	NM_001081971	383787	Mm.35758	NM_001081971	ENSMUSG00000078137	Ankrd63	Gm1337	ankyrin repeat domain 63	protein-coding
chr13	30802143	30802543	401	*	4.07242	2.75239	4.75002	-0.560278	0.00523555	1	Intergenic	Intergenic	53110	NM_013674	16364	Mm.4677	NM_013674	ENSMUSG00000021356	Irf4	AI385587|IRF-4|LSIRF|NF-EM5|Spip	interferon regulatory factor 4	protein-coding
chr2	144613016	144613416	401	*	4.41065	3.34248	5.01764	-0.560217	0.00745475	0.169021	intron (NM_025314, intron 2 of 5)	RMER1B|Other|Other	13263	NM_025314	66044	Mm.28109	NM_025314	ENSMUSG00000027430	Dtd1	0610006H08Rik|DTD|DUE-B|Hars2	D-tyrosyl-tRNA deacylase 1	protein-coding
chr14	25563703	25564103	401	*	5.00849	4.13793	5.54759	-0.560164	0.00943049	0.185891	intron (NM_183208, intron 3 of 23)	intron (NM_183208, intron 3 of 23)	-22901	NR_033492	77592	Mm.444871	NM_175264		4931406H21Rik	-	RIKEN cDNA 4931406H21 gene	ncRNA
chr7	4834050	4834450	401	*	4.33153	3.09573	4.98724	-0.560102	0.0066428	0.161681	exon (NM_001290291, exon 3 of 5)	exon (NM_001290291, exon 3 of 5)	10446	NM_001290291	232813	Mm.44666	NM_172737	ENSMUSG00000053550	Shisa7	ckamp59	shisa family member 7	protein-coding
chr7	111828268	111828668	401	*	4.78973	3.87849	5.34385	-0.559962	0.00903563	0.1828	Intergenic	Intergenic	-48491	NM_173739	233733	Mm.323322	NM_173739	ENSMUSG00000038296	Galnt18	2900011G21Rik|BC024988|Galntl4|galNAc-T18|mpp-GalNAc-T18(O18)	polypeptide N-acetylgalactosaminyltransferase 18	protein-coding
chr16	34075114	34075514	401	*	4.64333	3.63941	5.2296	-0.559941	0.00828761	0.176815	intron (NM_177357, intron 34 of 59)	RLTR17B_Mm|LTR|ERVK	-108276	NM_009471	22247	Mm.13145	NM_009471	ENSMUSG00000022814	Umps	1700095D23Rik|AA408257|AL033308|BB164745	uridine monophosphate synthetase	protein-coding
chr11	97492017	97492417	401	*	4.50955	3.3628	5.14028	-0.559905	0.00748848	0.169401	intron (NM_021493, intron 17 of 18)	intron (NM_021493, intron 17 of 18)	8123	NM_001289118	100141474	Mm.482426	NM_001289118	ENSMUSG00000047988	4933428G20Rik	-	RIKEN cDNA 4933428G20 gene	protein-coding
chr12	8525675	8526075	401	*	4.37781	3.3322	4.97766	-0.559807	0.00728178	0.167119	Intergenic	Intergenic	13691	NM_001038660	328059	Mm.46326	NM_177802	ENSMUSG00000020600	Slc7a15	Arpat	solute carrier family 7 (cationic amino acid transporter, y+ system), member 15	protein-coding
chr15	84729470	84729870	401	*	4.09732	2.85716	4.7542	-0.559806	0.00545091	1	intron (NM_001205334, intron 2 of 12)	intron (NM_001205334, intron 2 of 12)	-9404	NR_040347	328576	Mm.400211	NR_040347	ENSMUSG00000116396	Gm20556	A430075N02	predicted gene, 20556	ncRNA
chr10	57413387	57413787	401	*	4.86518	4.027	5.3919	-0.559792	0.00935016	0.185546	Intergenic	Intergenic	72766	NR_045353	74928	Mm.416643	NR_045353	ENSMUSG00000097370	4930467K11Rik	-	RIKEN cDNA 4930467K11 gene	ncRNA
chr13	59733245	59733645	401	*	4.5098	3.3628	5.14061	-0.559621	0.00752781	0.169808	promoter-TSS (NR_045977)	promoter-TSS (NR_045977)	-205	NR_045977	75223	Mm.444771	NR_045977	ENSMUSG00000097502	4930528D03Rik	-	RIKEN cDNA 4930528D03 gene	ncRNA
chr9	64191428	64191828	401	*	4.25613	2.89952	4.94274	-0.559493	0.00605251	0.155308	exon (NM_008927, exon 7 of 11)	exon (NM_008927, exon 7 of 11)	12331	NM_183316	330959	Mm.24082	NM_183316	ENSMUSG00000032398	Snapc5	2010103A03Rik	small nuclear RNA activating complex, polypeptide 5	protein-coding
chr7	99866325	99866725	401	*	3.90804	2.46135	4.61569	-0.559422	0.00363411	1	intron (NM_001164258, intron 2 of 18)	intron (NM_001164258, intron 2 of 18)	7307	NM_001164258	446101	Mm.440757	NM_001164258	ENSMUSG00000035211	Xrra1	AI449753	X-ray radiation resistance associated 1	protein-coding
chr8	73905107	73905507	401	*	5.13479	4.31116	5.65583	-0.559348	0.00974895	0.18848	Intergenic	Intergenic	-551767	NM_001317391	16795	Mm.324371	NM_010687	ENSMUSG00000004383	Large1	BPFD#36|Gyltl1a|Large|Mbp-1|Mbp1|enr|fg|froggy|myd	LARGE xylosyl- and glucuronyltransferase 1	protein-coding
chr8	53006662	53007062	401	*	4.67677	3.57942	5.29278	-0.55932	0.00778038	0.171743	Intergenic	RMER1B|Other|Other	-504840	NM_001205054	11593	Mm.334535	NM_001005847	ENSMUSG00000031521	Aga	AW060726	aspartylglucosaminidase	protein-coding
chr3	108807507	108807907	401	*	4.13424	2.87142	4.79714	-0.559239	0.00583669	0.153121	intron (NM_011504, intron 9 of 18)	(CA)n|Simple_repeat|Simple_repeat	32795	NM_011504	20912	Mm.316894	NM_011504	ENSMUSG00000027882	Stxbp3	Munc-18c|Stxbp3a|Sxtbp3|Unc18-3	syntaxin binding protein 3	protein-coding
chr7	124303440	124303840	401	*	5.0543	4.14382	5.60815	-0.558958	0.00942036	0.185891	intron (NM_001252072, intron 1 of 1)	ORR1D1|LTR|ERVL-MaLR	320812	NM_001252072	628779	Mm.40210	NM_001252072	ENSMUSG00000078591	Hs3st4	Gm6915	heparan sulfate (glucosamine) 3-O-sulfotransferase 4	protein-coding
chr8	49947141	49947541	401	*	4.57892	3.50773	5.18686	-0.558909	0.00797248	0.173823	Intergenic	Intergenic	-420771	NR_046067	100039954	Mm.400419	NR_046067	ENSMUSG00000110281	Gm2516	-	predicted gene 2516	ncRNA
chr18	38760093	38760493	401	*	4.84062	4.0142	5.36275	-0.558845	0.00910689	0.183657	Intergenic	RMER1B|Other|Other	45970	NM_001370889	102632739		NM_001370889		Gm19774	-	predicted gene, 19774	protein-coding
chr11	32558578	32558978	401	*	4.13457	2.87142	4.79757	-0.558736	0.00588655	0.153542	intron (NM_001359177, intron 2 of 18)	intron (NM_001359177, intron 2 of 18)	25512	NM_001359177	20868	Mm.8235	NM_009288	ENSMUSG00000020272	Stk10	Gek1|Lok|mKIAA4026	serine/threonine kinase 10	protein-coding
chr4	119481668	119482068	401	*	3.74463	1.53485	4.57961	-0.558686	0.00246865	1	intron (NM_177572, intron 1 of 4)	intron (NM_177572, intron 1 of 4)	10730	NM_177572	194237	Mm.206201	NM_177572	ENSMUSG00000048899	Rimkla	B930030J24|NAAGS|NAAGS-II|Rimk	ribosomal modification protein rimK-like family member A	protein-coding
chr11	82518820	82519220	401	*	4.61825	3.68898	5.17884	-0.558587	0.00855622	0.179224	Intergenic	Intergenic	-114333	NR_033582	791422	Mm.341562	NR_033582	ENSMUSG00000069796	Gm11426	-	predicted gene 11426	ncRNA
chr15	6435238	6435638	401	*	5.23641	4.49397	5.72418	-0.558538	0.00998658	0.1907	exon (NM_001310446, exon 11 of 14)	exon (NM_001310446, exon 11 of 14)	-9908	NM_001368420	12279	Mm.29095	NM_013485	ENSMUSG00000022149	C9	-	complement component 9	protein-coding
chr16	93777854	93778254	401	*	4.42112	3.39329	5.01525	-0.558503	0.0068455	0.164043	intron (NM_027293, intron 23 of 36)	MER67B|LTR|ERV1	16847	NR_151466	102633000	Mm.443436	NR_151466		2310043M15Rik	-	RIKEN cDNA 2310043M15 gene	ncRNA
chr10	127082936	127083336	401	*	3.75458	1.53485	4.59077	-0.558477	0.00242196	1	intron (NM_001033263, intron 3 of 18)	intron (NM_001033263, intron 3 of 18)	4229	NM_001301014	216439	Mm.336761	NM_001033263	ENSMUSG00000025422	Agap2	AGAP-2|Centg1|PIKE|cnt-g1|mKIAA0167	ArfGAP with GTPase domain, ankyrin repeat and PH domain 2	protein-coding
chr17	56710411	56710811	401	*	3.88785	2.02028	4.67526	-0.558336	0.00357989	1	non-coding (NR_045519, exon 16 of 17)	non-coding (NR_045519, exon 16 of 17)	6310	NM_178926	106639	Mm.37290	NM_178926	ENSMUSG00000054723	Vmac	AI662250	vimentin-type intermediate filament associated coiled-coil protein	protein-coding
chr13	113994661	113995061	401	*	4.20145	2.98137	4.85289	-0.558332	0.00633464	0.157906	intron (NM_172595, intron 4 of 4)	intron (NM_172595, intron 4 of 4)	156731	NR_045836	319803	Mm.386896	NM_177004	ENSMUSG00000114213	A430090L17Rik	-	RIKEN cDNA A430090L17 gene	ncRNA
chr5	27648771	27649171	401	*	4.91392	3.94777	5.48742	-0.558202	0.00915518	0.183994	intron (NM_010075, intron 10 of 25)	(TGGA)n|Simple_repeat|Simple_repeat	142579	NM_018878	55982	Mm.277190	NM_018878	ENSMUSG00000002221	Paxip1	D5Ertd149e|PTIP	PAX interacting (with transcription-activation domain) protein 1	protein-coding
chr14	78744905	78745305	401	*	4.44872	3.41292	5.04542	-0.558175	0.00763171	0.170816	Intergenic	Intergenic	-12376	NM_001081336	380921	Mm.89591	NM_001081336	ENSMUSG00000034731	Dgkh	5930402B05Rik|D130015C16|DGK	diacylglycerol kinase, eta	protein-coding
chr10	80368248	80368648	401	*	5.73996	5.06177	6.19944	-0.558119	0.00982361	0.189158	intron (NR_038088, intron 1 of 4)	(TCC)n|Simple_repeat|Simple_repeat	1189	NR_038088	100568459		NR_038088	ENSMUSG00000115783	Bc1	Gm24367	brain cytoplasmic RNA 1	ncRNA
chr8	42450147	42450547	401	*	4.47066	3.42263	5.07128	-0.558092	0.0078659	0.172533	Intergenic	Lx2B|LINE|L1	623080	NR_045497	69966	Mm.416903	NR_045497	ENSMUSG00000102046	2810404M03Rik	-	RIKEN cDNA 2810404M03 gene	ncRNA
chr8	13361424	13361824	401	*	5.18141	4.47542	5.65336	-0.558072	0.00995195	0.190422	intron (NM_009361, intron 3 of 11)	intron (NM_009361, intron 3 of 11)	22820	NM_009361	21781	Mm.925	NM_009361	ENSMUSG00000038482	Tfdp1	Dp1|Drtf1	transcription factor Dp 1	protein-coding
chr13	3770186	3770586	401	*	4.48509	3.48935	5.06863	-0.557992	0.00808686	0.174754	Intergenic	Intergenic	33932	NM_027416	70405	Mm.20079	NM_027416	ENSMUSG00000063130	Calml3	2310068O22Rik|AI326174	calmodulin-like 3	protein-coding
chr11	98427914	98428314	401	*	4.86403	4.06504	5.37525	-0.557954	0.00950267	0.186437	intron (NM_001003817, intron 13 of 26)	intron (NM_001003817, intron 13 of 26)	10874	NM_025559	103742	Mm.259614	NM_025559	ENSMUSG00000002580	Mien1	1810046J19Rik|AI463380|Rdx12	migration and invasion enhancer 1	protein-coding
chr10	71899113	71899513	401	*	4.83932	4.02062	5.35841	-0.55791	0.00949106	0.186401	Intergenic	RMER1B|Other|Other	81392	NR_003644	108950	Mm.212793	NM_175390		1700049L16Rik	-	hematological and neurological expressed 1-like pseudogene	pseudo
chr3	106844252	106844652	401	*	4.72738	3.71293	5.31713	-0.55781	0.00872011	0.180708	Intergenic	Intergenic	-21895	NM_146489	258482	Mm.377527	NM_146489	ENSMUSG00000043529	Olfr266	MOR122-2	olfactory receptor 266	protein-coding
chr12	108349517	108349917	401	*	5.82035	5.19334	6.25595	-0.557797	0.00959266	0.18706	intron (NM_010010, intron 5 of 14)	(CAG)n|Simple_repeat|Simple_repeat	15401	NM_010010	13116	Mm.41911	NM_010010	ENSMUSG00000021259	Cyp46a1	CH24H|Cyp46	cytochrome P450, family 46, subfamily a, polypeptide 1	protein-coding
chr7	130457546	130457946	401	*	4.64915	3.63941	5.23734	-0.557619	0.00842042	0.178175	intron (NM_001029895, intron 10 of 11)	intron (NM_001029895, intron 10 of 11)	61834	NM_001136054	11907	Mm.216321	NM_013799	ENSMUSG00000030850	Ate1	AI225793|AW547406	arginyltransferase 1	protein-coding
chr16	96545124	96545524	401	*	4.2127	2.98137	4.8672	-0.557458	0.00633599	0.157906	Intergenic	MER74B|LTR|ERVL	77718	NM_008791	18546	Mm.5023	NM_008791	ENSMUSG00000090223	Pcp4	P16Rimb19|Pcp-4|Pep19	Purkinje cell protein 4	protein-coding
chr11	99042295	99042695	401	*	5.13311	4.37813	5.62618	-0.557458	0.0100612	0.19136	intron (NM_010517, intron 1 of 3)	intron (NM_010517, intron 1 of 3)	1251	NM_010517	16010	Mm.233799	NM_010517	ENSMUSG00000017493	Igfbp4	AI875747|Deb2|IBP-4|IGFBP-4	insulin-like growth factor binding protein 4	protein-coding
chr2	33644958	33645358	401	*	4.32966	3.17894	4.96155	-0.557283	0.00717639	0.166612	non-coding (NR_046275, exon 3 of 3)	non-coding (NR_046275, exon 3 of 3)	3965	NR_046275	100504399	Mm.72070	NM_177842		C130021I20Rik	-	Riken cDNA C130021I20 gene	ncRNA
chr1	131382155	131382555	401	*	4.38308	3.19035	5.02696	-0.557098	0.00724706	0.166952	intron (NM_001081011, intron 4 of 22)	RMER1A|Other|Other	-102792	NM_019777	56489	Mm.386783	NM_019777	ENSMUSG00000042349	Ikbke	AW558201|IKK-E|IKK-i|IKKepsilon|Ikki	inhibitor of kappaB kinase epsilon	protein-coding
chr2	131037356	131037756	401	*	4.38308	3.19035	5.02696	-0.557098	0.00724706	0.166952	Intergenic	Intergenic	2842	NR_105969	102465606		NR_105969	ENSMUSG00000098686	Mir6973b	Gm27815|mmu-mir-6973b	microRNA 6973b	ncRNA
chr18	36042713	36043113	401	*	4.33496	3.17894	4.96839	-0.557044	0.00717739	0.166612	intron (NM_001167891, intron 3 of 9)	intron (NM_001167891, intron 3 of 9)	-63290	NR_015571	74966	Mm.379238	NM_030089	ENSMUSG00000117852	4930471G03Rik	1700007N01Rik	RIKEN cDNA 4930471G03 gene	ncRNA
chr3	122361413	122361813	401	*	4.33496	3.17894	4.96839	-0.557044	0.00717739	0.166612	Intergenic	Intergenic	-58144	NM_013867	29815	Mm.45815	NM_013867	ENSMUSG00000028121	Bcar3	AI131758|AND-34	breast cancer anti-estrogen resistance 3	protein-coding
chr4	137853630	137854030	401	*	4.11357	2.76771	4.79757	-0.557021	0.00578416	1	Intergenic	Intergenic	-8407	NM_199307	230857	Mm.401062	NM_199307	ENSMUSG00000057530	Ece1	AW322500|ECE-1|ECE-1a|ECE-1b|ECE-1d	endothelin converting enzyme 1	protein-coding
chr11	26415886	26416286	401	*	4.32858	3.24671	4.93984	-0.556994	0.00704354	0.165664	intron (NM_001277273, intron 5 of 13)	RMER1B|Other|Other	29002	NR_102382	67030	Mm.18875	NM_025923	ENSMUSG00000004018	Fancl	2010322C19Rik|AW554273|B230118H11Rik|Phf9|Pog|gcd	Fanconi anemia, complementation group L	protein-coding
chr5	28169289	28169689	401	*	4.26334	3.08353	4.90358	-0.556855	0.00688468	0.16425	intron (NM_010134, intron 1 of 1)	intron (NM_010134, intron 1 of 1)	3793	NM_010134	13799	Mm.4298	NM_010134	ENSMUSG00000039095	En2	BB131122|En-2|mo-En-2	engrailed 2	protein-coding
chr15	58378516	58378916	401	*	4.04815	2.63941	4.74714	-0.556801	0.00527361	1	intron (NM_027211, intron 1 of 8)	intron (NM_027211, intron 1 of 8)	10558	NM_027211	69787	Mm.237985	NM_027211		Anxa13	1810034H17Rik|AV055219	annexin A13	protein-coding
chr8	120512587	120512987	401	*	3.85104	2.16743	4.60695	-0.556704	0.00341574	1	intron (NM_198671, intron 1 of 15)	intron (NM_198671, intron 1 of 15)	-23070	NM_001145897	382034	Mm.334856	NM_198671	ENSMUSG00000031822	Gse1	2210013I18Rik|mKIAA0182	genetic suppressor element 1, coiled-coil protein	protein-coding
chr17	13998942	13999342	401	*	5.12573	4.37813	5.61569	-0.556529	0.0101862	0.191857	Intergenic	(CTG)n|Simple_repeat|Simple_repeat	50769	NM_001122977	635895	Mm.388844	NM_001122977	ENSMUSG00000067941	Gm7168	EG635895	predicted gene 7168	protein-coding
chr1	88344739	88345139	401	*	4.02859	2.51682	4.75046	-0.556387	0.00505938	1	intron (NM_134252, intron 12 of 26)	B4A|SINE|B4	38204	NM_134252	171382	Mm.218753	NM_134252	ENSMUSG00000036251	Trpm8	CMR1|LTRPC6|LTrpC-6|TRPP8|Trp-p8	transient receptor potential cation channel, subfamily M, member 8	protein-coding
chr2	17950387	17950787	401	*	5.49537	4.7906	5.96678	-0.556321	0.0102335	0.192279	Intergenic	MTD|LTR|ERVL-MaLR	46371	NM_026627	68231	Mm.23887	NM_026627	ENSMUSG00000062651	H2al2a	1700113O17Rik|H2A.Bbd|H2A.L.2|H2afb1|H2al2|TSEG-1|Tseg1	H2A histone family member L2A	protein-coding
chr1	134135294	134135694	401	*	4.62575	3.63941	5.20613	-0.556306	0.0088015	0.180858	intron (NM_027979, intron 1 of 11)	ORR1A2|LTR|ERVL-MaLR	24252	NM_027979	71884	Mm.328268	NM_027979	ENSMUSG00000026450	Chit1	2300002L19Rik	chitinase 1 (chitotriosidase)	protein-coding
chr12	5260113	5260513	401	*	4.69156	3.70499	5.27202	-0.556266	0.00886985	0.181549	intron (NM_001164493, intron 2 of 13)	intron (NM_001164493, intron 2 of 13)	115369	NM_001164493	208439	Mm.388281	NM_001164493	ENSMUSG00000020627	Klhl29	A230106N14Rik|Gm68|Kbtbd9|mKIAA1921	kelch-like 29	protein-coding
chr17	15083400	15083800	401	*	4.62529	3.45139	5.26386	-0.556228	0.00781527	0.172096	Intergenic	Intergenic	41960	NM_001360401	381062	Mm.393767	NM_183133	ENSMUSG00000036552	Ermard	2210404J11Rik|2410011O22Rik|AI448938	ER membrane associated RNA degradation	protein-coding
chr8	83059035	83059435	401	*	4.73379	3.76771	5.30726	-0.556128	0.00910527	0.183657	intron (NM_177378, intron 6 of 6)	intron (NM_177378, intron 6 of 6)	-106117	NM_001111304	71310	Mm.24031	NM_027758	ENSMUSG00000031709	Tbc1d9	4933431N12Rik|AI847101|AW490653|C76116	TBC1 domain family, member 9	protein-coding
chr10	80525177	80525577	401	*	4.34556	3.2576	4.95868	-0.556008	0.00750402	0.169533	exon (NM_026094, exon 23 of 28)	exon (NM_026094, exon 23 of 28)	13747	NM_026094	67331	Mm.52511	NM_026094	ENSMUSG00000003341	Atp8b3	1700042F02Rik|1700056N23Rik|ATPIK|SAPLT	ATPase, class I, type 8B, member 3	protein-coding
chr8	15363275	15363675	401	*	4.72808	3.76771	5.29959	-0.555955	0.00916712	0.184043	Intergenic	Intergenic	305822	NM_008664	17930	Mm.272115	NM_008664	ENSMUSG00000031461	Myom2	AW146149	myomesin 2	protein-coding
chr6	112344278	112344678	401	*	4.68424	3.58808	5.29989	-0.555892	0.00833957	0.177452	Intergenic	RMER1A|Other|Other	43545	NM_001356365	243612	Mm.122653	NM_175525	ENSMUSG00000034387	Ssu2	D630042P16Rik|Fls485|Ssuh2	ssu-2 homolog (C. elegans)	protein-coding
chr18	67397852	67398252	401	*	4.94396	4.12609	5.46272	-0.55587	0.0099642	0.1905	intron (NM_026473, intron 3 of 3)	intron (NM_026473, intron 3 of 3)	7321	NM_026473	67951	Mm.181860	NM_026473	ENSMUSG00000001473	Tubb6	2310057H16Rik|BB220206	tubulin, beta 6 class V	protein-coding
chr5	17233219	17233619	401	*	4.6905	3.75239	5.25423	-0.555848	0.00885768	0.181549	Intergenic	L1_Mur1|LINE|L1	-242703	NM_027609	70935	Mm.332225	NM_027609	ENSMUSG00000058643	Speer4f1	4922502J04Rik|SPEER-4F|Speer4f	spermatogenesis associated glutamate (E)-rich protein 4F1	protein-coding
chr1	118945108	118945508	401	*	4.03589	2.63941	4.73202	-0.555825	0.00539393	1	intron (NM_001081125, intron 2 of 13)	intron (NM_001081125, intron 2 of 13)	-8912	NR_105764	102465176		NR_105764	ENSMUSG00000098273	Mir6346	Gm27829|mmu-mir-6346	microRNA 6346	ncRNA
chr2	179964621	179965021	401	*	4.03589	2.63941	4.73202	-0.555825	0.00539393	1	intron (NM_001081092, intron 1 of 14)	intron (NM_001081092, intron 1 of 14)	11825	NM_001081092	228980	Mm.235542	NM_001081092	ENSMUSG00000039117	Taf4	135kDa|AI450312|TAFII130|TAFII135|Taf2c1|Taf4a	TATA-box binding protein associated factor 4	protein-coding
chr2	84874872	84875272	401	*	4.83474	3.93425	5.38495	-0.555728	0.00959538	0.18706	intron (NM_199223, intron 2 of 2)	intron (NM_199223, intron 2 of 2)	11620	NM_199223	269295	Mm.86447	NM_199223	ENSMUSG00000050896	Rtn4rl2	Ngr2|Ngrh1|Ngrl3	reticulon 4 receptor-like 2	protein-coding
chr7	139893062	139893462	401	*	5.00925	4.17894	5.53291	-0.555717	0.0100704	0.19136	Intergenic	Intergenic	-1434	NM_177261	76484	Mm.44442	NM_177261	ENSMUSG00000066129	Kndc1	2410012C07Rik|B830014K08Rik|VKIND|v-KIND|very-kind	kinase non-catalytic C-lobe domain (KIND) containing 1	protein-coding
chr17	75407383	75407783	401	*	4.29519	3.16743	4.92035	-0.555626	0.00707294	0.166046	Intergenic	Intergenic	-28322	NM_001166493	240168	Mm.329203	NM_207246	ENSMUSG00000071042	Rasgrp3	BC066069|Gm327	RAS, guanyl releasing protein 3	protein-coding
chr12	12881440	12881840	401	*	3.74697	1.96816	4.51977	-0.555617	0.00295298	1	Intergenic	Intergenic	60196	NM_008709	18109	Mm.16469	NM_008709	ENSMUSG00000037169	Mycn	N-myc|Nmyc|Nmyc-1|Nmyc1|bHLHe37|c-nmyc	v-myc avian myelocytomatosis viral related oncogene, neuroblastoma derived	protein-coding
chr8	71558328	71558728	401	*	4.26071	3.08353	4.90021	-0.555578	0.00698983	0.164822	exon (NM_001100462, exon 1 of 4)	exon (NM_001100462, exon 1 of 4)	343	NM_001100462	434325	Mm.33613	NM_001100462	ENSMUSG00000043664	Tmem221	-	transmembrane protein 221	protein-coding
chr12	37475115	37475515	401	*	4.62114	3.57942	5.21974	-0.555536	0.00861703	0.179684	intron (NM_178767, intron 12 of 12)	RMER1C|Other|Other	233676	NM_178767	319660	Mm.485540	NM_178767	ENSMUSG00000050103	Agmo	A530016O06Rik|AI790538|Tmem195	alkylglycerol monooxygenase	protein-coding
chr2	23625327	23625727	401	*	4.9772	4.20761	5.47639	-0.555503	0.0101123	0.191655	Intergenic	L1_Mus3|LINE|L1	-53423	NM_001165997	76857	Mm.276415	NM_029773	ENSMUSG00000026771	Spopl	4921517N04Rik|AU014935|BB233739|E430033K04Rik	speckle-type BTB/POZ protein-like	protein-coding
chr12	41970760	41971160	401	*	4.77022	3.77532	5.35348	-0.555365	0.00912465	0.183754	Intergenic	RMER17B|LTR|ERVK	-484903	NM_010733	16981	Mm.404786	NM_010733	ENSMUSG00000036295	Lrrn3	NLRR-3	leucine rich repeat protein 3, neuronal	protein-coding
chr5	130572810	130573210	401	*	4.53046	3.49857	5.1259	-0.555265	0.00830686	0.176918	intron (NM_181045, intron 3 of 6)	(TG)n|Simple_repeat|Simple_repeat	124218	NM_021371	140904	Mm.40875	NM_021371	ENSMUSG00000060371	Caln1	9630012C17Rik|Cabp8|MNCb-0849	calneuron 1	protein-coding
chr15	9737468	9737868	401	*	6.58087	6.03976	6.97346	-0.555263	0.00822435	0.176073	intron (NM_001305042, intron 2 of 36)	(CCTG)n|Simple_repeat|Simple_repeat	11200	NM_177123	320277	Mm.127822	NM_177123	ENSMUSG00000072663	Spef2	C230086A09Rik	sperm flagellar 2	protein-coding
chr3	134365638	134366038	401	*	4.46206	3.42263	5.05993	-0.555148	0.00821687	0.175991	Intergenic	Intergenic	57797	NR_040600	75208	Mm.84580	NR_040600	ENSMUSG00000105765	4930539C22Rik	-	RIKEN cDNA 4930539C22 gene	ncRNA
chr11	3787556	3787956	401	*	3.75864	1.96816	4.53342	-0.555139	0.0029462	1	intron (NM_152818, intron 2 of 13)	intron (NM_152818, intron 2 of 13)	-13088	NM_001363164	74309	Mm.61022	NM_152818	ENSMUSG00000020435	Osbp2	1700095P05Rik|C630001G20Rik|Gm244|ORP-4|OSBPL1	oxysterol binding protein 2	protein-coding
chr15	56098681	56099081	401	*	4.17895	2.88554	4.8498	-0.555012	0.00637575	0.158212	Intergenic	RMER13B|LTR|ERVK	-191932	NM_016667	20649	Mm.309425	NM_016667	ENSMUSG00000060429	Sntb1	-	syntrophin, basic 1	protein-coding
chr6	106579082	106579482	401	*	4.34307	3.2576	4.95543	-0.555007	0.00759745	0.170322	intron (NM_001109749, intron 14 of 25)	RMER20C_Mm|LTR|ERVK	169755	NM_008370	16192	Mm.3448	NM_008370	ENSMUSG00000005364	Il5ra	CD125|CDw125|Il5r	interleukin 5 receptor, alpha	protein-coding
chr8	4191130	4191530	401	*	4.80018	3.82783	5.37581	-0.554981	0.00919216	0.184401	exon (NM_001346730, exon 7 of 20)	exon (NM_001346730, exon 7 of 20)	24763	NM_001368792	213027	Mm.437106	NM_153536	ENSMUSG00000011832	Evi5l	1700084G18Rik|2310039H16Rik|3110007G05Rik|B130050I23Rik	ecotropic viral integration site 5 like	protein-coding
chr14	25717586	25717986	401	*	4.57173	3.57071	5.15703	-0.554939	0.0087244	0.180708	intron (NM_001101433, intron 3 of 3)	intron (NM_001101433, intron 3 of 3)	-16504	NR_028021	68173	Mm.444727	NM_026595		Ppifos	4930520F12Rik|Ppifs	peptidylprolyl isomerase F, opposite strand	ncRNA
chr12	86541506	86541906	401	*	4.38852	3.26842	5.01139	-0.554937	0.00769887	0.171071	Intergenic	MLT1K|LTR|ERVL-MaLR	120062	NM_011934	26380	Mm.235550	NM_011934	ENSMUSG00000021255	Esrrb	Err2|Errb|Estrrb|Nr3b2	estrogen related receptor, beta	protein-coding
chr14	122302546	122302946	401	*	4.4474	3.35268	5.0626	-0.554831	0.00801306	0.174247	intron (NM_029556, intron 1 of 7)	IMPB_01|Satellite|Satellite	-69108	NR_015532	68245	Mm.443285	NR_015532	ENSMUSG00000100585	1700108J01Rik	-	RIKEN cDNA 1700108J01 gene	ncRNA
chr3	122447914	122448314	401	*	4.79066	3.94812	5.31907	-0.554823	0.0087598	0.180789	intron (NM_013867, intron 2 of 11)	(CCTG)n|Simple_repeat|Simple_repeat	28357	NM_013867	29815	Mm.45815	NM_013867	ENSMUSG00000028121	Bcar3	AI131758|AND-34	breast cancer anti-estrogen resistance 3	protein-coding
chr4	57150214	57150614	401	*	4.40004	3.39329	4.98724	-0.554711	0.0072789	0.167119	Intergenic	Intergenic	-7258	NM_001355492	54357	Mm.28217	NM_019427	ENSMUSG00000028434	Epb41l4b	6430543G08Rik|AA589614|AU021054|BB007528|D4Ertd346e|Ehm2|Epb4.1l4b|Lulu2	erythrocyte membrane protein band 4.1 like 4b	protein-coding
chr7	12774885	12775285	401	*	4.88547	4.03335	5.41756	-0.55458	0.00997487	0.1906	exon (NM_001017955, exon 1 of 6)	exon (NM_001017955, exon 1 of 6)	573	NM_001017955	232875	Mm.333573	NM_001017955	ENSMUSG00000070822	Zscan18	EG232875	zinc finger and SCAN domain containing 18	protein-coding
chr2	120019135	120019535	401	*	3.99317	2.62265	4.68314	-0.554423	0.00507441	1	exon (NM_011941, exon 19 of 30)	exon (NM_011941, exon 19 of 30)	1818	NR_106125	102466842		NR_106125	ENSMUSG00000098632	Mir7665	Gm27478|mmu-mir-7665	microRNA 7665	ncRNA
chr10	4468109	4468509	401	*	4.85276	3.98137	5.39218	-0.554397	0.00981563	0.189056	Intergenic	Intergenic	-14206	NM_001370992	NA
chr3	55747736	55748136	401	*	3.98681	2.62265	4.67526	-0.554328	0.00511266	1	intron (NM_030595, intron 41 of 57)	intron (NM_030595, intron 41 of 57)	-34574	NM_010750	17116	Mm.440209	NM_010750	ENSMUSG00000056947	Mab21l1	AW047968	mab-21-like 1	protein-coding
chr3	152128698	152129098	401	*	4.46179	3.42263	5.05957	-0.554183	0.00827402	0.176703	intron (NM_016867, intron 2 of 5)	intron (NM_016867, intron 2 of 5)	37002	NM_016867	54120	Mm.97	NM_016867	ENSMUSG00000039131	Gipc2	2200002N01Rik|AU021850|Semcap2	GIPC PDZ domain containing family, member 2	protein-coding
chr14	72440433	72440833	401	*	4.50967	3.48935	5.10135	-0.554162	0.00820797	0.175938	Intergenic	Intergenic	269370	NM_207636	319448	Mm.205421	NM_207636	ENSMUSG00000033487	Fndc3a	1700094E19Rik|D14Ertd453e|F730017H24Rik|Fndc3|sys	fibronectin type III domain containing 3A	protein-coding
chr14	23885521	23885921	401	*	4.27968	3.16743	4.90021	-0.55403	0.00729972	0.167352	intron (NM_001253368, intron 1 of 28)	intron (NM_001253368, intron 1 of 28)	118484	NM_001253375	16531	Mm.343607	NM_010610	ENSMUSG00000063142	Kcnma1	5730414M22Rik|BKCa|MaxiK|Slo|Slo1|mSlo|mSlo1	potassium large conductance calcium-activated channel, subfamily M, alpha member 1	protein-coding
chr3	27371968	27372368	401	*	4.5058	3.55312	5.07463	-0.553899	0.00857198	0.179339	exon (NM_177330, exon 2 of 3)	exon (NM_177330, exon 2 of 3)	817	NM_177330	208188	Mm.194721	NM_177330	ENSMUSG00000051136	Ghsr	C530020I22Rik|GHRP|GHS-R|Ghsr1a	growth hormone secretagogue receptor	protein-coding
chr5	31043617	31044017	401	*	3.73045	1.76771	4.5324	-0.553889	0.00281842	1	intron (NM_001360022, intron 3 of 17)	intron (NM_001360022, intron 3 of 17)	4262	NM_177870	330064	Mm.205463	NM_177870	ENSMUSG00000006641	Slc5a6	E430023I20	solute carrier family 5 (sodium-dependent vitamin transporter), member 6	protein-coding
chr4	130255306	130255706	401	*	4.33567	3.09573	4.99249	-0.553847	0.00695304	0.164512	exon (NM_001253386, exon 9 of 10)	exon (NM_001253386, exon 9 of 10)	15928	NM_001356465	230779	Mm.45132	NM_172702	ENSMUSG00000023232	Serinc2	2310004K20Rik|AW121759|FKSG84|TDE2|Tde2l	serine incorporator 2	protein-coding
chr5	41767354	41767754	401	*	4.78483	3.87142	5.33974	-0.553792	0.00941648	0.185877	Intergenic	Intergenic	-3334	NM_007524	12020	Mm.2530	NM_007524	ENSMUSG00000049691	Nkx3-2	Bapx1|NKX3.2|Nkx-3.2	NK3 homeobox 2	protein-coding
chr17	36185951	36186351	401	*	5.30859	4.50773	5.82056	-0.553663	0.0105419	0.194465	3' UTR (NM_008208, exon 6 of 6)	3' UTR (NM_008208, exon 6 of 6)	4000	NM_008208	15043	Mm.426002	NM_008208	ENSMUSG00000054128	H2-T3	H-2T3|H2-Tw3|MumuTL|TL	histocompatibility 2, T region locus 3	protein-coding
chrX	99612094	99612494	401	*	3.86892	2.19035	4.6239	-0.553427	0.0041404	1	Intergenic	Intergenic	-141559	NM_008853	18744	Mm.8211	NM_008853	ENSMUSG00000034403	Pja1	praja-1	praja ring finger ubiquitin ligase 1	protein-coding
chr5	124201640	124202040	401	*	3.89337	2.34248	4.62343	-0.553415	0.00430632	1	intron (NM_011256, intron 2 of 24)	intron (NM_011256, intron 2 of 24)	-14658	NM_001289472	19679	Mm.44261	NM_011256	ENSMUSG00000029406	Pitpnm2	NIR3|RDGBA2|Rdgb2|mKIAA1457	phosphatidylinositol transfer protein, membrane-associated 2	protein-coding
chr17	80253733	80254133	401	*	4.94176	4.15582	5.44768	-0.553401	0.0100476	0.191257	intron (NM_198942, intron 14 of 22)	intron (NM_198942, intron 14 of 22)	29482	NM_026053	67242	Mm.279985	NM_026053	ENSMUSG00000055760	Gemin6	2610019B15Rik|2810470M17Rik	gem nuclear organelle associated protein 6	protein-coding
chr16	93505743	93506143	401	*	5.53459	4.77152	6.03106	-0.553316	0.010657	0.195405	Intergenic	B4A|SINE|B4	-47071	NR_040494	72264	Mm.396204	NR_040494	ENSMUSG00000099968	1700029J03Rik	-	RIKEN cDNA 1700029J03 gene	ncRNA
chr7	143407916	143408316	401	*	4.72236	3.76771	5.29188	-0.553256	0.00947306	0.186276	intron (NM_008434, intron 15 of 15)	intron (NM_008434, intron 15 of 15)	52934	NM_009876	12577	Mm.168789	NM_009876	ENSMUSG00000037664	Cdkn1c	AL024410|CDKI|Kip2|p57(kip2)|p57Kip2	cyclin-dependent kinase inhibitor 1C (P57)	protein-coding
chr8	111325576	111325976	401	*	4.88205	4.03335	5.41283	-0.553065	0.0101623	0.191782	intron (NM_029005, intron 4 of 10)	ORR1B1|LTR|ERVL-MaLR	12429	NM_001310613	74568	Mm.207971	NM_029005	ENSMUSG00000012519	Mlkl	9130019I15Rik	mixed lineage kinase domain-like	protein-coding
chr12	49282585	49282985	401	*	4.62066	3.57942	5.21911	-0.552971	0.00880312	0.180858	Intergenic	RMER1C|Other|Other	-100098	NM_001160112	15228	Mm.4704	NM_008241	ENSMUSG00000020950	Foxg1	2900064B05Rik|BF-1|Bf1|Hfh9|Hfhbf1	forkhead box G1	protein-coding
chr12	111000797	111001197	401	*	4.10337	2.65598	4.81118	-0.552692	0.005694	1	intron (NR_036598, intron 1 of 2)	intron (NR_036598, intron 1 of 2)	6599	NR_036598	77878	Mm.293198	NR_036598	ENSMUSG00000113056	6030440G07Rik	-	RIKEN cDNA 6030440G07 gene	ncRNA
chr6	112824749	112825149	401	*	4.2465	2.99446	4.90656	-0.552625	0.00691576	0.164402	intron (NM_080448, intron 2 of 21)	(TG)n|Simple_repeat|Simple_repeat	122317	NM_080448	259302	Mm.236401	NM_080448	ENSMUSG00000030257	Srgap3	AI452337|Arhgap14|D130026O08Rik|Gbi|MEGAP|WRP|mKIAA0411	SLIT-ROBO Rho GTPase activating protein 3	protein-coding
chr4	78257598	78257998	401	*	5.04476	4.22437	5.56451	-0.55262	0.0105025	0.194255	Intergenic	RMER1A|Other|Other	-46056	NM_011211	19266	Mm.184021	NM_011211	ENSMUSG00000028399	Ptprd	1110002J03Rik|3000002J10Rik|B230219D21Rik|R-PTP-delta	protein tyrosine phosphatase, receptor type, D	protein-coding
chr13	36655357	36655757	401	*	4.86478	4.027	5.39134	-0.552479	0.0100956	0.191504	Intergenic	RMER1B|Other|Other	78920	NM_153529	68404	Mm.232930	NM_153529	ENSMUSG00000039114	Nrn1	0710008J23Rik|Cpg15|Nrn	neuritin 1	protein-coding
chr2	73616632	73617032	401	*	4.12691	2.95483	4.76495	-0.552436	0.00598919	0.154964	TTS (NR_040623)	TTS (NR_040623)	8908	NM_029716	108699	Mm.257073	NM_029716	ENSMUSG00000056486	Chn1	0610007I19Rik|0710001E19Rik|1700112L09Rik|2900046J01Rik|AI413815|ARHGAP2	chimerin 1	protein-coding
chr2	25288649	25289049	401	*	4.36214	3.16743	5.00658	-0.552436	0.00672349	0.162755	intron (NM_030055, intron 3 of 3)	intron (NM_030055, intron 3 of 3)	704	NM_030055	78217	Mm.160057	NM_030055	ENSMUSG00000026963	Tmem210	4930571C24Rik	transmembrane protein 210	protein-coding
chr2	148784199	148784599	401	*	3.64037	1.46135	4.47158	-0.552408	0.00167817	1	intron (NM_030135, intron 2 of 2)	L1_Mur2|LINE|L1	2390	NM_030135	78609	Mm.160102	NM_030135	ENSMUSG00000027444	Cstdc1	8030411F24Rik|Cst14	cystatin domain containing 1	protein-coding
chr9	103536137	103536537	401	*	4.56772	3.57071	5.15169	-0.552319	0.00901527	0.182771	intron (NM_001359465, intron 2 of 4)	intron (NM_001359465, intron 2 of 4)	-20753	NR_040764	319215	Mm.425597	NR_040764	ENSMUSG00000099616	4932413F04Rik	-	RIKEN cDNA 4932413F04 gene	ncRNA
chr5	89393796	89394196	401	*	5.4445	4.70499	5.93101	-0.551876	0.0108492	0.196877	Intergenic	RMER17A2|LTR|ERVK	63902	NM_008096	14473	Mm.196595	NM_008096	ENSMUSG00000035540	Gc	DBP|VDB	vitamin D binding protein	protein-coding
chr17	32393792	32394192	401	*	4.63466	3.697	5.19822	-0.551782	0.00945403	0.186145	intron (NM_178785, intron 11 of 16)	intron (NM_178785, intron 11 of 16)	-4553	NR_033525	22404	Mm.274948	NM_011717	ENSMUSG00000024050	Wiz	-	widely-interspaced zinc finger motifs	protein-coding
chr2	105476052	105476452	401	*	5.06961	4.30066	5.56852	-0.551755	0.0107142	0.195963	Intergenic	RMER1B|Other|Other	-76933	NM_009037	19672	Mm.4876	NM_009037	ENSMUSG00000005973	Rcn1	Rcn	reticulocalbin 1	protein-coding
chr17	33182141	33182541	401	*	5.0192	4.21881	5.53098	-0.551715	0.0106247	0.195169	Intergenic	RMER13B|LTR|ERVK	5925	NM_010998	100038859	Mm.246543	NM_010998	ENSMUSG00000094891	Olfr55	IF6|MOR267-17|MOR267-20	olfactory receptor 55	protein-coding
chr4	156019695	156020095	401	*	4.18648	3.05882	4.8116	-0.551706	0.00662388	0.161558	Intergenic	RMER19B|LTR|ERVK	3929	NR_040563	100038526	Mm.191866	NR_040563		Gm10560	-	predicted gene 10560	ncRNA
chr1	36494964	36495364	401	*	5.08345	4.33735	5.57277	-0.551693	0.0107626	0.196312	intron (NM_033570, intron 1 of 6)	(GGGTG)n|Simple_repeat|Simple_repeat	-16703	NM_001331209	94218	Mm.256323	NM_053186	ENSMUSG00000001138	Cnnm3	Acdp3|Clp3|mACDP3	cyclin M3	protein-coding
chr2	118426464	118426864	401	*	5.0866	4.33735	5.57725	-0.551599	0.01077	0.196395	exon (NM_013719, exon 10 of 39)	exon (NM_013719, exon 10 of 39)	37552	NM_001177806	27103	Mm.217616	NM_013719	ENSMUSG00000005102	Eif2ak4	2610011M03|GCN2|MGCN2	eukaryotic translation initiation factor 2 alpha kinase 4	protein-coding
chr12	32984737	32985137	401	*	4.65688	3.75239	5.20855	-0.551586	0.00952788	0.186585	Intergenic	ORR1C1|LTR|ERVL-MaLR	30751	NM_198710	19027	Mm.246304	NM_013635	ENSMUSG00000020570	Sypl	AI314763|AI604763|D12Ertd446e|PanI|Pphn|Sypl1	synaptophysin-like protein	protein-coding
chr8	127684212	127684612	401	*	5.21783	4.4611	5.71164	-0.551572	0.0108493	0.196877	Intergenic	Intergenic	384800	NM_001013581	93742	Mm.299254	NM_033620	ENSMUSG00000025812	Pard3	AA960621|AI256638|Asip|D8Ertd580e|Par-3|Par3|Pard-3|Pard3a|Phip	par-3 family cell polarity regulator	protein-coding
chr7	71039067	71039467	401	*	4.52959	3.56194	5.1036	-0.551428	0.00902791	0.1828	Intergenic	Intergenic	-672521	NM_183261	11819	Mm.158143	NM_009697	ENSMUSG00000030551	Nr2f2	2700033K02Rik|9430015G03Rik|ARP-1|Aporp1|COUP-TF2|COUP-TFII|COUPTFB|EAR3|SVP40|Tcfcoup2	nuclear receptor subfamily 2, group F, member 2	protein-coding
chr9	58091273	58091673	401	*	4.24286	2.89952	4.92623	-0.551383	0.00663246	0.161593	intron (NM_029212, intron 2 of 18)	B1F2|SINE|Alu	10752	NM_029212	382077	Mm.335193	NM_029212	ENSMUSG00000037716	Ccdc33	4930535E21Rik|Gm1117|Tzip1	coiled-coil domain containing 33	protein-coding
chr9	112445301	112445701	401	*	4.79223	3.92744	5.32915	-0.55138	0.010124	0.191714	Intergenic	Intergenic	188927	NR_033433	620760	Mm.259863	NR_015468	ENSMUSG00000087038	2900079G21Rik	C130083B14|Gm6179	RIKEN cDNA 2900079G21 gene	ncRNA
chr13	35524129	35524529	401	*	4.90403	3.94777	5.47412	-0.551236	0.00994241	0.190396	Intergenic	RMER1A|Other|Other	-135533	NM_009881	12593	Mm.29002	NM_009881	ENSMUSG00000059288	Cdyl	AI325931	chromodomain protein, Y chromosome-like	protein-coding
chr8	94707548	94707948	401	*	5.0642	4.29009	5.56525	-0.551143	0.0105541	0.194465	Intergenic	Intergenic	-11506	NM_026385	67801	Mm.279977	NM_026385	ENSMUSG00000031775	Pllp	0610010I06Rik|AV001002|Plapi|Tm4sf11	plasma membrane proteolipid	protein-coding
chr18	37696368	37696768	401	*	5.17373	4.35268	5.69375	-0.550941	0.0107171	0.195963	exon (NM_033588, exon 1 of 4)	exon (NM_033588, exon 1 of 4)	2193	NM_033588	93713	Mm.247203	NM_033588	ENSMUSG00000103567	Pcdhga5	-	protocadherin gamma subfamily A, 5	protein-coding
chr6	5688600	5689000	401	*	4.63442	3.697	5.1979	-0.550894	0.00952048	0.186585	Intergenic	(CA)n|Simple_repeat|Simple_repeat	-36839	NM_001191023	13426	Mm.20893	NM_010063	ENSMUSG00000029757	Dync1i1	DH IC-1|DHIC-1|DIC|Dncic1|IC74	dynein cytoplasmic 1 intermediate chain 1	protein-coding
chr8	17076854	17077254	401	*	4.49447	3.3628	5.12078	-0.550846	0.00836006	0.177734	intron (NM_053171, intron 2 of 69)	Lx3C|LINE|L1	458331	NM_053171	94109	Mm.436988	NM_053171	ENSMUSG00000060924	Csmd1	B930082H09|mKIAA1890	CUB and Sushi multiple domains 1	protein-coding
chr9	34365676	34366076	401	*	4.04892	2.75239	4.72058	-0.550748	0.00592731	1	Intergenic	Lx2B|LINE|L1	-122855	NM_026324	67703	Mm.220710	NM_026324	ENSMUSG00000032036	Kirrel3	1500010O20Rik|2900036G11Rik|NEPH2|SST4|mKIAA1867	kirre like nephrin family adhesion molecule 3	protein-coding
chr8	119482034	119482434	401	*	4.18798	2.98137	4.83573	-0.550728	0.00694063	0.164512	intron (NM_001009950, intron 10 of 10)	intron (NM_001009950, intron 10 of 10)	19464	NM_001009950	234788	Mm.302096	NM_001009950	ENSMUSG00000034224	Slc38a8	Gm587	solute carrier family 38, member 8	protein-coding
chr7	109025976	109026376	401	*	5.65865	4.96134	6.12674	-0.550662	0.0109279	0.197368	intron (NM_021885, intron 6 of 11)	intron (NM_021885, intron 6 of 11)	15296	NM_021885	22141	Mm.439722	NM_021885	ENSMUSG00000031028	Tub	rd5|tub	tubby bipartite transcription factor	protein-coding
chr6	123793536	123793936	401	*	4.6468	3.697	5.21463	-0.550611	0.00946618	0.186276	intron (NM_001104639, intron 3 of 5)	intron (NM_001104639, intron 3 of 5)	14765	NM_001104639	243628	Mm.469873	NM_001104639	ENSMUSG00000072780	Vmn2r24	EG243628	vomeronasal 2, receptor 24	protein-coding
chr18	20765366	20765766	401	*	4.47404	3.48935	5.05386	-0.550538	0.00883402	0.18124	Intergenic	MERV1_I-int|LTR|ERV1	-19162	NM_019737	56386	Mm.393827	NM_019737	ENSMUSG00000056124	B4galt6	AA536803|AU022389	UDP-Gal:betaGlcNAc beta 1,4-galactosyltransferase, polypeptide 6	protein-coding
chr9	45943753	45944153	401	*	4.20387	2.98137	4.85598	-0.550472	0.00679011	0.163444	intron (NM_172257, intron 17 of 25)	G-rich|Low_complexity|Low_complexity	-4363	NR_106055	102465659		NR_106055	ENSMUSG00000098327	Mir7087	Gm27273|mmu-mir-7087	microRNA 7087	ncRNA
chr10	81419573	81419973	401	*	4.5736	3.57071	5.15953	-0.550457	0.00908836	0.183601	intron (NM_026756, intron 2 of 8)	intron (NM_026756, intron 2 of 8)	-3476	NR_106141	102465778		NR_106141	ENSMUSG00000105379	Mir1191b	mmu-mir-1191b	microRNA 1191b	ncRNA
chr4	155055593	155055993	401	*	4.6314	3.63941	5.21368	-0.550358	0.00925681	0.184863	Intergenic	CT-rich|Low_complexity|Low_complexity	-11237	NM_001042407	668173	Mm.133114	NM_001042407	ENSMUSG00000029047	Pex10	AV128229|Gm142	peroxisomal biogenesis factor 10	protein-coding
chr16	21586896	21587296	401	*	4.67014	3.70499	5.2433	-0.550318	0.00963193	0.187397	intron (NM_001081366, intron 44 of 46)	intron (NM_001081366, intron 44 of 46)	107569	NM_001001881	72190	Mm.131606	NM_001001881	ENSMUSG00000043391	2510009E07Rik	AI194952	RIKEN cDNA 2510009E07 gene	protein-coding
chr18	71043184	71043584	401	*	4.69208	3.58808	5.3101	-0.550116	0.00875113	0.180789	Intergenic	Lx2B|LINE|L1	475092	NM_010773	17191	Mm.322	NM_010773	ENSMUSG00000024513	Mbd2	MBD2a	methyl-CpG binding domain protein 2	protein-coding
chr7	144672502	144672902	401	*	3.73892	1.76771	4.54211	-0.549887	0.00292293	1	intron (NM_178642, intron 2 of 25)	intron (NM_178642, intron 2 of 25)	65890	NM_178642	101772	Mm.26700	NM_178642	ENSMUSG00000031075	Ano1	Tmem16a	anoctamin 1, calcium activated chloride channel	protein-coding
chr6	70717056	70717456	401	*	4.63059	3.697	5.19271	-0.549734	0.00968895	0.187991	Intergenic	RMER1A|Other|Other	74919	NM_009075	19895	Mm.17905	NM_009075	ENSMUSG00000053604	Rpia	RPI	ribose 5-phosphate isomerase A	protein-coding
chr9	64064732	64065132	401	*	4.58283	3.63105	5.15136	-0.54972	0.00941263	0.185855	Intergenic	RMER12C|LTR|ERVK	15103	NR_040713	68697	Mm.491042	NR_040713	ENSMUSG00000097036	1110036E04Rik	-	RIKEN cDNA 1110036E04 gene	ncRNA
chr7	129906134	129906534	401	*	4.95302	4.08964	5.48941	-0.549636	0.0106206	0.195169	Intergenic	L1VL4|LINE|L1	-55831	NR_046077	100043150	Mm.334264	NR_046077	ENSMUSG00000108504	Gm4265	-	predicted gene 4265	ncRNA
chr7	4615529	4615929	401	*	4.70056	3.81313	5.24596	-0.549565	0.0100076	0.190913	Intergenic	RMER1A|Other|Other	-11688	NM_207270	545902	Mm.188925	NM_207270	ENSMUSG00000035429	Ptprh	R-PTP-H|sap-1	protein tyrosine phosphatase, receptor type, H	protein-coding
chr1	134851662	134852062	401	*	4.18553	2.98137	4.8326	-0.549443	0.00707277	0.166046	intron (NM_001081307, intron 13 of 24)	RMER1A|Other|Other	-48020	NR_015606	329251	Mm.188709	NM_001081307	ENSMUSG00000073557	Ppp1r12b	1810037O03Rik|9530009M10Rik|AI132431|Mypt2	protein phosphatase 1, regulatory subunit 12B	protein-coding
chr5	33939997	33940397	401	*	5.67134	5.03018	6.11367	-0.549407	0.0108675	0.197037	Intergenic	L1VL2|LINE|L1	-3926	NM_011914	24116	Mm.332320	NM_011914	ENSMUSG00000029111	Nelfa	Whsc2|Whsc2h	negative elongation factor complex member A, Whsc2	protein-coding
chr1	86996560	86996960	401	*	4.2531	3.08353	4.89042	-0.549376	0.00750939	0.169545	intron (NM_153530, intron 13 of 20)	intron (NM_153530, intron 13 of 20)	93168	NM_007433	11650	Mm.195224	NM_007433	ENSMUSG00000026246	Alppl2	Akp5|Alpg|C77216|D1Ertd816e|EAP	alkaline phosphatase, placental-like 2	protein-coding
chr12	111686529	111686929	401	*	4.2531	3.08353	4.89042	-0.549376	0.00750939	0.169545	Intergenic	RSINE1|SINE|B4	8624	NM_177374	328162	Mm.425747	NM_177374	ENSMUSG00000060950	Trmt61a	6720458F09Rik|AI606093|Gcd14|Trm61	tRNA methyltransferase 61A	protein-coding
chr5	112217392	112217792	401	*	3.67397	1.7369	4.47211	-0.549368	0.00245631	1	non-coding (NR_003718, exon 7 of 7)	non-coding (NR_003718, exon 7 of 7)	10829	NR_045378	75569	Mm.243721	NR_045377	ENSMUSG00000101683	1700028D13Rik	-	RIKEN cDNA 1700028D13 gene	ncRNA
chr3	10082045	10082445	401	*	4.43899	3.20168	5.09511	-0.549276	0.00777501	0.171743	Intergenic	Intergenic	-6032	NR_045710	100041480	Mm.455632	NR_045710	ENSMUSG00000049230	Gm9833	MEF-2|Mef2|MyEF-2|Myef2	myelin basic protein expression factor 2, repressor pseudogene	pseudo
chr2	119005814	119006214	401	*	4.76116	3.77532	5.34137	-0.549267	0.00981042	0.189056	Intergenic	RMER1A|Other|Other	23379	NM_199310	269336	Mm.292465	NM_199310	ENSMUSG00000039983	Ccdc32	Gm631	coiled-coil domain containing 32	protein-coding
chr3	80370791	80371191	401	*	4.65133	3.75239	5.20097	-0.549229	0.00985185	0.189402	Intergenic	RMER17B|LTR|ERVK	431844	NM_001357924	14800	Mm.220224	NM_013540	ENSMUSG00000033981	Gria2	GluA2|GluR-B|Glur-2|Glur2|gluR-K2	glutamate receptor, ionotropic, AMPA2 (alpha 2)	protein-coding
chr14	64772818	64773218	401	*	4.21884	2.78288	4.92407	-0.549208	0.00602201	0.155222	exon (NM_001081177, exon 31 of 40)	exon (NM_001081177, exon 31 of 40)	120477	NM_001081177	16554	Mm.23611	NM_001081177	ENSMUSG00000060012	Kif13b	5330429L19Rik|6030414C01|AI429803|C130021D12Rik|GAKIN	kinesin family member 13B	protein-coding
chr1	194797408	194797808	401	*	4.02275	2.51682	4.74337	-0.549123	0.00547006	1	exon (NM_008882, exon 22 of 32)	exon (NM_008882, exon 22 of 32)	-24393	NR_039539	100628615		NR_039539	ENSMUSG00000092633	Mir3962	mmu-mir-3962|mu-mir-3962	microRNA 3962	ncRNA
chr4	59354269	59354669	401	*	4.38369	3.26842	5.00512	-0.54909	0.00819224	0.175757	intron (NM_001163288, intron 10 of 16)	intron (NM_001163288, intron 10 of 16)	84164	NM_001163288	634731	Mm.483589	NM_001163288	ENSMUSG00000038578	Susd1	A530080P10|Gm12528	sushi domain containing 1	protein-coding
chr5	149328667	149329067	401	*	3.88012	2.34248	4.60743	-0.548966	0.00457171	1	Intergenic	Intergenic	63863	NM_009663	11690	Mm.19844	NM_009663	ENSMUSG00000060063	Alox5ap	Flap	arachidonate 5-lipoxygenase activating protein	protein-coding
chr13	111300781	111301181	401	*	4.79062	3.92744	5.32693	-0.548886	0.0104259	0.193569	Intergenic	Intergenic	45968	NM_175497	238880	Mm.107293	NM_175497	ENSMUSG00000055194	Actbl2	4732495G21Rik	actin, beta-like 2	protein-coding
chr19	19999663	20000063	401	*	3.87455	2.02028	4.65983	-0.548709	0.00397854	1	Intergenic	Lx|LINE|L1	390808	NM_010730	16952	Mm.248360	NM_010730	ENSMUSG00000024659	Anxa1	Anx-1|Anx-A1|C430014K04Rik|Lpc-1|Lpc1	annexin A1	protein-coding
chr14	55054361	55054761	401	*	4.02585	2.51682	4.74714	-0.548658	0.00547424	1	Intergenic	Intergenic	16099	NR_073535	100151693	Mm.378403	NR_073535	ENSMUSG00000072492	Gm10364	EG545052	glyceraldehyde-3-phosphate dehydrogenase pseudogene	pseudo
chr17	57138797	57139197	401	*	4.82607	3.93425	5.3731	-0.548651	0.0104266	0.193569	Intergenic	RMER1B|Other|Other	10780	NM_011617	21948	Mm.42228	NM_011617	ENSMUSG00000019489	Cd70	CD27LG|Cd27l|Tnfsf7|Tnlg8a	CD70 antigen	protein-coding
chr12	70082317	70082717	401	*	3.94812	2.21293	4.71335	-0.548571	0.00456399	1	intron (NM_008697, intron 4 of 29)	intron (NM_008697, intron 4 of 29)	20337	NM_001081453	18080	Mm.244047	NM_008697	ENSMUSG00000021068	Nin	3110068G20Rik|AI385615|AU024711|mKIAA1565	ninein	protein-coding
chr5	146072895	146073295	401	*	4.74419	3.87142	5.28413	-0.548551	0.0102965	0.19274	Intergenic	RMER1B|Other|Other	-6163	NM_001105160	100041449	Mm.301900	NM_001105160	ENSMUSG00000061292	Cyp3a59	-	cytochrome P450, family 3, subfamily a, polypeptide 59	protein-coding
chr2	118948575	118948975	401	*	4.54925	3.44187	5.1683	-0.548475	0.00883244	0.18124	Intergenic	RMER1B|Other|Other	22278	NM_028117	72136	Mm.486238	NM_028117	ENSMUSG00000074916	Chst14	2600016L03Rik|D4ST-1|D4st1	carbohydrate sulfotransferase 14	protein-coding
chr5	34199441	34199841	401	*	4.62539	3.74466	5.1683	-0.548418	0.00977926	0.188824	exon (NM_001015039, exon 9 of 13)	exon (NM_001015039, exon 9 of 13)	-11931	NM_010753	17122	Mm.259260	NM_010753	ENSMUSG00000037235	Mxd4	2810410A03Rik|Mad4|bHLHc12	Max dimerization protein 4	protein-coding
chr14	29621590	29621990	401	*	4.63239	3.697	5.19515	-0.548331	0.00979123	0.189003	intron (NM_009785, intron 2 of 37)	intron (NM_009785, intron 2 of 37)	100074	NM_009785	12294	Mm.386754	NM_009785	ENSMUSG00000021991	Cacna2d3	Cacnad3|alapha2delta3	calcium channel, voltage-dependent, alpha2/delta subunit 3	protein-coding
chr13	38850566	38850966	401	*	4.95122	3.95448	5.53509	-0.548271	0.0100296	0.19114	Intergenic	RMER1B|Other|Other	109771	NM_001170430	108652	Mm.255506	NM_134060	ENSMUSG00000021432	Slc35b3	4921526O06Rik|AI428480|CGI-19|PABST2|PAPST2	solute carrier family 35, member B3	protein-coding
chr5	126347557	126347957	401	*	4.09192	2.65598	4.79714	-0.54824	0.00603601	1	Intergenic	Intergenic	-497856	NM_001370875	231736		NM_001370875		Gm4868	EG231736	predicted gene 4868	protein-coding
chr6	55420167	55420567	401	*	4.04928	2.75239	4.72102	-0.548205	0.00609662	1	Intergenic	Intergenic	23480	NR_046179	330324	Mm.113703	NR_046179	ENSMUSG00000108228	6430584L05Rik	6430584L05	RIKEN cDNA 6430584L05 gene	ncRNA
chr16	12025349	12025749	401	*	4.55398	3.62265	5.1153	-0.548055	0.00945221	0.186145	intron (NM_028277, intron 2 of 4)	intron (NM_028277, intron 2 of 4)	41436	NM_001174086	72555	Mm.310139	NM_028277	ENSMUSG00000022494	Shisa9	2700045P11Rik|Ckamp44	shisa family member 9	protein-coding
chr1	22181724	22182124	401	*	4.93852	4.16164	5.44072	-0.54789	0.0109208	0.1973	Intergenic	RMER1B|Other|Other	-219274	NM_001310477	226922	Mm.336519	NM_023872	ENSMUSG00000028033	Kcnq5	7730402H11|9230107O05Rik|AA589396|D1Mgi1	potassium voltage-gated channel, subfamily Q, member 5	protein-coding
chr1	159073946	159074346	401	*	4.45313	3.42263	5.04812	-0.547688	0.00895422	0.182421	Intergenic	RMER1B|Other|Other	-93684	NR_163823	NA
chr15	80115680	80116080	401	*	4.09631	2.76771	4.77605	-0.547667	0.00646632	1	exon (NM_207708, exon 4 of 4)	exon (NM_207708, exon 4 of 4)	-17266	NM_025609	66513	Mm.288245	NM_025609	ENSMUSG00000022414	Tab1	2310012M03Rik|Map3k7ip1|b2b449Clo	TGF-beta activated kinase 1/MAP3K7 binding protein 1	protein-coding
chr2	28095997	28096397	401	*	4.40168	3.34248	5.00585	-0.547595	0.00857643	0.179367	Intergenic	Intergenic	-11319	NM_010190	14134	Mm.182935	NM_010190	ENSMUSG00000026835	Fcnb	Fcn2	ficolin B	protein-coding
chr1	193436018	193436418	401	*	3.88812	2.46135	4.59125	-0.547565	0.00416832	1	Intergenic	Intergenic	-65936	NM_144817	215303	Mm.40329	NM_144817	ENSMUSG00000016179	Camk1g	CLICK-III|CaMKIgamma	calcium/calmodulin-dependent protein kinase I gamma	protein-coding
chr11	23171570	23171970	401	*	4.54709	3.44187	5.16549	-0.547564	0.00893181	0.182283	Intergenic	RMER1B|Other|Other	19630	NR_131065	76993	Mm.59224	NR_131065	ENSMUSG00000086366	1700061J23Rik	-	RIKEN cDNA 1700061J23 gene	ncRNA
chr13	73699692	73700092	401	*	4.3921	3.34248	4.99323	-0.54744	0.00867304	0.180213	promoter-TSS (NM_027780)	promoter-TSS (NM_027780)	66	NM_027780	71390	Mm.105251	NM_027780		Slc6a19os	5430425J12Rik	solute carrier family 6 (neurotransmitter transporter), member 19, opposite strand	protein-coding
chr5	33157538	33157938	401	*	4.37698	3.26842	4.99639	-0.547294	0.00844987	0.178364	intron (NM_019810, intron 12 of 14)	L1_Rod|LINE|L1	53519	NM_019810	20537	Mm.25237	NM_019810	ENSMUSG00000011034	Slc5a1	Sglt1	solute carrier family 5 (sodium/glucose cotransporter), member 1	protein-coding
chr5	146394293	146394693	401	*	4.51956	3.60569	5.07463	-0.547245	0.00887517	0.181604	intron (NM_145155, intron 1 of 9)	intron (NM_145155, intron 1 of 9)	9487	NM_145155	245880	Mm.472750	NM_145155	ENSMUSG00000029636	Wasf3	Scar3|Wave3	WAS protein family, member 3	protein-coding
chr1	43786700	43787100	401	*	4.54751	3.62265	5.10654	-0.54718	0.00959177	0.18706	intron (NR_160751, intron 5 of 13)	intron (NR_160751, intron 5 of 13)	39684	NM_001368289	67883	Mm.387202	NM_026430	ENSMUSG00000057363	Uxs1	1600025I13Rik|AI451869|AI649125|AW550562	UDP-glucuronate decarboxylase 1	protein-coding
chr2	131246503	131246903	401	*	4.49658	3.48935	5.08394	-0.54716	0.00894073	0.182354	exon (NM_001206385, exon 7 of 7)	exon (NM_001206385, exon 7 of 7)	12640	NM_144888	228607	Mm.287226	NM_144888	ENSMUSG00000037523	Mavs	D430028G21Rik|IPS-1|Visa|cardif	mitochondrial antiviral signaling protein	protein-coding
chr14	99736842	99737242	401	*	4.21098	3.07123	4.83967	-0.547106	0.00741659	0.168539	Intergenic	Lx3A|LINE|L1	412754	NM_010636	16597	Mm.396499	NM_010636	ENSMUSG00000072294	Klf12	2700063E05Rik|AI225908|AI315654|AP-2rep|B130052C06Rik|D530033K05Rik	Kruppel-like factor 12	protein-coding
chr5	35866679	35867079	401	*	4.17369	2.88554	4.84319	-0.547101	0.00693883	0.164512	intron (NM_177678, intron 16 of 19)	intron (NM_177678, intron 16 of 19)	-26440	NM_027373	70292	Mm.125167	NM_027373	ENSMUSG00000029094	Afap1	2600003E23Rik|9630044L16Rik|AI848729|Afap|mKIAA3018	actin filament associated protein 1	protein-coding
chr10	25718174	25718574	401	*	4.17997	2.98137	4.82549	-0.547085	0.00727749	0.167119	Intergenic	Intergenic	-96811	NR_156009	102640972	Mm.405617	NR_156009		Gm36908	-	predicted gene, 36908	ncRNA
chr10	87916515	87916915	401	*	4.7718	3.87849	5.31937	-0.546907	0.0105509	0.194465	intron (NM_010512, intron 4 of 4)	(CA)n|Simple_repeat|Simple_repeat	-49956	NR_000040	22172	Mm.391420	NR_000040		Tyms-ps	-	thymidylate synthase, pseudogene	pseudo
chr7	55743565	55743965	401	*	5.17261	4.42263	5.66358	-0.546897	0.0114686	0.201393	Intergenic	Intergenic	-24419	NM_001310740	233274	Mm.44425	NM_178706	ENSMUSG00000051504	Siglech	6430529G09Rik|Siglec-H	sialic acid binding Ig-like lectin H	protein-coding
chr12	112625471	112625871	401	*	3.94838	2.60569	4.63159	-0.546856	0.00495418	1	intron (NM_007421, intron 1 of 12)	intron (NM_007421, intron 1 of 12)	5624	NM_007421	11565	Mm.3440	NM_007421	ENSMUSG00000011148	Adssl1	AI528595|Adss|Adss1	adenylosuccinate synthetase like 1	protein-coding
chr11	52812881	52813281	401	*	4.50726	3.49857	5.09511	-0.546779	0.0093491	0.185546	intron (NM_177059, intron 2 of 15)	intron (NM_177059, intron 2 of 15)	48375	NM_177059	320027	Mm.44518	NM_177059	ENSMUSG00000036264	Fstl4	B230374F23Rik|SPIG1|mKIAA1061	follistatin-like 4	protein-coding
chr19	56463687	56464087	401	*	5.47272	4.83531	5.91328	-0.546625	0.0114744	0.201393	intron (NM_001164263, intron 1 of 12)	intron (NM_001164263, intron 1 of 12)	2250	NM_172641	226245	Mm.156742	NM_172641	ENSMUSG00000035818	Plekhs1	9930023K05Rik	pleckstrin homology domain containing, family S member 1	protein-coding
chr6	125607964	125608364	401	*	4.38969	3.34248	4.99005	-0.546488	0.00877583	0.180789	exon (NM_011708, exon 16 of 52)	exon (NM_011708, exon 16 of 52)	55216	NM_011708	22371	Mm.22339	NM_011708	ENSMUSG00000001930	Vwf	6820430P06Rik|AI551257|B130011O06Rik|C630030D09|F8VWF|VWD	Von Willebrand factor	protein-coding
chr10	43198055	43198455	401	*	4.95869	4.13202	5.48092	-0.546169	0.0112027	0.199751	Intergenic	Lx8|LINE|L1	-23231	NM_001168289	71365	Mm.490430	NM_027772	ENSMUSG00000038240	Pdss2	5430420P03Rik|Gm60|Plmp|kd|mDLP1	prenyl (solanesyl) diphosphate synthase, subunit 2	protein-coding
chr4	135510311	135510711	401	*	3.93328	2.3628	4.66733	-0.546148	0.00513155	1	intron (NM_030189, intron 3 of 8)	(TG)n|Simple_repeat|Simple_repeat	14524	NM_030189	78806	Mm.374844	NM_030189	ENSMUSG00000028801	Stpg1	4930403G18Rik|4930555I21Rik|Mapo2	sperm tail PG rich repeat containing 1	protein-coding
chr2	122291854	122292254	401	*	4.38667	3.26842	5.00899	-0.546121	0.00845914	0.178475	intron (NM_001362755, intron 13 of 32)	intron (NM_001362755, intron 13 of 32)	6173	NM_001362755	214593	Mm.358846	NM_177610	ENSMUSG00000068452	Duox2	A430065P05Rik|LNOX2|NOXEF2|P138-TOX|THOX2	dual oxidase 2	protein-coding
chr8	22380847	22381247	401	*	4.39182	3.34248	4.99286	-0.546026	0.00876884	0.180789	intron (NM_181325, intron 4 of 6)	intron (NM_181325, intron 4 of 6)	17230	NM_001358971	18408	Mm.200907	NM_181325	ENSMUSG00000031482	Slc25a15	D630044L02Rik|Ornt1	solute carrier family 25 (mitochondrial carrier ornithine transporter), member 15	protein-coding
chr17	10510768	10511168	401	*	4.50383	3.55312	5.07198	-0.546009	0.00932666	0.185505	intron (NM_027032, intron 4 of 4)	intron (NM_027032, intron 4 of 4)	54752	NR_077238	319750	Mm.383485	NR_077237	ENSMUSG00000089633	A230009B12Rik	-	RIKEN cDNA A230009B12 gene	ncRNA
chr5	63551833	63552233	401	*	5.32453	4.65619	5.77951	-0.545967	0.0116476	0.203283	Intergenic	RMER1C|Other|Other	-97070	NM_177006	319807	Mm.319487	NM_028470	ENSMUSG00000090061	Nwd2	3110047P20Rik|B830017A01Rik|Hn1-ps2|mKIAA1239	NACHT and WD repeat domain containing 2	protein-coding
chr6	147616810	147617210	401	*	4.84816	4.027	5.36822	-0.545956	0.0110142	0.198084	intron (NM_001355713, intron 12 of 12)	intron (NM_001355713, intron 12 of 12)	-73231	NR_033636	100039727	Mm.396220	NR_033636	ENSMUSG00000085077	1700049E15Rik	Gm15761	RIKEN cDNA 1700049E15 gene	ncRNA
chr5	142470219	142470619	401	*	5.80168	5.14983	6.24903	-0.545883	0.0115141	0.201802	exon (NM_172725, exon 9 of 17)	exon (NM_172725, exon 9 of 17)	6488	NM_172725	231855	Mm.78250	NM_172725	ENSMUSG00000039623	Ap5z1	C330006K01Rik	adaptor-related protein complex 5, zeta 1 subunit	protein-coding
chr2	68492504	68492904	401	*	4.57348	3.6809	5.12078	-0.545836	0.00979426	0.18901	Intergenic	(TGG)n|Simple_repeat|Simple_repeat	-20723	NM_016866	53416	Mm.198414	NM_016866	ENSMUSG00000027030	Stk39	AW227544|AW556857|DCHT|RF005|Rnl5|SPAK	serine/threonine kinase 39	protein-coding
chr8	50863528	50863928	401	*	5.33843	4.60547	5.82214	-0.545762	0.0116818	0.203437	Intergenic	RMER1A|Other|Other	495616	NR_046067	100039954	Mm.400419	NR_046067	ENSMUSG00000110281	Gm2516	-	predicted gene 2516	ncRNA
chr6	94708669	94709069	401	*	4.80559	3.97478	5.32944	-0.545732	0.0108996	0.197146	Intergenic	(CA)n|Simple_repeat|Simple_repeat	-8724	NM_008377	16206	Mm.245210	NM_008377	ENSMUSG00000030029	Lrig1	D6Bwg0781e|Img|LIG-1	leucine-rich repeats and immunoglobulin-like domains 1	protein-coding
chr2	104394243	104394643	401	*	4.20278	3.07123	4.82905	-0.545518	0.00759583	0.170322	intron (NM_001368844, intron 1 of 20)	intron (NM_001368844, intron 1 of 20)	15891	NM_001033347	241589	Mm.358909	NM_001033347	ENSMUSG00000068373	D430041D05Rik	9630056G07Rik|G2	RIKEN cDNA D430041D05 gene	protein-coding
chr7	138914585	138914985	401	*	5.27841	4.50315	5.77994	-0.545474	0.011642	0.203283	Intergenic	Intergenic	-5279	NM_009760	12176	Mm.378890	NM_009760	ENSMUSG00000078566	Bnip3	Nip3	BCL2/adenovirus E1B interacting protein 3	protein-coding
chr1	25738147	25738547	401	*	4.44713	3.35268	5.06225	-0.545462	0.00875947	0.180789	intron (NM_175642, intron 2 of 30)	L1VL1|LINE|L1	91360	NM_175642	210933	Mm.336569	NM_175642	ENSMUSG00000033569	Adgrb3	A830096D10Rik|Bai3	adhesion G protein-coupled receptor B3	protein-coding
chr8	58804404	58804804	401	*	5.49774	4.7906	5.97019	-0.545436	0.0117233	0.203712	intron (NM_175032, intron 1 of 11)	RMER1A|Other|Other	-103808	NM_001177534	100271928	Mm.484123	NM_001177534		Gm15881	-	predicted gene 15881	protein-coding
chr7	47130837	47131237	401	*	4.8878	4.07739	5.40359	-0.545386	0.0112169	0.199825	intron (NM_013643, intron 1 of 13)	intron (NM_013643, intron 1 of 13)	1561	NM_001163565	19259	Mm.4654	NM_013643	ENSMUSG00000030854	Ptpn5	Step	protein tyrosine phosphatase, non-receptor type 5	protein-coding
chr14	64344983	64345383	401	*	4.48328	3.53532	5.05046	-0.545299	0.00847735	0.178483	intron (NM_001253712, intron 1 of 5)	intron (NM_001253712, intron 1 of 5)	71773	NM_001253716	110265	Mm.26713	NM_026322	ENSMUSG00000054733	Msra	2310045J23Rik|6530413P12Rik|MSR-A	methionine sulfoxide reductase A	protein-coding
chr8	86118975	86119375	401	*	4.37427	3.26842	4.99286	-0.545269	0.00861408	0.179682	Intergenic	L1_Mus3|LINE|L1	278187	NM_199446	102093	Mm.237296	NM_199446	ENSMUSG00000036879	Phkb	AI463271	phosphorylase kinase beta	protein-coding
chr1	63131699	63132099	401	*	4.8149	3.88554	5.37553	-0.545186	0.0106458	0.195302	intron (NR_045914, intron 1 of 3)	intron (NR_045914, intron 1 of 3)	17159	NR_045914	100380944	Mm.392955	NR_045914	ENSMUSG00000084799	Ino80dos	Gm11602	INO80 complex subunit D, opposite strand	ncRNA
chr7	5643703	5644103	401	*	5.01122	4.21881	5.51977	-0.545169	0.0114622	0.201393	Intergenic	RMER17B|LTR|ERVK	-30701	NM_030741	81016	Mm.160381	NM_030741	ENSMUSG00000092579	Vmn1r62	V1rd2|V1rd8|V3R2	vomeronasal 1 receptor 62	protein-coding
chr7	84307313	84307713	401	*	4.47203	3.48935	5.05117	-0.545119	0.00937181	0.185697	intron (NM_007488, intron 6 of 18)	intron (NM_007488, intron 6 of 18)	102525	NM_007488	11864	Mm.38594	NM_007488	ENSMUSG00000015709	Arnt2	Hif-2b|bHLHe1|mKIAA0307	aryl hydrocarbon receptor nuclear translocator 2	protein-coding
chr8	73497762	73498162	401	*	5.29322	4.50773	5.79896	-0.545056	0.0116978	0.203562	Intergenic	L1Md_T|LINE|L1	-144422	NM_001317391	16795	Mm.324371	NM_010687	ENSMUSG00000004383	Large1	BPFD#36|Gyltl1a|Large|Mbp-1|Mbp1|enr|fg|froggy|myd	LARGE xylosyl- and glucuronyltransferase 1	protein-coding
chr17	55758484	55758884	401	*	4.20006	2.78288	4.90099	-0.545028	0.00642277	0.158984	intron (NM_139138, intron 1 of 16)	L1_Mus2|LINE|L1	8700	NM_139138	52614	Mm.210497	NM_139138	ENSMUSG00000032915	Adgre4	D17Ertd479e|Egf-tm7|Emr4|Fire|Gpr127	adhesion G protein-coupled receptor E4	protein-coding
chr5	140165401	140165801	401	*	4.36788	3.10782	5.03005	-0.544978	0.00787908	0.172533	intron (NM_001359025, intron 11 of 17)	intron (NM_001359025, intron 11 of 17)	9317	NM_001359027	17120	Mm.27250	NM_010752	ENSMUSG00000029554	Mad1l1	AI173502|AW550425|Mad1	MAD1 mitotic arrest deficient 1-like 1	protein-coding
chr1	192412885	192413285	401	*	4.70578	3.65598	5.30696	-0.544954	0.00980465	0.189053	exon (NM_010600, exon 8 of 11)	exon (NM_010600, exon 8 of 11)	222308	NM_010600	16510	Mm.4489	NM_010600	ENSMUSG00000058248	Kcnh1	EAG1|Kv10.1|M-eag	potassium voltage-gated channel, subfamily H (eag-related), member 1	protein-coding
chr1	63031239	63031639	401	*	4.72349	3.8643	5.25829	-0.544921	0.0105243	0.194401	Intergenic	RMER1A|Other|Other	82828	NM_001081436	227195	Mm.74718	NM_001081436	ENSMUSG00000040865	Ino80d	7330405I11|A430093A21Rik|BC010584	INO80 complex subunit D	protein-coding
chr6	32502592	32502992	401	*	4.15859	2.78288	4.8498	-0.544908	0.00677578	0.163268	intron (NM_175750, intron 2 of 31)	intron (NM_175750, intron 2 of 31)	-8349	NR_040277	319849	Mm.440860	NR_040277	ENSMUSG00000086763	Plxna4os1	B230378P21Rik	plexin A4, opposite strand 1	ncRNA
chr8	74092523	74092923	401	*	5.3982	4.74853	5.84454	-0.544807	0.0117803	0.204339	Intergenic	ERVB7_2B-LTR_MM|LTR|ERVK	-739183	NM_001317391	16795	Mm.324371	NM_010687	ENSMUSG00000004383	Large1	BPFD#36|Gyltl1a|Large|Mbp-1|Mbp1|enr|fg|froggy|myd	LARGE xylosyl- and glucuronyltransferase 1	protein-coding
chr3	146445856	146446256	401	*	4.52107	3.56194	5.09215	-0.544773	0.00975769	0.188512	Intergenic	Intergenic	-4411	NM_028836	74245	Mm.45396	NM_028836	ENSMUSG00000028189	Ctbs	2210401K11Rik|CTB	chitobiase	protein-coding
chr7	114291582	114291982	401	*	4.46747	3.48935	5.04507	-0.544768	0.00944554	0.186135	Intergenic	Intergenic	-15666	NM_011965	26440	Mm.121265	NM_011965	ENSMUSG00000030751	Psma1	C2|HC2|Pros-30|alpha-type	proteasome (prosome, macropain) subunit, alpha type 1	protein-coding
chr3	128629258	128629658	401	*	4.86592	3.98793	5.4078	-0.544742	0.0109946	0.198062	Intergenic	RMER1C|Other|Other	-397853	NR_045704	402774	Mm.209170	NR_045704	ENSMUSG00000105816	D030025E07Rik	-	RIKEN cDNA D030025E07 gene	ncRNA
chr15	79461472	79461872	401	*	5.76972	5.08964	6.23007	-0.544742	0.0116647	0.203368	Intergenic	(CAG)n|Simple_repeat|Simple_repeat	-19529	NM_001359863	27373	Mm.30199	NM_013767	ENSMUSG00000022433	Csnk1e	AI426939|AI551861|AW457082|CK1epsilon|CKIe|KC1epsilon|tau	casein kinase 1, epsilon	protein-coding
chr8	127602962	127603362	401	*	4.82199	4.02062	5.33417	-0.544611	0.0111151	0.198848	exon (NM_001309392, exon 23 of 24)	exon (NM_001309392, exon 23 of 24)	303550	NM_001013581	93742	Mm.299254	NM_033620	ENSMUSG00000025812	Pard3	AA960621|AI256638|Asip|D8Ertd580e|Par-3|Par3|Pard-3|Pard3a|Phip	par-3 family cell polarity regulator	protein-coding
chr13	56255077	56255477	401	*	4.30747	3.17894	4.93286	-0.54457	0.00836792	0.177734	Intergenic	Intergenic	-3097	NM_010896	18014	Mm.266665	NM_010896	ENSMUSG00000048904	Neurog1	AKA|Math4C|Neurod3|bHLHa6|ngn1	neurogenin 1	protein-coding
chr2	117874422	117874822	401	*	4.81295	3.78288	5.4078	-0.544551	0.0100332	0.19114	intron (NR_126479, intron 8 of 9)	intron (NR_126479, intron 8 of 9)	52694	NR_040631	73938	Mm.399107	NR_040631	ENSMUSG00000086221	4930412B13Rik	-	RIKEN cDNA 4930412B13 gene	ncRNA
chr2	144134601	144135001	401	*	4.03933	2.63941	4.73625	-0.544517	0.00600115	1	Intergenic	Intergenic	54489	NR_136884	433481	Mm.330630	NR_136884	ENSMUSG00000074758	Gm5535	EG433481	predicted gene 5535	ncRNA
chr5	27079776	27080176	401	*	4.03703	2.75239	4.70563	-0.544501	0.00639793	1	intron (NM_207282, intron 1 of 25)	ORR1D2|LTR|ERVL-MaLR	30777	NM_207282	13483	Mm.42078	NM_010075	ENSMUSG00000061576	Dpp6	B930011P16Rik|D5Buc3|D5Buc4|D5Buc5|DPP VI|Dpp-6|Gm1377|In(5)6H-p|Peplb|Rw	dipeptidylpeptidase 6	protein-coding
chr17	46024526	46024926	401	*	3.92997	2.3628	4.66335	-0.544388	0.00523452	1	5' UTR (NM_001110267, exon 1 of 4)	5' UTR (NM_001110267, exon 1 of 4)	437	NM_001110267	22339	Mm.282184	NM_009505	ENSMUSG00000023951	Vegfa	Vegf|Vpf	vascular endothelial growth factor A	protein-coding
chr9	100630992	100631392	401	*	4.4118	3.41292	4.99639	-0.544291	0.00914103	0.183868	Intergenic	MTB-int|LTR|ERVL-MaLR	-12256	NM_009282	20842	Mm.42135	NM_009282	ENSMUSG00000037286	Stag1	AU045003|SA-1|Scc3	stromal antigen 1	protein-coding
chr9	94591301	94591701	401	*	4.75779	3.9206	5.28413	-0.544229	0.0109213	0.1973	Intergenic	RMER1B|Other|Other	-53420	NM_001033145	68861	Mm.258746	NM_001033145	ENSMUSG00000045414	Dipk2a	1190002N15Rik|GoPro49|HASF	divergent protein kinase domain 2A	protein-coding
chrX	159521143	159521543	401	*	3.75942	0	4.72822	-0.544089	0.000460516	1	Intergenic	Intergenic	-11325	NM_001358941	382252	Mm.296254	NM_001033472	ENSMUSG00000044150	Bclaf3	2310067E24Rik|A830080D01Rik|Gm1146	Bclaf1 and Thrap3 family member 3	protein-coding
chr8	8321646	8322046	401	*	4.19185	2.88554	4.86599	-0.543973	0.00689994	0.164402	Intergenic	Intergenic	339396	NM_001368299	13642	Mm.209813	NM_010111	ENSMUSG00000001300	Efnb2	ELF-2|Epl5|Eplg5|Htk-L|LERK-5|Lerk5|NLERK-1	ephrin B2	protein-coding
chr5	151362645	151363045	401	*	3.85195	2.19035	4.60376	-0.543957	0.00462119	1	Intergenic	ORR1A2-int|LTR|ERVL-MaLR	-5830	NR_045700	625175	Mm.443286	NR_045699	ENSMUSG00000097321	1700028E10Rik	A630054D14|Gm6561	RIKEN cDNA 1700028E10 gene	ncRNA
chr5	132866597	132866997	401	*	5.27743	4.56194	5.75355	-0.543921	0.0119107	0.204999	Intergenic	RMER1A|Other|Other	-323577	NM_001363480	319974	Mm.409595	NM_177047	ENSMUSG00000029673	Auts2	2700063G02Rik|A730011F23Rik|D830032G16Rik	autism susceptibility candidate 2	protein-coding
chr11	102757875	102758275	401	*	3.87277	2.19035	4.62846	-0.543829	0.00452324	1	Intergenic	Intergenic	-3360	NM_009613	11488	Mm.89854	NM_009613	ENSMUSG00000020926	Adam11	AW060611|Mdc	a disintegrin and metallopeptidase domain 11	protein-coding
chr17	21876972	21877372	401	*	4.15576	2.78288	4.84629	-0.543744	0.00687188	0.164169	Intergenic	Lx2B2|LINE|L1	-31413	NM_029281	75424	Mm.271252	NM_029281	ENSMUSG00000069743	Zfp820	2610036F08Rik	zinc finger protein 820	protein-coding
chr19	44203064	44203464	401	*	4.65168	3.64772	5.23796	-0.543717	0.0101475	0.191714	promoter-TSS (NM_024450)	promoter-TSS (NM_024450)	-24	NM_024450	30049	Mm.480594	NM_024450	ENSMUSG00000025202	Scd3	4930513N16Rik	stearoyl-coenzyme A desaturase 3	protein-coding
chr18	49779205	49779605	401	*	4.57861	3.63105	5.14567	-0.543685	0.0100447	0.191254	Intergenic	RMER1A|Other|Other	-23804	NM_026854	68857	Mm.96010	NM_026854	ENSMUSG00000024505	Dtwd2	1190002H09Rik|8030470C17Rik|AI414673|BB115449	DTW domain containing 2	protein-coding
chr8	33793232	33793632	401	*	4.44957	3.48008	5.02422	-0.543648	0.00920186	0.184401	intron (NM_001286168, intron 6 of 7)	intron (NM_001286168, intron 6 of 7)	-45662	NM_001206849	72632	Mm.443483	NM_001206849	ENSMUSG00000094500	Smim18	2700090O03Rik|AI835723	small integral membrane protein 18	protein-coding
chr17	31977224	31977624	401	*	3.93892	2.60569	4.6198	-0.543564	0.00518314	1	intron (NM_028902, intron 7 of 7)	RSINE1|SINE|B4	57084	NM_028902	74377	Mm.75856	NM_028902	ENSMUSG00000002076	Hsf2bp	4932437G14Rik|Meilb2	heat shock transcription factor 2 binding protein	protein-coding
chr4	156028350	156028750	401	*	4.60771	3.63941	5.18195	-0.543419	0.0102467	0.192279	exon (NM_009400, exon 5 of 5)	exon (NM_009400, exon 5 of 5)	2228	NM_021985	21936	Mm.3180	NM_009400	ENSMUSG00000041954	Tnfrsf18	AITR|Gitr	tumor necrosis factor receptor superfamily, member 18	protein-coding
chr8	94042735	94043135	401	*	4.17287	3.05882	4.79393	-0.543117	0.00733113	0.167679	intron (NM_177767, intron 2 of 12)	ORR1A2-int|LTR|ERVL-MaLR	5737	NM_001093757	270086	Mm.251085	NM_177767	ENSMUSG00000033009	Ogfod1	4930415J21Rik|AA387199|AA939912|AW061076|mKIAA1612	2-oxoglutarate and iron-dependent oxygenase domain containing 1	protein-coding
chr19	55164990	55165390	401	*	4.57251	3.63105	5.13742	-0.543115	0.0101841	0.191857	Intergenic	GA-rich|Low_complexity|Low_complexity	-15536	NM_009348	21684	Mm.42139	NM_009348	ENSMUSG00000024979	Tectb	Tctnb	tectorin beta	protein-coding
chr9	37286736	37287136	401	*	4.49835	3.49857	5.08325	-0.542767	0.00981407	0.189056	intron (NM_001081429, intron 12 of 15)	intron (NM_001081429, intron 12 of 15)	-31198	NM_001145960	56857	Mm.440037	NM_020258	ENSMUSG00000032122	Slc37a2	G3PP|Slc37a1|cI-2|ci2	solute carrier family 37 (glycerol-3-phosphate transporter), member 2	protein-coding
chr8	110545451	110545851	401	*	4.99228	4.17894	5.50924	-0.542622	0.0117688	0.204317	intron (NM_172916, intron 53 of 86)	intron (NM_172916, intron 53 of 86)	-43295	NR_105058	100861869	Mm.84499	NR_105058		Gm21283	-	predicted gene, 21283	ncRNA
chr11	38058791	38059191	401	*	4.65843	3.70499	5.22753	-0.542583	0.0105545	0.194465	Intergenic	RMER13B|LTR|ERVK	400002	NR_131154	100039148	Mm.120467	NR_131154	ENSMUSG00000087388	Gm12128	-	predicted gene 12128	ncRNA
chr14	84987503	84987903	401	*	4.63692	3.697	5.20129	-0.542462	0.0104002	0.193438	Intergenic	RMER17B2|LTR|ERVK	-511279	NR_015539	319903	Mm.440481	NR_015539	ENSMUSG00000115529	9630013A20Rik	lncOL1	RIKEN cDNA 9630013A20 gene	ncRNA
chr2	27902033	27902433	401	*	3.70493	1.76771	4.50309	-0.542355	0.00325002	1	intron (NM_015734, intron 1 of 65)	intron (NM_015734, intron 1 of 65)	15808	NM_015734	12831	Mm.7281	NM_015734	ENSMUSG00000026837	Col5a1	AI413331	collagen, type V, alpha 1	protein-coding
chr10	95236453	95236853	401	*	4.19728	3.07123	4.82193	-0.542313	0.00787984	0.172533	intron (NM_001330175, intron 2 of 2)	intron (NM_001330175, intron 2 of 2)	87056	NM_001330138	12905	Mm.473739	NM_009950	ENSMUSG00000045867	Cradd	RAIDD	CASP2 and RIPK1 domain containing adaptor with death domain	protein-coding
chr4	84932146	84932546	401	*	5.38125	4.66849	5.85618	-0.542308	0.0121801	0.206906	intron (NM_177385, intron 2 of 4)	RMER1C|Other|Other	48037	NM_177385	338349	Mm.440562	NM_175275	ENSMUSG00000038070	Cntln	AI448092|B430108F07Rik|D530005L17Rik	centlein, centrosomal protein	protein-coding
chr7	6690621	6691021	401	*	3.84845	2.19035	4.59961	-0.542295	0.00471003	1	intron (NM_011769, intron 2 of 7)	IMPB_01|Satellite|Satellite	5611	NM_011769	22776	Mm.89976	NM_011769	ENSMUSG00000002266	Zim1	-	zinc finger, imprinted 1	protein-coding
chr2	25585081	25585481	401	*	3.70647	1.53485	4.53676	-0.542228	0.00296699	1	intron (NM_001024616, intron 12 of 14)	intron (NM_001024616, intron 12 of 14)	-5182	NM_001005424	381353	Mm.379511	NM_001005424	ENSMUSG00000029419	Ajm1	Gm996	apical junction component 1	protein-coding
chr13	11959612	11960012	401	*	4.74086	3.87142	5.27954	-0.541963	0.0111022	0.198848	intron (NM_023868, intron 1 of 104)	intron (NM_023868, intron 1 of 104)	147133	NM_023868	20191	Mm.239871	NM_023868	ENSMUSG00000021313	Ryr2	9330127I20Rik|RYR-2	ryanodine receptor 2, cardiac	protein-coding
chr12	51475593	51475993	401	*	4.78535	3.92744	5.31966	-0.541949	0.0112815	0.200236	Intergenic	Intergenic	98280	NM_029825	76983	Mm.216511	NM_029825	ENSMUSG00000020952	Scfd1	3110021P21Rik|RA410|STXBP1L2	Sec1 family domain containing 1	protein-coding
chr9	67367922	67368322	401	*	5.14505	4.35268	5.65359	-0.541886	0.0120692	0.205851	intron (NM_001081242, intron 11 of 57)	B1_Mur1|SINE|Alu	-131396	NR_029576	387185		NR_029576	ENSMUSG00000076379	Mir190a	Mir190|Mirn190|mir-190|mir-190a|mmu-mir-190|mmu-mir-190a	microRNA 190a	ncRNA
chr11	49302645	49303045	401	*	4.54085	3.44187	5.15736	-0.5418	0.00953476	0.18663	Intergenic	L1_Mus3|LINE|L1	9548	NM_146470	258462	Mm.377516	NM_146470	ENSMUSG00000101750	Olfr1392	MOR256-25	olfactory receptor 1392	protein-coding
chr1	153183147	153183547	401	*	5.29378	4.50315	5.80161	-0.541777	0.0120646	0.205823	intron (NM_008485, intron 2 of 23)	intron (NM_008485, intron 2 of 23)	3100	NM_008485	16782	Mm.329272	NM_008485	ENSMUSG00000026479	Lamc2	AA589349	laminin, gamma 2	protein-coding
chr3	110933277	110933677	401	*	4.7072	3.76771	5.27142	-0.541769	0.0108212	0.196754	Intergenic	IMPB_01|Satellite|Satellite	-682478	NR_024139	99890	Mm.36115	NM_178891	ENSMUSG00000049300	Prmt6	AW124876|BB233495|Hrmt1l6	protein arginine N-methyltransferase 6	protein-coding
chr10	53718241	53718641	401	*	4.11139	2.87142	4.76823	-0.541585	0.00710963	1	intron (NM_001081428, intron 1 of 17)	ORR1A2|LTR|ERVL-MaLR	32468	NM_001081428	75906	Mm.436785	NM_001081428	ENSMUSG00000019856	Fam184a	3110012E06Rik|4930438C08Rik|4930589M24Rik	family with sequence similarity 184, member A	protein-coding
chr6	116695198	116695598	401	*	4.24081	2.89952	4.92368	-0.541581	0.00733555	0.167679	exon (NM_178768, exon 5 of 5)	exon (NM_178768, exon 5 of 5)	21360	NM_178768	319776	Mm.133120	NM_178768	ENSMUSG00000048108	Tmem72	C230095G01Rik	transmembrane protein 72	protein-coding
chr17	55997523	55997923	401	*	5.13027	4.38311	5.62004	-0.541554	0.0121976	0.20693	TTS (NM_183178)	TTS (NM_183178)	7883	NR_102313	106766	Mm.204991	NM_145934	ENSMUSG00000038781	Stap2	AW049765|STAP-2	signal transducing adaptor family member 2	protein-coding
chr3	36584979	36585379	401	*	4.38247	3.10782	5.04848	-0.541421	0.00800644	0.174237	intron (NM_027810, intron 13 of 18)	ORR1A2-int|LTR|ERVL-MaLR	-12141	NM_009828	12428	Mm.4189	NM_009828	ENSMUSG00000027715	Ccna2	AA408589|Ccn-1|Ccn1|Ccna|CycA2|Cyca	cyclin A2	protein-coding
chr5	33523196	33523596	401	*	5.13458	4.38311	5.62618	-0.541384	0.0122051	0.206957	Intergenic	(TGGA)n|Simple_repeat|Simple_repeat	-89306	NM_011320	672284		NM_011320	ENSMUSG00000029112	Nkx1-1	Nkx-1.1|Sax2	NK1 homeobox 1	protein-coding
chr7	60085340	60085740	401	*	4.17255	3.05882	4.79351	-0.5411	0.00745161	0.169005	intron (NR_146211, intron 5 of 171)	Lx3B|LINE|L1	12074	NM_001082961	20646	Mm.274995	NM_013670	ENSMUSG00000102252	Snrpn	2410045I01Rik|HCERN3|Peg4|SMN|sm-D|snRNP-N	small nuclear ribonucleoprotein N	protein-coding
chr19	29034581	29034981	401	*	3.87482	2.46135	4.57489	-0.541099	0.00451122	1	intron (NM_001365071, intron 2 of 4)	MTC|LTR|ERVL-MaLR	-12702	NR_028360	67329	Mm.394933	NR_028360		1700018L02Rik	-	RIKEN cDNA 1700018L02 gene	ncRNA
chr2	134322155	134322555	401	*	4.60356	3.63941	5.17638	-0.541034	0.0105359	0.194465	Intergenic	L1_Mur1|LINE|L1	231997	NM_010403	15112	Mm.26634	NM_010403	ENSMUSG00000027261	Hao1	GOX|Gox1|Hao-1	hydroxyacid oxidase 1, liver	protein-coding
chr8	128755828	128756228	401	*	5.22533	4.43228	5.73414	-0.541019	0.0122123	0.206988	Intergenic	RMER1B|Other|Other	70374	NM_010578	16412	Mm.263396	NM_010578	ENSMUSG00000025809	Itgb1	4633401G24Rik|AA409975|AA960159|CD29|Fnrb|Gm9863|gpIIa	integrin beta 1 (fibronectin receptor beta)	protein-coding
chr2	119353644	119354044	401	*	4.11284	2.65598	4.82276	-0.540978	0.00632476	1	3' UTR (NM_026929, exon 3 of 3)	3' UTR (NM_026929, exon 3 of 3)	2602	NM_026929	69065	Mm.35083	NM_026929	ENSMUSG00000027313	Chac1	1810008K03Rik	ChaC, cation transport regulator 1	protein-coding
chr6	100447329	100447729	401	*	3.61167	1.16743	4.47264	-0.540752	0.00177624	1	Intergenic	Intergenic	-79871	NR_040525	73395	Mm.69413	NR_040525	ENSMUSG00000101553	1700049E22Rik	-	RIKEN cDNA 1700049E22 gene	ncRNA
chr10	85503850	85504250	401	*	5.1975	4.4611	5.68268	-0.540685	0.0123781	0.207824	intron (NM_028709, intron 1 of 16)	B4|SINE|B4	-94361	NM_001017525	74007	Mm.36544	NM_028709	ENSMUSG00000020042	Btbd11	6330404E16Rik	BTB (POZ) domain containing 11	protein-coding
chr16	18624768	18625168	401	*	4.16726	3.05882	4.78663	-0.540656	0.00755183	0.170049	intron (NM_213614, intron 4 of 11)	intron (NM_213614, intron 4 of 11)	-2565	NM_010327	14724	Mm.475622	NM_010327	ENSMUSG00000050761	Gp1bb	-	glycoprotein Ib, beta polypeptide	protein-coding
chr8	79608640	79609040	401	*	4.05475	2.51682	4.78212	-0.540495	0.00560412	1	Intergenic	RMER15|LTR|ERVL	-30836	NM_001081164	73945	Mm.34348	NM_001081164	ENSMUSG00000036990	Otud4	4930431L18Rik|AI449692|D8Ertd69e|mKIAA1046	OTU domain containing 4	protein-coding
chr19	55801914	55802314	401	*	4.30237	3.17894	4.92623	-0.54022	0.00877344	0.180789	intron (NM_001331150, intron 4 of 14)	intron (NM_001331150, intron 4 of 14)	60304	NM_001142923	21416	Mm.139815	NM_009333	ENSMUSG00000024985	Tcf7l2	TCF4B|TCF4E|Tcf-4|Tcf4	transcription factor 7 like 2, T cell specific, HMG box	protein-coding
chr8	79005251	79005651	401	*	4.30237	3.17894	4.92623	-0.54022	0.00877344	0.180789	Intergenic	Intergenic	-22986	NM_001294279	622675	Mm.48724	NM_178267	ENSMUSG00000071064	Zfp827	2810449M09Rik|D630040G17Rik|Znf827	zinc finger protein 827	protein-coding
chr8	72887228	72887628	401	*	5.58104	4.85697	6.06091	-0.540024	0.0125192	0.208688	intron (NM_001317391, intron 8 of 15)	RMER1B|Other|Other	125769	NM_007975	14065	Mm.12948	NM_007975	ENSMUSG00000050147	F2rl3	PAR4	coagulation factor II (thrombin) receptor-like 3	protein-coding
chr6	93334180	93334580	401	*	4.53856	3.56194	5.11564	-0.539567	0.0101094	0.19165	Intergenic	RMER1B|Other|Other	-390846	NM_175314	101401	Mm.158235	NM_175314	ENSMUSG00000030022	Adamts9	1810011L16Rik|8430403M15Rik|AW743315|E030027K14Rik|Gsfund3|Mhdaund3|Mhdaund4|UND3|UND4	a disintegrin-like and metallopeptidase (reprolysin type) with thrombospondin type 1 motif, 9	protein-coding
chr3	142555392	142555792	401	*	4.63541	3.75239	5.17917	-0.539542	0.011056	0.198348	Intergenic	Intergenic	-4452	NM_001289492	55932	Mm.439718	NM_018734	ENSMUSG00000028268	Gbp3	AW228655|GBP-3|GBP-4|Gbp4	guanylate binding protein 3	protein-coding
chr6	92749253	92749653	401	*	4.00121	2.51682	4.71719	-0.539522	0.0061509	1	Intergenic	B4|SINE|B4	-43269	NM_001081146	243548	Mm.248820	NM_001081146	ENSMUSG00000030020	Prickle2	6230400G14Rik|6720451F06Rik|mpk2	prickle planar cell polarity protein 2	protein-coding
chr16	51907082	51907482	401	*	4.23476	3.08353	4.8668	-0.539509	0.00845061	0.178364	Intergenic	(CTGTG)n|Simple_repeat|Simple_repeat	80005	NR_153657	629091	Mm.364775	NR_153657		Gm29686	-	predicted gene, 29686	ncRNA
chr3	107073550	107073950	401	*	4.89892	4.03968	5.43373	-0.539357	0.0118979	0.204955	Intergenic	RMER1A|Other|Other	-27817	NM_008417	16490	Mm.39285	NM_008417	ENSMUSG00000040724	Kcna2	Akr6a4|Gm10672|Kca1-2|Kv1.2|Mk-2	potassium voltage-gated channel, shaker-related subfamily, member 2	protein-coding
chr3	106611007	106611407	401	*	4.88747	3.94777	5.45176	-0.539186	0.0114554	0.201393	Intergenic	L1VL2|LINE|L1	-63405	NM_133869	99712	Mm.429443	NM_133869	ENSMUSG00000040774	Cept1	9930118K05Rik|mCEPT1	choline/ethanolaminephosphotransferase 1	protein-coding
chr7	101983198	101983598	401	*	4.07774	2.65598	4.77973	-0.539107	0.00673013	1	intron (NM_133947, intron 2 of 24)	RMER1B|Other|Other	13555	NM_133947	101706	Mm.27259	NM_133947	ENSMUSG00000066306	Numa1	6720401E04Rik|AA764025|AL022610|AU014979|NuMA	nuclear mitotic apparatus protein 1	protein-coding
chr5	114539470	114539870	401	*	4.28281	3.15582	4.90773	-0.539103	0.00777113	0.171737	Intergenic	MIRb|SINE|MIR	-28581	NM_001004180	433940	Mm.194212	NM_001004180	ENSMUSG00000041930	Fam222a	-	family with sequence similarity 222, member A	protein-coding
chr9	14384579	14384979	401	*	4.76486	3.8205	5.33079	-0.539081	0.0107245	0.196025	Intergenic	Intergenic	-3537	NM_028013	71946	Mm.41423	NM_028013	ENSMUSG00000037419	Endod1	2210414F18Rik|2310067E08Rik|C85344	endonuclease domain containing 1	protein-coding
chr17	25302499	25302899	401	*	4.08148	2.76771	4.7575	-0.53905	0.00712758	1	Intergenic	IMPB_01|Satellite|Satellite	4305	NM_178372	328780	Mm.127166	NM_178372	ENSMUSG00000056399	Prss34	C130091P12|Mcp11|mMcp-11	protease, serine 34	protein-coding
chr6	113341951	113342351	401	*	4.0848	2.76771	4.76166	-0.53904	0.00713207	1	intron (NM_133926, intron 1 of 11)	intron (NM_133926, intron 1 of 11)	1771	NM_133926	52163	Mm.277373	NM_133926	ENSMUSG00000030272	Camk1	AI505105|CaMKIalpha|D6Ertd263e	calcium/calmodulin-dependent protein kinase I	protein-coding
chr8	56520140	56520540	401	*	5.37754	4.72103	5.82707	-0.538966	0.012659	0.209369	Intergenic	RMER1A|Other|Other	30226	NM_001009951	382010	Mm.425534	NM_001009951	ENSMUSG00000038215	Cep44	4933440G23Rik|mKIAA1712	centrosomal protein 44	protein-coding
chr1	157690161	157690561	401	*	4.38003	3.34248	4.97729	-0.53896	0.00954059	0.186692	Intergenic	RMER17A|LTR|ERVK	164191	NM_001159986	89867	Mm.87114	NM_033354	ENSMUSG00000026589	Sec16b	Lztr2|Rgpr|Rgpr-p117	SEC16 homolog B (S. cerevisiae)	protein-coding
chr1	50671407	50671807	401	*	4.43926	3.20168	5.09545	-0.538834	0.00859967	0.179542	Intergenic	RMER1B|Other|Other	-255916	NM_019790	56363	Mm.245154	NM_019790	ENSMUSG00000026109	Tmeff2	4832418D20Rik|7630402F16Rik|TR-2	transmembrane protein with EGF-like and two follistatin-like domains 2	protein-coding
chr7	74443781	74444181	401	*	4.25671	3.16743	4.87025	-0.538784	0.00873362	0.180722	intron (NM_001038643, intron 2 of 10)	intron (NM_001038643, intron 2 of 10)	110799	NM_023908	108116	Mm.425467	NM_023908	ENSMUSG00000025790	Slco3a1	5830414C08Rik|Anr1|MJAM|OATP-D|R75096|Slc21a11	solute carrier organic anion transporter family, member 3a1	protein-coding
chr8	68359960	68360360	401	*	3.89541	2.48008	4.59592	-0.538752	0.00535188	1	intron (NM_172753, intron 9 of 9)	intron (NM_172753, intron 9 of 9)	-8299	NR_038189	73609	Mm.443247	NR_038181	ENSMUSG00000085197	1700125H03Rik	4930510D22Rik	RIKEN cDNA 1700125H03 gene	ncRNA
chr8	28079253	28079653	401	*	4.0974	2.87142	4.75046	-0.538735	0.00747628	1	Intergenic	B1_Mus1|SINE|Alu	5400	NR_033590	666422	Mm.484413	NR_033590	ENSMUSG00000110372	Gm8096	EG666422	3-phosphoglycerate dehydrogenase pseudogene	pseudo
chr1	194704303	194704703	401	*	3.81861	2.32186	4.53726	-0.538522	0.00458935	1	intron (NM_008882, intron 3 of 31)	intron (NM_008882, intron 3 of 31)	84674	NM_008882	18845	Mm.2251	NM_008882	ENSMUSG00000026640	Plxna2	2810428A13Rik|AA589422|AW457381|OCT|PlexA2|Plxn2|mKIAA0463	plexin A2	protein-coding
chr8	100922412	100922812	401	*	4.29754	3.17894	4.91996	-0.538345	0.00901075	0.182771	Intergenic	Lx3B|LINE|L1	1505938	NR_132435	234624	Mm.124595	NM_175479	ENSMUSG00000052479	A330008L17Rik	-	RIKEN cDNA A330008L17 gene	ncRNA
chr4	114800666	114801066	401	*	4.09858	2.76771	4.77887	-0.538291	0.00698756	1	Intergenic	Intergenic	-20854	NR_033617	433746	Mm.388908	NR_033617	ENSMUSG00000055198	Gm12830	-	predicted gene 12830	ncRNA
chr11	116511851	116512251	401	*	4.36233	3.26842	4.97729	-0.538265	0.00936513	0.185697	Intergenic	MLT1H2|LTR|ERVL-MaLR	-19860	NM_001172475	20698	Mm.20944	NM_011451	ENSMUSG00000061878	Sphk1	1110006G24Rik|Sk1|Spk1	sphingosine kinase 1	protein-coding
chr8	65700164	65700564	401	*	4.19485	3.07123	4.81877	-0.538228	0.00824964	0.176506	intron (NM_175188, intron 1 of 7)	L1_Mus3|LINE|L1	81839	NM_175188	72925	Mm.380457	NM_175188	ENSMUSG00000036469	2024-03-01	2900024D24Rik|BB085186	membrane-associated ring finger (C3HC4) 1	protein-coding
chr12	108617503	108617903	401	*	4.09074	2.76771	4.76909	-0.538211	0.00714001	1	intron (NM_001163395, intron 1 of 12)	intron (NM_001163395, intron 1 of 12)	11937	NM_001163395	14026	Mm.238841	NM_007965	ENSMUSG00000021262	Evl	AI528774|b2b2600Clo	Ena-vasodilator stimulated phosphoprotein	protein-coding
chr9	58460147	58460547	401	*	4.90441	4.08353	5.42436	-0.538042	0.0122484	0.206988	intron (NR_040736, intron 1 of 2)	intron (NR_040736, intron 1 of 2)	5174	NR_040736	74879	Mm.416924	NR_040736	ENSMUSG00000097651	4930461G14Rik	-	RIKEN cDNA 4930461G14 gene	ncRNA
chr9	78348808	78349208	401	*	4.15996	2.88554	4.82591	-0.538032	0.0077043	0.171071	Intergenic	Intergenic	-1863	NM_008182	14858	Mm.422778	NM_008182	ENSMUSG00000057933	Gsta2	Gst2-2|Gstc-2|Gstc2	glutathione S-transferase, alpha 2 (Yc2)	protein-coding
chr19	56901453	56901853	401	*	4.37065	3.19035	5.01103	-0.537982	0.00879485	0.180858	exon (NM_172840, exon 7 of 14)	exon (NM_172840, exon 7 of 14)	27237	NM_172840	240675	Mm.129534	NM_172840	ENSMUSG00000025082	Vwa2	Amaco	von Willebrand factor A domain containing 2	protein-coding
chr18	60014719	60015119	401	*	5.27765	4.61843	5.72844	-0.537976	0.0128249	0.210661	Intergenic	RMER1B|Other|Other	-197158	NM_001033767	240327	Mm.357104	NM_001033767	ENSMUSG00000073555	Gm4951	EG240327|Ifgga2	predicted gene 4951	protein-coding
chr14	104755801	104756201	401	*	4.79707	3.88554	5.35129	-0.53773	0.0116909	0.203521	intron (NR_015593, intron 2 of 5)	RMER1A|Other|Other	116857	NR_015593	320249	Mm.320725	NR_015593	ENSMUSG00000115432	D130009I18Rik	-	RIKEN cDNA D130009I18 gene	ncRNA
chr4	136767520	136767920	401	*	4.43691	3.42263	5.0266	-0.53773	0.0100382	0.191183	intron (NM_010142, intron 3 of 15)	intron (NM_010142, intron 3 of 15)	68292	NM_001290753	13844	Mm.250981	NM_010142	ENSMUSG00000028664	Ephb2	Cek5|Drt|ETECK|Erk|Hek5|Nuk|Prkm5|Qek5|Sek3|Tyro5	Eph receptor B2	protein-coding
chr5	80357959	80358359	401	*	4.64823	3.79828	5.17949	-0.537689	0.0110362	0.198198	Intergenic	L1_Mus3|LINE|L1	-662412	NM_001347367	319387	Mm.273631	NM_198702	ENSMUSG00000037605	Adgrl3	5430402I23Rik|CIRL-3|D130075K09Rik|Gm1379|LEC3|Lphn3|mKIAA0768	adhesion G protein-coupled receptor L3	protein-coding
chr11	67774462	67774862	401	*	4.5971	3.45139	5.22753	-0.537584	0.00971967	0.188178	promoter-TSS (NM_001347057)	promoter-TSS (NM_001347057)	54	NM_001347057	544792	Mm.136943	NM_001347057	ENSMUSG00000097886	Gsg1l2	Gm12302	GSG1-like 2	protein-coding
chr13	113776398	113776798	401	*	4.48167	3.55312	5.04201	-0.537582	0.0103897	0.193397	Intergenic	RSINE1|SINE|B4	-17910	NM_172595	218639	Mm.79837	NM_172595	ENSMUSG00000042348	Arl15	A430036I03|Arfrp2|C230032K13Rik	ADP-ribosylation factor-like 15	protein-coding
chr9	46331225	46331625	401	*	5.21434	4.43228	5.71866	-0.537545	0.0127477	0.210005	Intergenic	Intergenic	-11439	NM_183104	74361	Mm.159169	NM_183104	ENSMUSG00000056617	4931429L15Rik	-	RIKEN cDNA 4931429L15 gene	protein-coding
chr1	16973416	16973816	401	*	4.37545	3.34248	4.97124	-0.537509	0.00975334	0.18848	Intergenic	L1VL4|LINE|L1	124273	NM_020604	57339	Mm.143761	NM_020604	ENSMUSG00000042686	Jph1	JP-1|Jp1	junctophilin 1	protein-coding
chr5	93282622	93283022	401	*	4.29172	3.16743	4.91585	-0.537447	0.00838444	0.177938	Intergenic	Intergenic	15249	NM_007635	12452	Mm.3527	NM_007635	ENSMUSG00000029385	Ccng2	-	cyclin G2	protein-coding
chr7	13259894	13260294	401	*	4.75902	3.87849	5.30185	-0.537439	0.0117835	0.204339	exon (NM_177312, exon 5 of 5)	exon (NM_177312, exon 5 of 5)	-17219	NM_001199310	16881	Mm.288179	NM_010715	ENSMUSG00000056394	Lig1	AL033288|LigI	ligase I, DNA, ATP-dependent	protein-coding
chr4	115882459	115882859	401	*	4.19177	3.07123	4.81477	-0.53738	0.00831165	0.176966	Intergenic	RMER20C_Mm|LTR|ERVK	-1741	NM_001039124	654462	Mm.388913	NM_001039124	ENSMUSG00000073774	Kncn	Kino|L5	kinocilin	protein-coding
chr19	48645536	48645936	401	*	4.56095	3.6809	5.1036	-0.537345	0.0108235	0.196754	intron (NM_025696, intron 5 of 26)	intron (NM_025696, intron 5 of 26)	439711	NM_025696	66673	Mm.70980	NM_025696	ENSMUSG00000063434	Sorcs3	6330404A12Rik|AW045579	sortilin-related VPS10 domain containing receptor 3	protein-coding
chr19	12491808	12492208	401	*	4.61673	3.697	5.17391	-0.537292	0.0111862	0.199714	exon (NM_172442, exon 2 of 9)	exon (NM_172442, exon 2 of 9)	9988	NM_172442	207521	Mm.247695	NM_172442	ENSMUSG00000039982	Dtx4	AI449438|BC044798|D930042H13|RNF155	deltex 4, E3 ubiquitin ligase	protein-coding
chr4	138045327	138045727	401	*	4.02504	2.75239	4.69052	-0.537252	0.00697225	1	intron (NM_001369131, intron 3 of 9)	intron (NM_001369131, intron 3 of 9)	47702	NM_001355700	230861	Mm.268903	NM_172703	ENSMUSG00000028760	Eif4g3	1500002J22Rik|4930523M17Rik|G1-419-52|Gm32394|eIF4GII|repro8	eukaryotic translation initiation factor 4 gamma, 3	protein-coding
chr6	39297798	39298198	401	*	4.16278	2.88554	4.82946	-0.537207	0.00773935	0.171256	Intergenic	Intergenic	79437	NR_155076	72144	Mm.482167	NM_028123	ENSMUSG00000029924	Slc37a3	2610507O21Rik|AU044904	solute carrier family 37 (glycerol-3-phosphate transporter), member 3	protein-coding
chr2	65277729	65278129	401	*	5.12086	4.31116	5.63637	-0.537184	0.0125995	0.209126	Intergenic	Intergenic	-39138	NM_027225	319876	Mm.34159	NM_027225	ENSMUSG00000034903	Cobll1	1810047P18Rik|Coblr1|D430044D16Rik	Cobl-like 1	protein-coding
chr5	83267945	83268345	401	*	3.955	2.62265	4.63566	-0.537109	0.00625312	1	Intergenic	L1Md_A|LINE|L1	87050	NM_153801	243078	Mm.126783	NM_153801	ENSMUSG00000049537	Tecrl	D330017N19Rik|Srd5a2l2	trans-2,3-enoyl-CoA reductase-like	protein-coding
chr14	64399909	64400309	401	*	4.51693	3.56194	5.08657	-0.537063	0.010611	0.195169	intron (NM_001253712, intron 1 of 5)	intron (NM_001253712, intron 1 of 5)	16847	NM_001253716	110265	Mm.26713	NM_026322	ENSMUSG00000054733	Msra	2310045J23Rik|6530413P12Rik|MSR-A	methionine sulfoxide reductase A	protein-coding
chr9	54635781	54636181	401	*	3.91705	2.3628	4.64779	-0.537014	0.00570852	1	intron (NM_053178, intron 2 of 13)	intron (NM_053178, intron 2 of 13)	25904	NM_053178	94180	Mm.20592	NM_053178	ENSMUSG00000032281	Acsbg1	BG1|Bgm|E230019G03Rik|GR-LACS|Lpd|R75185	acyl-CoA synthetase bubblegum family member 1	protein-coding
chr1	38614248	38614648	401	*	4.79525	3.88554	5.34882	-0.536899	0.011809	0.204482	intron (NM_001290814, intron 1 of 21)	CT-rich|Low_complexity|Low_complexity	12796	NM_001290814	16764	Mm.336679	NM_010678	ENSMUSG00000037138	Aff3	3222402O04Rik|A730046J16|LAF-4|Laf4	AF4/FMR2 family, member 3	protein-coding
chr9	56602631	56603031	401	*	4.46088	3.48935	5.03622	-0.536854	0.0103144	0.192877	Intergenic	RMER1B|Other|Other	32817	NM_001311076	235402	Mm.246605	NM_181074	ENSMUSG00000049556	Lingo1	4930471K13Rik|AV148400|LERN1|LINGO-1|Lrrn6a|UNQ201	leucine rich repeat and Ig domain containing 1	protein-coding
chr2	92980185	92980585	401	*	5.06582	4.33735	5.54759	-0.536836	0.0128427	0.210663	intron (NM_001177536, intron 6 of 6)	intron (NM_001177536, intron 6 of 6)	-48963	NR_110333	433456	Mm.235231	NM_001002794	ENSMUSG00000075027	4631405J19Rik	-	RIKEN cDNA 4631405J19 gene	ncRNA
chr6	45300502	45300902	401	*	4.45629	3.48935	5.03005	-0.53682	0.0103634	0.193164	intron (NM_001004357, intron 1 of 23)	RMER1A|Other|Other	240641	NM_001004357	66797	Mm.440084	NM_025771	ENSMUSG00000039419	Cntnap2	5430425M22Rik|Caspr2|mKIAA0868	contactin associated protein-like 2	protein-coding
chr1	47752334	47752734	401	*	4.53763	3.37286	5.17358	-0.536783	0.00956682	0.186895	Intergenic	L1Md_A|LINE|L1	-285409	NR_105768	102466969		NR_105768	ENSMUSG00000098876	Mir6350	Gm27958|mmu-mir-6350	microRNA 6350	ncRNA
chr4	142590749	142591149	401	*	4.01419	2.63941	4.70518	-0.536582	0.00661724	1	Intergenic	Intergenic	-351548	NM_001109685	71529	Mm.255986	NM_144531	ENSMUSG00000040606	Kazn	2310007B04Rik|9030409G11Rik|AI256607|AI666764|AW061099|Kaz|Kazrin	kazrin, periplakin interacting protein	protein-coding
chr9	87691152	87691552	401	*	4.69529	3.71293	5.27433	-0.536336	0.0112333	0.199825	Intergenic	Lx2A1|LINE|L1	39908	NM_023814	76365	Mm.158789	NM_023814	ENSMUSG00000032419	Tbx18	2810012F10Rik|2810404D13Rik	T-box18	protein-coding
chr15	38162606	38163006	401	*	4.31793	3.17894	4.9464	-0.536232	0.00899461	0.182711	Intergenic	B1F1|SINE|Alu	-56397	NM_008757	18285	Mm.252830	NM_008757	ENSMUSG00000061923	Odf1	-	outer dense fiber of sperm tails 1	protein-coding
chr10	126758912	126759312	401	*	4.49164	3.49857	5.07428	-0.536219	0.0105398	0.194465	Intergenic	RMER1B|Other|Other	34598	NR_131015	75813	Mm.159583	NR_131015	ENSMUSG00000112832	4930484H19Rik	-	RIKEN cDNA 4930484H19 gene	ncRNA
chr9	80004978	80005378	401	*	6.23912	5.63941	6.66147	-0.536181	0.0121564	0.206733	intron (NM_001357352, intron 1 of 5)	intron (NM_001357352, intron 1 of 5)	7673	NM_001357352	70598	Mm.23049	NM_001081243	ENSMUSG00000034898	Filip1	5730485H21Rik|AI843021	filamin A interacting protein 1	protein-coding
chr5	139117101	139117501	401	*	4.05613	2.85716	4.70175	-0.536168	0.00720332	1	intron (NM_001359101, intron 1 of 9)	intron (NM_001359101, intron 1 of 9)	12451	NM_008923	19085	Mm.306163	NM_008923	ENSMUSG00000025855	Prkar1b	AI385716|RIbeta	protein kinase, cAMP dependent regulatory, type I beta	protein-coding
chr5	27127827	27128227	401	*	4.33452	3.32186	4.92368	-0.536123	0.00903521	0.1828	intron (NM_207282, intron 1 of 25)	MLT2B3|LTR|ERVL	78828	NM_207282	13483	Mm.42078	NM_010075	ENSMUSG00000061576	Dpp6	B930011P16Rik|D5Buc3|D5Buc4|D5Buc5|DPP VI|Dpp-6|Gm1377|In(5)6H-p|Peplb|Rw	dipeptidylpeptidase 6	protein-coding
chr8	57755084	57755484	401	*	4.25022	2.89952	4.93539	-0.536116	0.00753076	0.169808	Intergenic	Lx5|LINE|L1	-102229	NM_144731	108150	Mm.62886	NM_144731	ENSMUSG00000031608	Galnt7	AI225872	polypeptide N-acetylgalactosaminyltransferase 7	protein-coding
chr12	88642711	88643111	401	*	4.99041	4.25217	5.47639	-0.536114	0.0128275	0.210661	Intergenic	RMER1A|Other|Other	-151593	NM_001198587	18191	Mm.425766	NM_172544	ENSMUSG00000066392	Nrxn3	-	neurexin III	protein-coding
chr15	87466215	87466615	401	*	4.8521	4.07123	5.35594	-0.535989	0.0124565	0.208338	Intergenic	Intergenic	-77884	NM_001252310	106014	Mm.244319	NM_134096	ENSMUSG00000054863	Tafa5	Fam19a5|Tafa-5|Tara-5	TAFA chemokine like family member 5	protein-coding
chr7	132673933	132674333	401	*	3.93488	2.49857	4.64019	-0.535964	0.00607752	1	intron (NM_029609, intron 6 of 6)	intron (NM_029609, intron 6 of 6)	63490	NM_029609	76429	Mm.276721	NM_029609	ENSMUSG00000030946	Lhpp	2310007H09Rik	phospholysine phosphohistidine inorganic pyrophosphate phosphatase	protein-coding
chr8	124600969	124601369	401	*	4.60711	3.74466	5.14314	-0.53595	0.0113136	0.200449	intron (NM_023709, intron 7 of 19)	intron (NM_023709, intron 7 of 19)	25058	NM_023709	73647	Mm.6209	NM_023709	ENSMUSG00000031981	Capn9	2200003B16Rik|GC36|nCL-4|nCL4	calpain 9	protein-coding
chr3	88438252	88438652	401	*	4.25605	3.08353	4.89422	-0.535898	0.0085465	0.179074	exon (NM_001163491, exon 12 of 15)	exon (NM_001163491, exon 12 of 15)	2499	NR_105978	102465611		NR_105978	ENSMUSG00000098655	Mir7011	Gm27677|mmu-mir-7011	microRNA 7011	ncRNA
chr7	138748612	138749012	401	*	4.64109	3.58808	5.2433	-0.535886	0.010695	0.195794	Intergenic	Intergenic	97455	NM_001045483	69546	Mm.31598	NM_027115	ENSMUSG00000041775	Mapk1ip1	2310009E07Rik|AU043776|MISS	mitogen-activated protein kinase 1 interacting protein 1	protein-coding
chr10	33340292	33340692	401	*	4.47587	3.28981	5.11787	-0.535763	0.00942888	0.185891	intron (NM_029726, intron 19 of 37)	RMER17B|LTR|ERVK	-84135	NR_040657	442820	Mm.490725	NR_040657	ENSMUSG00000112707	D830005E20Rik	-	RIKEN cDNA D830005E20 gene	ncRNA
chr5	33984770	33985170	401	*	4.09665	2.76771	4.77647	-0.535742	0.00725793	1	TTS (NM_001033458)	TTS (NM_001033458)	1537	NM_001310546	381633	Mm.4923	NM_001033458	ENSMUSG00000070858	Gm1673	-	predicted gene 1673	protein-coding
[truncated: 97,061 more rows]
