# Supplementary material for: Requirements for establishment and epigenetic stability of mammalian heterochromatin
Source: Mol Cell. Author manuscript; Available in PMC 2025 Sep 29. (PMC12478525; doi:10.1016/j.molcel.2025.08.025)
Supplement: 6 — Table S6. Repeats_H3K9me3, Related to Figure 5 [file NIHMS2110126-supplement-6.xlsx]

## Sheet: Repeats
rpt	rep_fam	chip_cpm_wt	chip_cpm_ko	input_cpm_wt	input_cpm_ko	chip_ko_over_wt	input_ko_over_wt
SSU-rRNA_Hsa	rRNA	120.698	63.9988	114.428	168.147	0.534099	1.46539
LSU-rRNA_Hsa	rRNA	233.585	138.577	224.808	343.037	0.594994	1.52358
RMER1A	Other	1985.52	1379.66	1101.55	1138.73	0.695013	1.03372
tRNA-Cys-TGY	tRNA	6.71206	4.37069	6.14182	7.69182	0.696402	1.21703
FordPrefect	DNA/hAT-Tip100	56.3354	42.1824	62.2313	73.7005	0.753154	1.18138
UCON63	Unknown	0.694914	0.286566	1.10726	0.52096	0.759075	0.721772
tRNA-Gly-GGY	tRNA	4.04523	2.86798	4.44633	4.87251	0.76666	1.07825
MER91C	DNA/hAT-Tip100	11.4229	8.53451	10.0518	10.7563	0.767493	1.06374
hAT-16_Crp	DNA/hAT-Charlie	32.6794	24.9112	17.9237	18.8771	0.769349	1.05038
RMER1B	Other	2925.84	2269.01	1740.16	1790.69	0.775583	1.02902
UCON51	LTR?	2.83235	2.01846	2.69894	3.18705	0.787627	1.13196
U13	snRNA	0.639969	0.305157	1.26297	1.22579	0.795842	0.983571
MLT1E3-int	LTR/ERVL-MaLR	1.39573	0.92272	1.33217	1.31772	0.802561	0.993805
RMER12B	LTR/ERVK	264.101	212.195	297.385	293.055	0.804204	0.985489
Eulor10	DNA?	1.9078	1.34104	3.01036	3.4935	0.805089	1.12047
MER91A	DNA/hAT-Tip100	43.2876	34.769	37.4219	40.6349	0.807652	1.08363
L1M2b	LINE/L1	1.79342	1.26544	1.02075	1.62417	0.810992	1.29861
ZP3AR	Satellite	804.083	652.916	338.561	386.675	0.812234	1.14169
U4	snRNA	4.14628	3.18763	6.78195	7.75311	0.81372	1.1248
GSAT_MM	Satellite	206416	168091	88061.2	102179	0.814332	1.16032
RMER13B	LTR/ERVK	1132.87	929.969	579.961	636.797	0.821052	1.09783
MIR1_Amn	SINE/MIR	385.058	316.904	424.53	462.398	0.823462	1.08899
UCON88	Unknown	1.9688	1.46268	2.73354	2.66609	0.829522	0.981933
Charlie17a	DNA/hAT-Charlie	6.05254	4.87224	6.85116	7.56924	0.832643	1.09146
MER70B	LTR/ERVL	33.945	28.1228	31.7472	34.7204	0.833389	1.0908
ORSL-2a	DNA/hAT-Tip100	5.24816	4.21063	7.47399	6.83377	0.833947	0.924449
EutTc1-N1	DNA/TcMar-Tc1	0.730886	0.445393	1.9723	1.50159	0.835059	0.841634
tRNA-Val-GTG	tRNA	0.841336	0.537958	1.9204	2.42093	0.83524	1.17139
LTR86B1	LTR/ERVL	5.11633	4.11244	4.51554	4.87251	0.835867	1.06472
MamRep38	DNA/hAT	21.0967	17.4998	20.5189	21.8803	0.837223	1.06327
L1M6B	LINE/L1	3.36494	2.66187	3.42558	3.52414	0.838928	1.02227
UCON40	DNA/TcMar-Mariner	3.94264	3.15007	4.91346	4.16768	0.839646	0.873885
RMER17B	LTR/ERVK	1411.22	1186.81	780.271	829.246	0.841094	1.06269
tRNA-Leu-CTG	tRNA	2.10539	1.61588	1.73009	2.11448	0.842367	1.1408
RLTR20A4	LTR/ERVK	1447.02	1222.41	1584.59	1395.68	0.844886	0.88086
RMER21A	LTR/ERV1	153.066	129.187	115.535	128.708	0.845005	1.11303
MIR3	SINE/MIR	1129.2	956.895	1300.61	1394.85	0.847545	1.0724
RLTR20C1_MM	LTR/ERVK	662.349	562.832	741.482	672.743	0.849978	0.90742
UCON19	Unknown	1.87507	1.44409	2.42213	2.26771	0.850099	0.954877
RLTR26B_MM	LTR/ERVK	131.43	111.665	94.3418	98.584	0.850754	1.04449
RMER13A	LTR/ERVK	380.242	323.44	245.033	262.656	0.851008	1.07163
tRNA-Val-GTY	tRNA	0.832494	0.560173	1.36677	1.34837	0.851394	0.992224
LTR53B	LTR/ERVL	11.0025	9.22473	12.3182	10.2047	0.851885	0.841304
MER91B	DNA/hAT-Tip100	16.1458	13.6371	18.4601	20.6852	0.853683	1.11434
MamTip3	DNA/hAT-Tip100	14.4369	12.1837	18.0621	18.4481	0.854038	1.02025
RMER17B2	LTR/ERVK	361.806	309.778	213.268	218.895	0.856598	1.02626
UCON41	Unknown	9.63515	8.14681	10.6574	10.7869	0.860055	1.01112
MLT1M	LTR/ERVL-MaLR	29.2663	25.0983	26.6607	27.3044	0.86229	1.02327
tRNA-Ala-GCG	tRNA	10.1834	8.65492	15.2594	15.5369	0.863328	1.01707
L2-3_Crp	LINE/L2	2.11494	1.69911	3.20067	2.97254	0.866505	0.945692
tRNA-Ile-ATT	tRNA	1.65374	1.30586	2.69894	2.91125	0.86891	1.0574
4.5SRNA	scRNA	110.007	95.4968	123.321	139.219	0.869283	1.12788
L1M2a1	LINE/L1	0.857219	0.615944	1.10726	0.643539	0.870088	0.779942
UCON97	DNA	1.99198	1.60415	1.9204	2.69673	0.870379	1.26583
LTR41B	LTR/ERVL	22.6397	19.5795	30.9859	32.1156	0.870549	1.03532
LTR86C	LTR/ERVL	8.74827	7.49369	10.4497	10.174	0.871302	0.975921
7SK	RNA	82.5875	71.8596	83.2692	87.7358	0.871657	1.053
MER96	DNA/hAT-Tip100	10.8177	9.33512	10.4497	10.3579	0.874547	0.991979
B4	SINE/B4	7365.36	6446.96	7659.25	7987.79	0.875325	1.04289
RLTR26_Mus	LTR/ERVK	423.258	370.451	240.223	267.13	0.875532	1.11154
RMER13A1	LTR/ERVK	377.053	330.081	261.036	278.039	0.875755	1.06489
L2b	LINE/L2	1258.09	1102.8	1368.61	1428.93	0.876671	1.04405
MER34-int	LTR/ERV1	7.56391	6.51481	9.602	10.4192	0.877498	1.07708
FordPrefect_a	DNA/hAT-Tip100	7.37113	6.3475	6.00341	7.38537	0.877719	1.19733
FAM	SINE/Alu	32.0842	28.0882	45.6571	49.4606	0.879217	1.08152
UCON31	Unknown	8.5712	7.42056	9.29058	10.5111	0.879781	1.11861
tRNA-Glu-GAA	tRNA	0.601742	0.410218	0.536328	1.01128	0.880427	1.30914
tRNA-Glu-GAG_	tRNA	2.75392	2.30541	3.30447	3.86123	0.880523	1.12934
ID	SINE/ID	455.89	401.597	597.66	640.229	0.881169	1.07111
MamGyp-int	LTR/Gypsy	8.66465	7.51999	9.5501	9.86759	0.881563	1.03009
ID_B1	SINE/B4	8397.1	7403.48	11485.1	12017.9	0.881685	1.04639
UCON101	Unknown	2.6415	2.21323	3.23527	3.24834	0.882393	1.00309
MER81	DNA/hAT-Blackjack	41.1717	36.2226	43.5464	47.2848	0.882644	1.08392
MER129	LTR?	4.14585	3.54494	5.53629	6.12894	0.883223	1.09067
B1_Mur4	SINE/Alu	2648.25	2345.24	3824.07	3988.75	0.885626	1.04305
MER45C	DNA/hAT-Tip100	40.0045	35.3419	34.5845	35.7011	0.886291	1.03138
Charlie32a	DNA/hAT-Charlie	4.22175	3.62902	6.45324	7.01764	0.886488	1.07573
RLTR26D_MM	LTR/ERVK	69.8833	61.848	50.83	57.275	0.886641	1.12435
PB1D9	SINE/Alu	1489.8	1323.63	2474.08	2622.02	0.888533	1.05977
Charlie13a	DNA/hAT-Charlie	13.6862	12.0502	21.9202	21.9416	0.888606	1.00093
RLTR20C2_MM	LTR/ERVK	444.958	395.317	486.155	461.509	0.888687	0.949408
LTR16D1	LTR/ERVL	10.4508	9.17714	10.0345	12.6256	0.888773	1.23482
MER102c	DNA/hAT-Charlie	35.1564	31.1612	40.0343	43.3316	0.889501	1.08036
MER92C	LTR/ERV1	4.98157	4.32904	7.6816	8.33536	0.890911	1.0753
LTR33A_	LTR/ERVL	63.8891	56.837	58.7193	61.4733	0.89132	1.04612
B4A	SINE/B4	12267.4	10960.2	13230.9	13720.8	0.893444	1.03702
LTR16	LTR/ERVL	116.511	103.994	106.643	112.589	0.893485	1.05524
B1F2	SINE/Alu	1031.3	924.171	1546.6	1609.34	0.896221	1.04054
LTR75_1	LTR/ERV1	0.627455	0.458737	1.00345	0.919341	0.89633	0.958017
MTA_Mm-int	LTR/ERVL-MaLR	1992.37	1786.9	1191.82	1213.07	0.896925	1.01781
EuthAT-N1	DNA/hAT-Tip100	1.52824	1.2683	1.50518	1.7161	0.897183	1.0842
LTR105_Mam	LTR/ERVL	15.0848	13.4314	15.9168	17.3755	0.897209	1.08623
LFSINE_Vert	SINE/tRNA	92.1883	82.7541	102.491	109.984	0.898761	1.07241
LTR41	LTR/ERVL	51.6972	46.3794	56.4009	59.4814	0.899086	1.05367
B1_Mus2	SINE/Alu	5085.76	4572.76	6398.93	6884.12	0.89915	1.07581
Eutr5	LTR?	5.75448	5.07596	6.76465	7.07893	0.899546	1.04047
RLTR26C_MM	LTR/ERVK	114.797	103.168	87.283	87.2761	0.899575	0.999921
B1_Mur3	SINE/Alu	1588.78	1430.85	2386.85	2476.74	0.900665	1.03764
LTR86A2	LTR/ERVL	5.50701	4.86175	7.28368	8.91761	0.900837	1.19725
LTR75	LTR/ERVL	10.6988	9.55943	11.3148	12.6256	0.902608	1.10644
tRNA-Val-GTA	tRNA	0.575321	0.421943	0.916948	1.47095	0.902637	1.289
MLT1K-int	LTR/ERVL-MaLR	1.01152	0.816425	1.53978	1.56288	0.903012	1.0091
LTR33	LTR/ERVL	180.809	163.274	176.486	183.562	0.903553	1.03986
ID4	SINE/ID	1292.83	1168.44	1819.21	1884.16	0.903855	1.03568
7SLRNA	srpRNA	34.6907	31.2613	44.2038	47.9283	0.903915	1.08239
MER45A	DNA/hAT-Tip100	62.6788	56.5603	71.4354	75.4779	0.903916	1.05581
Eulor6C	DNA?	0.880119	0.700024	0.95155	0.949986	0.904211	0.999199
MIRc	SINE/MIR	1611.29	1457.27	1978.19	2079.98	0.904472	1.05143
PB1D7	SINE/Alu	1474.88	1334.14	2169.29	2281.96	0.904639	1.05191
Tigger17	DNA/TcMar-Tigger	31.5609	28.5772	36.2108	34.8124	0.908364	0.962419
X24_LINE	LINE/L2	22.0053	19.9162	26.9029	27.6722	0.909194	1.02757
B1_Mus1	SINE/Alu	7016.96	6382.97	8839.57	9243.33	0.909662	1.04567
LTR52-int	LTR/ERVL	4.4255	3.93541	4.42903	5.42411	0.909669	1.18329
RSINE1	SINE/B4	8473.84	7708.58	11483.2	11810.6	0.909703	1.02851
RMER3D3	LTR/ERVK	0.356375	0.234421	0.467124	0.766118	0.910089	1.2038
PB1D10	SINE/Alu	3745.66	3410.81	5656.93	5860.31	0.910626	1.03595
LTR16C	LTR/ERVL	169.961	154.805	158.251	166.799	0.911348	1.05367
MER74B	LTR/ERVL	45.0019	40.9269	46.0204	47.9896	0.911417	1.04188
tRNA-Tyr-TAC	tRNA	0.523187	0.389622	1.66089	1.80804	0.912312	1.0553
Eulor2C	DNA?	1.15247	0.96476	1.8339	1.83868	0.912795	1.00169
Eutr18	LTR?	8.63838	7.80694	10.4843	11.0934	0.913737	1.05303
tRNA-Asn-AAC	tRNA	1.39039	1.18545	2.66434	3.52414	0.914267	1.23464
UCON38	DNA/hAT-Charlie	6.42127	5.78887	9.70581	9.59179	0.914785	0.98935
EUTREP8	LTR	5.56575	5.01533	5.692	6.46603	0.916168	1.11567
U17	snRNA	1.66329	1.44409	2.43943	2.39029	0.917697	0.985713
Charlie13b	DNA/hAT-Charlie	8.21877	7.46337	12.7854	13.1159	0.918058	1.02398
RMER13A2	LTR/ERVK	473.944	435.142	346.416	367.277	0.918301	1.06005
RLTR20A3_MM	LTR/ERVK	136.395	125.241	142.49	150.098	0.918823	1.05302
Eulor9C	DNA	3.08656	2.75806	5.13837	4.50477	0.919614	0.896781
UCON78	DNA	7.7445	7.04544	12.2144	14.0659	0.920057	1.14011
PB1	SINE/Alu	405.155	372.716	634.372	653.805	0.920129	1.03058
MTB-int	LTR/ERVL-MaLR	212.221	195.204	178.044	178.199	0.920192	1.00087
AmnSINE2	SINE/tRNA-Deu	25.8536	23.7119	29.6537	32.3302	0.920244	1.08731
MIRb	SINE/MIR	3056.36	2813.1	4002.53	4149.29	0.920434	1.03666
B1F1	SINE/Alu	1232.91	1134.81	1847.13	1904.38	0.920496	1.03098
UCON81	DNA/hAT-Charlie	0.568152	0.443773	0.657434	0.858052	0.920684	1.12104
MLT1K	LTR/ERVL-MaLR	332.88	306.408	335.966	353.701	0.920711	1.05263
LTR33B	LTR/ERVL	26.5669	24.3904	28.2351	32.2382	0.921046	1.13693
RLTR20A2B_MM	LTR/ERVK	80.2731	73.8589	73.3904	75.8456	0.921079	1.033
B1_Mur1	SINE/Alu	2368.46	2181.7	3662.29	3784.84	0.921181	1.03345
RLTR20B4_MM	LTR/ERVK	69.8414	64.2647	69.7053	70.3909	0.921278	1.0097
PB1D11	SINE/Alu	1216.2	1121.36	1891.58	1943.82	0.922082	1.02761
MLT1G3	LTR/ERVL-MaLR	144.318	133.01	143.251	153.315	0.922186	1.06977
tRNA-Gln-CAA	tRNA	0.290612	0.190761	0.899647	1.28708	0.922633	1.20395
LTR81C	LTR/Gypsy	9.51107	8.69981	11.6954	10.9402	0.922818	0.94051
LTR16B1	LTR/ERVL	42.7414	39.3863	39.9132	41.5849	0.923298	1.04086
Eulor12	DNA?	1.6446	1.44247	3.33907	2.54351	0.923571	0.816651
MTB	LTR/ERVL-MaLR	1380.23	1274.86	1184.39	1220.27	0.923715	1.03027
B1_Mur2	SINE/Alu	1858.15	1717.36	3067.47	3132.26	0.924275	1.02111
RMER21B	LTR/ERV1	194.125	179.352	165.345	183.531	0.92429	1.10933
L2c	LINE/L2	864.533	799.413	1106.86	1122.91	0.924762	1.01449
LTR33A	LTR/ERVL	64.2787	59.3874	62.5947	64.3539	0.925071	1.02766
MER54A	LTR/ERVL	35.949	33.1955	38.5637	40.5429	0.925478	1.05003
Charlie18a	DNA/hAT-Charlie	11.2824	10.3713	21.9894	21.819	0.925821	0.992587
UCON103	Unknown	0.614384	0.497538	1.21106	1.07256	0.927622	0.937361
ID4_	SINE/ID	1313.75	1219.22	1956.3	1984.8	0.928105	1.01456
MER115	DNA/hAT-Tip100	56.8997	52.7902	57.3179	60.0023	0.929024	1.04603
RLTR20C	LTR/ERVK	30.0171	27.8211	34.5153	33.5253	0.9292	0.972125
tRNA-Ala-GCY	tRNA	0.382517	0.284946	1.03805	1.56288	0.929425	1.25751
Eulor2B	DNA?	2.40654	2.16672	3.46018	4.38219	0.9296	1.20672
RLTR16	LTR/ERVK	271.286	252.189	234.721	239.182	0.929863	1.01892
MER102a	DNA/hAT-Charlie	41.4117	38.4546	50.5186	50.6863	0.930275	1.00326
CRP1	SINE?/tRNA	4.07026	3.71711	5.7612	5.66927	0.930348	0.986403
LTR101_Mam	LTR/ERVL	15.9817	14.8228	20.5708	20.7771	0.931755	1.00957
MTB_Mm-int	LTR/ERVL-MaLR	106.7	99.4071	103.875	103.702	0.932281	0.998351
tRNA-Thr-ACY_	tRNA	0.385329	0.291812	0.986151	0.919341	0.932494	0.966362
UCON16	Unknown	1.07237	0.936065	1.78199	1.56288	0.93423	0.921239
RLTR20A1	LTR/ERVK	12.7275	11.8272	13.9445	12.1353	0.934416	0.878937
LTR50	LTR/ERVL	58.2662	54.41	62.1102	65.0281	0.934934	1.04623
LTR108e_Mam	LTR/ERVL	2.80269	2.55595	3.91	4.25961	0.935117	1.0712
RMER20C_Mm	LTR/ERVK	378.937	354.395	278.285	291.4	0.935404	1.04696
X17_LINE	LINE/CR1	19.4753	18.1543	30.588	33.8318	0.935484	1.10269
MER63A	DNA/hAT-Blackjack	57.6847	53.934	67.9233	67.3264	0.936087	0.991339
RNLTR23	LTR/ERVK	0.246483	0.166926	0.173009	0.275802	0.936175	1.08763
AmnSINE1	SINE/5S-Deu-L2	90.3007	84.4746	109.428	111.639	0.936188	1.02002
UCON85	Unknown	0.805085	0.689919	0.847744	0.919341	0.936199	1.03875
tRNA-Asp-GAY	tRNA	1.82377	1.64496	3.32177	3.70801	0.936676	1.08937
MamRep1527	LTR	37.0294	34.6219	37.5949	41.1558	0.936694	1.09227
MLT1G1	LTR/ERVL-MaLR	134.116	125.649	146.435	148.167	0.937339	1.01175
IMPB_01	Satellite	2936.79	2753.55	3714.45	3113.13	0.937627	0.838158
X34_DNA	DNA	3.59148	3.3065	3.66779	4.13704	0.937934	1.10053
RLTR20A2	LTR/ERVK	55.8606	52.3453	53.5809	53.1379	0.938176	0.991884
MER68	LTR/ERVL	72.7893	68.2536	97.9231	98.4001	0.938531	1.00482
ID2	SINE/ID	302.064	283.466	415.308	430.527	0.938632	1.03656
tRNA-Ala-GCY_	tRNA	124.304	116.663	183.943	189.568	0.939026	1.03041
OldhAT1	DNA/hAT-Ac	249.282	234.178	293.095	310.155	0.939653	1.05801
MLT1F1	LTR/ERVL-MaLR	180.093	169.202	205.898	210.1	0.939861	1.02031
MLTR11B	LTR/ERVK	519.58	488.274	492.505	508.825	0.939864	1.03307
LTR16A2	LTR/ERVL	46.2141	43.3896	46.7989	49.0622	0.940177	1.04735
CR1_Mam	LINE/CR1	16.3421	15.305	25.8821	24.8222	0.940192	0.960571
LTR88a	LTR/Gypsy?	5.66019	5.26187	6.19372	5.63863	0.940193	0.922836
LTR40c	LTR/ERVL	22.7496	21.334	29.8095	30.6753	0.940394	1.0281
MER68B	LTR/ERVL	22.6459	21.2436	28.46	29.5721	0.940696	1.03775
LTR16A1	LTR/ERVL	86.4024	81.3449	78.2866	83.66	0.942135	1.06777
L1M2a	LINE/L1	22.023	20.7019	26.7299	24.6996	0.942618	0.926784
LTR16B2	LTR/ERVL	53.7899	50.6473	49.0654	50.6863	0.942643	1.03238
MLT1H	LTR/ERVL-MaLR	279.785	263.711	287.299	299.766	0.942756	1.04325
RLTR16C_MM	LTR/ERVK	72.0318	67.8771	61.4528	66.499	0.943111	1.0808
Charlie8	DNA/hAT-Charlie	72.5838	68.4171	91.1065	97.6953	0.943374	1.07153
MARE11	Unknown	0.56534	0.477328	0.605532	0.367736	0.943774	0.85189
tRNA-Leu-TTG	tRNA	1.34261	1.21091	1.64359	1.59352	0.943779	0.981063
RLTR34B_MM	LTR/ERVK	113.87	107.417	94.757	99.4421	0.943823	1.04893
MLT1H2	LTR/ERVL-MaLR	112.101	105.772	116.798	123.713	0.944044	1.0587
B1F	SINE/Alu	2733.76	2581.12	4104.81	4228.72	0.944188	1.03018
MER20	DNA/hAT-Charlie	530.273	500.729	623.127	646.419	0.94439	1.03732
BC1_Mm	scRNA	311.707	294.32	483.699	497.946	0.944398	1.02939
Eulor7	DNA?	0.090639	0.0303151	0.38062	0.275802	0.944689	0.924079
RLTR53_Mm	LTR/ERVK	82.224	77.6851	74.9821	80.1972	0.945461	1.06864
UCON24	Unknown	1.00688	0.89765	1.47058	1.1645	0.945572	0.876111
MER117	DNA/hAT-Charlie	69.2132	65.4513	74.4977	80.6262	0.946423	1.08118
LTR88b	LTR/Gypsy?	17.9927	16.9795	17.8545	21.2061	0.946652	1.17776
MLT1G	LTR/ERVL-MaLR	110.165	104.242	115.985	124.326	0.946716	1.07129
EuthAT-N1a	DNA/hAT-Tip100	0.798903	0.703264	1.41867	1.10321	0.946834	0.869571
L2d	LINE/L2	181.399	171.709	243.839	248.712	0.946874	1.0199
RLTR34C_MM	LTR/ERVK	84.7705	80.2495	68.5808	74.1908	0.947289	1.08063
Eulor9A	DNA	2.96078	2.75281	5.08647	5.7612	0.947492	1.11086
Lx2A	LINE/L1	391.567	371.084	326.347	287.631	0.947824	0.881729
MLT1C2	LTR/ERVL-MaLR	777.5	737.232	892.848	907.665	0.948274	1.01658
UCON28b	Unknown	4.05002	3.79031	5.31138	5.42411	0.948573	1.01786
LTR85b	LTR/Gypsy?	9.88262	9.32339	12.2144	11.0321	0.948613	0.910526
LTR16E1	LTR/ERVL	64.6214	61.2519	57.439	64.1394	0.948652	1.11466
RLTR20D	LTR/ERVK	147.224	139.613	121.798	128.217	0.948653	1.05227
Charlie22a	DNA/hAT-Charlie	10.5816	9.99102	15.813	15.9659	0.949006	1.00909
B1_Mm	SINE/Alu	3065.73	2909.73	3716.46	3904.32	0.949134	1.05053
MLT1N2	LTR/ERVL-MaLR	77.7109	73.7093	74.6534	80.6569	0.949161	1.07935
MTB_Mm	LTR/ERVL-MaLR	956.229	907.79	848.177	877.603	0.949397	1.03465
UCON80_AMi	Unknown	3.77879	3.53846	7.97572	6.9257	0.949708	0.883016
X12_LINE	LINE/Jockey	16.162	15.3011	18.4774	20.8078	0.949839	1.11965
MLT1O	LTR/ERVL-MaLR	61.6241	58.4998	66.0029	70.8506	0.95011	1.07235
RLTR20B3	LTR/ERVK	162.044	153.959	153.77	155.062	0.950408	1.00835
MER77	LTR/ERVL	80.283	76.3423	83.5288	86.1423	0.951519	1.03092
MamRTE1	LINE/RTE-BovB	298.33	284.208	337.956	352.966	0.952823	1.04428
B3A	SINE/B2	7194.82	6855.6	9470.03	9663.75	0.952858	1.02045
MamGypLTR1c	LTR/Gypsy	11.4447	10.8592	13.7715	14.0046	0.952949	1.01578
RLTR26	LTR/ERVK	104.438	99.5084	68.8922	74.007	0.953251	1.07318
MTA_Mm	LTR/ERVL-MaLR	3930.04	3746.33	3001.81	3102.9	0.953266	1.03366
Tigger19a	DNA/TcMar-Tigger	41.2567	39.2863	62.2486	63.9555	0.953371	1.02699
MLT1H-int	LTR/ERVL-MaLR	27.7489	26.4146	43.6848	41.8607	0.953588	0.959178
L2-2_Mam	LINE/L2	16.468	15.6656	19.8441	19.7352	0.954066	0.994773
MIR	SINE/MIR	2500.68	2386.71	3608.92	3656.77	0.954444	1.01326
MER5A	DNA/hAT-Charlie	668.902	638.559	757.243	811.686	0.954705	1.0718
MLT2F	LTR/ERVL	71.216	67.955	73.9268	75.1408	0.954844	1.0162
UCON29	DNA/Kolobok	10.2744	9.76555	13.4082	16.3643	0.954865	1.20517
L3b	LINE/CR1	134.676	128.63	180.933	185.155	0.955437	1.02321
MLT1N2-int	LTR/ERVL-MaLR	0.290054	0.232801	0.415222	0.459671	0.95562	1.03141
MER74A	LTR/ERVL	107.162	102.378	102.179	108.789	0.955771	1.06406
RLTR20B2	LTR/ERVK	136.265	130.243	139.739	138.514	0.956126	0.991294
Tigger12	DNA/TcMar-Tigger	9.1183	8.67467	14.1002	15.0465	0.956155	1.06267
tRNA-Trp-TGG	tRNA	0.525011	0.458737	1.29757	1.80804	0.956542	1.22218
UCON105	DNA/hAT?	9.69192	9.22921	12.3528	14.8627	0.956723	1.18796
tRNA-Gly-GGG	tRNA	1.21331	1.11834	1.60898	2.42093	0.95709	1.31121
Chompy-6_Croc	DNA/PIF-Harbinger	4.36465	4.1355	5.17297	5.54669	0.957286	1.06054
Plat_L3	LINE/CR1	36.829	35.2232	49.1519	51.146	0.957551	1.03976
MER54B	LTR/ERVL	14.488	13.8311	17.8545	16.0885	0.957585	0.906332
tRNA-Glu-GAG	tRNA	0.186901	0.136611	0.363319	0.459671	0.957629	1.07067
tRNA-Ala-GCA	tRNA	34.6475	33.1426	51.0031	54.6702	0.957786	1.07052
MLT1E3	LTR/ERVL-MaLR	99.4628	95.2545	130.016	126.992	0.958111	0.976914
Chompy-7_Croc	DNA/PIF-Harbinger	7.45501	7.10137	8.37364	9.13212	0.958174	1.08092
MamTip3B	DNA/hAT-Tip100	7.86197	7.49238	12.2836	13.4837	0.958294	1.09034
LTR16A	LTR/ERVL	146.824	140.735	132.248	139.035	0.958808	1.05093
L2a	LINE/L2	1965.92	1885.04	2662.45	2627.02	0.95888	0.986696
Chap1a_Mam	DNA/hAT-Charlie	12.2516	11.7079	17.6815	17.0691	0.958967	0.967218
RMER1C	Other	1164.52	1117.21	928.332	897.767	0.959409	0.967111
UCON94	Unknown	0.803261	0.730339	0.986151	1.25643	0.959561	1.13608
MLT1G-int	LTR/ERVL-MaLR	3.58457	3.40069	5.19027	5.24024	0.959892	1.00807
MER63B	DNA/hAT-Blackjack	50.6758	48.6033	67.214	66.7442	0.959893	0.993112
X7A_LINE	LINE/CR1	7.92773	7.57252	11.6435	11.2466	0.960213	0.968608
UCON57	Unknown	0.664694	0.598588	0.674735	0.796762	0.96029	1.07286
X4b_DNA	DNA/TcMar	9.10789	8.70737	13.4255	14.1272	0.960376	1.04864
RLTR17B_Mm	LTR/ERVK	1707.09	1640.98	2963	2231.24	0.961297	0.753117
Lx2A1	LINE/L1	694.379	667.466	560.636	513.207	0.961298	0.915552
MamRTE2	LINE/RTE-BovB	0.87675	0.804314	1.34947	1.56288	0.961404	1.09083
MLT1F2	LTR/ERVL-MaLR	285.873	274.843	316.953	317.878	0.961553	1.00291
MLT1F	LTR/ERVL-MaLR	210.924	202.792	225.483	237.037	0.96163	1.05102
MER21B	LTR/ERVL	195.962	188.533	238.285	248.161	0.962282	1.04127
Tigger19b	DNA/TcMar-Tigger	80.3356	77.2773	104.497	105.111	0.962399	1.00582
LTR78B	LTR/ERV1	37.5878	36.1739	43.0965	45.5687	0.96336	1.05606
MT2B	LTR/ERVL	1122.84	1082.29	1470.92	1535.54	0.963921	1.0439
tRNA-Ser-TCA_	tRNA	0.0667505	0.0286952	0.294115	0.245158	0.964326	0.962169
UCON59	Unknown	2.50308	2.37939	2.23182	2.11448	0.96469	0.963695
CR1-3_Croc	LINE/CR1	7.43155	7.13839	10.1037	10.2966	0.965231	1.01737
MamGypLTR4	LTR/Gypsy	8.11504	7.79838	11.4359	11.9821	0.96526	1.04392
MER105	DNA/hAT-Charlie	7.42899	7.14078	15.6919	14.924	0.965807	0.953993
X7B_LINE	LINE/CR1	7.16298	6.88453	11.557	12.2885	0.965889	1.05826
LTR65	LTR/ERV1	13.0615	12.585	18.0275	19.6739	0.966112	1.08653
MER5B	DNA/hAT-Charlie	343.956	332.351	413.18	433.806	0.966358	1.0498
B3	SINE/B2	10494.7	10156.9	15505	15919.1	0.967817	1.02671
MamRep605b	LTR?	25.2631	24.4259	34.7921	34.2301	0.968122	0.984299
MER5A1	DNA/hAT-Charlie	296.316	286.889	340.032	355.908	0.968294	1.04655
Eutr16	DNA?/hAT-Tip100?	8.4249	8.12861	12.1798	11.7063	0.968562	0.96407
tRNA-Ser-AGY	tRNA	0.373524	0.330612	1.22836	1.53224	0.968758	1.13637
LTR58	LTR/ERV1	0.868315	0.809945	0.813142	0.796762	0.968758	0.990966
Charlie15a	DNA/hAT-Charlie	14.5945	14.1173	18.7888	18.6626	0.969396	0.993625
LTR75B	LTR/ERVL	7.51585	7.25649	7.57779	8.7031	0.969543	1.13119
MTC-int	LTR/ERVL-MaLR	643.832	624.78	671.604	689.414	0.970455	1.02648
UCON1	Unknown	16.8519	16.3251	20.3978	20.532	0.970488	1.00627
X6B_LINE	LINE/CR1	27.484	26.6455	39.5153	39.9607	0.970562	1.01099
MER45R	DNA/hAT-Tip100	29.8812	28.9764	38.3561	36.8349	0.970703	0.961349
RLTR34D_MM	LTR/ERVK	92.6401	89.923	74.7572	78.665	0.970983	1.05158
tRNA-Thr-ACG	tRNA	0.0593028	0.0286952	0.138407	0.306447	0.971106	1.14761
LTR86B2	LTR/ERVL	3.44377	3.31537	4.29062	4.41284	0.971107	1.0231
ERV3-16A3_I-int	LTR/ERVL	109.26	106.093	128.823	125.49	0.971276	0.974331
tRNA-Arg-AGG	tRNA	6.10259	5.89895	2.0069	2.0532	0.971328	1.01539
Charlie17b	DNA/hAT-Charlie	10.9848	10.6414	16.903	13.9433	0.971344	0.834684
MER5C1	DNA/hAT-Charlie	3.62168	3.49079	6.15912	6.46603	0.971679	1.04287
MamRep4096	DNA/hAT-Tip100	11.9512	11.5964	17.1625	17.4062	0.972605	1.01342
RLTR20B1	LTR/ERVK	104.456	101.571	107.231	106.368	0.972643	0.992024
LTR33C	LTR/ERVL	26.0705	25.3875	27.9064	28.0705	0.974769	1.00568
MLT1O-int	LTR/ERVL-MaLR	0.115794	0.0877055	0.138407	0.459671	0.974827	1.2822
L3	LINE/CR1	624.624	608.906	852.952	862.342	0.974876	1.011
MER89	LTR/ERV1	78.5632	76.5665	84.4803	81.3004	0.974904	0.9628
UCON68	Unknown	0.546797	0.508028	0.553629	0.612894	0.974936	1.03815
RMER3D1	LTR/ERVK	0.0549457	0.0286952	0.0692036	0.122579	0.975117	1.04992
LTR81AB	LTR/Gypsy	4.09005	3.96364	7.43939	6.98699	0.975166	0.946395
MER94	DNA/hAT-Blackjack	23.8158	23.2069	37.8198	37.3559	0.97546	0.988051
tRNA-Thr-ACA	tRNA	0.768125	0.725094	1.07266	0.827407	0.975663	0.881674
X7D_LINE	LINE/CR1	0.396425	0.362932	0.519027	0.337092	0.976016	0.880229
UCON66	Unknown	4.65949	4.52428	5.15567	6.03701	0.976108	1.14318
MLT1I	LTR/ERVL-MaLR	181.014	176.708	200.587	213.686	0.976343	1.06498
LTR108a_Mam	LTR/ERVL	2.26194	2.18492	3.68509	2.91125	0.976388	0.834828
MamTip2b	DNA/hAT-Tip100	48.4529	47.2908	64.2209	68.5522	0.976502	1.06641
MLT1A1-int	LTR/ERVL-MaLR	17.013	16.6007	21.4358	23.3206	0.977112	1.08401
MER4B-int	LTR/ERV1	4.04875	3.93417	6.38403	5.7612	0.977305	0.915652
MLT1J1	LTR/ERVL-MaLR	109.414	106.955	123.753	125.735	0.977729	1.01589
RMER17C2	LTR/ERVK	312.74	305.979	380.983	326.335	0.978453	0.856937
ORR1A2	LTR/ERVL-MaLR	2916.29	2856.42	2478.58	2524.17	0.979476	1.01839
L2d2	LINE/L2	281.032	275.245	394.253	398.718	0.979479	1.0113
UCON64	Unknown	0.459806	0.430042	1.41867	1.47095	0.979611	1.02161
MamRep137	DNA/TcMar-Tigger	26.7035	26.1423	38.7194	37.3252	0.979743	0.9649
X33a_DNA	DNA/TcMar-Tc1	1.27416	1.22865	2.68164	2.66609	0.979986	0.995776
tRNA-Met-i	tRNA	0.71627	0.683054	1.48788	1.37901	0.980646	0.956241
Eutr10	LTR/ERVL?	16.0703	15.7527	19.4808	21.819	0.981395	1.11417
UCON89	DNA/hAT?	1.57855	1.53218	2.33562	2.26771	0.982017	0.97964
MamGypLTR2c	LTR/Gypsy	8.15119	7.98799	10.3632	10.6031	0.982166	1.02111
LTR104_Mam	LTR/Gypsy	23.1456	22.7179	28.633	27.1819	0.982284	0.95103
L2	LINE/L2	1595.81	1568.74	2073.74	2037.54	0.98305	0.982551
HERVL74-int	LTR/ERVL	9.59495	9.42066	14.8269	14.832	0.98355	1.00033
MER21C	LTR/ERVL	250.75	246.727	325.811	336.939	0.984018	1.03405
UCON5	Unknown	5.4286	5.32651	6.43594	6.58861	0.984119	1.02053
tRNA-Leu-CTA	tRNA	0.24775	0.227942	0.207611	0.367736	0.984125	1.1326
Charlie4z	DNA/hAT-Charlie	20.8002	20.4565	33.9098	34.7817	0.984234	1.02498
MamTip2	DNA/hAT-Tip100	38.9657	38.3493	52.2141	51.9428	0.984577	0.994901
tRNA-SeC(e)-TGA	tRNA	0.0562122	0.0404202	0.224912	0.429026	0.985048	1.16664
Eulor3	DNA?	1.99015	1.94688	2.85465	2.94189	0.985527	1.02263
MLTR73	LTR/ERV1	90.5704	89.2669	108.788	114.458	0.985764	1.05164
CR1-13_AMi	LINE/CR1	1.97022	1.92867	2.97576	3.30963	0.986013	1.08398
MLT1L	LTR/ERVL-MaLR	149.334	147.245	170.552	187.607	0.986104	1.09941
UCON23	DNA/hAT-Tip100?	0.748872	0.725479	1.73009	1.50159	0.986624	0.916303
MLT1J2	LTR/ERVL-MaLR	115.893	114.387	122.335	127.942	0.987119	1.04546
UCON69	DNA/hAT?	1.76629	1.73066	2.57783	2.02255	0.987119	0.844799
RMER19A	LTR/ERVK	573.019	565.72	480.238	505.423	0.987285	1.05233
tRNA-Ser-TCA	tRNA	0.0118048	0	0.121106	0.0306447	0.988333	0.91931
MLT1H1	LTR/ERVL-MaLR	113.186	111.874	123.874	124.234	0.988512	1.00288
MER70A	LTR/ERVL	22.2749	22.0084	25.3285	22.5851	0.98855	0.895802
B2_Mm1t	SINE/B2	1360.6	1345.1	2048.5	2031.13	0.988617	0.991527
MLT1F2-int	LTR/ERVL-MaLR	5.58865	5.51403	9.27328	8.51923	0.988674	0.9266
UCON92	Unknown	0.284431	0.269982	0.916948	0.704828	0.988751	0.889345
X4a_DNA	DNA/TcMar	1.90542	1.87452	4.63664	4.22897	0.989366	0.927675
LTR41C	LTR/ERVL	19.8836	19.6664	25.6918	27.1206	0.9896	1.05353
tRNA-Leu-CTY	tRNA	0.148118	0.136611	0.484425	1.10321	0.989978	1.41685
U1	snRNA	19.1036	18.9091	33.1831	33.6785	0.990322	1.01449
Eutr15	DNA/hAT-Tip100?	5.4096	5.34911	9.72311	10.0515	0.990561	1.03062
LTR16E2	LTR/ERVL	48.1507	47.6915	49.9823	49.8589	0.990657	0.99758
HERV16-int	LTR/ERVL	29.081	28.8119	36.6952	36.7124	0.991055	1.00045
Charlie12_Rodent	DNA/hAT-Charlie	120.811	119.724	175.483	178.352	0.991073	1.01626
MER67B	LTR/ERV1	16.6565	16.5009	27.941	28.2238	0.991189	1.00977
hAT-N1_Mam	DNA/hAT-Tip100?	3.52739	3.48839	6.14182	6.22087	0.991387	1.01107
LTR88c	LTR/Gypsy?	11.8968	11.7909	12.5951	13.1772	0.991785	1.04282
MLT2B3	LTR/ERVL	216.376	214.619	248.06	235.596	0.991917	0.949957
MLTR11A	LTR/ERVK	358.165	355.348	383.578	403.958	0.992157	1.05299
LTR16B	LTR/ERVL	29.3068	29.082	32.4565	31.6253	0.99258	0.975157
MTEa	LTR/ERVL-MaLR	2623.48	2604.95	2697.57	2754.9	0.992939	1.02124
UCON44	DNA/TcMar	5.2927	5.25377	8.13142	9.37728	0.993813	1.13644
RMER30	DNA/hAT-Charlie	210.949	209.707	271.019	280.307	0.994141	1.03415
LTR53	LTR/ERVL	30.3925	30.2144	31.9548	31.3802	0.994326	0.982564
Zaphod4a	DNA/hAT-Tip100	5.04031	5.01163	12.3009	10.6644	0.995252	0.876957
tRNA-Gly-GGA	tRNA	3.51571	3.49603	6.83386	5.97572	0.995641	0.890458
Tigger21a	DNA/TcMar-Tigger	2.14671	2.1344	3.8235	3.30963	0.996088	0.893465
RLTR51B_Mm	LTR/ERVK?	129.323	128.838	110.83	112.773	0.996279	1.01737
Lx5	LINE/L1	3750.06	3736.27	3883.79	3574.21	0.996324	0.92031
B2_Mm1a	SINE/B2	993.467	990.369	1520.07	1490.62	0.996885	0.980636
RMER10A	LTR/ERVL	678.929	676.856	731.326	715.615	0.99695	0.978546
LTR79	LTR/ERVL	34.6998	34.6039	40.7263	43.8219	0.997314	1.07419
UCON8	DNA	15.3305	15.2905	14.0829	14.0966	0.997552	1.0009
tRNA-Arg-CGA	tRNA	0.0310573	0.0286952	0.121106	0.367736	0.997709	1.21999
UCON14	DNA?	3.06548	3.0575	4.68854	5.42411	0.998037	1.12931
MER34C	LTR/ERV1	6.69235	6.67726	9.91342	9.16277	0.998038	0.931218
MamSINE1	SINE/tRNA-RTE	72.8784	72.7564	84.7744	86.3261	0.998347	1.01809
UCON48	Unknown	2.72877	2.72527	4.23872	3.43221	0.999063	0.846048
MamGypLTR1b	LTR/Gypsy	13.234	13.2212	15.7265	17.5901	0.999106	1.11141
MTEb	LTR/ERVL-MaLR	1281.28	1280.65	1381.77	1404.54	0.999507	1.01647
tRNA-His-CAY	tRNA	0.0593028	0.0590103	0.0519027	0.0612894	0.999724	1.00892
Eulor11	DNA	5.30858	5.30715	7.05877	6.71119	0.999773	0.95687
ORR1G	LTR/ERVL-MaLR	498.044	497.996	571.241	574.037	0.999905	1.00489
UCON67	Unknown	0.40177	0.401733	0.986151	0.980631	0.999974	0.99722
CR1-8_Crp	LINE/CR1	0	0	0.0865045	0.0306447	1	0.948588
X9b_DNA	DNA/TcMar-Tigger	6.6918	6.69215	13.0276	10.2353	1.00005	0.800946
EUTREP15	LTR/ERV1?	2.04918	2.05032	3.59859	3.92252	1.00037	1.07044
MER112	DNA/hAT-Charlie	15.8565	15.8658	32.4219	28.8367	1.00055	0.892728
X13_LINE	LINE/L2	3.15022	3.15369	5.22487	5.63863	1.00084	1.06647
MLT2B5	LTR/ERVL	51.5285	51.5776	54.4113	53.8734	1.00094	0.990292
MLT1H1-int	LTR/ERVL-MaLR	4.89896	4.90819	7.07607	7.38537	1.00157	1.0383
UCON96	Unknown	0.333753	0.335857	0.986151	1.01128	1.00158	1.01265
RLTR6_Mm	LTR/ERV1	103.261	103.457	47.5256	51.1154	1.00187	1.07398
MT2A	LTR/ERVL	1141.91	1144.09	1326.11	1306.63	1.00191	0.985318
tRNA-Tyr-TAT	tRNA	0.0636599	0.0658755	0.155708	0.153224	1.00208	0.99785
U13_	snRNA	0.715003	0.718614	1.55708	1.83868	1.00211	1.11013
Tigger16a	DNA/TcMar-Tigger	15.5875	15.6226	27.1105	25.0061	1.00211	0.925137
LTR85a	LTR/Gypsy?	17.0372	17.0821	24.5327	24.9141	1.00249	1.01494
tRNA-Pro-CCG	tRNA	0.0947172	0.0978105	0.363319	0.367736	1.00283	1.00324
B2_Mm2	SINE/B2	4704.54	4718.53	8056.84	8042.37	1.00297	0.998204
LTR103b_Mam	LTR/ERV1?	4.12772	4.14352	5.89961	5.33218	1.00308	0.917759
Tigger12c	DNA/TcMar-Tigger	5.50533	5.52614	9.89612	9.37728	1.0032	0.952383
RMER19B	LTR/ERVK	1948.91	1955.21	1536.84	1633.67	1.00323	1.06297
UCON62	DNA?	0.830518	0.83702	1.79929	2.02255	1.00355	1.07975
MER106A	DNA/hAT-Charlie	5.26346	5.29172	10.7612	11.8595	1.00451	1.09339
UCON76	Unknown	3.5832	3.60557	5.93421	5.82249	1.00488	0.983889
X15_LINE	LINE/L2	11.5649	11.6287	15.3805	14.2804	1.00508	0.932843
MLT1C	LTR/ERVL-MaLR	387.876	390.024	472.003	485.167	1.00552	1.02783
MLTR14	LTR/ERV1	791.37	795.786	918.868	959.884	1.00557	1.04459
MTC	LTR/ERVL-MaLR	3896.64	3921.14	4005.61	4119.78	1.00628	1.0285
RMER17A	LTR/ERVK	597.202	600.999	396.485	365.806	1.00635	0.922817
MER99	DNA/hAT?	8.75138	8.81397	19.0656	17.5288	1.00642	0.92341
MLT2D	LTR/ERVL	128.228	129.061	184.549	175.931	1.00645	0.953557
UCON71_Crp	Unknown	18.7976	18.9333	20.6054	20.8997	1.00686	1.01362
MER127	DNA/TcMar-Tigger	6.31462	6.36678	11.5224	10.9095	1.00713	0.951057
tRNA-Lys-AAG	tRNA	28.4784	28.6983	14.9653	17.9272	1.00746	1.18552
MamRep564	Unknown	8.05366	8.12136	11.8338	12.595	1.00748	1.05931
UCON65	Unknown	1.2944	1.31234	1.38407	1.62417	1.00782	1.10071
Eulor5A	DNA?	4.77219	4.81971	7.24908	6.3741	1.00823	0.89393
HERVL40-int	LTR/ERVL	16.8629	17.0121	24.7403	25.5883	1.00835	1.03295
Tigger11a	DNA/TcMar-Tigger	4.73017	4.77968	9.16948	8.21278	1.00864	0.905925
Kanga1b	DNA/TcMar-Tc2	7.22469	7.29722	14.3078	13.3304	1.00882	0.93615
L1MB3	LINE/L1	469.13	473.327	761.343	737.158	1.00893	0.968275
Charlie10b	DNA/hAT-Charlie	2.94097	2.97666	4.80965	4.59671	1.00906	0.963346
RLTR20B3A_MM	LTR/ERVK	117.693	118.982	105.985	104.407	1.01086	0.985243
HY5	scRNA	0.00744771	0.0185901	0.0519027	0.0306447	1.01106	0.979791
ORR1F	LTR/ERVL-MaLR	2660.25	2689.72	2921.85	2986.05	1.01108	1.02197
LTR90B	LTR	4.90962	4.9753	7.19718	8.33536	1.01111	1.13885
tRNA-Thr-ACG_	tRNA	0.524454	0.541969	1.38407	1.53224	1.01149	1.06215
tRNA-Ser-TCG	tRNA	0.0549457	0.0674954	0.501726	0.52096	1.0119	1.01281
RMER15-int	LTR/ERVL	462.824	468.404	544.044	542.932	1.01203	0.99796
X1_LR	LTR/Gypsy	0.409775	0.426802	0.692036	0.704828	1.01208	1.00756
LTR73	LTR/ERV1	12.1541	12.3154	18.0621	17.8965	1.01226	0.991311
L5	LINE/RTE-X	7.93799	8.04777	12.1452	12.1047	1.01228	0.996913
MER130	DNA	20.3033	20.5711	18.512	19.0917	1.01257	1.02971
MER63D	DNA/hAT-Blackjack	66.8019	67.6833	103.252	95.5808	1.013	0.926419
Tigger12A	DNA/TcMar-Tigger	5.54369	5.62881	8.84076	9.07083	1.01301	1.02338
Charlie29a	DNA/hAT-Charlie	10.0643	10.2108	19.0137	17.3755	1.01324	0.918149
ORR1E	LTR/ERVL-MaLR	3273.2	3317.34	3132.93	3234.46	1.01348	1.03239
MamGypLTR1d	LTR/Gypsy	9.60759	9.75259	11.384	11.0014	1.01367	0.96911
tRNA-Leu-TTA(m)	tRNA	0.0695623	0.0844656	16.2109	20.8384	1.01393	1.26887
tRNA-Arg-CGG	tRNA	0.0444074	0.0590103	0.294115	0.245158	1.01398	0.962169
MLT1B	LTR/ERVL-MaLR	817.917	829.375	1060.91	1063.49	1.01399	1.00243
MER5C	DNA/hAT-Charlie	9.7109	9.86243	21.6261	20.0416	1.01415	0.929971
tRNA-Arg-CGA_	tRNA	0.0059024	0.0202101	0.0519027	0.214513	1.01422	1.15459
RLTR35B_MM	LTR/ERVL	56.8883	57.7173	67.1794	71.678	1.01432	1.06598
LTR85c	LTR/Gypsy?	9.8142	9.96911	11.9376	12.3192	1.01432	1.02949
RLTR3_Mm	LTR/ERVK	17.6052	17.8729	10.5709	10.8482	1.01439	1.02397
tRNA-Ser-TCA(m)	tRNA	0.145306	0.162066	18.2871	15.7207	1.01463	0.866941
MTD	LTR/ERVL-MaLR	6733.74	6835.42	7224.93	7453.8	1.0151	1.03167
RMER2	LTR/ERV1	419.9	426.368	395.724	414.347	1.01537	1.04694
MLT1E	LTR/ERVL-MaLR	52.3254	53.18	64.7227	66.2232	1.01603	1.02283
Lx4B	LINE/L1	1245.94	1266.37	1248.4	1162.57	1.01638	0.931303
UCON25	Unknown	1.87084	1.91903	2.68164	2.94189	1.01679	1.07069
MER132	DNA/TcMar-Pogo	1.08896	1.12521	1.53978	1.34837	1.01735	0.924634
UCON4	Unknown	3.99437	4.08204	8.21793	8.21278	1.01756	0.999442
MLTR31FA_MM	LTR/ERVK	84.2998	85.8115	94.4802	91.3212	1.01772	0.966915
Tigger23a	DNA/TcMar-Tigger	6.24605	6.37488	11.6781	10.8482	1.01778	0.934542
Lx4A	LINE/L1	2302.87	2344.54	2331.97	2184.69	1.01809	0.93687
IAPEY_LTR	LTR/ERVK	862.997	878.716	168.597	191.376	1.01819	1.13431
Charlie15b	DNA/hAT-Charlie	13.1506	13.4115	28.1313	26.9061	1.01844	0.957942
tRNA-Ile-ATA	tRNA	1.16217	1.20281	1.69549	1.74675	1.0188	1.01902
RMER17D2	LTR/ERVK	580.606	592.104	334.721	312.515	1.01977	0.933856
RMER17A2	LTR/ERVK	842.961	859.704	476.726	457.25	1.01984	0.95923
MARE9	Unknown	0.272905	0.298677	0.553629	0.275802	1.02025	0.821176
MERVL-int	LTR/ERVL	2735.8	2791.64	1780.25	1870	1.0204	1.05039
MER94B	DNA/hAT-Blackjack	4.69615	4.81277	7.07607	7.56924	1.02047	1.06107
MLT1C-int	LTR/ERVL-MaLR	3.94307	4.04448	6.21102	6.34345	1.02052	1.01836
MER83B-int	LTR/ERV1	0.568152	0.600979	0.95155	0.735473	1.02093	0.889279
ORR1A0	LTR/ERVL-MaLR	578.529	590.685	393.872	393.907	1.02098	1.00009
X2_LINE	LINE/CR1	5.22511	5.35883	8.26983	7.93698	1.02148	0.964093
RMER17C	LTR/ERVK	939.145	959.386	1056.25	943.06	1.02153	0.892935
MTEb-int	LTR/ERVL-MaLR	99.0532	101.218	129.272	123.621	1.02164	0.956617
Eulor4	Unknown	0.849771	0.890785	1.9723	2.08384	1.02217	1.03753
MLT1D	LTR/ERVL-MaLR	760.727	778.202	984.854	989.426	1.02294	1.00464
X10b_DNA	DNA/TcMar-Tigger	1.9154	1.98244	3.32177	4.10639	1.02299	1.18155
CR1-16_AMi	LINE/CR1	8.59369	8.81652	13.4255	11.645	1.02323	0.876572
LTR89	LTR/ERVL?	11.2355	11.5204	15.5189	15.0159	1.02329	0.96955
X30_DNA	DNA	13.3636	13.7041	19.9652	20.3787	1.0237	1.01972
RMER3D2	LTR/ERVK	0.259833	0.289806	0.103805	0.245158	1.02379	1.12806
MLT1J-int	LTR/ERVL-MaLR	45.482	46.5938	63.3559	63.5265	1.02392	1.00265
Tigger1a_Mars	DNA/TcMar-Tigger	0.262366	0.293432	0.311416	0.337092	1.02461	1.01958
MLT2E	LTR/ERVL	12.3769	12.7074	13.8061	14.8014	1.02471	1.06722
LTR86A1	LTR/ERVL	8.18336	8.4107	10.0518	9.2547	1.02476	0.927874
RLTR18B	LTR/ERVK	119.382	122.448	164.064	171.151	1.02547	1.04293
MamTip1	DNA/hAT-Tip100	3.87619	4.00128	6.47054	6.46603	1.02565	0.999397
MER92A	LTR/ERV1	2.37001	2.45691	3.7716	4.44348	1.02579	1.14081
Charlie20a	DNA/hAT-Charlie	12.8738	13.2332	19.723	19.3368	1.02591	0.981363
Charlie12	DNA/hAT-Charlie	13.7342	14.122	18.0967	18.6626	1.02632	1.02963
LTR81	LTR/Gypsy	6.80068	7.00626	7.07607	7.99827	1.02635	1.11419
LTR16D	LTR/ERVL	22.3685	22.9876	22.941	24.148	1.02649	1.05042
ORR1A1	LTR/ERVL-MaLR	969.088	995.166	731.015	736.27	1.02688	1.00718
MER58B	DNA/hAT-Charlie	167.442	172.032	271.001	277.212	1.02725	1.02283
U14	snRNA	0.0934507	0.123266	0.294115	0.704828	1.02727	1.31737
MTE2b	LTR/ERVL-MaLR	1746.05	1795.53	1949.55	1960.53	1.02832	1.00563
RLTR51A_Mm	LTR/ERVK?	253.303	260.518	306.883	269.152	1.02837	0.87745
MLT1I-int	LTR/ERVL-MaLR	4.81196	4.97769	7.6816	8.94825	1.02851	1.1459
Lx3C	LINE/L1	1377.16	1416.74	1416.23	1288.7	1.02872	0.910013
LTR52	LTR/ERVL	19.7093	20.3062	25.3285	25.3125	1.02882	0.999393
Eutr2	DNA	3.01783	3.13433	4.37713	5.11767	1.029	1.13772
MLT1J2-int	LTR/ERVL-MaLR	3.08514	3.20507	4.58474	4.25961	1.02936	0.941783
UCON87	Unknown	0.0711076	0.103056	0.363319	0.183868	1.02983	0.868372
Charlie19a	DNA/hAT-Charlie	15.0813	15.5688	24.9998	26.5077	1.03032	1.058
MamGypLTR2b	LTR/Gypsy	7.33653	7.58942	10.2594	10.7256	1.03033	1.04141
Lx3_Mus	LINE/L1	3197.07	3294.39	3050.58	2851.12	1.03043	0.934637
MER101B	LTR/ERV1	4.05734	4.21225	2.49133	2.66609	1.03063	1.05006
L1M3e	LINE/L1	62.0662	64.0074	81.9371	80.3198	1.03078	0.9805
RLTR20B5_MM	LTR/ERVK	125.532	129.451	143.58	137.901	1.03097	0.960721
UCON37	DNA/hAT-Ac	2.21655	2.31706	3.8581	4.19832	1.03125	1.07003
Tigger16b	DNA/TcMar-Tigger	12.0438	12.4573	17.2663	18.5094	1.0317	1.06805
MER68-int	LTR/ERVL	7.92353	8.21315	10.2594	10.0208	1.03246	0.978807
MER20B	DNA/hAT-Charlie	49.0944	50.7211	92.1792	86.5406	1.03247	0.939487
MER65D	LTR/ERV1	7.8527	8.14072	11.6781	11.7063	1.03253	1.00222
RLTR20A	LTR/ERVK	42.4765	43.9103	44.8785	45.109	1.03298	1.00502
MamGypLTR1a	LTR/Gypsy	10.6974	11.0834	15.0172	14.0353	1.033	0.938697
ERV3-16A3_LTR	LTR/ERVL	37.6994	38.979	33.581	36.9269	1.03307	1.09675
MER3	DNA/hAT-Charlie	204.78	211.596	283.787	283.464	1.03312	0.998865
Lx3B	LINE/L1	1356.1	1401.86	1241.56	1153.65	1.03372	0.929248
MER74C	LTR/ERVL	10.9288	11.3372	13.9445	11.9208	1.03424	0.864583
ORR1A3	LTR/ERVL-MaLR	845.434	874.456	713.61	712.98	1.03429	0.999118
ERVL-int	LTR/ERVL	77.6604	80.3803	109.688	105.571	1.03458	0.962808
MLT1J	LTR/ERVL-MaLR	299.604	310.001	348.579	360.566	1.03459	1.03429
MLT1A	LTR/ERVL-MaLR	441.039	456.334	564.407	564.261	1.0346	0.999741
MamTip1b	DNA/hAT-Tip100	2.02965	2.13563	3.96191	3.4935	1.03498	0.905599
ERVL-E-int	LTR/ERVL	115.523	119.652	146.002	142.345	1.03544	0.975118
EUTREP4	DNA?/PiggyBac?	3.50644	3.66859	6.53974	5.7612	1.03598	0.896742
MER58C	DNA/hAT-Charlie	18.5431	19.2545	32.6295	34.935	1.0364	1.06855
ORR1A4	LTR/ERVL-MaLR	1446.4	1499.43	1246.93	1264.06	1.03664	1.01373
MER73	LTR/ERVL	14.6119	15.1869	17.8199	18.203	1.03683	1.02035
Tigger20a	DNA/TcMar-Tigger	13.1709	13.6956	19.896	20.9303	1.03703	1.0495
Lx2	LINE/L1	4162.51	4318.38	4087.91	3755.32	1.03744	0.918662
Tigger5b_Glire	DNA/TcMar-Tigger	255.079	264.772	368.423	358.482	1.03785	0.973091
X8_LINE	LINE/CR1	3.90654	4.09261	8.84076	6.80312	1.03792	0.792939
LTR69	LTR/ERVL	6.37618	6.6562	9.16948	8.05956	1.03796	0.890858
MARE8	DNA	4.43857	4.64546	6.24563	6.80312	1.03804	1.07694
Lx2B2	LINE/L1	2301.55	2389.73	2383.2	2190.48	1.0383	0.91917
MER121B	DNA/hAT?	1.64741	1.75002	2.56053	3.30963	1.03876	1.21039
BGLII_B2	LTR/ERVK	35.8428	37.2734	51.4529	44.1284	1.03883	0.86036
L1M6	LINE/L1	15.7522	16.4055	28.9444	29.1125	1.039	1.00561
MLT1A1	LTR/ERVL-MaLR	654.591	680.436	883.695	884.192	1.03942	1.00056
UCON26	Unknown	7.57696	7.92011	9.87881	11.216	1.04001	1.12291
UCON6	Unknown	2.4515	2.5899	4.65394	4.53542	1.0401	0.979037
Arthur1C	DNA/hAT-Tip100	8.64443	9.03351	14.2905	13.5143	1.04034	0.949235
Eulor5B	DNA?	2.0035	2.12591	2.78545	2.42093	1.04076	0.903707
Mam_R4	LINE/Dong-R4	8.47258	8.86134	14.1521	13.6982	1.04104	0.97004
UCON56	Unknown	0.462897	0.522993	0.467124	0.858052	1.04108	1.26646
5S	rRNA	92.9391	96.8027	98.0788	104.56	1.04113	1.06541
tRNA-Met_	tRNA	1.54651	1.65306	2.30102	2.45158	1.04184	1.04561
Tigger17a	DNA/TcMar-Tigger	96.5617	100.652	152.542	152.12	1.04192	0.997253
MER135	DNA	12.5061	13.0727	19.6884	22.2787	1.04195	1.1252
MER77B	LTR/ERVL	51.8774	54.0999	70.2936	70.1764	1.04203	0.998356
MER21-int	LTR/ERVL	8.50082	8.90052	14.3944	14.9546	1.04207	1.03639
MLT2B1	LTR/ERVL	167.748	174.89	223.908	213.073	1.04232	0.951822
LTR78	LTR/ERV1	54.8497	57.2289	67.3697	64.17	1.0426	0.9532
Helitron2Na_Mam	RC?/Helitron?	3.89684	4.10549	5.7785	5.27089	1.04261	0.925114
X6b_DNA	DNA/TcMar-Tigger	6.70066	7.03611	14.6885	15.4449	1.04356	1.04822
Charlie11	DNA/hAT-Charlie	2.37913	2.52927	6.67815	6.31281	1.04443	0.952418
MLTR18_MM	LTR/ERVK	55.3368	57.8479	79.117	89.6664	1.04457	1.13167
MER31B	LTR/ERV1	51.4671	53.8309	72.0064	66.499	1.04505	0.924563
Lx3A	LINE/L1	2183.9	2282.35	1977.06	1807.03	1.04506	0.91404
RMER10B	LTR/ERVL	336.493	351.704	414.478	413.52	1.04507	0.997694
MLT2B4	LTR/ERVL	165.648	173.172	228.77	219.416	1.04515	0.959291
tRNA-Leu-CTA_	tRNA	0.0487645	0.0961906	0.224912	0.52096	1.04522	1.24169
tRNA-Ser-TCY	tRNA	0.241847	0.298677	1.26297	1.53224	1.04576	1.11899
MER136	DNA	0.547076	0.617949	1.74739	1.47095	1.04581	0.899379
MER46C	DNA/TcMar-Tigger	33.4879	35.0696	75.3454	71.1264	1.04586	0.944737
L1MB5	LINE/L1	259.987	272.115	476.553	452.377	1.04647	0.949375
MARE6	LINE/L1-Tx1	4.17298	4.41397	4.80965	4.50477	1.04659	0.947522
MLT1A0-int	LTR/ERVL-MaLR	22.4862	23.5814	31.7126	32.0544	1.04663	1.01045
UCON28a	Unknown	6.98775	7.36194	8.58125	10.7256	1.04684	1.22381
LTR40A1	LTR/ERVL	7.3746	7.76807	12.5259	11.6756	1.04698	0.937141
LTR84b	LTR/ERVL	14.8039	15.5507	20.4843	21.1755	1.04726	1.03217
MER113	DNA/hAT-Charlie	40.4287	42.3911	69.9994	69.1345	1.04737	0.987817
LTR45	LTR/ERV1	2.08107	2.22773	3.02766	3.40156	1.0476	1.09283
MamRep1879	DNA/hAT-Tip100?	7.35507	7.75403	9.27328	9.28535	1.04775	1.00117
X6A_LINE	LINE/CR1	26.4597	27.7726	39.0654	36.314	1.04781	0.931326
MLT-int	LTR/ERVL-MaLR	83.1544	87.2472	115.847	111.7	1.04863	0.96451
EutTc1-N2	DNA/TcMar-Tc1	0.447444	0.518133	2.21452	1.47095	1.04884	0.768684
UCON33	DNA/TcMar-Tigger	1.81407	1.95212	4.29062	4.16768	1.04906	0.976762
Charlie23a	DNA/hAT-Charlie	6.37155	6.74221	13.0795	12.6869	1.05028	0.972117
Helitron1Na_Mam	RC/Helitron	3.74591	3.98794	7.11067	7.26279	1.051	1.01876
RLTR12G	LTR/ERVK	35.3403	37.1958	47.4045	47.6219	1.05106	1.00449
MLT1A0	LTR/ERVL-MaLR	893.113	939.069	1203.04	1201.79	1.0514	0.998968
RLTR43A	LTR/ERVK	0.0875483	0.143476	0.224912	0.0919341	1.05143	0.891439
MLT1E1A	LTR/ERVL-MaLR	109.206	114.948	139.86	138.453	1.0521	0.990006
Tigger9b	DNA/TcMar-Tigger	26.3313	27.7557	44.6882	43.4235	1.05212	0.972319
LTR108b_Mam	LTR/ERVL	1.26489	1.38385	2.47403	1.7161	1.05252	0.781831
RMER20B	LTR/ERVK	312.701	329.265	309.357	311.718	1.0528	1.00761
X32_DNA	DNA/TcMar-Tc1	2.23552	2.40638	5.34598	5.79185	1.05281	1.07026
L4_B_Mam	LINE/RTE-X	25.1164	26.5009	36.5914	36.0382	1.05301	0.985283
UCON18	Unknown	1.73004	1.87529	3.8062	3.52414	1.0532	0.941314
Tigger17d	DNA/TcMar-Tigger	29.0603	30.6617	46.8162	48.6025	1.05327	1.03736
UCON35	Unknown	2.62604	2.81946	5.65739	5.24024	1.05334	0.93734
RLTR53B_Mm	LTR/ERVK	17.4637	18.45	18.0621	19.6126	1.05342	1.08134
RLTR41A2	LTR/ERV1	111.048	117.038	76.7987	81.8214	1.05346	1.06456
MamGypLTR3	LTR/Gypsy	11.824	12.5103	11.5051	12.1353	1.05352	1.0504
UCON12	Unknown	5.95896	6.33416	4.03111	3.86123	1.05392	0.966235
MLT1D-int	LTR/ERVL-MaLR	14.8341	15.6885	23.1659	22.6464	1.05396	0.978504
MamRep488	DNA/hAT-Tip100	2.43142	2.61782	2.90655	2.94189	1.05432	1.00905
X12_DNA	DNA/TcMar-Tigger	19.6802	20.8101	28.4427	28.0399	1.05464	0.98632
UCON47	Unknown	5.07193	5.40611	6.98956	7.29344	1.05504	1.03803
ORR1A2-int	LTR/ERVL-MaLR	781.022	824.584	718.956	719.905	1.0557	1.00132
EUTREP14	Unknown	3.74142	4.0073	5.692	4.53542	1.05608	0.82717
DNA1_Mam	DNA/TcMar	1.21739	1.34181	3.46018	3.61608	1.05611	1.03495
Eulor6E	DNA?	1.32138	1.45219	1.66089	1.68546	1.05635	1.00923
MER58D	DNA/hAT-Charlie	11.8347	12.5594	23.8752	23.3819	1.05646	0.980168
Tigger18a	DNA/TcMar-Tigger	14.5847	15.4658	28.6157	28.2851	1.05654	0.988836
UCON70	Unknown	1.63223	1.78196	3.04496	3.12576	1.05688	1.01998
L1MEg2	LINE/L1	6.96159	7.41562	10.6228	12.3192	1.05703	1.14596
Charlie30b	DNA/hAT-Charlie	10.9918	11.6821	18.2698	17.1917	1.05756	0.944054
U8	snRNA	0.470066	0.554928	0.605532	0.490315	1.05773	0.928238
MER65-int	LTR/ERV1	2.52416	2.72774	5.13837	4.9338	1.05777	0.966673
Arthur1A	DNA/hAT-Tip100	9.0934	9.67661	13.0276	13.024	1.05778	0.999745
LTR89B	LTR/ERVL?	4.93267	5.27837	8.33903	8.39665	1.05827	1.00617
hAT-4b_Ther	DNA/hAT-Tip100	7.61688	8.11974	9.29058	11.4611	1.05836	1.21092
MARNA	DNA/TcMar-Mariner	30.9861	32.8578	53.3906	55.8347	1.05852	1.04494
RLTR9A4	LTR/ERVK	4.21949	4.52543	4.35983	4.41284	1.05861	1.00989
Kanga1d	DNA/TcMar-Tc2	6.33512	6.76813	13.9618	12.5337	1.05903	0.904548
MER58A	DNA/hAT-Charlie	243.912	258.483	364.565	371.353	1.0595	1.01857
Kanga1a	DNA/TcMar-Tc2	10.8559	11.5648	19.6019	19.6126	1.05979	1.00052
MER113A	DNA/hAT-Charlie	7.46542	7.97294	15.986	13.7901	1.05995	0.870722
MER103C	DNA/hAT-Charlie	59.0066	62.606	91.7467	95.5195	1.05998	1.04068
LTR108d_Mam	LTR/ERVL	2.49761	2.70753	3.23527	4.29026	1.06002	1.2491
Eulor9B	DNA	0.479337	0.568658	0.916948	1.22579	1.06038	1.16111
MMAR1	DNA/TcMar-Mariner	27.8745	29.6198	47.7159	47.8977	1.06044	1.00373
RLTR16B_MM	LTR/ERVK	135.051	143.336	115.605	119.851	1.06089	1.03642
MLT1E2	LTR/ERVL-MaLR	171.928	182.481	219.479	225.177	1.06102	1.02584
RMER12C	LTR/ERVK	402.57	427.321	605.722	477.291	1.06133	0.78832
L1ME3C	LINE/L1	7.31097	7.82137	18.9099	16.7627	1.06141	0.892152
MLT1J1-int	LTR/ERVL-MaLR	6.17254	6.61416	9.89612	9.40792	1.06157	0.955196
RLTR14	LTR/ERV1	255.699	271.618	342.35	353.977	1.06201	1.03386
MamGypsy2-I	LTR/Gypsy	31.8112	33.8466	37.8717	40.1446	1.06203	1.05847
MER31A	LTR/ERV1	70.0777	74.5357	93.8228	91.6583	1.06272	0.977173
LTR16D2	LTR/ERVL	9.48085	10.1394	7.17987	8.15149	1.06284	1.11878
LTR77	LTR/ERV1	2.30141	2.50906	2.42213	2.54351	1.0629	1.03547
ORR1D2	LTR/ERVL-MaLR	1891.49	2011.03	2033.55	2041.4	1.06316	1.00386
UCON49	LINE/L2	1.90078	2.08426	3.30447	3.43221	1.06325	1.02967
LTR91	LTR	16.6621	17.7857	24.3424	25.0674	1.06362	1.02861
L1M3de	LINE/L1	10.0662	10.7762	20.3805	16.3949	1.06416	0.813589
LTR67B	LTR/ERVL	66.0979	70.4166	69.515	73.3021	1.06436	1.05371
Cheshire	DNA/hAT-Charlie	57.0992	60.8429	118.546	111.731	1.06444	0.942991
LTR45C	LTR/ERV1	2.35159	2.56807	2.05881	2.39029	1.06459	1.10837
RLTR28	LTR/ERVL	282.781	301.195	383.821	378.217	1.06489	0.985438
RLTR12C	LTR/ERVK	44.2738	47.2143	49.8266	48.2348	1.06495	0.968681
RLTR43B	LTR/ERVK	0.0118048	0.0776004	0.138407	0.0919341	1.06503	0.959177
L4_A_Mam	LINE/RTE-X	40.7473	43.474	68.4078	67.9087	1.06532	0.992809
UCON2	DNA?	5.61606	6.04875	11.8684	11.2466	1.0654	0.951679
MLT1A-int	LTR/ERVL-MaLR	8.38825	9.00273	14.4117	13.7288	1.06545	0.955694
UCON86	LINE/L2	2.57125	2.80534	2.82005	2.48222	1.06555	0.911565
Charlie29b	DNA/hAT-Charlie	14.2671	15.2681	31.7818	29.1738	1.06556	0.920444
MLT1F1-int	LTR/ERVL-MaLR	8.7948	9.43771	12.1106	12.8401	1.06564	1.05564
LX3	LINE/L1	2.07433	2.27826	2.95845	2.39029	1.06633	0.856467
LTR87	LTR/ERVL?	17.9624	19.227	26.0379	25.2819	1.06669	0.97204
Eulor6A	DNA?	0.79637	0.916241	1.28027	1.31772	1.06673	1.01643
RMER3D4	LTR/ERVK	0.0459527	0.116401	0.19031	0.153224	1.06735	0.968843
LTR109A2	LTR/ERV1	1.5534	1.7258	3.35637	3.18705	1.06752	0.961132
RLTR31_Mm	LTR/ERVK	16.3911	17.5796	23.3735	23.3206	1.06834	0.99783
Zaphod	DNA/hAT-Tip100	47.8136	51.1548	92.5252	84.7326	1.06845	0.916679
RLTR31M	LTR/ERVK	42.0953	45.072	49.9996	47.6832	1.06907	0.954579
MER121	DNA/hAT?	34.8024	37.2919	54.6362	56.3556	1.06954	1.0309
RMER17D	LTR/ERVK	328.349	351.258	206.382	186.596	1.06956	0.904588
CR1-L3A_Croc	LINE/CR1	3.22244	3.51624	4.20412	4.01446	1.06958	0.963555
MLT2C1	LTR/ERVL	71.3918	76.4296	104.567	98.6453	1.06959	0.943909
MER45B	DNA/hAT-Tip100	70.0544	74.9994	88.6498	86.8777	1.06959	0.980233
L2-1_Crp	LINE/L2	0.217959	0.303537	0.259514	0.245158	1.07026	0.988602
MTE-int	LTR/ERVL-MaLR	592.475	634.216	792.9	790.358	1.07033	0.996797
Charlie6	DNA/hAT-Charlie	10.2853	11.0931	17.5604	18.2336	1.07158	1.03627
X20_LINE	LINE/CR1	3.1675	3.4678	5.31138	4.44348	1.07206	0.862487
MTD-int	LTR/ERVL-MaLR	440.323	472.376	488.958	481.643	1.07263	0.98507
tRNA-His-CAY_	tRNA	0.790468	0.9211	1.67819	1.86933	1.07296	1.07137
L1MB2	LINE/L1	215.452	231.284	394.893	380.883	1.07314	0.964612
ORR1A1-int	LTR/ERVL-MaLR	430.495	462.389	342.696	342.393	1.07392	0.999118
MER131	DNA?	18.5517	20.0022	33.2177	35.2414	1.07419	1.05914
ORR1B2	LTR/ERVL-MaLR	1351.16	1451.62	1274.75	1262.41	1.0743	0.990328
RLTR17	LTR/ERVK	424.281	455.898	371.174	403.591	1.07434	1.0871
LTR83	LTR/ERVL	9.69078	10.4864	17.4566	17.5288	1.07442	1.00391
L1MC4	LINE/L1	256.095	275.238	551.484	515.566	1.07446	0.93499
X7C_LINE	LINE/CR1	8.64793	9.36659	12.1452	12.5337	1.07449	1.02955
Lx2B	LINE/L1	1336.28	1436.02	1480.78	1334.48	1.07458	0.901268
RLTR11C_MM	LTR/ERVK	102.015	109.723	146.089	143.57	1.07482	0.982879
L1MD2	LINE/L1	180.266	193.88	346.416	321.586	1.0751	0.928528
LTR80A	LTR/ERVL	4.94012	5.38906	11.5051	10.9402	1.07558	0.954823
MERV1_I-int	LTR/ERV1	660.819	711.067	393.924	395.991	1.07592	1.00523
MER119	DNA/hAT-Charlie	25.744	27.812	46.1242	47.438	1.07733	1.02788
URR1B	DNA/hAT-Charlie	1243.91	1340.24	1881.59	1906.65	1.07738	1.01331
BGLII_C	LTR/ERVK	6.32179	6.89016	9.06567	9.19341	1.07763	1.01269
MLTR18D_MM	LTR/ERVK	74.6429	80.5415	120.899	115.102	1.07798	0.952443
MLT2B2	LTR/ERVL	127.608	137.665	169.48	161.191	1.0782	0.951381
X22_DNA	DNA/TcMar?	0.671862	0.80308	1.12456	1.1645	1.07849	1.0188
Zaphod3	DNA/hAT-Tip100	27.4236	29.6637	46.6259	44.0671	1.07881	0.946272
Tigger1a_Art	DNA/TcMar-Tigger	1.15682	1.32684	3.28717	2.81931	1.07883	0.89087
L1MB7	LINE/L1	432.097	466.289	894.855	843.771	1.07895	0.942978
MER92B	LTR/ERV1	17.0758	18.5072	28.806	27.0899	1.07919	0.942425
Tigger10	DNA/TcMar-Tigger	19.1531	20.7503	33.7714	32.3608	1.07926	0.959433
Zaphod5b	DNA/hAT-Tip100	0.897548	1.04799	2.40483	2.39029	1.07928	0.99573
X2b_DNA	DNA	2.41989	2.69133	4.25602	4.07575	1.07937	0.965701
UCON12A	Unknown	2.1193	2.3672	2.26642	2.66609	1.07947	1.12236
RMER20A	LTR/ERVK	257.063	277.586	254.15	254.32	1.07953	1.00067
MER76	LTR/ERVL	26.3734	28.5552	30.8129	30.2463	1.0797	0.98219
MTE2b-int	LTR/ERVL-MaLR	103.264	111.601	139.238	134.592	1.07997	0.96687
MARE10	DNA/TcMar-Tigger	1.39011	1.58148	3.23527	2.39029	1.08007	0.800489
MER133A	DNA?	1.20278	1.37984	2.33562	2.57416	1.08038	1.07151
Tigger5a_Glire	DNA/TcMar-Tigger	76.5209	82.7632	133.995	123.529	1.08052	0.922466
RLTR8	LTR/ERVK	47.5621	51.4806	40.1727	42.8413	1.08069	1.06481
X21_LINE	LINE/CR1	1.35525	1.54553	2.85465	2.11448	1.08079	0.807981
Lx	LINE/L1	3153.77	3409.15	3590.84	3273.28	1.08095	0.91159
L1M7	LINE/L1	10.8603	11.8222	23.1313	20.9303	1.0811	0.908792
tRNA-Gln-CAA_	tRNA	0.0192525	0.103056	17.2836	18.7239	1.08222	1.07878
MLT2C2	LTR/ERVL	53.3335	57.8045	72.0756	69.1651	1.08229	0.960172
MER95	LTR/ERV1	2.54539	2.83766	5.05186	4.53542	1.08244	0.914663
LTR40a	LTR/ERVL	60.7822	65.9324	89.6014	91.9341	1.08336	1.02575
RMER15	LTR/ERVL	2084.22	2258.05	2269.53	2324.77	1.08336	1.02433
RLTR19D	LTR/ERVK	7.19951	7.88524	10.6228	10.5111	1.08363	0.990396
Eutr2B	DNA	2.70951	3.01994	7.43939	5.94507	1.08368	0.822936
L4_C_Mam	LINE/RTE-X	32.6072	35.4497	56.747	55.7734	1.08458	0.98314
Tigger17b	DNA/TcMar-Tigger	4.28047	4.72992	9.42899	7.87569	1.08512	0.851059
LTR40b	LTR/ERVL	44.5678	48.4571	68.6154	67.6022	1.08535	0.985446
UCON55	DNA/TcMar-Tigger	2.91749	3.25235	4.44633	5.24024	1.08548	1.14577
Charlie24	DNA/hAT-Charlie	26.7527	29.1364	41.0896	41.9832	1.08589	1.02123
L1MC4a	LINE/L1	138.053	150.016	303.423	278.591	1.08604	0.918429
LTR82B	LTR/ERVL	21.1913	23.1032	32.0413	33.8011	1.08615	1.05326
Charlie10a	DNA/hAT-Charlie	4.3194	4.77844	5.8304	7.84504	1.0863	1.29495
RLTR30	LTR/ERV1	59.4779	64.7029	64.8438	64.1394	1.0864	0.989302
UCON71	Unknown	0.671584	0.816425	1.19376	1.04192	1.08665	0.930785
X24_DNA	DNA	6.47313	7.12296	10.7958	10.0821	1.08696	0.939499
RLTR31D_MM	LTR/ERVK	376.861	409.782	627.919	542.81	1.08713	0.864674
Charlie4a	DNA/hAT-Charlie	44.5549	48.5283	98.892	91.2293	1.08722	0.92329
MLT1H2-int	LTR/ERVL-MaLR	4.96021	5.48009	8.09682	8.54987	1.08722	1.0498
MamRep605	LTR?	40.8554	44.5178	57.3006	60.4314	1.0875	1.0537
Charlie14a	DNA/hAT-Charlie	2.54594	2.85702	6.21102	5.66927	1.08773	0.924871
MER97c	DNA/hAT-Tip100	3.92495	4.35851	7.647	7.59989	1.08803	0.994552
MER97a	DNA/hAT-Tip100	3.39726	3.7846	7.02417	7.20151	1.08809	1.0221
MER123	DNA?	1.39348	1.60739	3.56399	4.29026	1.08937	1.15913
Arthur1B	DNA/hAT-Tip100	41.1879	44.9662	68.8403	65.4571	1.08956	0.951558
L1MCc	LINE/L1	26.7824	29.2753	44.7055	43.9445	1.08973	0.983349
Tigger17c	DNA/TcMar-Tigger	19.1545	20.9676	32.024	30.5528	1.08996	0.955451
MER57-int	LTR/ERV1	11.0479	12.1331	18.3909	18.4481	1.09007	1.00295
ORR1C1	LTR/ERVL-MaLR	1097.49	1196.47	1092.76	1085.9	1.09011	0.993724
X26_DNA	DNA/TcMar-Tigger	9.7681	10.741	20.3459	18.8465	1.09035	0.929758
RCHARR1	DNA/hAT-Charlie	462.738	504.653	937.519	884.743	1.09038	0.943767
Eulor2A	DNA?	1.68999	1.93353	3.56399	3.34027	1.09054	0.950983
L1Lx_III	LINE/L1	2892.19	3154.27	3509.21	3173.63	1.09059	0.904398
MLTR31E_MM	LTR/ERVK	26.3363	28.8273	27.1278	26.5383	1.09112	0.979042
MLT1E-int	LTR/ERVL-MaLR	0.626189	0.774385	1.10726	0.643539	1.09113	0.779942
Tigger8	DNA/TcMar-Tigger	6.27597	6.93992	14.2905	12.3498	1.09125	0.873077
Arthur2	DNA/hAT-Tip100	29.4896	32.2753	51.9546	52.1266	1.09136	1.00325
Charlie21a	DNA/hAT-Charlie	7.53328	8.31682	19.0656	18.54	1.09182	0.973809
Lx8	LINE/L1	5752.89	6281.76	7742.64	7284.58	1.09192	0.940848
MLTR31A_MM	LTR/ERVK	47.932	52.4435	60.0514	59.3588	1.0922	0.988655
Charlie16a	DNA/hAT-Charlie	7.45501	8.23729	13.0968	13.1159	1.09252	1.00136
Lx5c	LINE/L1	2179.41	2381.2	3131.55	2824.52	1.09255	0.901988
ORR1B1	LTR/ERVL-MaLR	2980.49	3257.49	2642.92	2658.06	1.09291	1.00573
MLT1C2-int	LTR/ERVL-MaLR	8.5198	9.40693	15.0691	14.7095	1.09319	0.97762
LTR81B	LTR/Gypsy	16.1382	17.7433	22.768	20.7465	1.09365	0.914948
RodERV21-int	LTR/ERV1	526.687	576.26	433.439	432.734	1.09394	0.998376
L1M3d	LINE/L1	9.80085	10.8182	18.1313	19.2755	1.0942	1.05981
MLT1E2-int	LTR/ERVL-MaLR	2.75673	3.11204	5.55359	4.53542	1.09458	0.844639
RLTR12D	LTR/ERVK	72.0029	78.929	107.058	110.474	1.09487	1.03161
U6	snRNA	60.9839	66.8754	100.639	103.64	1.09505	1.02953
LTR84a	LTR/ERVL	10.5297	11.6271	14.9307	16.4562	1.09518	1.09576
EUTREP2	Unknown	10.6928	11.8088	14.7404	15.0772	1.09545	1.0214
MER67A	LTR/ERV1	18.185	20.0167	24.4635	24.0561	1.09548	0.984001
L1MB8	LINE/L1	351.002	384.696	739.838	693.153	1.09572	0.936982
RLTR44E	LTR/ERVK	75.2459	82.553	28.2524	30.8592	1.09584	1.08912
ORR1E-int	LTR/ERVL-MaLR	252.935	277.317	303.977	310.37	1.09602	1.02096
LTR107_Mam	LTR	5.71301	6.36192	8.99647	9.77566	1.09667	1.07795
MER134	DNA?	2.79987	3.16866	5.58819	5.7612	1.09705	1.02626
ERVL-B4-int	LTR/ERVL	156.862	172.197	229.704	211.877	1.09714	0.92273
Chap1_Mam	DNA/hAT-Charlie	2.95108	3.3352	4.63664	4.13704	1.09722	0.911364
EUTREP6	Unknown	0.125775	0.236427	0.553629	0.582249	1.09829	1.01842
tRNA-Thr-ACY	tRNA	0.48187	0.627669	1.03805	1.37901	1.09839	1.1673
MamGypsy2-LTR	LTR/Gypsy	6.20767	6.92017	10.7439	10.9095	1.09885	1.01411
MER133B	DNA?	0.935774	1.12721	2.04151	1.25643	1.09889	0.74188
ORR1D1	LTR/ERVL-MaLR	2884.99	3170.8	2790.5	2733.54	1.09903	0.979596
UCON34	DNA/hAT-Charlie	4.16019	4.67138	6.40133	8.88696	1.09906	1.33584
MamGypLTR3a	LTR/Gypsy	14.4795	16.0132	16.1936	17.682	1.09908	1.08656
RLTR11D	LTR/ERVK	75.5435	83.1327	87.5772	88.9003	1.09915	1.01494
RMER4B	LTR/ERVK	540.589	594.296	741.776	727.842	1.09916	0.981241
MT2B2	LTR/ERVL	397.505	437.031	483.266	502.696	1.09918	1.04012
RLTR18	LTR/ERVK	73.8659	81.3304	113.304	119.024	1.0997	1.05005
MTEa-int	LTR/ERVL-MaLR	243.261	267.672	285.361	286.589	1.09994	1.00429
ORR1F-int	LTR/ERVL-MaLR	61.0955	67.3018	73.6326	74.6505	1.09995	1.01364
L1ME4b	LINE/L1	85.0119	93.6231	194.082	180.344	1.10012	0.929581
Kanga1c	DNA/TcMar-Tc2	11.5907	12.8528	19.6019	19.7658	1.10024	1.00796
UCON73	DNA/hAT	3.56673	4.02473	6.07262	5.82249	1.10029	0.964635
RLTR31B_Mm	LTR/ERVK	53.7913	59.2964	61.9372	57.6733	1.10047	0.932252
HY4	scRNA	0.0267002	0.130131	0.0346018	0.306447	1.10074	1.26275
UCON84	Unknown	2.75182	3.13024	6.83386	6.52732	1.10086	0.960871
L1ME3A	LINE/L1	102.69	113.149	198.614	181.202	1.10087	0.912771
BGLII_Mur	LTR/ERVK	82.6237	91.0637	111.245	104.1	1.10093	0.936347
MTE2a	LTR/ERVL-MaLR	1823.13	2007.29	2161.7	2167.44	1.10096	1.00266
UCON99	DNA	1.31829	1.55278	2.99306	2.11448	1.10115	0.779975
Kanga11a	DNA/TcMar-Tc2	13.9738	15.4896	22.8372	23.1061	1.10123	1.01128
RLTR42	LTR/ERVK	18.4585	20.429	27.7679	29.7254	1.10127	1.06804
MER34A1	LTR/ERV1	26.2277	29.0078	37.1796	38.4285	1.10211	1.03271
Tigger22N1	DNA/TcMar-Tigger	12.6052	13.9974	22.3182	21.39	1.10233	0.960196
MER57E1	LTR/ERV1	14.0934	15.6477	22.0586	21.7271	1.10298	0.985621
L1MdV_I	LINE/L1	2950.49	3256.25	3031.83	2868.47	1.10359	0.946136
RLTR19A	LTR/ERVK	18.6302	20.674	24.7403	25.0061	1.10412	1.01033
MLT1B-int	LTR/ERVL-MaLR	11.6742	13.0003	19.896	21.4206	1.10463	1.07296
Tigger14a	DNA/TcMar-Tigger	8.95612	9.99819	19.0656	16.8852	1.10467	0.891338
UCON100	DNA?	0.249016	0.379903	0.640133	0.398381	1.10479	0.852602
MLT1G3-int	LTR/ERVL-MaLR	6.19503	6.95164	9.79231	9.49986	1.10516	0.972902
MLT1F-int	LTR/ERVL-MaLR	32.5201	36.0467	50.5013	49.7364	1.10521	0.985146
Tigger15a	DNA/TcMar-Tigger	40.8643	45.2754	71.1067	67.7554	1.10537	0.953524
RLTR42-int	LTR/ERVK	199.49	220.633	321.122	312.3	1.10546	0.972613
Tigger1	DNA/TcMar-Tigger	88.903	98.4379	162.888	154.94	1.10606	0.951501
RLTR14-int	LTR/ERV1	288.56	319.357	373.042	372.732	1.10636	0.99917
L1MD3	LINE/L1	114.637	127.001	234.808	219.416	1.10692	0.934728
L2-1_AMi	LINE/L2	1.12141	1.34829	1.24566	1.74675	1.10695	1.22313
RLTR11A	LTR/ERVK	330.519	365.98	470.879	456.453	1.10696	0.969429
L1MDb	LINE/L1	23.5438	26.1709	49.0654	46.3961	1.10704	0.946684
Charlie1	DNA/hAT-Charlie	54.8242	60.8574	124.791	118.227	1.10808	0.947817
ORSL	DNA/hAT-Tip100	12.0004	13.4078	22.5604	21.6045	1.10826	0.959429
L1MEa	LINE/L1	7.79157	8.74455	12.6816	12.7176	1.1084	1.00263
MER34B	LTR/ERV1	20.6032	22.9461	35.6572	31.6253	1.10845	0.890013
RMER19C	LTR/ERVK	492.634	546.57	544.961	544.127	1.10926	0.998473
MLTR18B_MM	LTR/ERVK	51.5226	57.267	79.0997	77.5005	1.10937	0.980034
Helitron3Na_Mam	RC/Helitron	12.9513	14.4777	20.1902	20.961	1.1094	1.03638
L1MD1	LINE/L1	139.272	154.64	286.901	268.141	1.10956	0.93484
RLTR28B	LTR/ERVL	44.9755	50.0136	61.0376	64.2313	1.10958	1.05148
MLT1E1	LTR/ERVL-MaLR	55.9076	62.2123	70.2071	68.5828	1.11079	0.97719
Eulor6D	DNA?	2.8114	3.23453	4.67124	5.7612	1.11102	1.19219
MER34A	LTR/ERV1	48.0651	53.5305	73.4769	72.5973	1.11139	0.988189
L1MC5a	LINE/L1	115.711	128.754	266.745	264.372	1.11176	0.991135
MER126	DNA	8.30308	9.34352	15.3113	13.7901	1.11184	0.906741
URR1A	DNA/hAT-Charlie	1245.49	1385.24	2005.62	1967.48	1.11212	0.980992
RLTR12E	LTR/ERVK	92.7818	103.357	111.971	117.185	1.11276	1.04615
Tigger6a	DNA/TcMar-Tigger	23.4468	26.2154	43.9443	40.5736	1.11325	0.925003
LTR72_RN	LTR/ERV1	83.963	93.6654	123.182	125.306	1.1142	1.0171
hAT-1_Mam	DNA/hAT-Tag1	24.5646	27.4899	43.4945	45.6606	1.11443	1.04868
LTR82A	LTR/ERVL	26.4447	29.5966	41.4357	40.3897	1.11485	0.975352
RLTR12H	LTR/ERVK	26.1202	29.2389	34.7575	32.7285	1.11499	0.943258
UCON75	Unknown	0.236932	0.379903	1.59168	0.796762	1.11558	0.69328
RLTR10D2	LTR/ERVK	151.853	169.558	40.5014	45.7219	1.11583	1.12579
MERVL_2A-int	LTR/ERVL	621.217	693.375	870.685	838.255	1.11597	0.962796
MER124	DNA?	13.4585	15.1393	22.8891	22.7384	1.11625	0.993691
MER68C	LTR/ERVL	4.748	5.41707	5.03456	4.87251	1.1164	0.973146
L1MEh	LINE/L1	9.19898	10.3866	21.9202	17.4368	1.11644	0.804391
CR1-1_Amn	LINE/CR1	1.44926	1.7359	2.02421	3.24834	1.11703	1.40478
MER102b	DNA/hAT-Charlie	46.3967	51.9438	50.2764	51.4218	1.11704	1.02234
HAL1	LINE/L1	149.659	167.309	257.853	255.485	1.11715	0.990853
MER83A-int	LTR/ERV1	0.0741982	0.200866	0.0346018	0.0612894	1.11792	1.0258
Penelope1_Vert	LINE/Penelope	43.4824	48.7385	69.5323	69.5022	1.11816	0.999573
MLTR31C_MM	LTR/ERVK	37.6967	42.3218	41.8163	42.8413	1.11952	1.02394
RLTR49	LTR/ERVK	115.089	129.05	153.874	161.835	1.12026	1.0514
L1M2c	LINE/L1	17.7069	19.9603	42.664	37.8769	1.12045	0.890364
RLTR9F	LTR/ERVK	146.304	164.117	67.3178	72.6892	1.12093	1.07862
LTR102_Mam	LTR/ERVL	19.7749	22.2888	28.2351	26.3544	1.12101	0.935672
RLTR19	LTR/ERVK	126.758	142.265	162.334	165.849	1.12137	1.02152
L1MDa	LINE/L1	173.001	194.213	328.215	299.246	1.12191	0.912003
Zaphod2	DNA/hAT-Tip100	11.3228	12.8262	25.6572	20.9303	1.12201	0.822678
L1MEg1	LINE/L1	5.13039	5.87897	10.6574	11.6143	1.12211	1.08209
RLTR11A2	LTR/ERVK	356.731	400.583	485.446	454.584	1.12258	0.936555
L1MEj	LINE/L1	9.34946	10.6181	22.249	20.3787	1.12259	0.919556
L1MC1	LINE/L1	416.078	467.587	755.409	697.504	1.1235	0.923447
X9a_DNA	DNA	9.18545	10.4453	15.2421	15.6594	1.12369	1.0257
L1MEb	LINE/L1	11.5019	13.0484	26.1244	25.8641	1.1237	0.990406
RLTR41	LTR/ERV1	320.657	360.481	190.275	203.634	1.12381	1.06984
Charlie25	DNA/hAT-Charlie	18.9049	21.3903	38.9097	37.8156	1.12486	0.972584
L1MC3	LINE/L1	346.858	390.419	668.057	623.528	1.12523	0.933445
IAPEY3C_LTR	LTR/ERVK	230.686	259.72	62.7677	65.2426	1.12532	1.03881
LTR37B	LTR/ERV1	15.9079	18.0281	38.5118	35.7011	1.12539	0.928864
L1ME1	LINE/L1	262.478	295.638	594.701	539.99	1.12586	0.908157
X6a_DNA	DNA/TcMar-Tigger	9.2293	10.5168	17.6296	16.4256	1.12586	0.935369
UCON20	Unknown	2.3693	2.79439	4.29062	3.7693	1.12616	0.901462
IAPEY2_LTR	LTR/ERVK	877.025	988.267	192.075	220.703	1.1267	1.14828
L1M4b	LINE/L1	103.308	116.536	224.202	206.729	1.12682	0.922411
MLT1E1A-int	LTR/ERVL-MaLR	1.96416	2.34128	4.10031	2.8806	1.12723	0.760856
RLTR41B	LTR/ERV1	14.6929	16.6966	13.8926	14.2191	1.12768	1.02192
MLT1L-int	LTR/ERVL-MaLR	0.631533	0.84026	1.64359	1.59352	1.12793	0.981063
Charlie1b	DNA/hAT-Charlie	45.9563	52.0006	97.5252	89.268	1.12872	0.916192
MER90	LTR/ERV1	22.0686	25.0469	30.8475	30.1544	1.1291	0.978236
RLTR44B	LTR/ERVK	149.627	169.086	42.0585	44.251	1.12919	1.05092
MER104	DNA/TcMar-Tc2	9.74547	11.1355	24.9998	23.8109	1.12936	0.954274
Charlie31a	DNA/hAT-Charlie	7.50869	8.60995	11.7992	11.8595	1.12943	1.00471
L1ME3E	LINE/L1	8.74926	10.0118	21.1936	20.1642	1.12951	0.953618
UCON83	DNA?	1.17397	1.45582	1.59168	1.86933	1.12965	1.10713
MER96B	DNA/hAT-Tip100	20.5105	23.3037	36.4011	35.5172	1.12986	0.976367
RLTR9A3B	LTR/ERVK	57.0529	64.6029	48.2522	54.6702	1.13005	1.13031
MER92D	LTR/ERV1	4.04382	4.69999	7.16257	6.25152	1.1301	0.888386
LTR91A	LTR	22.4422	25.4956	31.2454	33.4334	1.13025	1.06785
MER97b	DNA/hAT-Tip100	4.08908	4.75414	7.43939	7.69182	1.13068	1.02991
L1MB4	LINE/L1	166.258	188.207	349.149	328.573	1.13123	0.941234
L1Lx_I	LINE/L1	4020.05	4547.78	5067.99	4624.22	1.13124	0.912455
LTR81A	LTR/Gypsy	10.3683	11.8614	14.6885	13.6982	1.13134	0.936878
HAL1M8	LINE/L1	45.3228	51.4185	86.418	82.2504	1.13159	0.952325
MMERVK10D3_LTR	LTR/ERVK	104.158	118.016	32.5084	34.9656	1.13178	1.07333
Eulor6B	DNA?	2.89036	3.40424	5.29408	4.16768	1.13209	0.821039
Charlie2a	DNA/hAT-Charlie	19.7797	22.5256	54.4286	50.6557	1.13214	0.931932
ORR1A0-int	LTR/ERVL-MaLR	334.77	379.231	220.621	226.403	1.13242	1.02609
LTR55	LTR/ERVL?	16.4923	18.8406	21.2455	19.7352	1.13424	0.932107
L1MEc	LINE/L1	222.807	253.071	478.958	436.748	1.13522	0.912055
tRNA-Pro-CCA	tRNA	3.8898	4.55174	2.73354	4.19832	1.13537	1.39233
MER57D	LTR/ERV1	23.5651	26.9074	35.5707	33.0043	1.13606	0.929826
ORR1B1-int	LTR/ERVL-MaLR	515.55	586.094	625.687	622.639	1.13657	0.995136
IAPLTR3	LTR/ERVK	322.67	367.005	85.6395	90.2487	1.13698	1.0532
MLT1E1-int	LTR/ERVL-MaLR	0.34809	0.533484	1.10726	0.980631	1.13752	0.939909
RLTR31_Mur	LTR/ERVK	50.4925	57.6116	60.1725	57.275	1.13826	0.952633
L1M8	LINE/L1	9.33585	10.773	22.5431	20.3787	1.13904	0.908069
tRNA-Arg-CGY_	tRNA	0.887718	1.15028	1.8339	1.31772	1.13909	0.817857
Eutr11	DNA	4.78443	5.59194	12.9411	11.3998	1.1396	0.889446
X9_LINE	LINE/L1	33.1189	37.8848	38.6156	42.9026	1.13968	1.10821
RMER12	LTR/ERVK	272.854	311.116	470.273	417.32	1.13972	0.887637
MER70C	LTR/ERVL	10.516	12.1262	12.474	11.8595	1.13982	0.954397
RMER19B2	LTR/ERVK	491.191	560.37	484.616	495.464	1.14055	1.02234
Zaphod5a	DNA/hAT-Tip100	0.521921	0.73597	2.02421	1.74675	1.14064	0.908254
EuthAT-2	DNA/hAT-Ac	18.3031	21.0188	45.19	39.7155	1.14069	0.88148
L1MdFanc_I	LINE/L1	3550.87	4051.32	3804.76	3543.42	1.1409	0.931329
RLTR31A_Mm	LTR/ERVK	30.1746	34.5737	34.2385	31.564	1.14111	0.924105
IAPEY3_LTR	LTR/ERVK	348.527	397.905	88.2865	104.039	1.14127	1.17642
MER53	DNA/hAT	61.6385	70.5076	128.944	128.003	1.14159	0.992761
L1Lx_IV	LINE/L1	2710.5	3097.02	3544.99	3174.03	1.14255	0.895385
L1ME2	LINE/L1	126.035	144.164	269.548	252.328	1.14271	0.936353
Tigger6b	DNA/TcMar-Tigger	8.87559	10.2852	16.8338	15.9659	1.14274	0.951335
MARE4	DNA/hAT-Tip100	2.11466	2.55958	3.54668	3.61608	1.14285	1.01526
LTR103_Mam	LTR/ERV1?	3.83206	4.52258	6.22832	5.63863	1.1429	0.918418
L1M4	LINE/L1	584.065	668.016	1382.07	1261.89	1.14349	0.913108
CENSAT_MC	Satellite/centr	0.485949	0.699175	1.26297	0.735473	1.1435	0.766902
UCON58	DNA?	1.95193	2.37607	4.37713	4.68864	1.14368	1.05793
MER57C2	LTR/ERV1	31.8965	36.6813	48.6155	48.5106	1.14545	0.997884
MLTR31F_MM	LTR/ERVK	58.8928	67.665	70.0167	68.7974	1.14646	0.98283
UCON80	DNA/hAT?	1.09218	1.39881	1.62628	2.17577	1.14656	1.20923
CR1-12_AMi	LINE/CR1	2.41807	2.91927	4.89616	5.08702	1.14663	1.03237
RLTR23	LTR/ERV1	312.014	358.29	247.576	268.202	1.14784	1.08298
L1MdA_IV	LINE/L1	1907.4	2190.9	1773.74	1681.87	1.14855	0.948236
MMVL30-int	LTR/ERV1	547.791	629.628	264.721	270.93	1.14912	1.02337
BGLII_B	LTR/ERVK	156.541	180.141	193.545	184.389	1.1498	0.952936
tRNA-Arg-AGA	tRNA	1.37015	1.7258	2.02421	2.45158	1.15006	1.14132
RMER4A	LTR/ERVK	216.984	249.718	369.582	357.991	1.15016	0.968724
ORR1B2-int	LTR/ERVL-MaLR	158.293	182.236	195.05	193.246	1.15031	0.990794
U2	snRNA	27.6048	31.907	54.3075	53.0153	1.1504	0.976636
RLTR48A	LTR/ERV1	131.423	151.406	122.369	125.49	1.15091	1.0253
L1MEf	LINE/L1	90.1062	103.888	228.51	205.442	1.15127	0.899489
L1ME4c	LINE/L1	37.6206	43.5397	95.2069	83.1391	1.15326	0.874564
MER34C_	LTR/ERV1	17.7042	20.5905	33.6157	34.3527	1.15431	1.02129
UCON61	Unknown	0.07701	0.243292	0.397921	0.306447	1.15439	0.934564
MERVK26-int	LTR/ERVK	315.661	364.797	247.801	249.662	1.15517	1.00748
CR1-11_Crp	LINE/CR1	0.887009	1.18059	0.882346	1.04192	1.15558	1.08477
Charlie1a	DNA/hAT-Charlie	148.44	171.805	342.402	322.137	1.15635	0.940988
RLTR44C	LTR/ERVK	106.213	123.072	46.8681	49.0622	1.15726	1.04583
Eulor1	DNA	1.45488	1.84135	4.48093	4.07575	1.15743	0.926073
MER31-int	LTR/ERV1	7.07588	8.34837	16.6435	16.9772	1.15757	1.01891
RMER16C	LTR/ERVK	20.0269	23.3439	27.6295	27.2738	1.15775	0.987574
MamRep1894	DNA/hAT	2.61297	3.18486	3.01036	2.72738	1.15829	0.929438
RLTR44A	LTR/ERVK	149.973	173.881	44.9823	45.1703	1.15836	1.00409
Tigger13a	DNA/TcMar-Tigger	34.9264	40.631	71.7468	69.0732	1.15879	0.963247
MamRep434	DNA/TcMar-Tigger	21.3084	24.8564	46.7643	45.3235	1.15905	0.969835
ORR1A4-int	LTR/ERVL-MaLR	425.693	493.579	419.858	423.939	1.1591	1.0097
MLT1G1-int	LTR/ERVL-MaLR	4.97272	5.92911	6.57434	6.22087	1.16012	0.953334
RLTR6C_Mm	LTR/ERV1	38.2828	44.5819	11.7127	13.545	1.16035	1.14413
X11_DNA	DNA/TcMar-Tigger	1.75968	2.2039	4.10031	3.7693	1.16097	0.935099
IAPEY5_LTR	LTR/ERVK	105.171	122.275	32.0932	36.4978	1.1611	1.1331
MURVY-int	LTR/ERV1	973.094	1131.15	287.939	306.57	1.16226	1.06448
L1M4a2	LINE/L1	41.1517	47.9955	93.4595	81.8826	1.16236	0.877441
MER110A	LTR/ERV1	10.6444	12.5473	20.4151	19.0304	1.16341	0.93534
RLTR9B	LTR/ERVK	60.6893	70.7757	37.9582	46.7025	1.1635	1.22445
RLTR10A	LTR/ERVK	423.159	492.944	154.549	167.627	1.16453	1.08407
Charlie26a	DNA/hAT-Charlie	4.39249	5.28123	8.18333	8.76439	1.16481	1.06327
LTR53-int	LTR/ERVL	5.70417	6.80932	12.422	11.4305	1.16485	0.926124
UCON22	Unknown	2.12029	2.63479	2.50863	2.54351	1.16489	1.00994
L1MC5	LINE/L1	129.704	151.275	289.427	273.504	1.16504	0.945174
Helitron1Nb_Mam	RC/Helitron	4.74157	5.69021	9.46359	8.88696	1.16522	0.944892
RLTR30B_MM	LTR/ERV1	41.6787	48.7568	44.8093	49.5218	1.16585	1.10287
LTR90A	LTR	5.12603	6.14293	7.87191	7.32408	1.166	0.938252
L1M4a1	LINE/L1	33.6562	39.4126	75.3627	69.2264	1.1661	0.919642
L1ME2z	LINE/L1	79.7378	93.1693	166.677	155.399	1.16636	0.932742
ORSL-2b	DNA/hAT-Tip100	9.17269	10.8695	21.3666	20.8997	1.1668	0.979124
Charlie9	DNA/hAT-Charlie	8.61421	10.2233	17.7853	16.7933	1.16736	0.947191
RLTR30E_MM	LTR/ERV1	48.7517	57.1114	50.3975	52.4637	1.16803	1.0402
Arthur1	DNA/hAT-Tip100	62.5345	73.2199	116.383	109.8	1.16818	0.943917
L1MCa	LINE/L1	158.724	185.767	359.547	312.79	1.16931	0.870317
hAT-5_Mam	DNA/hAT-Tag1	9.22454	10.9605	21.1417	22.2787	1.16978	1.05135
L1MCb	LINE/L1	35.4475	41.6801	72.4043	66.1926	1.171	0.915377
ORR1C2	LTR/ERVL-MaLR	1412.85	1655.05	1497.83	1463.13	1.17131	0.976852
L1MC2	LINE/L1	144.446	169.46	294.686	265.261	1.17198	0.900483
HY3	scRNA	0.594295	0.868955	0.847744	1.13385	1.17228	1.15484
MT2C_Mm	LTR/ERVL	276.124	324.016	365.412	348.369	1.17282	0.953486
MER90a	LTR/ERV1	69.8855	82.1556	77.6983	74.5892	1.1731	0.960493
L1MB1	LINE/L1	157.72	185.198	322.298	294.189	1.17312	0.913055
L1MdMus_I	LINE/L1	2337.22	2745.06	2457.3	2284.93	1.17443	0.929883
RLTR9A	LTR/ERVK	156.291	183.733	104.809	115.469	1.17447	1.10075
LTR80B	LTR/ERVL	5.964	7.18236	12.2317	12.3192	1.17495	1.00661
CR1-L3B_Croc	LINE/CR1	0.466975	0.723859	0.830443	0.735473	1.17511	0.948116
Charlie5	DNA/hAT-Charlie	54.3037	64.0271	139.359	129.382	1.17582	0.928919
L1ME3B	LINE/L1	23.3307	27.6164	53.4598	51.3912	1.17614	0.962016
MER33	DNA/hAT-Charlie	109.784	129.317	253.545	239.274	1.17632	0.943936
MER34	LTR/ERV1	38.9383	45.9992	73.6326	70.7586	1.17679	0.961491
UCON21	DNA?	1.21276	1.60454	1.8339	1.86933	1.17706	1.0125
RMER5	LTR/ERV1	602.516	709.582	1035.36	1046.3	1.1774	1.01056
L1M5	LINE/L1	536.385	631.847	1351.29	1229.1	1.17764	0.909643
MER125	DNA	4.16792	5.08599	9.13488	8.24343	1.17765	0.912041
L1M3b	LINE/L1	14.8239	17.641	20.6054	20.0416	1.17803	0.973908
Lx5b	LINE/L1	1250.86	1474.05	1735.94	1564.5	1.17828	0.901301
RMER6BA	LTR/ERVK	86.7405	102.417	126.02	129.842	1.17867	1.03009
LTR37-int	LTR/ERV1	10.3017	12.3241	25.8994	24.24	1.17895	0.938308
RLTR9D2	LTR/ERVK	49.4982	58.5438	33.7368	39.6236	1.17913	1.16947
L1Lx_II	LINE/L1	1102.35	1300.21	1583.31	1417.62	1.17933	0.895421
MER110-int	LTR/ERV1	1.79679	2.30009	3.8235	3.40156	1.17996	0.912525
L1MdF_IV	LINE/L1	6456.08	7620.28	5633.99	5193.6	1.1803	0.921848
L1ME5	LINE/L1	11.8093	14.1216	16.9722	16.2723	1.18052	0.961059
RLTR4_MM-int	LTR/ERV1	568.354	671.151	193.562	219.784	1.18055	1.13477
tRNA-Met	tRNA	1.76277	2.26214	1.38407	1.86933	1.18075	1.20354
UCON7	DNA?	2.52697	3.16457	8.28713	6.12894	1.18078	0.767615
RMER17C-int	LTR/ERVK	258.43	305.359	334.184	313.771	1.1809	0.939099
ORR1D2-int	LTR/ERVL-MaLR	180.455	213.442	236.123	231.674	1.18179	0.981239
MER76-int	LTR/ERVL	1.70643	2.19989	3.09686	2.75802	1.18233	0.917293
RLTR5_Mm	LTR/ERV1	245.224	290.14	69.3247	76.765	1.18242	1.1058
MER2	DNA/TcMar-Tigger	534.152	632.058	1089.39	984.4	1.18295	0.903717
RLTR30D_MM	LTR/ERV1	31.8185	37.8507	41.7644	45.9671	1.1838	1.09828
L1ME3	LINE/L1	69.7334	82.8431	142.629	136.951	1.18534	0.960471
MLTR13	LTR/ERVK	22.2447	26.5625	30.6053	33.0963	1.18575	1.07882
Charlie10	DNA/hAT-Charlie	17.8796	21.4175	39.4634	33.5253	1.18739	0.853249
L1MEg	LINE/L1	78.8745	93.8589	201.729	178.413	1.1876	0.884994
MT2B1	LTR/ERVL	555.947	661.149	947.83	879.043	1.18889	0.927504
ERVB7_1-LTR_MM	LTR/ERVK	417.303	496.775	115.518	133.979	1.18999	1.15843
LTR108c_Mam	LTR/ERVL	0.426925	0.698789	1.55708	1.83868	1.19053	1.11013
MADE2	DNA/TcMar-Mariner	6.14191	7.50773	13.3044	12.9321	1.19124	0.973971
ORR1D1-int	LTR/ERVL-MaLR	260.751	310.878	338.112	338.287	1.19151	1.00052
Tigger2b	DNA/TcMar-Tigger	10.6914	12.9349	25.761	23.8109	1.1919	0.927129
L1MdF_V	LINE/L1	6553.42	7816.8	5802.39	5386.51	1.19275	0.928338
ERVB7_2-LTR_MM	LTR/ERVK	143.358	171.195	64.169	74.6811	1.19283	1.16131
L1MdA_III	LINE/L1	6403.73	7639.73	5733.54	5425.68	1.19298	0.946315
RLTR11B	LTR/ERVK	114.67	137.172	178.528	171.457	1.19453	0.960614
RLTR46A	LTR/ERVK	58.5774	70.2135	11.6089	14.1272	1.19531	1.19972
RLTR19A2	LTR/ERVK	9.60478	11.6958	12.4913	12.1659	1.19717	0.975888
MER70-int	LTR/ERVL	4.6089	5.71968	7.6989	6.74183	1.19804	0.889978
Charlie4	DNA/hAT-Charlie	23.759	28.6824	48.8231	47.3154	1.19885	0.969739
UCON9	Unknown	1.35553	1.824	2.90655	2.54351	1.19888	0.907069
RLTR46B	LTR/ERVK	24.0957	29.1104	11.3667	12.9627	1.19982	1.12906
HAL1ME	LINE/L1	22.3501	27.0178	47.3353	42.259	1.1999	0.894979
L1MEi	LINE/L1	21.8941	26.4929	50.5186	43.6074	1.20087	0.86585
X1_DNA	DNA/TcMar-Tigger	6.98945	8.59537	14.1175	15.2611	1.201	1.07564
SRV_MM-int	LTR/ERVK	39.0066	47.0636	35.761	36.4672	1.20139	1.01921
tRNA-Pro-CCY	tRNA	1.61719	2.14527	2.66434	3.09512	1.20178	1.11756
YREP_Mm	Unknown	135.609	163.186	292.904	265.69	1.20187	0.907403
L1MdA_V	LINE/L1	1196.59	1438.74	1001.62	956.85	1.20219	0.955349
RLTR33	LTR/ERVK	212.43	255.69	346.831	352.414	1.20269	1.01605
ERVB7_4-LTR_MM	LTR/ERVK	53.9176	65.0515	32.3527	32.7285	1.20274	1.01127
IAP1-MM_LTR	LTR/ERVK	214.983	258.867	58.8058	66.07	1.20318	1.12146
L1MdA_I	LINE/L1	4553.9	5482.78	3560.09	3701.79	1.20393	1.03979
L1MdV_III	LINE/L1	2446.09	2945.42	3232.64	2892.03	1.20405	0.894668
ERVB5_1-LTR_MM	LTR/ERVK	39.0767	47.2545	27.5949	27.7641	1.20405	1.00592
MLTR31D_MM	LTR/ERVK	34.2927	41.5214	54.8439	51.575	1.20482	0.941465
L1MdFanc_II	LINE/L1	3104.53	3742.95	3954.81	3600.57	1.20557	0.91045
SYNREP_MM	Satellite	3662.22	4416.14	5276.88	4722.1	1.20581	0.894887
L1MC	LINE/L1	206.766	249.612	522.608	475.667	1.20622	0.91035
RLTR48B	LTR/ERV1	19.9363	24.2632	18.1659	18.5707	1.20667	1.02112
EUTREP16	LTR	3.6065	4.55937	6.07262	5.85314	1.20685	0.968968
hAT-N1a_Mam	DNA/hAT-Tip100	6.86788	8.49995	13.2352	12.4724	1.20743	0.946415
tRNA-Lys-AAA	tRNA	1.1363	1.5807	1.66089	1.40966	1.20802	0.905584
ORR1C1-int	LTR/ERVL-MaLR	158.224	191.392	189.306	186.902	1.20831	0.987366
L1MdMus_II	LINE/L1	1886.76	2281.64	2221.61	2058.56	1.20918	0.92664
RMER6B	LTR/ERVK	135.108	163.61	216.815	212.919	1.20941	0.982116
Tigger6	DNA/TcMar-Tigger	13.4373	16.4611	24.7403	23.1368	1.20945	0.937703
L1MdA_VII	LINE/L1	3843.62	4650.04	3228.85	3057.91	1.20975	0.947076
RLTR30C_MM	LTR/ERV1	15.1743	18.5702	17.941	18.6626	1.20995	1.0381
MLTR12	LTR/ERV1	36.6317	44.5349	61.6431	62.7604	1.21001	1.01784
HAL1b	LINE/L1	16.8084	20.5593	40.3284	37.4478	1.21063	0.9303
RLTR19-int	LTR/ERVK	210.923	255.626	349.357	334.548	1.21094	0.957732
Charlie7a	DNA/hAT-Charlie	3.34723	4.26594	7.88921	6.58861	1.21133	0.853688
L1MEd	LINE/L1	58.8134	71.4556	140.328	127.85	1.21136	0.911709
LTR106_Mam	LTR	6.80394	8.45544	16.903	15.1385	1.21162	0.901441
L1MD	LINE/L1	215.498	261.315	538.75	477.169	1.21163	0.885908
RLTR44D	LTR/ERVK	49.2242	59.8786	20.1036	21.8497	1.21214	1.08274
U5	snRNA	1.77303	2.3672	4.42903	3.61608	1.21427	0.850258
RLTR30D_RN	LTR/ERV1	6.99786	8.71994	8.63315	9.62244	1.21532	1.1027
RLTR12BD_Mm	LTR/ERVK	90.468	110.179	141.66	139.219	1.2155	0.98289
RLTR13D3A1	LTR/ERVK	52.9721	64.6969	107.629	109.065	1.21724	1.01322
X5a_DNA	DNA/TcMar	2.59162	3.376	6.05532	4.90315	1.21839	0.836696
RLTR30D2_MM	LTR/ERV1	105.289	128.538	121.297	126.655	1.21874	1.04381
Lx6	LINE/L1	1947.34	2373.73	3458.66	2971.98	1.21884	0.859329
BLACKJACK	DNA/hAT-Blackjack	35.477	43.4619	84.6706	78.4811	1.2189	0.927752
RLTR14_RN	LTR/ERV1	107.79	131.688	142.992	151.017	1.21968	1.05573
MER52-int	LTR/ERV1	29.3984	36.0805	27.9583	28.0093	1.21982	1.00176
X2a_DNA	DNA	3.53765	4.53631	8.63315	8.58052	1.22008	0.994536
Kanga2_a	DNA/TcMar-Tc2	18.1821	22.4122	40.5187	39.4091	1.22052	0.973274
Kanga1	DNA/TcMar-Tc2	17.7166	21.8742	34.9651	32.3608	1.22213	0.927588
ORR1A3-int	LTR/ERVL-MaLR	357.739	437.45	403.371	385.357	1.2222	0.955453
ERVB4_1B-LTR_MM	LTR/ERVK	357.293	436.912	135.501	145.256	1.22222	1.07147
tRNA-Gln-CAG	tRNA	0.874368	1.2909	1.74739	2.0532	1.22222	1.11131
MLTR18C_MM	LTR/ERVK	58.1756	71.3284	92.2484	87.6439	1.22227	0.950621
L1M3a	LINE/L1	7.53974	9.44041	16.9895	14.4337	1.22257	0.857926
RLTR27	LTR/ERVK	620.214	758.69	178.303	205.228	1.22291	1.15016
RLTR48C	LTR/ERV1	21.0868	26.0145	26.4704	27.8867	1.22311	1.05156
UCON39	DNA/TcMar-Tigger	1.77374	2.39304	3.65049	3.21769	1.22327	0.906935
Lx8b	LINE/L1	1927.24	2357.93	3579.3	3202.28	1.22336	0.894697
L1ME3D	LINE/L1	8.57094	10.716	21.159	19.3675	1.22412	0.91915
L1ME3G	LINE/L1	61.6552	75.7273	131.4	123.927	1.2246	0.943556
L1MdF_I	LINE/L1	4403.93	5394.01	3637.41	3481.7	1.22477	0.957203
L1MdF_III	LINE/L1	6388.2	7825.54	5366.77	5025.55	1.22496	0.936431
U3	snRNA	3.10075	4.02504	6.08992	6.40474	1.2254	1.0444
Charlie16	DNA/hAT-Charlie	15.9628	19.7951	32.0932	30.0931	1.22592	0.939562
MER89-int	LTR/ERV1	5.76768	7.29915	12.7162	11.8289	1.22629	0.935309
UCON15	Unknown	1.63477	2.23745	3.06226	2.8806	1.22874	0.955282
Charlie7	DNA/hAT-Charlie	42.3349	52.2627	99.6359	91.9648	1.2291	0.923773
MLTR18A_MM	LTR/ERVK	37.5086	46.3331	68.7711	67.5716	1.22916	0.982808
L1ME4a	LINE/L1	28.049	34.7088	85.9509	74.8344	1.22926	0.872152
L1M3	LINE/L1	335.587	412.76	840.374	745.126	1.22928	0.886795
ORR1C2-int	LTR/ERVL-MaLR	158.812	195.471	202.732	197.72	1.22939	0.975397
RLTR9A2	LTR/ERVK	58.0779	71.63	36.6606	40.6655	1.22939	1.10634
L1MA7	LINE/L1	151.476	186.459	389.599	333.66	1.22944	0.856785
MER97d	DNA/hAT-Tip100	1.48482	2.05633	4.20412	4.07575	1.23	0.975332
MRLTR33	LTR/ERVK	60.1104	74.1964	78.1309	78.2359	1.2305	1.00133
L1M4c	LINE/L1	80.9722	99.8851	198.597	185.646	1.23072	0.935112
L1MA9	LINE/L1	230	283.381	566.743	491.418	1.23109	0.867326
MERX	DNA/TcMar-Tigger	2.29158	3.05426	6.17642	5.27089	1.23171	0.873818
X1_LINE	LINE/CR1	2.87942	3.7826	4.58474	4.78057	1.23281	1.03507
L1MdV_II	LINE/L1	1622.97	2001.12	2146.04	1928.9	1.23286	0.898866
L1MA6	LINE/L1	343.256	424.728	874.682	749.6	1.23666	0.857161
LTR10_RN	LTR/ERVK	72.2864	89.6617	75.5011	78.0214	1.23709	1.03294
MER34B-int	LTR/ERV1	2.61452	3.47212	8.32173	7.8144	1.23727	0.945575
MER88	LTR/ERVL	5.97216	7.6367	9.25598	8.12085	1.23874	0.88932
LTR37A	LTR/ERV1	21.822	27.2792	51.9892	51.5137	1.23912	0.991027
RLTR19C	LTR/ERVK	20.5861	25.79	39.0827	40.6042	1.24108	1.03796
Lx9	LINE/L1	3154.25	3915.41	6715.88	5744.44	1.24123	0.855373
MER92-int	LTR/ERV1	12.9793	16.3592	34.5153	27.856	1.24178	0.812496
UCON60	Unknown	0.469787	0.826915	0.778541	1.19514	1.24298	1.23424
RLTR43C	LTR/ERVK	63.3345	79.0384	39.5326	39.072	1.2441	0.988637
L1M	LINE/L1	14.7262	18.5777	30.6053	28.0399	1.24491	0.91883
RMER16B3	LTR/ERVK	6.69572	8.58441	12.6643	12.1966	1.24542	0.965774
tRNA-Phe-TTY	tRNA	6.1318	7.88624	3.21797	3.92252	1.246	1.16704
UCON28c	Unknown	2.09022	2.85178	3.51208	3.67736	1.24644	1.03663
MT2_Mm	LTR/ERVL	589.26	735.751	599.303	613.691	1.24818	1.02397
ORR1G-int	LTR/ERVL-MaLR	13.0977	16.615	13.339	14.832	1.24949	1.10412
RLTR50B	LTR/ERVK	155.288	194.522	64.6362	67.6942	1.25103	1.04659
LTR68	LTR/ERV1	5.0108	6.52522	10.6228	9.16277	1.25195	0.874385
MURVY-LTR	LTR/ERV1	543.001	680.77	209.064	221.929	1.25325	1.06124
RMER17A-int	LTR/ERVK	61.0785	76.8281	61.695	64.0168	1.2537	1.03703
Lx7	LINE/L1	3174.47	3980.14	6379.38	5545.22	1.25371	0.869262
Looper	DNA/PiggyBac	7.52877	9.69543	22.4912	20.011	1.25404	0.894421
RLTR10D	LTR/ERVK	296.13	372.026	92.9231	102.936	1.25543	1.1066
UCON27	Unknown	3.11774	4.17091	6.78195	6.55797	1.25576	0.971217
RLTR15	LTR/ERVK	184.594	232.093	343.077	318.582	1.25593	0.928811
UCON93	Unknown	1.05549	1.58232	1.76469	1.53224	1.2563	0.915919
L1M1	LINE/L1	40.9974	51.819	84.5841	74.0989	1.25768	0.877486
RLTR13F	LTR/ERVK	11.646	14.9056	22.5085	21.4513	1.25776	0.95503
L1ME3F	LINE/L1	9.25965	11.9178	24.204	20.4094	1.25909	0.849445
tRNA-Leu-TTA	tRNA	0.588671	1.00071	1.15916	1.47095	1.25936	1.1444
X23_DNA	DNA	1.89389	2.64528	4.30792	3.27898	1.25965	0.80615
L1MA4	LINE/L1	388.422	489.673	977.553	852.321	1.26	0.872024
L1MA8	LINE/L1	179.162	226.165	480.187	413.305	1.26089	0.861007
MER67C	LTR/ERV1	31.9967	40.6458	70.3282	63.1281	1.26212	0.899057
L1MdA_VI	LINE/L1	3433.79	4334.81	3125.27	2903.13	1.26232	0.928943
UCON11	DNA/TcMar-Tigger	2.98748	4.03638	4.27332	4.13704	1.26305	0.974155
MER57E2	LTR/ERV1	4.22679	5.60173	7.04147	7.14022	1.26306	1.01228
HY1	scRNA	2.12492	2.94758	3.09686	3.12576	1.26326	1.00705
X5B_LINE	LINE/CR1	4.82151	6.35884	4.63664	4.38219	1.26408	0.954858
L1MA5A	LINE/L1	75.3866	95.6051	187.127	165.818	1.26469	0.886736
LTRIS6	LTR/ERV1	60.0783	76.3786	22.3528	23.8416	1.26687	1.06375
RLTR31B2	LTR/ERVK	107.833	136.915	178.839	169.435	1.26722	0.947704
Charlie2b	DNA/hAT-Charlie	29.3161	37.4387	87.7156	79.523	1.26793	0.907654
L1MA4A	LINE/L1	136.595	173.719	358.821	309.144	1.26981	0.86194
L1MA5	LINE/L1	245.597	312.383	607.262	523.963	1.27083	0.863055
RLTR25B	LTR/ERVK	329.967	419.742	437.99	425.778	1.27125	0.972181
ERVB5_2-LTR_MM	LTR/ERVK	64.4214	82.1682	56.747	60.7378	1.27127	1.06911
RLTR13D3	LTR/ERVK	117.299	149.394	108.632	103.334	1.2713	0.951671
L1MdGf_II	LINE/L1	2562.63	3259.41	2279.6	2129.5	1.27179	0.934184
L1MdN_I	LINE/L1	860.493	1095.22	815.391	785.485	1.27247	0.963368
RLTR13D2	LTR/ERVK	87.4324	111.589	81.2623	78.6037	1.27316	0.967681
MERV1_LTR	LTR/ERV1	112.939	144.21	94.4802	100.515	1.27445	1.0632
MuRRS-int	LTR/ERV1	850.852	1084.73	316.485	333.782	1.27455	1.05448
RLTR24	LTR/ERV1	124.309	158.755	204.099	202.868	1.27489	0.993999
Tigger9a	DNA/TcMar-Tigger	13.1295	17.0175	20.3632	20.8078	1.27517	1.02081
ERVB5_1-I_MM	LTR/ERVK	144.669	184.896	80.6914	87.1842	1.27615	1.07948
L1PB4	LINE/L1	11.0691	14.4091	26.8164	26.3544	1.27674	0.983393
RLTR13D3A	LTR/ERVK	47.7652	61.2795	39.2211	38.0914	1.27713	0.971911
ERVB7_2B-LTR_MM	LTR/ERVK	200.947	257.504	93.6498	100.79	1.28006	1.07544
RLTR13D4	LTR/ERVK	42.4395	54.6106	49.3076	45.538	1.28019	0.92507
MER110	LTR/ERV1	9.01598	11.8294	15.5362	14.9546	1.2809	0.964829
RLTR1E_MM	LTR/ERV1	25.4013	32.8386	10.3632	11.1853	1.2817	1.07235
RLTRETN_Mm	LTR/ERVK	515.359	661.838	222.213	257.262	1.28368	1.15702
L1MdF_II	LINE/L1	1906.15	2448.48	1723.26	1627.14	1.28436	0.944257
RMER16_Mm	LTR/ERVK	59.5435	76.7785	74.8091	77.2553	1.28467	1.03227
RLTR12B2	LTR/ERVK	5.84512	7.79984	15.5362	14.0353	1.28557	0.909233
MuLV-int	LTR/ERV1	827.378	1064.58	181.694	195.36	1.28635	1.0748
RMER16	LTR/ERVK	57.6546	74.4835	78.5461	78.2972	1.28691	0.996871
RLTR46	LTR/ERVK	19.9194	25.9747	7.6989	6.95635	1.28946	0.914638
MLT1-int	LTR/ERVL-MaLR	19.783	25.7996	33.7022	31.8092	1.2895	0.945451
Lx10	LINE/L1	595.246	768.43	1271.32	1092.54	1.29046	0.859487
MER63C	DNA/hAT-Blackjack	40.4206	52.5164	65.2936	57.9491	1.29202	0.889213
LTRIS3	LTR/ERV1	89.5636	116.015	29.896	32.4834	1.29208	1.08375
LTRIS_Mus	LTR/ERV1	459.513	594.232	202.49	219.937	1.29254	1.08574
L1MdA_II	LINE/L1	4649.34	6011.45	4122.29	3965.82	1.29291	0.962054
RLTR12A	LTR/ERVK	53.7846	69.834	129.549	116.756	1.29295	0.902008
MER106B	DNA/hAT-Charlie	8.85127	11.7392	20.467	17.0691	1.29315	0.841717
RLTR9A3	LTR/ERVK	136.524	177.037	112.715	126.532	1.29459	1.1215
BGLII_Mus	LTR/ERVK	70.8908	92.4059	93.9266	91.7502	1.29927	0.977073
RLTR10F	LTR/ERVK	295.77	384.791	91.0373	102.629	1.29997	1.12595
LTRIS4	LTR/ERV1	65.5942	85.601	26.2455	27.3044	1.30043	1.03887
Eulor8	DNA/TcMar?	5.5507	7.52022	10.3805	10.9402	1.30066	1.04917
RLTR10E	LTR/ERVK	157.57	205.346	48.7366	56.5088	1.30129	1.15627
ERVB4_2-LTR_MM	LTR/ERVK	86.9424	113.599	30.1901	31.7173	1.30311	1.04896
RLTR21	LTR/ERVK	303.824	396.312	473.232	425.257	1.30342	0.898836
IAPA_MM-int	LTR/ERVK	9.56166	12.7707	1.8858	2.17577	1.30384	1.10048
MLTR25A	LTR/ERVK	275.252	359.384	396.485	392.497	1.30455	0.989968
RLTR46A2	LTR/ERVK	19.8095	26.1485	9.13488	8.51923	1.30462	0.939254
LTRIS4B	LTR/ERV1	33.6105	44.1634	12.4393	12.8401	1.3049	1.02982
L1MdTf_III	LINE/L1	4484.82	5870.65	4172.86	4057.94	1.30894	0.972468
RLTR1A2_MM	LTR/ERV1	238.086	312.767	78.2866	80.2585	1.31236	1.02487
RLTR1C	LTR/ERV1	200.616	263.93	120.795	127.543	1.31403	1.05541
RLTR45	LTR/ERVK	840.621	1105.87	323.648	339.942	1.31517	1.05019
RLTR4_Mm	LTR/ERV1	149.619	197.125	45.6225	57.8266	1.3154	1.26176
IAPLTR2_Mm	LTR/ERVK	1867.66	2461.27	315.534	369.514	1.31767	1.17053
RLTR9D	LTR/ERVK	256.186	337.956	134.601	150.864	1.31794	1.11993
RLTR13D1	LTR/ERVK	47.9178	63.5619	63.8749	62.9442	1.3198	0.985654
IAPLTR1a_Mm	LTR/ERVK	2471.78	3263.99	365.239	434.971	1.32038	1.1904
RLTR1B	LTR/ERV1	605.507	801.015	187.282	208.752	1.32235	1.11403
RLTR18-int	LTR/ERVK	26.8889	35.9824	73.0444	68.2151	1.32606	0.934778
L1P5	LINE/L1	7.45544	10.2382	15.1729	13.3611	1.32911	0.887973
RLTR19B	LTR/ERVK	29.7243	39.841	42.3872	42.4736	1.32927	1.00199
RLTR31C_MM	LTR/ERVK	52.0421	69.5964	96.8677	88.7471	1.33095	0.917024
RLTR13C2	LTR/ERVK	183.222	244.36	211.59	208.752	1.33187	0.986649
IAPLTR3-int	LTR/ERVK	1258.62	1678.19	372.956	385.265	1.3331	1.03292
RLTR25A	LTR/ERVK	221.525	296.449	274.427	270.96	1.3367	0.987414
RLTR1B-int	LTR/ERV1	620.055	829.224	262.939	281.809	1.3368	1.07149
L1ME3Cz	LINE/L1	52.4387	70.4514	121.297	113.079	1.33707	0.932805
RMER6A	LTR/ERVK	518.711	694.028	936.463	893.845	1.33734	0.954539
L1M2	LINE/L1	738.233	989.764	2154.43	1840.64	1.34026	0.854421
RLTR12B	LTR/ERVK	65.6887	88.4084	141.833	130.301	1.34068	0.919266
RMER16B	LTR/ERVK	10.0368	13.8045	15.121	15.5982	1.34138	1.0296
RLTR45-int	LTR/ERVK	553.578	743.066	346.589	344.569	1.34168	0.994189
EUTREP7	LTR/ERV1	3.72063	5.33491	7.42209	8.61116	1.34196	1.14119
RLTR6B_Mm	LTR/ERV1	405.653	545.456	116.158	126.348	1.34379	1.08698
ERVB4_3-LTR_MM	LTR/ERVK	24.3775	33.1093	21.6434	20.5932	1.34408	0.953621
RLTR6-int	LTR/ERV1	4064.83	5472.21	779.423	858.848	1.34615	1.10177
LTRIS2	LTR/ERV1	870.348	1172.04	317.956	351.127	1.34624	1.104
RLTR9B2	LTR/ERVK	47.7716	64.7194	27.3354	30.0931	1.34749	1.09732
ERVB3_1-LTR_MM	LTR/ERVK	19.7179	26.9195	24.5154	25.2819	1.3476	1.03004
L1_Mus3	LINE/L1	22.9294	31.2526	34.6883	27.5496	1.34782	0.79997
RLTR9E	LTR/ERVK	467.211	634.936	223.856	253.677	1.35823	1.13262
ERVB4_1-I_MM	LTR/ERVK	282.24	383.788	117.3	121.23	1.35853	1.03322
RLTR13B3	LTR/ERVK	85.7984	116.977	89.1342	87.7358	1.35921	0.984485
ERVB4_1-LTR_MM	LTR/ERVK	3.11354	4.59177	1.71279	1.68546	1.35936	0.989925
L1_Mur2	LINE/L1	1795.8	2442.09	3665.25	3123.65	1.35969	0.852273
RLTR41C	LTR/ERV1	31.3395	43.0365	25.2074	26.6609	1.36169	1.05546
RLTR47	LTR/ERVK	23.4331	32.2716	31.5568	30.9818	1.36174	0.982337
RMER16B2	LTR/ERVK	29.7997	41.006	47.5775	48.4799	1.36385	1.01858
L1M3c	LINE/L1	20.0519	27.7152	45.19	39.7155	1.36402	0.88148
IAPLTR2a	LTR/ERVK	861.002	1174.84	161.781	184.512	1.36408	1.13964
L1_Rod	LINE/L1	566.055	772.585	1658.74	1369.21	1.36422	0.825554
RLTR13D	LTR/ERVK	12.5737	17.5466	10.2248	8.94825	1.36636	0.886272
L1MA10	LINE/L1	39.9914	55.0668	91.2969	80.6262	1.36777	0.884388
L1VL1	LINE/L1	182.192	249.568	188.493	169.986	1.36779	0.902333
LTRIS5	LTR/ERV1	19.9729	27.7277	12.474	12.1966	1.36975	0.979415
IAPLTR2b	LTR/ERVK	937.103	1284.63	201.538	222.481	1.37045	1.1034
MamRep1151	LTR?	6.35356	9.08912	26.2455	22.5851	1.37201	0.865654
RMER16A2	LTR/ERVK	22.7221	31.6322	35.1727	34.7204	1.3756	0.987497
ERVB4_2-I_MM	LTR/ERVK	545.156	750.57	197.109	213.348	1.37611	1.08197
L1_Mur3	LINE/L1	1638.02	2256.54	4461.89	3673.75	1.37737	0.823402
IAPLTR4	LTR/ERVK	339.357	467.935	90.4145	95.1518	1.37777	1.05182
RLTR40	LTR/ERVK	175.505	242.889	429.391	397.676	1.38176	0.926312
RMER6C	LTR/ERVK	580.006	804.395	864.007	798.203	1.38621	0.923926
U7	snRNA	0.417932	0.973631	1.69549	2.17577	1.39191	1.17818
RLTR50A	LTR/ERVK	19.1263	27.0144	10.8304	11.9821	1.39193	1.09735
RLTR13D5	LTR/ERVK	172.401	240.454	191.071	179.149	1.39246	0.937928
IAPEy-int	LTR/ERVK	1701.1	2369.58	477.661	503.247	1.39274	1.05345
IAPLTR4_I	LTR/ERVK	183.52	256.029	38.3215	41.4929	1.39296	1.08065
MLTR25C	LTR/ERVK	71.4801	100.243	116.245	96.8679	1.39684	0.834732
MuRRS4-int	LTR/ERV1	1306.07	1824.9	519.702	530.705	1.39694	1.02113
RLTR1	LTR/ERV1	25.0855	35.4563	9.6539	8.64181	1.39757	0.905002
MMERGLN-int	LTR/ERV1	1937.98	2709.51	544.286	594.14	1.39791	1.09143
UCON17	Unknown	1.1453	2.00018	2.40483	2.84996	1.39849	1.13074
BGLII_A	LTR/ERVK	35.9693	50.7208	44.5671	41.3704	1.39902	0.929845
ERVB7_3-LTR_MM	LTR/ERVK	91.5707	128.69	56.4528	62.0249	1.40098	1.09698
L1_Mur1	LINE/L1	749.733	1051.04	1380.49	1189.05	1.40135	0.861421
LTRIS_Mm	LTR/ERV1	211.449	296.719	115.535	122.701	1.40137	1.06149
RMER6D	LTR/ERVK	241.017	338.524	367.904	337.153	1.40289	0.916643
RLTR10B	LTR/ERVK	190.396	268.24	63.823	68.1232	1.40672	1.06634
RLTR13C1	LTR/ERVK	91.7737	129.697	88.7882	85.7439	1.40878	0.966094
IAPEY4_LTR	LTR/ERVK	29.2859	41.7003	19.2905	26.2012	1.40991	1.34059
RLTR47_MM	LTR/ERV1	10.8465	15.7948	6.41863	5.82249	1.4177	0.919643
RLTR1F_Mm	LTR/ERVK	56.2217	80.1563	19.031	21.3594	1.41828	1.11624
MYSERV-int	LTR/ERVK	88.8853	126.507	250.154	212.858	1.41855	0.851503
IAPEY5_I-int	LTR/ERVK	233.275	332.738	58.7193	61.5039	1.42456	1.04663
IAP1-MM_I-int	LTR/ERVK	381.576	545.304	143.563	144.306	1.42796	1.00514
RLTR9C	LTR/ERVK	93.0432	133.295	54.9304	59.5733	1.42801	1.08301
MER67D	LTR/ERV1	19.8188	28.7638	51.2107	43.4542	1.42966	0.851439
Charlie17	DNA/hAT-Charlie	7.15132	10.678	14.775	13.4837	1.43265	0.918142
MTE2a-int	LTR/ERVL-MaLR	67.819	97.6447	103.027	97.0518	1.43339	0.942562
IAPLTR1_Mm	LTR/ERVK	1658.64	2378.87	304.634	365.928	1.43397	1.20055
RLTR10	LTR/ERVK	1726.24	2480.04	559.753	570.941	1.43642	1.01995
IAP-d-int	LTR/ERVK	871.686	1254.5	274.911	290.328	1.43866	1.05588
RLTR9A3A	LTR/ERVK	42.9362	62.2157	33.4426	33.9543	1.43881	1.01486
RLTR10B2	LTR/ERVK	433.839	625.061	157.265	168.239	1.43975	1.06934
RLTR24B_MM	LTR/ERV1	40.5693	58.9154	73.9614	74.7731	1.44134	1.01083
L1MdTf_II	LINE/L1	3081.34	4442	2626.66	2671.08	1.44144	1.01691
L1M3f	LINE/L1	2.80339	4.48856	10.6747	9.5305	1.44307	0.901997
MMERGLN_LTR	LTR/ERV1	245.59	355.808	89.982	99.4727	1.44697	1.10431
RLTR44-int	LTR/ERVK	490.63	710.483	179.791	191.254	1.44719	1.0634
MurERV4-int	LTR/ERVK	122.259	177.541	300.759	272.431	1.4485	0.906126
LTRIS4A	LTR/ERV1	83.9688	122.164	35.7956	40.2671	1.44952	1.12152
Charlie30a	DNA/hAT-Charlie	12.2	18.171	17.3528	15.874	1.45235	0.919421
RLTR1D	LTR/ERV1	149.253	217.823	69.0306	71.8925	1.45637	1.04087
MusHAL1	LINE/L1	231.41	337.852	242.109	200.263	1.458	0.827873
L1MdTf_I	LINE/L1	2783.73	4082.25	2278.37	2378	1.4663	1.04371
MMERVK10D3_I-int	LTR/ERVK	670.462	987.572	209.929	227.813	1.47227	1.08478
RLTR13A1	LTR/ERVK	64.096	95.0676	50.657	49.5525	1.47578	0.978618
ERVB4_3-I_MM	LTR/ERVK	57.2709	85.1183	45.3803	46.3961	1.4779	1.0219
IAPEY3-int	LTR/ERVK	2476.44	3697.87	637.348	698.791	1.49302	1.09625
MYSERV6-int	LTR/ERVK	230.577	344.921	644.441	562.269	1.49377	0.872688
RLTR17D_Mm	LTR/ERVK	65.4341	98.6887	229.583	191.928	1.50057	0.836696
CYRA11_Mm	Unknown/Y-chromosome	101.505	153.083	182.559	172.223	1.50318	0.943692
RLTR1D2_MM	LTR/ERV1	177.217	267.432	59.1691	64.7829	1.50621	1.0933
ERVB4_1C-LTR_Mm	LTR/ERVK	287.096	435.553	119.255	124.356	1.5153	1.04242
RLTR13B1	LTR/ERVK	232.082	352.97	228.683	226.495	1.51865	0.990472
RLTR13A3	LTR/ERVK	58.4561	89.8197	64.9822	63.7103	1.52751	0.980724
MurSAT1	Satellite	310.504	476.552	169.722	176.299	1.53305	1.03853
L1MdGf_I	LINE/L1	3008.09	4619.89	2095.55	2075.93	1.53565	0.990641
RLTR10C	LTR/ERVK	1437.79	2210.14	454.339	504.963	1.5368	1.11118
RNERVK23-int	LTR/ERVK	4.83373	7.97248	6.33213	5.60798	1.53804	0.901236
ORR1D-int	LTR/ERVL-MaLR	76.0721	117.542	108.165	104.161	1.53807	0.963323
RLTR10-int	LTR/ERVK	3353.82	5199.06	935.166	1041.77	1.55003	1.11387
MurERV4_19-int	LTR/ERVK	96.2558	150.599	208.164	186.412	1.55877	0.896002
RLTR13B4	LTR/ERVK	99.6883	156.294	96.1757	95.4276	1.56219	0.992302
RLTR13B2	LTR/ERVK	131.731	207.616	98.7189	102.169	1.57172	1.0346
MMERVK9C_I-int	LTR/ERVK	707.193	1115.92	533.992	490.07	1.57713	0.917901
MMTV-int	LTR/ERVK	43.9801	70.3389	29.3077	28.6834	1.58601	0.979402
RLTR17C_Mm	LTR/ERVK	25.9976	41.8978	40.2419	40.3897	1.58894	1.00358
RLTR13D6	LTR/ERVK	183.287	292.907	218.043	221.714	1.59483	1.01676
RLTR12F	LTR/ERVK	5.02415	8.62198	7.7681	7.90633	1.59723	1.01576
RLTR13A2	LTR/ERVK	52.3629	84.5266	66.3836	61.7797	1.60274	0.931677
BGLII	LTR/ERVK	303.572	488.231	396.606	365.99	1.60629	0.922999
IAPLTR2a2_Mm	LTR/ERVK	1194.59	1929.31	341.433	359.585	1.61452	1.05301
ERVB2_1A-I_MM	LTR/ERVK	46.2549	75.3257	63.8403	62.9136	1.61519	0.985707
MT-int	LTR/ERVL-MaLR	284.825	460.82	76.816	86.0197	1.61574	1.11827
IAPEz-int	LTR/ERVK	23745.9	38473.9	4899.86	5553.71	1.62021	1.13342
MYSERV16_I-int	LTR/ERVK	158.941	258.6	506.553	415.512	1.6231	0.820627
IAPEY4_I-int	LTR/ERVK	455.491	740.498	210.794	217.669	1.62434	1.03246
ETnERV-int	LTR/ERVK	1044.71	1700.1	372.765	405.552	1.62675	1.08772
RLTR22_Mur	LTR/ERVK	125.856	205.485	380.308	316.774	1.62771	0.833379
RLTR13A	LTR/ERVK	37.1714	61.3532	51.1934	46.6719	1.63351	0.913371
ERVB2_1-I_MM	LTR/ERVK	18.5609	31.3395	18.7715	19.3368	1.65327	1.02859
MMSAT4	Satellite	222.31	370.094	317.264	311.442	1.66179	0.981708
RLTR13E	LTR/ERVK	113.785	190.702	147.784	150.803	1.67009	1.02029
RLTR13C3	LTR/ERVK	84.0969	142.701	102.594	97.2969	1.68868	0.948864
ETnERV3-int	LTR/ERVK	196.427	332.554	213.216	190.212	1.68951	0.89261
RMER3D-int	LTR/ERVK	167.47	286.132	422.28	362.527	1.70435	0.858832
ERVB3_1-I_MM	LTR/ERVK	28.742	49.8097	44.1519	42.8719	1.70835	0.971652
MMERVK9E_I-int	LTR/ERVK	713.332	1224.78	516.951	520.991	1.71598	1.0078
RMER6-int	LTR/ERVK	29.6216	51.8063	90.328	84.181	1.72448	0.932693
RLTR22_Mus	LTR/ERVK	54.1354	95.1396	160.483	133.121	1.7437	0.830555
ERVB4_1B-I_MM	LTR/ERVK	414.01	730.209	303.89	278.101	1.76191	0.915413
MLTR32C_MM	LTR/ERVK	9.96511	18.4917	20.7265	19.6126	1.77761	0.948732
ETnERV2-int	LTR/ERVK	452.988	812.144	424.339	388.605	1.79111	0.915988
MMERVK10C-int	LTR/ERVK	2457.91	4477.95	1111.84	1123.89	1.82152	1.01083
RMER16-int	LTR/ERVK	360.221	665.339	598.836	545.231	1.84469	0.910633
RMER16A3	LTR/ERVK	73.8372	139.059	66.0375	67.449	1.87151	1.02105
MMETn-int	LTR/ERVK	630.53	1219.99	466.588	449.129	1.93338	0.962661
RLTR13G	LTR/ERVK	148.084	289.313	128.096	133.458	1.9473	1.04153
MurSatRep1	Unknown	235.342	470.47	482.159	442.448	1.99487	0.91781
C573_MM	Other	70.9844	174.543	101.85	90.6777	2.43862	0.891369
