# Supplementary material for: Requirements for establishment and epigenetic stability of mammalian heterochromatin
Source: Mol Cell. Author manuscript; Available in PMC 2025 Sep 29. (PMC12478525; doi:10.1016/j.molcel.2025.08.025)
Supplement: 7 — Table S7. AlphaFold predictions, Related to STAR Methods [file NIHMS2110126-supplement-7.xlsx]

## Sheet: Sheet1
Component_1	Component_2	pLDDT_Avg	pTM_Avg	ipTM_Avg	pLDDT_001	pTM_001	ipTM_001	pLDDT_002	pTM_002	ipTM_002	pLDDT_003	pTM_003	ipTM_003	pLDDT_004	pTM_004	ipTM_004	pLDDT_005	pTM_005	ipTM_005
DNMT3A	DNMT3L	66.8	0.586	0.7756	67.5	0.617	0.793	68.1	0.612	0.782	66	0.576	0.775	66	0.564	0.771	66.4	0.561	0.757
DNMT3L	DNMT3B	68.36	0.6118	0.7694	68.5	0.618	0.783	68.7	0.624	0.772	68.4	0.619	0.768	67.6	0.588	0.767	68.6	0.61	0.757
CTBP2	CTBP2	77.38	0.7632	0.757	77.7	0.767	0.762	77.2	0.764	0.759	77.6	0.764	0.755	77.2	0.761	0.755	77.2	0.76	0.754
SUV39H1	ATF7IP	37.58	0.3578	0.717	38.6	0.365	0.813	38.9	0.365	0.791	36.2	0.35	0.735	37.9	0.358	0.699	36.3	0.351	0.547
ATRX	SUV39H1	46.1	0.4014	0.6556	48	0.408	0.706	46.5	0.401	0.689	45.8	0.396	0.667	44.6	0.398	0.633	45.6	0.404	0.583
KDM1A	SUV39H1	76.64	0.5684	0.6246	76	0.568	0.684	77.5	0.569	0.671	77.4	0.573	0.65	76.2	0.569	0.58	76.1	0.563	0.538
GLP	SUV39H1	59.04	0.345	0.6132	59.1	0.347	0.731	60.1	0.35	0.614	58.1	0.338	0.6	59.1	0.345	0.574	58.8	0.345	0.547
DNMT3L	HIRA	66.58	0.3758	0.6042	66.3	0.381	0.703	67.9	0.373	0.585	66.2	0.371	0.586	65.7	0.379	0.574	66.8	0.375	0.573
MPP8	DNMT3L	54.64	0.3822	0.5882	55.1	0.381	0.626	54.3	0.383	0.592	54.6	0.374	0.586	53.7	0.38	0.579	55.5	0.393	0.558
HP1γ_dimer	SUV39H2	69.72	0.6014	0.5448	69.9	0.616	0.578	69.3	0.604	0.55	69.6	0.604	0.549	70.1	0.594	0.53	69.7	0.589	0.517
MORC2	TASOR	50.16	0.438	0.5352	51.1	0.488	0.545	49.4	0.422	0.544	51.8	0.426	0.537	48.8	0.421	0.538	49.7	0.433	0.512
G9a	GLP	55.06	0.5198	0.5284	54.8	0.532	0.545	55.7	0.53	0.543	54.9	0.535	0.542	55.6	0.515	0.521	54.3	0.487	0.491
DNMT3L	CTBP2	72.76	0.4766	0.5262	73.8	0.497	0.586	72.1	0.479	0.53	72.2	0.461	0.529	73.1	0.471	0.521	72.6	0.475	0.465
HP1α_dimer	SUV39H2	68.76	0.581	0.523	68.3	0.593	0.55	69	0.59	0.543	68.6	0.587	0.539	69.1	0.579	0.529	68.8	0.556	0.454
SUV39H1	MORC2	67.4	0.4568	0.523	69.3	0.461	0.645	67.6	0.476	0.546	67.9	0.457	0.529	66	0.44	0.455	66.2	0.45	0.44
HP1β_dimer	SUV39H2	69.4	0.5808	0.5092	69.2	0.591	0.539	69.2	0.59	0.527	70.2	0.583	0.523	68.6	0.581	0.508	69.8	0.559	0.449
MORC2	MORC2	66.38	0.5362	0.4968	68.1	0.562	0.548	67.1	0.57	0.542	66.2	0.535	0.475	65.6	0.515	0.462	64.9	0.499	0.457
SUV39H2	ATF7IP	36.06	0.349	0.4934	36.3	0.344	0.676	35.8	0.352	0.615	35.3	0.356	0.503	36.5	0.349	0.382	36.4	0.344	0.291
HP1γ_dimer	SUV39H1	74.4	0.6066	0.4906	74.2	0.604	0.512	74.8	0.618	0.507	74.2	0.608	0.5	74.4	0.604	0.47	74.4	0.599	0.464
G9a	SUV39H2	57.76	0.351	0.4794	58.2	0.362	0.611	56.8	0.347	0.6	57.8	0.355	0.442	59	0.338	0.375	57	0.353	0.369
ATRX	KDM1A	48.42	0.4068	0.478	48.6	0.399	0.578	48.2	0.459	0.517	48.4	0.393	0.522	47.1	0.387	0.454	49.8	0.396	0.319
DNMT3B	DNMT3B	63.54	0.5118	0.4778	65.8	0.571	0.558	64.9	0.555	0.542	63.2	0.519	0.487	61.9	0.481	0.432	61.9	0.433	0.37
DAXX	DNMT3L	52.92	0.4084	0.4758	54.5	0.443	0.537	52.8	0.401	0.534	53.5	0.384	0.476	49.8	0.398	0.435	54	0.416	0.397
HP1α_dimer	SUV39H1	73.32	0.5848	0.475	73.8	0.609	0.52	72.9	0.591	0.477	73.1	0.572	0.477	73.6	0.576	0.455	73.2	0.576	0.446
ATRX	SUV39H2	44.8	0.3964	0.4746	43.8	0.398	0.549	46.9	0.404	0.536	42.5	0.384	0.476	45	0.398	0.409	45.8	0.398	0.403
TASOR	MPP8	46.68	0.3934	0.473	48.2	0.399	0.475	47.1	0.393	0.476	46.3	0.389	0.476	45.8	0.396	0.475	46	0.39	0.463
HP1β_dimer	SUV39H1	74.24	0.5888	0.4692	74.2	0.585	0.49	74.6	0.6	0.485	73.7	0.589	0.463	74.6	0.582	0.457	74.1	0.588	0.451
SUV39H2	KDM1A	73.9	0.5556	0.469	73.4	0.547	0.533	74.6	0.552	0.51	74.8	0.554	0.492	73.2	0.551	0.492	73.5	0.574	0.318
KDM1A	MORC2	68.32	0.485	0.4634	69.3	0.487	0.521	69.8	0.502	0.516	68	0.502	0.508	67.1	0.459	0.425	67.4	0.475	0.347
G9a	SUV39H1	59.7	0.3434	0.4628	59.8	0.339	0.583	59.9	0.356	0.466	59.2	0.344	0.466	60.7	0.337	0.422	58.9	0.341	0.377
GLP	SUV39H2	56.84	0.3448	0.4566	58.4	0.352	0.578	56.8	0.347	0.544	56.5	0.342	0.534	55.9	0.343	0.348	56.6	0.34	0.279
DNMT3L	ATRX	44.7	0.4014	0.4546	45.2	0.401	0.642	46.2	0.411	0.572	44.5	0.401	0.494	44.6	0.405	0.288	43	0.389	0.277
KDM1A	ATF7IP	44.2	0.4462	0.4504	45.6	0.454	0.556	43.6	0.443	0.527	44.5	0.453	0.462	43.6	0.439	0.395	43.7	0.442	0.312
DNMT3L	ATF7IP	35.42	0.3418	0.4448	34.8	0.349	0.507	35.7	0.334	0.478	36.1	0.343	0.465	34.6	0.342	0.421	35.9	0.341	0.353
MORC2	SUV39H2	64.94	0.4368	0.439	64.8	0.44	0.522	64.2	0.433	0.467	65.3	0.437	0.458	66.4	0.441	0.437	64	0.433	0.311
TASOR	DNMT3L	48.4	0.335	0.4376	48.1	0.352	0.617	47.4	0.334	0.478	47.6	0.328	0.419	50.7	0.336	0.351	48.2	0.325	0.323
PPHLN1	DNMT3L	53.8	0.5046	0.4288	54.5	0.496	0.528	54	0.498	0.517	53.8	0.504	0.465	54.4	0.512	0.414	52.3	0.513	0.22
DNMT3B	DNMT3A	60.4	0.4646	0.428	63.2	0.552	0.539	62	0.536	0.537	58.9	0.427	0.389	58.1	0.412	0.35	59.8	0.396	0.325
DNMT3L	SETDB1	57.26	0.4196	0.4238	59.7	0.516	0.729	57.7	0.402	0.552	57.2	0.398	0.406	56	0.39	0.218	55.7	0.392	0.214
ATRX	DNMT3B	44.74	0.391	0.421	44.9	0.389	0.493	46.8	0.402	0.441	43.6	0.383	0.433	44.6	0.392	0.428	43.8	0.389	0.31
TASOR	KDM1A	52.78	0.4286	0.4196	53.2	0.472	0.662	53	0.433	0.548	51.9	0.411	0.305	54.3	0.419	0.301	51.5	0.408	0.282
HP1β_dimer	TIF1B	58.16	0.2954	0.4196	58.3	0.295	0.433	59.1	0.291	0.43	57.8	0.298	0.424	57.8	0.285	0.415	57.8	0.308	0.396
DNMT3B	GLP	55.32	0.3796	0.4194	56.1	0.406	0.49	55	0.402	0.478	56.4	0.367	0.391	54.3	0.364	0.387	54.8	0.359	0.351
TIF1B	TIF1B	55.98	0.402	0.4172	54.3	0.411	0.427	56.1	0.404	0.418	56	0.399	0.416	57	0.399	0.415	56.5	0.397	0.41
HP1γ_dimer	TIF1B	58.04	0.2952	0.417	59.1	0.29	0.431	58.2	0.297	0.427	58	0.298	0.427	57.6	0.307	0.398	57.3	0.284	0.402
GLP	GLP	51.72	0.4116	0.411	52.6	0.42	0.421	51.3	0.414	0.418	53	0.41	0.407	50.9	0.409	0.405	50.8	0.405	0.404
DAXX	SETDB2	48.64	0.4168	0.4102	50.5	0.476	0.51	50.2	0.467	0.495	46.4	0.386	0.384	48.7	0.377	0.382	47.4	0.378	0.28
HP1α_dimer	TIF1B	57.8	0.298	0.41	57.5	0.299	0.42	57.5	0.298	0.417	58.6	0.285	0.416	57.7	0.322	0.396	57.7	0.286	0.401
SUV39H2	SETDB1	56.42	0.3744	0.404	56.8	0.37	0.573	57.8	0.386	0.474	56.5	0.372	0.399	54.8	0.368	0.343	56.2	0.376	0.231
G9a	G9a	54.84	0.4076	0.4036	55.5	0.413	0.41	55.5	0.409	0.406	54.2	0.409	0.406	54.5	0.404	0.399	54.5	0.403	0.397
SUV39H1	SETDB1	57.9	0.385	0.3988	58.3	0.383	0.559	58	0.396	0.493	58.9	0.387	0.455	57.2	0.376	0.273	57.1	0.383	0.214
DNMTT1	TASOR	51.54	0.4728	0.3986	51.9	0.477	0.5	50.7	0.468	0.502	51.2	0.475	0.446	51.5	0.494	0.294	52.4	0.45	0.251
GLP	DNMT3L	57.16	0.3454	0.3876	58.1	0.358	0.519	57.4	0.354	0.496	57.5	0.35	0.392	56.5	0.332	0.341	56.3	0.333	0.19
HIRA	HIRA	64.88	0.4078	0.3856	65.4	0.44	0.435	65.8	0.417	0.396	66.2	0.409	0.383	63	0.388	0.363	64	0.385	0.351
G9a	DNMT3L	58.88	0.3488	0.3842	60.4	0.383	0.533	58.6	0.354	0.454	58.4	0.337	0.359	58.1	0.335	0.29	58.9	0.335	0.285
DNMT3B	G9a	56.1	0.376	0.3828	56.8	0.391	0.43	55.7	0.389	0.403	57.7	0.375	0.396	54.3	0.364	0.379	56	0.361	0.306
DNMT3A	DNMT3A	60	0.4326	0.3826	61.8	0.476	0.454	60	0.447	0.412	59.9	0.461	0.406	59.6	0.393	0.343	58.7	0.386	0.298
HIRA	ATRX	46.02	0.4246	0.3756	45	0.432	0.411	46.7	0.434	0.4	45.2	0.424	0.394	45.8	0.419	0.349	47.4	0.414	0.324
TASOR	SETDB2	44.16	0.3234	0.375	44	0.317	0.444	46.5	0.329	0.421	42.9	0.334	0.397	43.5	0.317	0.308	43.9	0.32	0.305
CTBP2	GLP	57.4	0.3306	0.3728	58.2	0.322	0.491	57	0.324	0.464	57.6	0.342	0.38	56.8	0.334	0.334	57.4	0.331	0.195
G9a	SETDB2	53.12	0.3772	0.3714	53.2	0.421	0.482	53.1	0.415	0.466	53.4	0.398	0.444	51.8	0.323	0.236	54.1	0.329	0.229
SETDB2	DNMT3A	56.42	0.3814	0.37	56.5	0.363	0.42	58.4	0.379	0.4	54.9	0.345	0.379	56.1	0.404	0.335	56.2	0.416	0.316
MPP8	KDM1A	61.16	0.5032	0.367	60.9	0.513	0.522	61.1	0.514	0.445	61.1	0.49	0.322	61.7	0.492	0.284	61	0.507	0.262
ATF7IP	DNMT3B	38.68	0.3484	0.3642	38.8	0.338	0.427	39.9	0.352	0.406	39	0.348	0.358	38	0.355	0.336	37.7	0.349	0.294
DAXX	SUV39H2	53.32	0.413	0.3618	54.4	0.407	0.462	55.2	0.466	0.432	50.7	0.406	0.41	53.9	0.395	0.328	52.4	0.391	0.177
DAXX	SUV39H1	54.26	0.4016	0.3568	54.6	0.407	0.576	54.9	0.406	0.475	51.7	0.406	0.315	54.7	0.396	0.23	55.4	0.393	0.188
ATRX	DAXX	40.88	0.395	0.3524	41.3	0.4	0.372	38.9	0.384	0.37	41.6	0.402	0.35	41.9	0.4	0.342	40.7	0.389	0.328
UHRF1	ATF7IP	40.9	0.3492	0.3518	40.7	0.365	0.49	40.7	0.355	0.425	41.5	0.366	0.4	41.7	0.331	0.222	39.9	0.329	0.222
ATRX	GLP	42.1	0.3826	0.3514	42.4	0.384	0.39	44.1	0.389	0.368	41.8	0.383	0.364	41.2	0.375	0.323	41	0.382	0.312
TASOR	PPHLN1	43.24	0.2896	0.3506	43.2	0.306	0.356	42.1	0.283	0.354	45.5	0.289	0.352	43.2	0.288	0.346	42.2	0.282	0.345
TASOR	TASOR	42.62	0.3532	0.3504	44.8	0.36	0.357	42.6	0.352	0.349	41.6	0.352	0.349	42.1	0.351	0.349	42	0.351	0.348
DNMT3A	GLP	54.2	0.3584	0.3484	53.8	0.386	0.418	55.9	0.382	0.405	54.6	0.369	0.376	54	0.332	0.275	52.7	0.323	0.268
ATRX	G9a	42.52	0.3844	0.348	44.5	0.391	0.37	43.2	0.385	0.356	41.5	0.379	0.349	41.1	0.383	0.335	42.3	0.384	0.33
PPHLN1	PPHLN1	37.36	0.3468	0.3454	36.9	0.355	0.353	37.5	0.35	0.35	37.6	0.349	0.345	38.1	0.348	0.345	36.7	0.332	0.334
ATRX	SETDB2	42.3	0.3976	0.345	44.2	0.397	0.421	42.2	0.401	0.396	42.5	0.397	0.32	41.7	0.401	0.309	40.9	0.392	0.279
DNMT3A	G9a	54.64	0.355	0.3446	54.6	0.384	0.403	55.1	0.369	0.369	56.6	0.364	0.368	54.7	0.335	0.306	52.2	0.323	0.277
KDM1A	SETDB1	60.24	0.4338	0.3384	60.3	0.442	0.52	60.7	0.431	0.354	60.8	0.438	0.284	59.4	0.429	0.284	60	0.429	0.25
MPP8	SUV39H1	57.3	0.3914	0.3342	57.1	0.405	0.376	57	0.387	0.348	58.5	0.391	0.341	56.9	0.38	0.332	57	0.394	0.274
ATF7IP	SETDB2	33.4	0.33	0.334	35.7	0.335	0.403	33.8	0.326	0.333	31.7	0.326	0.333	32.5	0.333	0.301	33.3	0.33	0.3
SUV39H2	SETDB2	60.12	0.4634	0.3332	62.2	0.569	0.55	62.7	0.556	0.542	58.4	0.391	0.204	59	0.397	0.194	58.3	0.404	0.176
ATF7IP	GLP	37.02	0.317	0.326	36	0.317	0.392	36.2	0.315	0.38	36.7	0.312	0.324	37.4	0.322	0.277	38.8	0.319	0.257
TIF1B	DNMT3L	59.16	0.3838	0.325	59.7	0.404	0.546	60.4	0.385	0.536	58.4	0.379	0.19	58.5	0.376	0.178	58.8	0.375	0.175
SUV39H1	DNMT3B	66.54	0.4152	0.3224	66.1	0.428	0.35	66.4	0.417	0.341	67.9	0.424	0.318	67.4	0.422	0.306	64.9	0.385	0.297
MPP8	TIF1B	49.94	0.3614	0.3186	50.2	0.389	0.394	50	0.389	0.393	50	0.381	0.388	49.3	0.333	0.238	50.2	0.315	0.18
ZN809	TIF1B	49.7	0.3234	0.3156	48.9	0.33	0.326	49.7	0.328	0.323	51	0.325	0.315	49.8	0.317	0.309	49.1	0.317	0.305
TASOR	SUV39H2	48.7	0.3448	0.3136	48	0.358	0.336	48.9	0.347	0.329	48.1	0.346	0.32	50.3	0.344	0.316	48.2	0.329	0.267
KDM1A	DNMT3B	68.14	0.4732	0.3112	68.1	0.472	0.336	68.2	0.475	0.327	68.8	0.474	0.316	67.8	0.469	0.303	67.8	0.476	0.274
CTBP2	ATRX	45.42	0.4014	0.3106	45.2	0.399	0.348	46.9	0.408	0.339	46.1	0.401	0.299	43.6	0.393	0.292	45.3	0.406	0.275
DNMTT1	ATF7IP	46.7	0.486	0.3096	46.2	0.505	0.345	46.3	0.478	0.338	47.6	0.482	0.315	47.4	0.501	0.287	46	0.464	0.263
DNMTT1	TIF1B	59.08	0.5288	0.3062	59.5	0.557	0.335	58.2	0.534	0.32	57.9	0.512	0.317	59.8	0.534	0.302	60	0.507	0.257
G9a	ATF7IP	37.8	0.311	0.3052	37	0.314	0.388	36.2	0.306	0.337	38.3	0.313	0.296	38.3	0.313	0.272	39.2	0.309	0.233
Q80V81	TIF1B	46.66	0.2948	0.305	44.8	0.303	0.32	46.6	0.299	0.316	48.6	0.295	0.302	46.9	0.289	0.294	46.4	0.288	0.293
SETDB2	DNMT3B	57.42	0.3834	0.3044	59.2	0.391	0.389	57.3	0.378	0.317	56.4	0.384	0.294	57.3	0.387	0.268	56.9	0.377	0.254
ATRX	DNMTT1	47	0.4302	0.3044	47.1	0.453	0.362	46.1	0.427	0.302	46.4	0.413	0.299	48.1	0.417	0.286	47.3	0.441	0.273
ATRX	DNMT3A	43.36	0.3884	0.304	44.6	0.39	0.401	41.2	0.381	0.31	46	0.399	0.281	42.8	0.391	0.279	42.2	0.381	0.249
TASOR	SUV39H1	49.52	0.336	0.304	49.1	0.337	0.353	49.7	0.347	0.346	48.9	0.335	0.278	49	0.333	0.272	50.9	0.328	0.271
SUV39H2	CTBP2	71.26	0.4712	0.3036	72.5	0.478	0.386	71.1	0.457	0.39	70.6	0.487	0.287	71.3	0.473	0.282	70.8	0.461	0.173
ATRX	SETDB1	41.8	0.3842	0.3008	41.1	0.375	0.348	41	0.388	0.327	43.6	0.39	0.285	42.4	0.383	0.273	40.9	0.385	0.271
HP1α_dimer	ATRX	42.64	0.4074	0.3	41.1	0.4	0.39	43	0.41	0.305	42.7	0.405	0.29	44.2	0.413	0.276	42.2	0.409	0.239
HP1γ_dimer	TASOR	44.76	0.2998	0.299	45.2	0.297	0.405	43	0.285	0.346	43.5	0.282	0.26	44.9	0.291	0.249	47.2	0.344	0.235
DNMT3B	DNMTT1	62.68	0.5082	0.2988	62.7	0.502	0.381	62.5	0.485	0.332	62.8	0.551	0.299	63.2	0.501	0.252	62.2	0.502	0.23
HP1γ_dimer	ATF7IP	31.2	0.247	0.2988	32	0.241	0.336	29.5	0.25	0.293	30.7	0.248	0.29	31.3	0.244	0.29	32.5	0.252	0.285
MPP8	SETDB1	49.28	0.366	0.2988	50.9	0.378	0.35	49.7	0.368	0.326	49.2	0.368	0.316	48.9	0.366	0.308	47.7	0.35	0.194
SETDB1	G9a	50.58	0.3464	0.2984	49.3	0.344	0.326	50.8	0.351	0.314	50.6	0.344	0.298	52.2	0.346	0.288	50	0.347	0.266
HP1β_dimer	ATRX	42.82	0.4076	0.2984	41.4	0.398	0.393	42.7	0.406	0.308	43.4	0.413	0.303	42.3	0.41	0.245	44.3	0.411	0.243
SETDB2	SETDB1	50.94	0.3588	0.2978	50.2	0.356	0.403	50.3	0.358	0.37	50.5	0.355	0.342	50.7	0.361	0.188	53	0.364	0.186
DNMTT1	KDM1A	68.54	0.5062	0.2976	69.1	0.503	0.341	68.4	0.517	0.303	68.5	0.507	0.301	69.7	0.514	0.286	67	0.49	0.257
GLP	DNMTT1	57.52	0.4738	0.2974	57.8	0.5	0.328	56.8	0.466	0.296	56.8	0.459	0.296	57.7	0.479	0.284	58.5	0.465	0.283
HP1γ_dimer	ATRX	42.72	0.4086	0.2964	41.3	0.399	0.386	43.1	0.412	0.315	42.7	0.408	0.271	44.1	0.413	0.26	42.4	0.411	0.25
DNMT3A	KDM1A	66.62	0.468	0.2958	67.1	0.471	0.353	68.3	0.468	0.352	66.2	0.468	0.292	65.4	0.463	0.272	66.1	0.47	0.21
ATF7IP	DNMT3A	37.66	0.3314	0.2936	38.8	0.352	0.455	36.7	0.337	0.284	37.2	0.301	0.268	36.8	0.345	0.231	38.8	0.322	0.23
TIF1B	SETDB2	51.36	0.3602	0.2924	52.9	0.361	0.404	51.3	0.364	0.335	50.7	0.359	0.254	50.8	0.364	0.24	51.1	0.353	0.229
PPHLN1	UHRF2	60.6	0.4522	0.2916	60.8	0.464	0.372	61.4	0.471	0.36	60.1	0.454	0.285	60.2	0.444	0.281	60.5	0.428	0.16
G9a	KDM1A	61.46	0.4286	0.291	61.1	0.429	0.309	62.4	0.43	0.302	61.2	0.434	0.293	61.4	0.424	0.284	61.2	0.426	0.267
HP1α_dimer	ATF7IP	31	0.2468	0.2902	32.3	0.249	0.324	31	0.244	0.291	30.3	0.254	0.287	32.4	0.24	0.276	29	0.247	0.273
KDM1A	DNMT3L	74.86	0.5624	0.2902	76.3	0.563	0.524	74.9	0.563	0.325	74.4	0.565	0.234	74.8	0.561	0.211	73.9	0.56	0.157
UHRF1	MORC2	64.38	0.4236	0.29	64.4	0.437	0.358	63.9	0.426	0.343	64.4	0.427	0.313	63.1	0.416	0.247	66.1	0.412	0.189
GLP	SETDB1	50.12	0.345	0.289	49.8	0.343	0.348	51.9	0.348	0.332	49.8	0.345	0.299	50.2	0.345	0.233	48.9	0.344	0.233
GLP	KDM1A	60.92	0.4286	0.2882	60.6	0.431	0.307	60.7	0.43	0.29	60.8	0.426	0.291	61.6	0.427	0.286	60.9	0.429	0.267
HP1β_dimer	ATF7IP	31.16	0.2474	0.2862	32.7	0.25	0.332	32.9	0.24	0.326	30.8	0.254	0.274	28.9	0.25	0.26	30.5	0.243	0.239
DNMTT1	DNMTT1	64.98	0.4742	0.286	64.9	0.471	0.399	67	0.501	0.266	64.9	0.482	0.266	64.8	0.457	0.254	63.3	0.46	0.245
UHRF2	TASOR	49.22	0.3218	0.2856	50.8	0.34	0.33	49.5	0.328	0.307	49.7	0.322	0.281	46	0.313	0.265	50.1	0.306	0.245
ATF7IP	MORC2	40.74	0.381	0.2852	40.6	0.393	0.377	40.6	0.381	0.279	39.8	0.372	0.279	42.3	0.386	0.263	40.4	0.373	0.228
DNMTT1	SETDB1	56.84	0.4688	0.2846	57.2	0.494	0.308	55.9	0.463	0.288	58.3	0.462	0.28	56.6	0.471	0.272	56.2	0.454	0.275
SUV39H2	DNMT3A	62.32	0.3764	0.284	62.2	0.371	0.406	61.7	0.378	0.4	63	0.388	0.23	62.4	0.374	0.196	62.3	0.371	0.188
UHRF1	ATRX	44.8	0.3944	0.283	43.6	0.397	0.304	42.6	0.386	0.306	46.3	0.396	0.272	45	0.395	0.268	46.5	0.398	0.265
KDM1A	HIRA	69.14	0.475	0.2826	70.1	0.519	0.352	69.2	0.488	0.295	68.2	0.452	0.284	70	0.455	0.242	68.2	0.461	0.24
DNMTT1	UHRF1	64.38	0.5218	0.2826	63.4	0.531	0.403	65.6	0.527	0.279	64.2	0.518	0.256	64.9	0.508	0.246	63.8	0.525	0.229
ATRX	TASOR	37.08	0.3812	0.2822	36.3	0.387	0.293	39.4	0.385	0.292	36.3	0.373	0.285	37.2	0.382	0.273	36.2	0.379	0.268
SETDB1	TASOR	43.7	0.3418	0.2804	45.2	0.35	0.309	45.9	0.345	0.3	43.2	0.339	0.274	43.1	0.332	0.266	41.1	0.343	0.253
GLP	TASOR	44.24	0.3202	0.28	42.8	0.323	0.306	46.4	0.331	0.293	44	0.32	0.281	43.8	0.314	0.272	44.2	0.313	0.248
CTBP2	DNMTT1	67.56	0.5726	0.28	68.1	0.59	0.32	68	0.58	0.313	67.8	0.562	0.295	67.1	0.543	0.251	66.8	0.588	0.221
PPHLN1	ATRX	40.1	0.4004	0.2786	41.3	0.406	0.307	40.2	0.402	0.292	41.1	0.408	0.283	40	0.398	0.258	37.9	0.388	0.253
CTBP2	DNMT3B	65.02	0.3994	0.278	65.1	0.408	0.366	64.7	0.396	0.308	66.1	0.404	0.278	64.4	0.398	0.22	64.8	0.391	0.218
KDM1A	UHRF2	70.74	0.4922	0.2774	71.4	0.525	0.427	70.2	0.493	0.268	70.4	0.488	0.25	70.4	0.474	0.225	71.3	0.481	0.217
ATF7IP	HIRA	40.76	0.3314	0.2768	39.4	0.334	0.34	39.9	0.325	0.275	42.5	0.338	0.266	41	0.333	0.259	41	0.327	0.244
ATF7IP	UHRF2	41.34	0.346	0.2762	40.8	0.37	0.483	42.2	0.354	0.247	39.9	0.328	0.225	41.6	0.341	0.215	42.2	0.337	0.211
KDM1A	SETDB2	64.74	0.5008	0.2754	64.3	0.495	0.299	65.7	0.504	0.277	65.8	0.497	0.278	63.5	0.507	0.263	64.4	0.501	0.26
TIF1B	CTBP2	60.02	0.3618	0.2734	60.1	0.365	0.445	60.8	0.363	0.385	59.9	0.362	0.195	60	0.363	0.182	59.3	0.356	0.16
CTBP2	DAXX	53.46	0.3678	0.2678	54	0.371	0.35	54.4	0.367	0.345	54.1	0.368	0.253	51.9	0.369	0.209	52.9	0.364	0.182
SETDB1	ATF7IP	38.46	0.3466	0.2664	39.2	0.357	0.282	38.7	0.348	0.276	40.2	0.346	0.262	36.9	0.339	0.258	37.3	0.343	0.254
Q80V81	DNMT3L	48.4	0.4262	0.2664	50.6	0.442	0.513	47.1	0.421	0.264	48.9	0.428	0.208	47.4	0.428	0.174	48	0.412	0.173
ATRX	MPP8	41	0.388	0.2656	41.5	0.391	0.325	40.8	0.388	0.27	42.8	0.395	0.246	39	0.376	0.248	40.9	0.39	0.239
UHRF2	UHRF1	64.84	0.3408	0.2652	69.2	0.359	0.389	63.9	0.34	0.307	62.9	0.323	0.249	63.7	0.341	0.191	64.5	0.341	0.19
UHRF2	CTBP2	70.32	0.4364	0.265	68.6	0.478	0.422	69.8	0.427	0.247	70.8	0.44	0.224	70.6	0.42	0.216	71.8	0.417	0.216
TASOR	HIRA	48.32	0.3286	0.2648	48.2	0.33	0.33	45.4	0.334	0.273	50.9	0.331	0.246	48.4	0.324	0.238	48.7	0.324	0.237
TIF1B	ATRX	40.68	0.3942	0.2644	40.1	0.398	0.284	40.7	0.399	0.269	42.9	0.398	0.266	39.4	0.38	0.257	40.3	0.396	0.246
ATRX	MORC2	44.78	0.3846	0.264	44.6	0.386	0.28	47.4	0.391	0.266	42.7	0.374	0.263	44.6	0.39	0.259	44.6	0.382	0.252
UHRF1	TASOR	48.86	0.3204	0.264	49.7	0.32	0.289	49.4	0.331	0.283	48.3	0.322	0.259	46.2	0.318	0.252	50.7	0.311	0.237
KDM1A	KDM1A	74.76	0.4698	0.262	75.9	0.475	0.302	74.8	0.469	0.304	75.1	0.473	0.279	73.8	0.464	0.234	74.2	0.468	0.191
HP1α_dimer	MPP8	47.84	0.3516	0.2592	48.9	0.35	0.363	47.8	0.347	0.303	46.8	0.357	0.242	47	0.354	0.202	48.7	0.35	0.186
HP1α_dimer	G9a	54.38	0.3374	0.259	53.6	0.355	0.296	55.9	0.329	0.26	54.2	0.331	0.255	54.4	0.34	0.249	53.8	0.332	0.235
KDM1A	UHRF1	71.18	0.4934	0.2588	70.4	0.501	0.305	72.1	0.498	0.265	71.1	0.486	0.265	71.3	0.498	0.247	71	0.484	0.212
HP1γ_dimer	DAXX	47.88	0.2868	0.2582	49.6	0.291	0.371	47.2	0.292	0.264	48.3	0.281	0.255	46.7	0.29	0.2	47.6	0.28	0.201
TIF1B	SETDB1	49.44	0.367	0.2582	47.9	0.374	0.334	51.6	0.365	0.24	48.5	0.351	0.243	49.4	0.373	0.237	49.8	0.372	0.237
HP1γ_dimer	MPP8	47.98	0.352	0.2572	48.5	0.351	0.352	48.3	0.347	0.321	47.3	0.355	0.237	48.7	0.358	0.194	47.1	0.349	0.182
HP1γ_dimer	GLP	52.68	0.3506	0.2572	52.2	0.337	0.268	52.6	0.349	0.264	51.8	0.37	0.256	54.5	0.35	0.255	52.3	0.347	0.243
HIRA	CTBP2	67.36	0.379	0.2566	67	0.407	0.369	68.1	0.371	0.349	66.9	0.369	0.201	67.6	0.376	0.183	67.2	0.372	0.181
HP1α_dimer	GLP	52.14	0.347	0.2558	51.4	0.373	0.267	51.9	0.338	0.262	53.6	0.343	0.258	52.1	0.339	0.249	51.7	0.342	0.243
SETDB2	GLP	51.46	0.3318	0.2558	50.8	0.331	0.338	51.2	0.352	0.3	52.8	0.325	0.218	51.3	0.326	0.213	51.2	0.325	0.21
HP1β_dimer	MPP8	48.18	0.351	0.2552	48.5	0.349	0.304	48.3	0.349	0.293	47.6	0.343	0.279	49.2	0.363	0.202	47.3	0.351	0.198
DNMTT1	G9a	57.42	0.4758	0.2538	57.3	0.47	0.301	57.7	0.486	0.246	56.4	0.466	0.243	57.5	0.496	0.235	58.2	0.461	0.244
DNMT3B	TASOR	47.3	0.3468	0.253	47.4	0.348	0.263	45.6	0.354	0.261	47.2	0.346	0.255	49.6	0.343	0.25	46.7	0.343	0.236
HP1γ_dimer	G9a	54.36	0.3374	0.2522	54.1	0.35	0.268	54.3	0.334	0.254	55.9	0.335	0.25	53	0.335	0.249	54.5	0.333	0.24
G9a	PPHLN1	49.78	0.3438	0.252	49.8	0.342	0.296	50.8	0.355	0.273	49.9	0.344	0.262	49.8	0.338	0.216	48.6	0.34	0.213
HP1β_dimer	G9a	54.44	0.334	0.252	54.5	0.337	0.298	55.6	0.333	0.245	54.4	0.331	0.244	54	0.332	0.239	53.7	0.337	0.234
DAXX	DNMT3B	52.34	0.3792	0.2512	51.8	0.403	0.363	53.2	0.365	0.301	51.9	0.387	0.232	52.2	0.376	0.183	52.6	0.365	0.177
MPP8	DNMT3A	51.54	0.3412	0.251	51.3	0.367	0.345	53.1	0.335	0.287	51.3	0.334	0.229	51.1	0.342	0.201	50.9	0.328	0.193
SUV39H2	HIRA	65.76	0.3688	0.2506	65.3	0.372	0.328	67.2	0.371	0.298	64.9	0.367	0.237	65.6	0.366	0.208	65.8	0.368	0.182
CTBP2	TASOR	48.9	0.3118	0.2506	50.5	0.316	0.277	47.8	0.314	0.27	49	0.313	0.244	49	0.309	0.232	48.2	0.307	0.23
HP1γ_dimer	DNMT3B	58.42	0.4128	0.2504	58.4	0.435	0.281	58.8	0.413	0.273	59.3	0.409	0.257	58.8	0.423	0.228	56.8	0.384	0.213
SETDB2	HIRA	58.54	0.3484	0.2502	60.2	0.348	0.371	58.2	0.35	0.341	57.2	0.344	0.186	59.1	0.353	0.181	58	0.347	0.172
SETDB1	HIRA	55.48	0.356	0.2492	55.8	0.359	0.278	55.2	0.355	0.259	56.2	0.353	0.247	56.8	0.361	0.233	53.4	0.352	0.229
DNMT3B	MPP8	52.62	0.3656	0.249	52.5	0.37	0.291	54.3	0.386	0.28	51.8	0.375	0.259	52.7	0.358	0.211	51.8	0.339	0.204
HP1β_dimer	ZN809	46.82	0.2842	0.2486	46.7	0.297	0.327	47.3	0.288	0.239	46.6	0.287	0.237	48.3	0.276	0.222	45.2	0.273	0.218
HP1β_dimer	GLP	52.56	0.3522	0.2482	52.2	0.382	0.256	53.7	0.354	0.255	52.5	0.335	0.252	52.2	0.341	0.245	52.2	0.349	0.233
DNMTT1	PPHLN1	59.94	0.5746	0.248	60.2	0.567	0.38	58.5	0.566	0.228	60.9	0.605	0.214	60.5	0.569	0.22	59.6	0.566	0.198
PPHLN1	DNMT3B	52.88	0.4346	0.2476	54.2	0.446	0.302	52.6	0.428	0.288	53.8	0.447	0.281	51.9	0.409	0.204	51.9	0.443	0.163
G9a	HIRA	56.52	0.3292	0.2468	54	0.332	0.278	56.5	0.328	0.27	57.1	0.33	0.239	57.9	0.329	0.238	57.1	0.327	0.209
DNMT3A	TASOR	46.82	0.3364	0.2464	46.4	0.329	0.255	45	0.338	0.252	46	0.338	0.245	47	0.331	0.245	49.7	0.346	0.235
HP1β_dimer	DNMT3L	63.68	0.5096	0.2462	63.6	0.504	0.295	61.8	0.497	0.251	64.4	0.515	0.243	65.4	0.517	0.23	63.2	0.515	0.212
DNMT3A	MORC2	60.32	0.416	0.2458	61.2	0.486	0.428	59.4	0.398	0.21	62	0.405	0.202	58.8	0.393	0.196	60.2	0.398	0.193
HIRA	DNMT3B	62.2	0.3538	0.2456	62.7	0.355	0.412	60.7	0.358	0.237	63	0.349	0.203	62.2	0.344	0.192	62.4	0.363	0.184
DNMTT1	DNMT3L	66.64	0.5664	0.2454	67.4	0.563	0.269	66.2	0.588	0.253	66.7	0.563	0.25	66.1	0.555	0.233	66.8	0.563	0.222
TASOR	G9a	44.48	0.3118	0.2444	44.7	0.313	0.247	42.1	0.314	0.247	43.9	0.311	0.245	44.8	0.309	0.245	46.9	0.312	0.238
ATF7IP	CTBP2	36.18	0.3228	0.2442	36.5	0.327	0.262	35.8	0.327	0.253	37	0.324	0.241	36.6	0.319	0.242	35	0.317	0.223
HP1α_dimer	MORC2	60.54	0.472	0.2436	60.7	0.487	0.317	60.4	0.465	0.241	59.4	0.473	0.238	60.3	0.464	0.233	61.9	0.471	0.189
MPP8	ATF7IP	32.24	0.3048	0.2434	34	0.319	0.246	31.4	0.308	0.247	32.4	0.302	0.248	31.5	0.295	0.245	31.9	0.3	0.231
MPP8	GLP	48.52	0.3214	0.2432	48.6	0.327	0.298	50.5	0.328	0.237	47.4	0.31	0.235	48.4	0.321	0.229	47.7	0.321	0.217
HP1α_dimer	TASOR	44.5	0.3006	0.2424	47.3	0.341	0.246	44.8	0.294	0.248	44.3	0.292	0.242	43.1	0.284	0.239	43	0.292	0.237
CTBP2	UHRF1	71.42	0.4278	0.2422	71.3	0.441	0.272	71.4	0.437	0.256	70.2	0.405	0.238	71.9	0.423	0.229	72.3	0.433	0.216
TASOR	ATF7IP	33.4	0.2964	0.242	33.8	0.32	0.247	35.7	0.295	0.25	31.7	0.294	0.248	33	0.289	0.24	32.8	0.284	0.225
DNMT3L	UHRF2	68.12	0.3884	0.2418	69.4	0.41	0.375	66.6	0.385	0.268	67.4	0.384	0.232	68.4	0.386	0.177	68.8	0.377	0.157
HP1α_dimer	DNMT3L	62.86	0.5092	0.2418	65.3	0.538	0.337	63.4	0.516	0.236	62.6	0.499	0.228	61.5	0.503	0.222	61.5	0.49	0.186
ZN809	DNMT3A	52.26	0.4134	0.2412	52.2	0.428	0.374	52.8	0.413	0.281	51.7	0.417	0.191	52.8	0.401	0.185	51.8	0.408	0.175
UHRF2	MORC2	64	0.422	0.2408	63.6	0.492	0.409	62.5	0.405	0.23	63.7	0.404	0.196	66.2	0.409	0.19	64	0.4	0.179
SUV39H1	HIRA	68.36	0.3762	0.2406	68	0.369	0.294	69.6	0.378	0.252	66.8	0.372	0.254	68.8	0.386	0.201	68.6	0.376	0.202
SETDB1	DNMT3B	54.64	0.363	0.2398	54.3	0.363	0.272	54.9	0.362	0.27	54	0.368	0.232	56.4	0.368	0.212	53.6	0.354	0.213
DNMT3A	DNMTT1	61.54	0.4996	0.239	61.8	0.509	0.309	61.6	0.529	0.226	61.5	0.495	0.219	60.6	0.482	0.222	62.2	0.483	0.219
HP1β_dimer	DNMTT1	63.86	0.596	0.2382	63.8	0.622	0.244	64.8	0.616	0.244	63.9	0.58	0.244	64	0.592	0.228	62.8	0.57	0.231
GLP	HIRA	56.24	0.333	0.2382	56.2	0.33	0.263	56.7	0.34	0.25	55.1	0.333	0.232	55.7	0.334	0.229	57.5	0.328	0.217
ZN809	SETDB2	48.32	0.4194	0.2376	48.4	0.427	0.259	48.2	0.42	0.254	49.2	0.419	0.248	47.8	0.417	0.238	48	0.414	0.189
KDM1A	CTBP2	75.3	0.5676	0.2374	75	0.572	0.27	75.4	0.573	0.244	75.2	0.563	0.233	75.4	0.569	0.22	75.5	0.561	0.22
TIF1B	SUV39H1	60.58	0.3868	0.237	61.9	0.392	0.249	59.3	0.388	0.245	60.4	0.38	0.239	59.3	0.39	0.231	62	0.384	0.221
ATF7IP	ATF7IP	23.52	0.2588	0.2358	21.4	0.257	0.25	25.2	0.26	0.241	22.7	0.261	0.24	24	0.262	0.231	24.3	0.254	0.217
DNMT3A	HIRA	60.8	0.3454	0.2358	60.8	0.345	0.302	60	0.346	0.247	61.2	0.35	0.238	62.3	0.345	0.196	59.7	0.341	0.196
HP1α_dimer	DNMTT1	63.58	0.5866	0.2356	63.5	0.614	0.243	63.7	0.576	0.247	63.8	0.581	0.231	64.2	0.596	0.226	62.7	0.566	0.231
DAXX	G9a	49.36	0.323	0.2352	51	0.351	0.286	49.7	0.315	0.277	48.4	0.314	0.218	48	0.318	0.202	49.7	0.317	0.193
DNMTT1	DAXX	56.98	0.5206	0.2342	56.5	0.504	0.265	56.1	0.505	0.252	56.9	0.56	0.215	57.4	0.522	0.218	58	0.512	0.221
HP1β_dimer	TASOR	44.54	0.2976	0.234	43.5	0.285	0.265	47.8	0.34	0.227	44.2	0.292	0.228	44.1	0.287	0.226	43.1	0.284	0.224
ZN809	KDM1A	63.1	0.5838	0.2328	63.4	0.593	0.262	63	0.576	0.245	63.5	0.591	0.232	63	0.58	0.219	62.6	0.579	0.206
MORC2	DNMT3L	65.34	0.4468	0.2328	64.7	0.445	0.322	66.3	0.448	0.311	66.2	0.451	0.186	64.9	0.454	0.184	64.6	0.436	0.161
SETDB2	DNMTT1	61.26	0.5372	0.2326	61.3	0.576	0.265	61.3	0.521	0.255	60.8	0.541	0.217	61.9	0.511	0.219	61	0.537	0.207
PPHLN1	UHRF1	60.08	0.4408	0.232	61.1	0.47	0.396	59.5	0.447	0.224	59.8	0.432	0.203	59.2	0.427	0.176	60.8	0.428	0.161
UHRF2	DNMTT1	63.8	0.508	0.2316	63.3	0.511	0.25	63.2	0.497	0.232	64.8	0.509	0.227	64.2	0.503	0.228	63.5	0.52	0.221
HP1γ_dimer	DNMTT1	63.62	0.58	0.2316	64.2	0.583	0.235	63.2	0.605	0.229	63.1	0.565	0.238	63.6	0.572	0.229	64	0.575	0.227
PPHLN1	SUV39H2	52.38	0.4964	0.2314	52.2	0.491	0.304	51.4	0.503	0.292	52.6	0.496	0.219	52.8	0.498	0.177	52.9	0.494	0.165
SETDB2	SETDB2	53.1	0.3644	0.2314	52.8	0.376	0.233	54.3	0.361	0.234	52.9	0.357	0.234	53.5	0.374	0.229	52	0.354	0.227
SETDB2	CTBP2	60.22	0.3978	0.2306	59.9	0.4	0.319	60	0.396	0.292	60.4	0.395	0.215	59.6	0.399	0.164	61.2	0.399	0.163
HP1γ_dimer	ZN809	46.82	0.2816	0.2302	47.2	0.295	0.247	46.6	0.29	0.241	47.1	0.278	0.227	48.8	0.275	0.22	44.4	0.27	0.216
DAXX	SETDB1	47.52	0.3626	0.2302	47.1	0.364	0.302	47.7	0.364	0.263	48.6	0.363	0.209	48	0.367	0.189	46.2	0.355	0.188
HIRA	DNMTT1	63.36	0.4944	0.23	63.6	0.521	0.227	64.6	0.485	0.234	62.5	0.482	0.233	63.3	0.5	0.227	62.8	0.484	0.229
SETDB1	DNMT3A	53.4	0.3616	0.2292	53.2	0.373	0.272	55.2	0.36	0.24	51.4	0.353	0.226	53.1	0.357	0.206	54.1	0.365	0.202
G9a	MPP8	49.64	0.309	0.2284	49	0.308	0.255	51.1	0.308	0.233	49.6	0.311	0.227	48.8	0.308	0.217	49.7	0.31	0.21
HP1α_dimer	ZN809	48	0.2774	0.2268	47.2	0.286	0.238	47.8	0.283	0.235	47.9	0.277	0.227	49.9	0.274	0.221	47.2	0.267	0.213
HP1β_dimer	PPHLN1	45.32	0.2846	0.2264	46.1	0.286	0.232	45.1	0.285	0.226	44.8	0.285	0.226	46.2	0.284	0.224	44.4	0.283	0.224
HP1α_dimer	PPHLN1	44.74	0.2822	0.2262	44.7	0.286	0.232	44.8	0.281	0.228	44.4	0.286	0.226	43.9	0.281	0.226	45.9	0.277	0.219
DNMT3A	SUV39H1	64.52	0.388	0.2262	66.2	0.399	0.271	62.9	0.391	0.255	64.4	0.378	0.224	65.1	0.398	0.193	64	0.374	0.188
SETDB1	UHRF1	56.56	0.3654	0.226	56.2	0.381	0.286	56.4	0.365	0.217	56.2	0.365	0.21	57.3	0.364	0.209	56.7	0.352	0.208
HP1α_dimer	SETDB1	53.2	0.415	0.2258	52.8	0.426	0.234	54.9	0.424	0.229	53.2	0.402	0.233	53.4	0.416	0.227	51.7	0.407	0.206
PPHLN1	HIRA	55.94	0.3852	0.2258	55.2	0.385	0.321	55.6	0.39	0.229	55.4	0.386	0.201	56.6	0.385	0.199	56.9	0.38	0.179
Q80V81	DNMT3A	49	0.3778	0.225	48.9	0.358	0.292	48.3	0.342	0.28	49.3	0.406	0.19	49.5	0.385	0.184	49	0.398	0.179
HP1α_dimer	DAXX	47.78	0.286	0.2248	49.7	0.282	0.314	46.9	0.293	0.235	46.9	0.282	0.198	48.8	0.295	0.188	46.6	0.278	0.189
SETDB1	MORC2	54.34	0.375	0.2248	54.2	0.373	0.236	54.3	0.377	0.234	56.3	0.38	0.22	53.8	0.375	0.221	53.1	0.37	0.213
HP1γ_dimer	PPHLN1	45.24	0.28	0.2236	44.3	0.287	0.231	45.6	0.283	0.225	45.8	0.281	0.224	44.4	0.275	0.219	46.1	0.274	0.219
SUV39H2	TIF1B	58.4	0.3784	0.2234	58.1	0.379	0.246	57.7	0.378	0.238	58.3	0.378	0.231	58.3	0.376	0.209	59.6	0.381	0.193
MORC2	DNMTT1	62.74	0.5002	0.2224	62.7	0.521	0.226	62.2	0.5	0.224	62.3	0.501	0.222	64.8	0.511	0.218	61.7	0.468	0.222
HP1γ_dimer	SETDB1	52.9	0.4132	0.2224	52.9	0.4	0.25	52.8	0.421	0.235	51.7	0.408	0.22	52.8	0.408	0.208	54.3	0.429	0.199
DAXX	KDM1A	59.34	0.4954	0.222	59.7	0.499	0.263	58.9	0.494	0.239	58.6	0.49	0.224	59.9	0.502	0.2	59.6	0.492	0.184
GLP	PPHLN1	47.72	0.334	0.2218	46.5	0.333	0.291	48.1	0.345	0.238	48.8	0.334	0.199	47.2	0.325	0.192	48	0.333	0.189
SETDB1	SETDB1	49.72	0.3454	0.2202	48.8	0.347	0.222	49.7	0.349	0.22	51.5	0.346	0.22	48.6	0.342	0.221	50	0.343	0.218
HP1β_dimer	HIRA	61.76	0.3908	0.22	62.3	0.401	0.255	63.3	0.404	0.25	59.9	0.381	0.201	60.9	0.378	0.201	62.4	0.39	0.193
HP1γ_dimer	DNMT3L	63.4	0.5118	0.2198	64.6	0.522	0.271	65.2	0.517	0.229	62.2	0.521	0.205	63.6	0.499	0.2	61.4	0.5	0.194
DNMTT1	MPP8	58.08	0.5232	0.2196	58.4	0.53	0.221	58	0.528	0.22	58.1	0.546	0.213	57.7	0.508	0.222	58.2	0.504	0.222
CTBP2	SETDB1	57.12	0.3812	0.2196	56.2	0.376	0.248	58.2	0.385	0.223	56.6	0.383	0.218	57.3	0.378	0.209	57.3	0.384	0.2
HP1α_dimer	DNMT3B	58.36	0.4194	0.2194	58.9	0.427	0.251	58.1	0.402	0.235	59.6	0.428	0.217	58.5	0.455	0.2	56.7	0.385	0.194
ZN809	DNMT3L	53.42	0.4946	0.219	53.4	0.501	0.325	53.4	0.492	0.221	54.3	0.501	0.216	53.5	0.491	0.17	52.5	0.488	0.163
UHRF2	GLP	56.54	0.3252	0.2188	54.6	0.327	0.272	57.7	0.331	0.209	55.2	0.32	0.209	57.8	0.321	0.206	57.4	0.327	0.198
HP1γ_dimer	SETDB2	51.92	0.414	0.2182	52.3	0.418	0.318	51.4	0.424	0.201	53.2	0.408	0.193	52.2	0.409	0.192	50.5	0.411	0.187
PPHLN1	SETDB2	45	0.413	0.2182	45.4	0.42	0.245	45	0.422	0.231	42.8	0.403	0.224	45.4	0.409	0.219	46.4	0.411	0.172
MORC2	GLP	54.92	0.37	0.2182	54.6	0.368	0.24	56.6	0.373	0.232	55.1	0.376	0.214	54.8	0.372	0.202	53.5	0.361	0.203
MORC2	G9a	55.74	0.3736	0.218	58.1	0.377	0.234	54.9	0.369	0.227	54.7	0.372	0.223	55.9	0.375	0.205	55.1	0.375	0.201
DNMTT1	SUV39H2	66.24	0.5586	0.218	65.5	0.542	0.24	65.6	0.573	0.215	66.7	0.575	0.212	67.4	0.558	0.21	66	0.545	0.213
HP1α_dimer	SETDB2	51.86	0.4114	0.2178	51.8	0.414	0.302	51.6	0.426	0.204	51.7	0.407	0.2	53	0.404	0.196	51.2	0.406	0.187
HP1β_dimer	UHRF1	65.32	0.4358	0.2176	64.8	0.437	0.24	64.6	0.435	0.235	65.9	0.453	0.225	65.1	0.422	0.197	66.2	0.432	0.191
HP1β_dimer	SETDB1	53.16	0.4154	0.2174	53.2	0.405	0.241	53.4	0.414	0.224	51.7	0.405	0.211	54.8	0.431	0.205	52.7	0.422	0.206
TIF1B	ATF7IP	34.5	0.2632	0.2172	32.7	0.254	0.222	35.3	0.267	0.218	35.1	0.271	0.216	34.4	0.26	0.218	35	0.264	0.212
DNMTT1	SUV39H1	68.2	0.576	0.217	67.2	0.58	0.221	67.8	0.582	0.218	68.2	0.562	0.221	68.3	0.575	0.216	69.5	0.581	0.209
HP1γ_dimer	KDM1A	69.7	0.5974	0.2168	69.4	0.612	0.253	69	0.604	0.222	68.8	0.591	0.212	70.9	0.587	0.202	70.4	0.593	0.195
G9a	TIF1B	51.28	0.3124	0.216	48.8	0.308	0.249	51	0.318	0.216	51.5	0.314	0.21	51.6	0.312	0.204	53.5	0.31	0.201
TASOR	TIF1B	42.76	0.2844	0.2158	40.1	0.29	0.23	45.5	0.288	0.214	42.5	0.284	0.215	41.6	0.278	0.215	44.1	0.282	0.205
CTBP2	G9a	58.5	0.3252	0.2158	58.4	0.332	0.246	57.2	0.32	0.232	59.8	0.331	0.212	58.4	0.319	0.197	58.7	0.324	0.192
GLP	TIF1B	50.54	0.3186	0.214	49.7	0.318	0.243	49.8	0.312	0.222	50.9	0.324	0.209	52.2	0.318	0.199	50.1	0.321	0.197
TIF1B	KDM1A	62.6	0.4828	0.2138	63.2	0.482	0.222	62.7	0.486	0.218	62.9	0.486	0.217	62.6	0.479	0.213	61.6	0.481	0.199
DAXX	HIRA	53.96	0.3452	0.2136	52.7	0.344	0.311	54.4	0.349	0.206	54	0.342	0.189	54.3	0.346	0.185	54.4	0.345	0.177
KDM1A	PPHLN1	62.28	0.5942	0.2134	62.7	0.596	0.224	62.2	0.594	0.22	62.2	0.594	0.214	62.4	0.596	0.205	61.9	0.591	0.204
PPHLN1	ATF7IP	25.64	0.2408	0.2128	25.2	0.237	0.226	24	0.245	0.221	25.4	0.237	0.218	27	0.247	0.204	26.6	0.238	0.195
HP1γ_dimer	UHRF2	65.32	0.434	0.2126	67.1	0.446	0.282	64.9	0.46	0.224	64.9	0.422	0.192	64.6	0.426	0.182	65.1	0.416	0.183
HIRA	MORC2	61.9	0.391	0.2124	60.9	0.386	0.234	64.4	0.406	0.226	62.1	0.394	0.212	61.2	0.386	0.202	60.9	0.383	0.188
MPP8	MORC2	54.28	0.4016	0.2122	53.4	0.395	0.256	53.6	0.409	0.24	56	0.402	0.192	54.2	0.401	0.192	54.2	0.401	0.181
DAXX	ATF7IP	30.82	0.2618	0.2122	30.7	0.267	0.229	30.1	0.259	0.211	31.4	0.263	0.209	29.8	0.257	0.208	32.1	0.263	0.204
DAXX	GLP	47.98	0.324	0.2108	48.7	0.328	0.221	47.7	0.319	0.221	49.1	0.323	0.214	48	0.33	0.198	46.4	0.32	0.2
UHRF1	G9a	57.66	0.3228	0.2094	58	0.331	0.232	55.4	0.313	0.215	57.8	0.322	0.203	58.8	0.333	0.197	58.3	0.315	0.2
Q80V81	DAXX	40.12	0.268	0.2092	39.1	0.275	0.229	40.2	0.261	0.226	41.4	0.275	0.215	39.9	0.267	0.206	40	0.262	0.17
UHRF2	HIRA	65.08	0.3612	0.2086	62.5	0.364	0.234	65.9	0.373	0.204	64.8	0.356	0.208	65.8	0.362	0.198	66.4	0.351	0.199
DNMT3L	SUV39H2	70.82	0.454	0.2084	71.7	0.454	0.292	71.8	0.459	0.29	70.7	0.461	0.172	69.4	0.445	0.146	70.5	0.451	0.142
DAXX	TASOR	41.64	0.2856	0.2078	40.2	0.286	0.216	42.1	0.295	0.207	43.9	0.285	0.209	41.6	0.284	0.207	40.4	0.278	0.2
HP1β_dimer	SETDB2	52.14	0.4198	0.2074	52.4	0.436	0.225	52.6	0.43	0.22	51.6	0.412	0.199	53.1	0.409	0.199	51	0.412	0.194
UHRF2	DAXX	56.52	0.3744	0.207	56.8	0.387	0.259	57.2	0.365	0.204	56.6	0.375	0.197	56.2	0.379	0.188	55.8	0.366	0.187
UHRF2	SETDB1	56.32	0.3588	0.2068	55.1	0.358	0.215	56.8	0.36	0.206	56.2	0.361	0.205	56.1	0.351	0.207	57.4	0.364	0.201
GLP	UHRF1	56.8	0.324	0.2066	55.9	0.323	0.22	57.4	0.326	0.206	57.5	0.325	0.206	57.3	0.326	0.202	55.9	0.32	0.199
HP1β_dimer	KDM1A	70.34	0.595	0.2062	70.4	0.606	0.224	70.2	0.599	0.205	70.4	0.593	0.204	71.5	0.594	0.203	69.2	0.583	0.195
G9a	UHRF2	57.76	0.3224	0.206	55.6	0.314	0.221	58.5	0.331	0.204	58.8	0.336	0.203	57.1	0.317	0.204	58.8	0.314	0.198
TIF1B	HIRA	56.52	0.3472	0.2058	55.6	0.342	0.222	57.6	0.35	0.21	53	0.353	0.206	58.8	0.346	0.199	57.6	0.345	0.192
DAXX	UHRF1	56.34	0.3696	0.205	56.5	0.376	0.217	56.4	0.375	0.209	55.8	0.369	0.208	56.2	0.35	0.208	56.8	0.378	0.183
HP1β_dimer	DNMT3B	58.96	0.4208	0.2048	59.3	0.459	0.246	59	0.413	0.21	59.6	0.426	0.194	59.7	0.406	0.193	57.2	0.4	0.181
HP1γ_dimer	DNMT3A	57	0.4042	0.2044	57.8	0.416	0.224	56.8	0.424	0.206	57.5	0.402	0.207	56.1	0.404	0.2	56.8	0.375	0.185
ZN809	DAXX	41.52	0.296	0.2042	41.6	0.311	0.215	42	0.304	0.201	40.1	0.288	0.204	41.7	0.287	0.202	42.2	0.29	0.199
SUV39H1	SETDB2	61.42	0.4048	0.2042	61.9	0.4	0.25	61	0.402	0.22	60.6	0.41	0.199	62.8	0.411	0.186	60.8	0.401	0.166
SUV39H1	PPHLN1	55.68	0.5126	0.204	54.8	0.515	0.301	56	0.513	0.209	55.8	0.518	0.18	55.7	0.511	0.173	56.1	0.506	0.157
HP1α_dimer	KDM1A	68.84	0.5878	0.2034	68.9	0.601	0.241	67.7	0.591	0.211	69.2	0.586	0.199	70	0.579	0.184	68.4	0.582	0.182
DNMT3B	TIF1B	54.7	0.3528	0.203	55.5	0.368	0.229	52	0.36	0.228	55.3	0.36	0.186	53.8	0.319	0.192	56.9	0.357	0.18
HP1β_dimer	DNMT3A	58	0.425	0.202	59.2	0.449	0.211	57.7	0.445	0.209	57.9	0.408	0.203	57.6	0.375	0.203	57.6	0.448	0.184
HP1β_dimer	MORC2	60.58	0.471	0.2014	59	0.473	0.218	62.4	0.481	0.214	60.8	0.47	0.193	60.7	0.469	0.191	60	0.462	0.191
ZN809	HIRA	56.72	0.385	0.2012	56.8	0.388	0.22	54.7	0.386	0.207	57.5	0.386	0.2	58.2	0.385	0.19	56.4	0.38	0.189
HP1β_dimer	DAXX	47.82	0.2848	0.2008	47.5	0.282	0.229	47.1	0.293	0.195	46.8	0.284	0.196	48.6	0.286	0.192	49.1	0.279	0.192
HP1α_dimer	HIRA	61.18	0.3798	0.2002	61.4	0.384	0.203	61.8	0.381	0.203	60.6	0.377	0.202	59.6	0.377	0.2	62.5	0.38	0.193
SUV39H1	CTBP2	75.52	0.4674	0.1994	75.8	0.483	0.3	75.1	0.458	0.181	75.6	0.463	0.18	75.2	0.461	0.176	75.9	0.472	0.16
HIRA	UHRF1	65.88	0.3552	0.1994	64.1	0.356	0.216	67.3	0.358	0.203	66.1	0.349	0.197	65.7	0.355	0.191	66.2	0.358	0.19
HP1α_dimer	DNMT3A	57.06	0.4138	0.1986	57	0.385	0.217	58.5	0.448	0.199	57.2	0.439	0.19	55.2	0.399	0.194	57.4	0.398	0.193
MORC2	TIF1B	55.7	0.4048	0.1986	55	0.417	0.25	54.4	0.396	0.196	56	0.403	0.184	57.9	0.406	0.183	55.2	0.402	0.18
MPP8	HIRA	54.92	0.3392	0.1982	53.7	0.344	0.213	56.2	0.339	0.206	54.3	0.335	0.197	55	0.339	0.188	55.4	0.339	0.187
HP1β_dimer	UHRF2	64.5	0.4324	0.198	63.4	0.43	0.214	64.9	0.445	0.193	64.7	0.434	0.195	65.5	0.424	0.197	64	0.429	0.191
Q80V81	ZN809	40.18	0.2366	0.1978	37.2	0.232	0.24	42.4	0.264	0.216	41	0.247	0.214	39.7	0.227	0.161	40.6	0.213	0.158
MPP8	SUV39H2	54.42	0.3786	0.1976	54.4	0.371	0.231	54.8	0.385	0.21	54	0.382	0.195	55.4	0.379	0.179	53.5	0.376	0.173
ZN809	MPP8	42.8	0.3522	0.1968	42.4	0.355	0.215	41.8	0.354	0.197	44.2	0.354	0.194	42.8	0.348	0.191	42.8	0.35	0.187
MPP8	UHRF2	56.68	0.3542	0.1964	56.1	0.359	0.271	57.3	0.341	0.186	55.6	0.342	0.184	57.2	0.363	0.172	57.2	0.366	0.169
HP1γ_dimer	MORC2	60.6	0.4688	0.1962	58.8	0.468	0.208	61.9	0.477	0.197	60.5	0.471	0.193	60.8	0.47	0.191	61	0.458	0.192
PPHLN1	SETDB1	47.28	0.3952	0.1956	48.3	0.403	0.222	47.6	0.387	0.199	47.5	0.409	0.192	45.8	0.383	0.185	47.2	0.394	0.18
DNMT3B	SUV39H2	63.14	0.3884	0.1942	63.2	0.421	0.221	62.5	0.369	0.216	62.4	0.367	0.193	64.5	0.4	0.173	63.1	0.385	0.168
HP1α_dimer	Q80V81	43.34	0.2628	0.194	43.4	0.265	0.207	45.5	0.275	0.199	43.7	0.252	0.193	44.1	0.258	0.189	40	0.264	0.182
Q80V81	KDM1A	58.44	0.524	0.194	58.8	0.528	0.205	58	0.525	0.196	59.6	0.526	0.192	58.5	0.521	0.189	57.3	0.52	0.188
DAXX	MPP8	43.8	0.3158	0.194	43.9	0.318	0.205	42.9	0.314	0.193	44.7	0.317	0.192	43.4	0.314	0.191	44.1	0.316	0.189
ZN809	MORC2	54.94	0.4608	0.1936	54.5	0.469	0.216	55.8	0.465	0.195	55.4	0.456	0.187	55	0.462	0.185	54	0.452	0.185
HP1β_dimer	Q80V81	42.56	0.265	0.1928	44.3	0.28	0.199	42.9	0.254	0.198	42.8	0.261	0.194	42.7	0.271	0.189	40.1	0.259	0.184
MORC2	DNMT3B	61.3	0.402	0.1928	61.1	0.406	0.197	60.7	0.4	0.197	63.4	0.406	0.191	61.1	0.402	0.189	60.2	0.396	0.19
TIF1B	UHRF2	58.92	0.3652	0.192	59.9	0.38	0.212	58.5	0.37	0.192	56.8	0.348	0.197	59.2	0.371	0.182	60.2	0.357	0.177
HP1γ_dimer	Q80V81	42.54	0.2626	0.1914	44.7	0.277	0.198	43	0.268	0.195	44	0.255	0.196	43.7	0.25	0.193	37.3	0.263	0.175
UHRF2	DNMT3B	64.86	0.372	0.1906	66.5	0.382	0.228	65.6	0.38	0.185	61.6	0.359	0.186	66	0.376	0.179	64.6	0.363	0.175
DNMT3L	UHRF1	69.8	0.3892	0.1904	69.8	0.381	0.288	68.9	0.387	0.175	70.6	0.402	0.168	69.9	0.392	0.168	69.8	0.384	0.153
MORC2	DAXX	53.36	0.4082	0.1898	53.8	0.414	0.223	51.8	0.401	0.186	53.4	0.41	0.183	54.8	0.41	0.179	53	0.406	0.178
MPP8	UHRF1	56.98	0.3498	0.1896	56.7	0.329	0.212	56.7	0.354	0.189	57.7	0.365	0.182	56.4	0.34	0.187	57.4	0.361	0.178
TIF1B	DNMT3A	54.36	0.3482	0.1892	54.4	0.357	0.195	53.3	0.371	0.189	55.5	0.341	0.191	54.4	0.36	0.181	54.2	0.312	0.19
HP1γ_dimer	HIRA	61.44	0.382	0.1886	59.8	0.383	0.196	60.4	0.379	0.197	62.9	0.381	0.193	62.6	0.384	0.185	61.5	0.383	0.172
UHRF2	UHRF2	65.1	0.3262	0.1874	64.1	0.33	0.244	65.1	0.333	0.176	68.8	0.34	0.173	63.4	0.315	0.176	64.1	0.313	0.168
HP1α_dimer	UHRF2	64.82	0.4236	0.186	65.9	0.423	0.194	64.2	0.418	0.192	64	0.425	0.188	65.1	0.414	0.184	64.9	0.438	0.172
DNMT3A	PPHLN1	51.92	0.4176	0.1858	53.2	0.44	0.22	52.3	0.434	0.198	50.7	0.436	0.191	52.6	0.437	0.166	50.8	0.341	0.154
UHRF2	DNMT3A	63.58	0.3694	0.1856	64.6	0.378	0.199	62.3	0.375	0.187	63.3	0.377	0.18	62.9	0.349	0.185	64.8	0.368	0.177
HP1γ_dimer	UHRF1	65.46	0.4276	0.1852	65.3	0.439	0.212	66.1	0.43	0.196	65.4	0.422	0.186	65.2	0.424	0.17	65.3	0.423	0.162
HP1β_dimer	CTBP2	65.16	0.4612	0.185	64.9	0.468	0.192	65.2	0.465	0.192	66.4	0.453	0.187	63.9	0.459	0.182	65.4	0.461	0.172
HP1α_dimer	UHRF1	65.54	0.4248	0.1846	64.9	0.442	0.189	65.2	0.434	0.189	66.9	0.422	0.186	64.6	0.411	0.182	66.1	0.415	0.177
UHRF1	DNMT3A	62.76	0.3534	0.1846	63	0.371	0.184	60.9	0.334	0.193	64.1	0.357	0.184	63.3	0.363	0.18	62.5	0.342	0.182
TIF1B	UHRF1	59.58	0.3632	0.184	59	0.368	0.2	59.6	0.367	0.181	60	0.372	0.18	58.4	0.35	0.182	60.9	0.359	0.177
UHRF1	DNMT3B	64.96	0.3674	0.1834	66.5	0.389	0.189	63.4	0.361	0.192	65	0.379	0.177	64.6	0.361	0.181	65.3	0.347	0.178
Q80V81	HIRA	53.3	0.361	0.1802	51.8	0.364	0.19	52.6	0.361	0.182	54.8	0.362	0.18	54.3	0.362	0.176	53	0.356	0.173
ZN809	DNMT3B	53.92	0.4228	0.1798	53	0.414	0.195	54.2	0.415	0.189	54	0.443	0.182	54.3	0.44	0.168	54.1	0.402	0.165
Q80V81	DNMT3B	50.46	0.3788	0.1796	50.4	0.383	0.198	50.5	0.391	0.179	51.2	0.398	0.176	49.6	0.356	0.177	50.6	0.366	0.168
SETDB2	UHRF2	61.68	0.366	0.1794	62.5	0.38	0.198	61.2	0.355	0.186	61.3	0.367	0.173	61.8	0.377	0.17	61.6	0.351	0.17
UHRF1	SETDB2	62.22	0.3658	0.1788	62.7	0.372	0.198	62	0.358	0.188	62.5	0.355	0.176	62.2	0.378	0.166	61.7	0.366	0.166
SETDB2	MORC2	57.74	0.405	0.1788	59.6	0.408	0.185	57	0.404	0.185	56.8	0.402	0.177	58.1	0.402	0.175	57.2	0.409	0.172
ZN809	UHRF2	59.38	0.4174	0.1784	60.3	0.436	0.182	60	0.421	0.178	60.2	0.422	0.177	58.6	0.4	0.181	57.8	0.408	0.174
PPHLN1	DAXX	39.5	0.2918	0.1782	38.2	0.286	0.224	39.9	0.304	0.171	40.4	0.3	0.171	40.7	0.293	0.17	38.3	0.276	0.155
CTBP2	MORC2	66.58	0.4472	0.178	66.3	0.445	0.194	65.6	0.444	0.184	67.6	0.451	0.177	66.6	0.451	0.175	66.8	0.445	0.16
Q80V81	UHRF2	55.04	0.3866	0.1774	56.2	0.405	0.188	53.7	0.374	0.184	56	0.397	0.175	55.9	0.389	0.168	53.4	0.368	0.172
MPP8	SETDB2	48.22	0.3422	0.1762	48.1	0.341	0.185	47.2	0.346	0.181	48	0.344	0.174	49.6	0.342	0.172	48.2	0.338	0.169
Q80V81	UHRF1	55.24	0.3836	0.176	53.4	0.371	0.192	55.9	0.396	0.183	53.9	0.374	0.173	56.3	0.391	0.168	56.7	0.386	0.164
TIF1B	PPHLN1	47.16	0.2854	0.176	47.3	0.29	0.187	47.1	0.294	0.177	47.3	0.283	0.173	47.4	0.284	0.172	46.7	0.276	0.171
Q80V81	MPP8	40.82	0.3258	0.1758	39.2	0.331	0.188	40.8	0.324	0.176	40.8	0.325	0.174	41.2	0.325	0.174	42.1	0.324	0.167
MPP8	MPP8	44.98	0.311	0.1758	45	0.314	0.181	45.4	0.313	0.18	44.2	0.311	0.18	46.2	0.314	0.17	44.1	0.303	0.168
HP1α_dimer	CTBP2	64.44	0.4552	0.1754	65.6	0.452	0.187	64.2	0.457	0.179	63.8	0.46	0.176	65	0.453	0.176	63.6	0.454	0.159
MPP8	CTBP2	54.52	0.3496	0.1754	54.1	0.352	0.179	55.5	0.349	0.179	54.4	0.35	0.174	53.9	0.348	0.173	54.7	0.349	0.172
DNMT3A	DAXX	50.8	0.3492	0.175	49.8	0.344	0.189	50.8	0.384	0.167	51.7	0.343	0.175	50.5	0.321	0.179	51.2	0.354	0.165
CTBP2	DNMT3A	63.56	0.3756	0.1748	62.9	0.374	0.188	64.5	0.38	0.175	62.9	0.381	0.173	64.3	0.397	0.167	63.2	0.346	0.171
DNMT3L	SETDB2	59.7	0.4004	0.1744	61.2	0.406	0.22	60.1	0.401	0.17	59.1	0.402	0.169	59.1	0.4	0.163	59	0.393	0.15
UHRF1	UHRF1	65.56	0.3256	0.1732	63.1	0.315	0.188	68.7	0.341	0.173	65.2	0.329	0.171	65.8	0.322	0.168	65	0.321	0.166
PPHLN1	MORC2	54.04	0.4532	0.172	52.4	0.445	0.195	54.9	0.455	0.176	55.5	0.459	0.166	54	0.454	0.162	53.4	0.453	0.161
Q80V81	SETDB2	44.7	0.372	0.1714	43.4	0.379	0.184	44.8	0.375	0.179	44.4	0.371	0.171	45.2	0.369	0.171	45.7	0.366	0.152
SUV39H1	UHRF2	70.22	0.3848	0.1706	70.6	0.391	0.176	71.1	0.384	0.174	70.1	0.385	0.17	69.9	0.385	0.167	69.4	0.379	0.166
ZN809	SUV39H1	58.5	0.496	0.1692	57.2	0.501	0.185	58.5	0.5	0.178	57.6	0.502	0.177	57.2	0.486	0.174	62	0.491	0.132
HP1γ_dimer	CTBP2	64.38	0.463	0.1684	62.8	0.475	0.179	66.2	0.456	0.178	65.2	0.463	0.171	64.1	0.465	0.162	63.6	0.456	0.152
ZN809	UHRF1	59.14	0.405	0.1682	58.1	0.401	0.175	56.8	0.393	0.171	60	0.417	0.165	61.2	0.413	0.165	59.6	0.401	0.165
Q80V81	SUV39H1	52.64	0.4278	0.1678	51.5	0.431	0.175	51.5	0.429	0.174	53.6	0.434	0.172	52	0.424	0.174	54.6	0.421	0.144
DAXX	TIF1B	47.7	0.2616	0.1674	48	0.27	0.176	47.9	0.256	0.171	46.8	0.256	0.169	48.4	0.268	0.163	47.4	0.258	0.158
ZN809	SUV39H2	55.08	0.4776	0.1668	55	0.486	0.186	53.9	0.479	0.169	55	0.476	0.167	54.2	0.471	0.164	57.3	0.476	0.148
Q80V81	SUV39H2	49.98	0.4198	0.1662	49.7	0.421	0.176	51.3	0.428	0.169	48.7	0.416	0.172	49.7	0.419	0.168	50.5	0.415	0.146
SUV39H2	UHRF2	68	0.3804	0.1654	68.6	0.379	0.176	67.1	0.377	0.165	68.7	0.378	0.165	68.4	0.389	0.16	67.2	0.379	0.161
ZN809	CTBP2	57.76	0.457	0.165	57.2	0.464	0.195	57.7	0.459	0.176	58.3	0.458	0.163	57.2	0.456	0.145	58.4	0.448	0.146
SUV39H1	SUV39H1	76.8	0.4934	0.1646	75.9	0.499	0.178	77.3	0.497	0.166	76.1	0.489	0.167	77	0.495	0.157	77.7	0.487	0.155
SUV39H1	UHRF1	71.38	0.3864	0.1636	70.6	0.386	0.172	71.2	0.388	0.168	71.1	0.386	0.166	72.6	0.392	0.16	71.4	0.38	0.152
MPP8	PPHLN1	41.08	0.3438	0.1634	41	0.344	0.211	40.1	0.339	0.155	42.3	0.346	0.151	41.5	0.347	0.151	40.5	0.343	0.149
ZN809	ZN809	48.66	0.2346	0.1592	46.4	0.24	0.181	47.1	0.247	0.178	47.8	0.223	0.155	51.8	0.25	0.142	50.2	0.213	0.14
ZN809	PPHLN1	37.22	0.225	0.1586	37.9	0.225	0.166	35.4	0.224	0.164	37.4	0.22	0.16	37.4	0.22	0.157	38	0.236	0.146
Q80V81	CTBP2	51.92	0.3966	0.1584	53	0.396	0.177	51.1	0.402	0.161	51.8	0.398	0.155	51.7	0.393	0.154	52	0.394	0.145
SUV39H2	UHRF1	69.24	0.3842	0.1584	70.7	0.394	0.165	70.3	0.387	0.163	69.1	0.384	0.158	68	0.381	0.155	68.1	0.375	0.151
DNMT3L	DNMT3L	73.98	0.4586	0.1554	75.8	0.501	0.207	72.2	0.455	0.158	75.2	0.47	0.143	75.7	0.471	0.128	71	0.396	0.141
DAXX	DAXX	38.86	0.241	0.155	34.1	0.219	0.165	36.1	0.229	0.161	40.3	0.252	0.153	43.1	0.252	0.149	40.7	0.253	0.147
PPHLN1	CTBP2	53.06	0.4598	0.153	53.2	0.469	0.178	51.9	0.462	0.164	52.7	0.456	0.148	54	0.456	0.146	53.5	0.456	0.129
SUV39H1	DNMT3L	74.82	0.4732	0.1512	75.6	0.477	0.166	75.2	0.482	0.163	73.8	0.467	0.15	74.9	0.475	0.143	74.6	0.465	0.134
Q80V81	PPHLN1	35.06	0.2596	0.151	36.1	0.279	0.155	35.6	0.268	0.153	34.7	0.259	0.149	33.7	0.26	0.146	35.2	0.232	0.152
SUV39H2	SUV39H2	68.46	0.438	0.146	69.9	0.456	0.161	69.1	0.446	0.152	68.4	0.435	0.147	69.1	0.435	0.133	65.8	0.418	0.137
SUV39H2	SUV39H1	72.32	0.4602	0.1406	73.6	0.469	0.148	70.5	0.464	0.148	72.8	0.454	0.137	71.2	0.456	0.135	73.5	0.458	0.135
