# Supplementary material for: Requirements for establishment and epigenetic stability of mammalian heterochromatin
Source: Mol Cell. Author manuscript; Available in PMC 2025 Sep 29. (PMC12478525; doi:10.1016/j.molcel.2025.08.025)
Supplement: 8 — Table S8. List of primers, Related to STAR Methods [file NIHMS2110126-supplement-8.xlsx]

## Sheet: ChIP primers
Primer name	Sequence
ChIP Reporter +0.5Kb tetO F	TTTGCAGCTAATGGACCTTCTA
ChIP Reporter +0.5Kb tetO R	GGACTGTGGGCGATGTG
ChIP Reporter +2Kb tetO F	GAACCGCATCGAGCTGAA
ChIP Reporter +2Kb tetO R	TAGACGTTGTGGCTGTTGTAG
ChIP Reporter +3Kb tetO F	GATCAGCTCACCAACGACAA
ChIP Reporter +3Kb tetO R	TAGGTCAGGCCTTACTTCTCTC
ChIP Reporter +4Kb tetO F	TGCGTGAAAGTTAGCAGAAGA
ChIP Reporter +4Kb tetO R	CTTGAGCTACGGGAACAGATG
ChIP Reporter +5Kb tetO F	GCAAATACAGTTGCTTACAAGGG
ChIP Reporter +5Kb tetO R	CAGACTGTTCAATCTTGCATGTG
ChIP Reporter -0.5Kb tetO F	TGCTTATCTTCTAATGCAGTCCA
ChIP Reporter -0.5Kb tetO R	CCCTAAGTTCTGGGTGAAAGAG
ChIP Reporter -1Kb tetO F	ACCCAAGGGTGAGTAGAGAG
ChIP Reporter -1Kb tetO R	CTGTAGGGTATCAAGCACAGTC
ChIP Reporter -2Kb tetO F	GCCCTGGGATCTACAAACTATG
ChIP Reporter -2Kb tetO R	TGTGAGATTGCTCGGAATGG
ChIP Reporter -3Kb tetO F	CAGGGATCCTTGGCTGTC
ChIP Reporter -3Kb tetO R	CCTGTAATCCTACTACTTGGAAACT
ChIP Reporter -4Kb tetO F	ATCAGATGTGGCAAGCATAGT
ChIP Reporter -4Kb tetO R	GAGTCTGCAAATGAAAGGAAAGG
ChIP Reporter -5Kb tetO F	CTTTCCTCTAACTTCAGCCTCTAA
ChIP Reporter -5Kb tetO R	AGAGACAGGCTTGACAACTG
Gapdh promoter ChIP F	ATCCTGTAGGCCAGGTGATG
Gapdh promoter ChIP R	AGGCTCAAGGGCTTTTAAGG
IAP PBS ChIP F	CGTGAGAACGCGTCGAATAA
IAP PBS ChIP R	TTCTGGTTCTGGAATGAGGG
Myod1 promoter ChIP F	GTGCATTCCAACCGTCAGAACCAT
Myod1 promoter ChIP R	ACCCAAGCCTGAAGAGTCGTCTTA
Major Satellite Repeat ChIP F	GACGACTTGAAAAATGACGAAATC
Major Satellite Repeat ChIP R	CATATTCCAGGTCCTTCAGTGTGC
IAPEY_LTR Fw	CTCCTAGTCACTCCCATTCT
IAPEY_LTR Rv	CGCGGCAAGAGCTTTAT
Vstm2l ChIP F	CAGCAAGCACGGTGTGTCA
Vstm2l ChIP R	GCACGGCTCACAGTACCTAAAGT

## Sheet: RT-qPCR primers
Primer name	Sequence
RT Gapdh F	GCCTCCAAGGAGTAAGAAAC
RT Gapdh R	GGGTGCAGCGAACTTTAT
RT TetRKRAB F	CTCGCCCAGAAGCTAGGTG
RT TetRKRAB R	GGCAAAAGTGAGTATGGTGCC
RT KDM4a F	CACCACCGAGACCTTCTA
RT KDM4a R	TGTCCCAGACCCAAAGT
RT KDM4b F	GGTGGTGCATGCCTTTAATC
RT KDM4b R	CCCTTCCTAGAGGAAACATCTG
RT KDM4c F	GGGAAAGAGTCTCACTCACATT
RT KDM4c R	CTGTACAAGGGAAGATAGCATACA
RT KDM4d F	TGAGGTTGCATTGGTCACTAC
RT KDM4d R	GCGGTCAAGAGTCAGACATTTA
RT Tet1 F	TCCTCCGCAGAAACATCTA
RT Tet1 R	CACCGTTCCAGTACATTCC
RT Tet2 F	GTGAGGTTCATGCCACAA
RT Tet2 R	TCCCAGAGAGCCAAACA
RT Tet3 F	TTCCCTCCTTTGGCTACT
RT Tet3 R	TGGAGGTCTGGCTTCTT
RT Nanog F	GACAGAAGGACCAGGAGTTTG
RT Nanog R	AGGACAAGCAAGCACCTTAATA
RT Pax6 F	AAGGCCTGCCTGCTATTT
RT Pax6 R	CCTAGGATGAGTCTCCTTGTATTT
RT Pax6 F	AAGGCCTGCCTGCTATTT
RT Pax6 R	CCTAGGATGAGTCTCCTTGTATTT
RT Pou5f1 F	CCACTTCACCACACTCTACTC
RT Pou5f1 R	GTTCTCTTGTCTACCTCCCTTG
Major satellite Repeats F	AAATACACACTTTAGGACG
Major satellite Repeats R	TCAAGTGGATGTTTCTCATT
L1MdTf_I&II-F	CAGCGGTCGCCATCTTG
L1MdTf_I&II-R	CACCCTCTCACCTGTTCAGACTAA
IAP (1086 loci) FW Robbez-Masson	CGGGTCGCGGTAATAAAGGT
IAP (1086 loci) RV Robbez-Masson	ACTCTCGTTCCCCAGCTGAA
B-actin F	CTGTATTCCCCTCCATCGTG
B-actin R	CTCGTCACCCACATAGGAGTC

## Sheet: DNA methylation primers
Primer name	Sequence
DNAme Reporter dnTRE F	GGGGGATTTATTAGTATGAAGGG
DNAme Reporter dnTRE R	CCATCTTTACAAAACTTTTTRCAAAARC
DNAme IAP F	GGYGTTGATAGTTGTGTTTTAAGTGGTAAAT
DNAme IAP R	ATTCTAATTCTAAAATAAAAAATCTTCCTTA

## Sheet: sgRNA sequences
sgRNA name	Sequence
Uhrf1 KO	GGTCATGGCCAACTATAACG
#1 sgRNA tetR-KRAB KO	ATAGCTTGTCGTAATAATGG
#2 sgRNA tetR-KRAB KO	GTGCCTATCTAACATCTCAA
Non-targeting control (Validation) #1	AATAAGCCTACCCGGCGAGA
Non-targeting control (Validation) #2	CAAAGTAACTATCTCGTCGA
Non-targeting control (Validation) #3	CAATATGCACGTAGCCTCGT

## Sheet: 3x Flag sequence
3x Flag sequence	GACTACAAAGACCATGACGGTGATTATAAAGATCATGACATCGATTACAAGGATGACGATGACAAG

## Sheet: siRNA sequences
Gene name	Target Sequence
Non-targeting	UGGUUUACAUGUCGACUAA
Setdb1	GCGCAGAGUUAACCGCAAA
Suv39h1	CUGCAGGUGUACAACGUAU
Suv39h2	GCUCACAUGUAAAUCGAUU
Ehmt1/GLP	GGAUCAAACCUGCUCGGAA
Ehmt2/G9a	UAACAAGGAUGGCGAGGUU
Dnmt3l	CGACGGAGCAUUGAAGACA
Dnmt3b	GAGGAGUGCAUUAUCGUUA
Tasor/Fam208a	GCAGUGAGGAUCCGAAUUU

## Sheet: Cloning Primers
Name	Sequence
KDM4C FW Gibson	GGTCGACTCTAGAGGATCCAGTTAACCTCGAGGGATGGAGGTGGTGGAGGTGGAGAGTCC
KDM4C RV Gibson	GGCGTAGTCGGGGACGTCGTAGGGGTATGCGAATTCGGCGTAGTCTGGCACATCGTATGGATAGGCGTAGTCAGGCACGTCGTAAGGATACTGTCTCTTCTGACACTTCTTCTGGAAAGAACTCTTCAGG
DNMT3L Fw Gibson	GGTCGACTCTAGAGGATCCAGTTAACCTCGAGGGATGGGTTCCCGGGAGACACCTT
DNMT3L Rv Gibson	GCGTAGTCGGGGACGTCGTAGGGGTATGCGAATTCGGCGTAGTCTGGCACATCGTATGGATAGGCGTAGTCAGGCACGTCGTAAGGATAAAGAGGAAGTGAGTTTTGA
DNMT3L 3A mutagenesis Fw	GGGGTACCGCGGCCGCCTGTGAGAGCCCCGACTGTACCAGATGCTACTGT
DNMT3L 3A mutagenesis Rv	CTCTCACAGGCGGCCGCGGTACCCCCGGAACAGCAGATGGTGCAGTAACT
DNMT3L RNAi resistant mutagenesis Fw	AAGTGAACAGAAGATCCATCGAAGACATCTGCCTCTGCTGTGGAA
DNMT3L RNAi resistant mutagenesis Rv	ATGTCTTCGATGGATCTTCTGTTCACTTTGACTTCGTACCTGATC
HA-P2A-Puro Fw Gibson	CGCTCCGCTGAAGGAGTATTTTGCGTGTGTGGAATTCGCATACCCCTACGACGTCCCCGACTACGCCGCAACAAACTTCTCTCTGCTGA
HA-P2-Puro Rv Gibson	AAGCTTGATATCTCAGGCACCGGGCTT
WPRE Fw Gibson	CCCGGTGCCTGAGATATCAAGCTTATCG
WPRE Rv Gibson	GCACAGTCGAGGCTGATCAGCGGGTTTAAACGGGCCCTGCTAGAGATTTTC
DNMT3L G68_K220 Fw Gibson in pGEX	CGGATCTGGAAGTTCTGTTCCAGGGGCCCCTGGGAGGCAGAGAGATGATCAGGT
DNMT3L G68_K220 Rv Gibson in pGEX	CGGCCGCTCGAGTCGACCCGGGAATTCCGGGGACTTCCATGCAGACACTGTC
G9a D657_R933 Fw Gibson in pGEX	CGGATCTGGAAGTTCTGTTCCAGGGGCCCCTGGGAGACAGCTCAGGGCCTTCAC
G9a D657_R933 Rv Gibson in pGEX	CGGCCGCTCGAGTCGACCCGGGAATTCCGGGGACCGAAGCTCAGGGTTGGCT
